# Supplementary material for: Dataset on powered two wheelers fall and critical events detection
Source: Data Brief. 2019 Mar 16;23:103828. doi: 10.1016/j.dib.2019.103828 (PMC6660605; doi:10.1016/j.dib.2019.103828)
Supplement: Multimedia component 2 [file mmc2.zip]

Archive with 15 entries (7 files):
- Extreme manoeuvres/
- Extreme manoeuvres/Acceleration On Curve/
- Extreme manoeuvres/Acceleration On Curve/Acceleration On Curve.csv
- Extreme manoeuvres/Acceleration On Straight Line/
- Extreme manoeuvres/Acceleration On Straight Line/Acceleration On Straight Line.csv
- Extreme manoeuvres/Fall Like manoeuvre 1/
- Extreme manoeuvres/Fall Like manoeuvre 1/Fall Like manoeuvre 1.csv
- Extreme manoeuvres/Fall Like manoeuvre 2/
- Extreme manoeuvres/Fall Like manoeuvre 2/Fall Like manoeuvre 2.csv
- Extreme manoeuvres/Fall Like manoeuvre 3/
- Extreme manoeuvres/Fall Like manoeuvre 3/Fall Like manoeuvre 3.csv
- Extreme manoeuvres/Harsh breaking On Straight Line/
- Extreme manoeuvres/Harsh breaking On Straight Line/Harsh breaking On Straight Line.csv
- Extreme manoeuvres/Much degraded track/
- Extreme manoeuvres/Much degraded track/Much degraded track.csv
