# Supplementary material for: Dataset on powered two wheelers fall and critical events detection
Source: Data Brief. 2019 Mar 16;23:103828. doi: 10.1016/j.dib.2019.103828 (PMC6660605; doi:10.1016/j.dib.2019.103828)
Supplement: Multimedia component 2 [file mmc2.zip › Extreme manoeuvres/Acceleration On Curve/Acceleration On Curve.csv]

time(s)	Ax(m/s�)	Ay(m/s�)	Az(m/s�)	Rx(�/s)	Ry.(�/s)	Rz(�/s)
0.001	0.000	0.000	0.000	0.000	0.000	0.000
0.002	0.000	0.000	0.000	0.000	0.000	0.000
0.003	0.000	0.000	0.000	0.000	0.000	0.000
0.004	0.000	0.000	0.000	0.000	0.000	0.000
0.005	0.000	0.000	0.000	0.000	0.000	0.000
0.006	0.000	0.000	0.000	0.000	0.000	0.000
0.007	0.000	0.000	0.000	0.000	0.000	0.000
0.008	0.000	0.000	0.000	0.000	0.000	0.000
0.009	0.000	0.000	0.000	0.000	0.000	0.000
0.010	0.000	0.000	0.000	0.000	0.000	0.000
0.011	0.000	0.000	0.000	0.000	0.000	0.000
0.012	0.000	0.000	0.000	0.000	0.000	0.000
0.013	0.000	0.000	0.000	0.000	0.000	0.000
0.014	0.000	0.000	0.000	0.000	0.000	0.000
0.015	0.000	0.000	0.000	0.000	0.000	0.000
0.016	0.000	0.000	0.000	0.000	0.000	0.000
0.017	0.000	0.000	0.000	0.000	0.000	0.000
0.018	0.000	0.000	0.000	0.000	0.000	0.000
0.019	0.000	0.000	0.000	0.000	0.000	0.000
0.020	0.000	0.000	0.000	0.000	0.000	0.000
0.021	0.000	0.000	0.000	0.000	0.000	0.000
0.022	0.000	0.000	0.000	0.000	0.000	0.000
0.023	0.000	0.000	0.000	0.000	0.000	0.000
0.024	0.000	0.000	0.000	0.000	0.000	0.000
0.025	0.000	0.000	7.808	0.000	0.000	0.000
0.026	0.000	0.000	7.950	0.000	0.000	0.000
0.027	0.000	0.000	8.383	0.000	0.000	0.000
0.028	0.000	0.000	8.429	0.000	0.000	0.000
0.029	0.000	0.000	8.430	0.000	0.000	0.000
0.030	0.000	0.000	8.622	0.000	0.000	0.000
0.031	0.000	0.000	9.053	0.000	0.000	0.000
0.032	0.000	0.000	9.185	-0.542	0.000	0.000
0.033	0.000	0.000	9.507	-1.060	0.000	0.000
0.034	0.000	0.000	9.579	-1.093	0.000	0.000
0.035	0.000	0.000	9.770	-1.093	0.000	0.000
0.036	0.000	0.000	9.818	-1.093	0.000	0.000
0.037	0.000	0.000	9.818	-1.093	0.000	0.000
0.038	0.000	0.000	9.818	-1.093	0.000	0.000
0.039	0.000	0.000	9.818	-1.093	0.000	0.000
0.040	0.000	0.000	9.818	-1.093	0.000	0.000
0.041	0.000	-0.037	9.818	-1.221	0.000	-0.008
0.042	0.000	-0.046	9.818	-1.229	0.000	-0.263
0.043	0.000	-0.049	9.818	-1.331	0.000	-0.517
0.044	0.000	-0.049	9.818	-1.331	0.000	-0.517
0.045	0.000	-0.070	9.818	-1.636	0.000	-0.534
0.046	0.238	-0.085	9.818	-2.043	0.000	-0.551
0.047	0.238	-0.097	9.818	-2.111	0.000	-0.678
0.048	0.238	-0.097	9.818	-2.111	0.000	-0.678
0.049	0.238	-0.097	9.957	-2.144	0.059	-0.678
0.050	0.238	-0.097	9.962	-2.161	0.263	-0.687
0.051	0.238	-0.097	9.962	-2.144	0.263	-0.678
0.052	0.238	-0.097	9.962	-2.111	0.263	-0.551
0.053	0.238	-0.085	9.962	-2.111	0.263	-0.551
0.054	0.238	-0.070	9.962	-2.043	0.263	-0.534
0.055	0.238	-0.070	9.962	-1.772	0.263	-0.534
0.056	0.238	-0.049	9.962	-1.636	0.407	-0.517
0.057	0.238	-0.070	9.962	-1.772	0.263	-0.534
0.058	0.238	-0.049	9.962	-1.636	0.263	-0.517
0.059	0.238	-0.070	9.957	-1.772	-0.008	-0.534
0.060	0.334	-0.049	9.957	-1.636	-0.008	-0.517
0.061	0.238	-0.070	9.818	-1.772	-0.008	-0.534
0.062	0.334	-0.070	9.818	-1.772	-0.008	-0.517
0.063	0.334	-0.070	9.818	-1.772	-0.008	-0.517
0.064	0.334	-0.046	9.818	-1.331	0.263	-0.263
0.065	0.334	-0.037	9.818	-1.229	0.263	-0.008
0.066	0.334	-0.001	9.818	-1.221	0.263	-0.008
0.067	0.214	-0.037	9.818	-1.229	0.263	-0.008
0.068	0.214	-0.001	9.818	-1.229	0.263	-0.008
0.069	0.214	-0.001	9.962	-1.229	0.263	-0.008
0.070	0.214	-0.001	9.962	-1.229	0.263	0.000
0.071	0.214	-0.001	9.962	-1.229	0.263	0.000
0.072	0.214	-0.001	9.962	-1.221	0.263	0.000
0.073	0.214	-0.024	9.962	-1.221	0.263	-0.008
0.074	0.305	-0.001	9.962	-1.093	0.263	-0.008
0.075	0.305	0.000	9.962	-1.093	0.263	0.000
0.076	0.305	0.000	9.962	-1.085	0.263	0.025
0.077	0.305	0.010	9.962	-1.076	0.263	0.059
0.078	0.305	0.010	9.962	-1.076	0.263	0.059
0.079	0.305	0.010	9.962	-1.076	0.670	0.059
0.080	0.305	0.022	9.962	-1.060	0.805	0.127
0.081	0.305	0.046	9.962	-1.026	0.814	0.136
0.082	0.305	0.046	9.962	-1.026	0.814	0.254
0.083	0.305	0.048	9.962	-0.958	1.017	0.534
0.084	0.305	0.048	9.962	-0.958	1.017	0.534
0.085	0.214	0.046	9.818	-1.026	1.017	0.254
0.086	0.214	0.046	9.962	-1.026	1.076	0.254
0.087	0.214	0.046	9.962	-1.026	1.076	0.254
0.088	0.214	0.048	10.155	-1.026	1.076	0.542
0.089	0.214	0.046	10.155	-1.076	1.076	0.254
0.090	0.214	0.046	10.155	-1.085	1.076	0.254
0.091	0.214	0.046	10.155	-1.085	1.076	0.254
0.092	0.214	0.048	10.155	-1.076	1.085	0.542
0.093	0.214	0.048	10.155	-1.060	1.110	0.670
0.094	0.093	0.048	10.155	-1.060	1.110	0.670
0.095	0.093	0.094	10.155	-0.958	1.899	0.814
0.096	0.093	0.096	10.156	-0.958	2.034	1.017
0.097	0.093	0.186	10.156	-0.848	2.034	1.017
0.098	0.305	0.186	10.156	-0.542	2.034	1.076
0.099	0.385	0.186	10.156	-0.542	2.034	1.076
0.100	0.385	0.186	10.155	-0.542	2.136	1.076
0.101	0.385	0.186	10.155	-0.542	2.136	1.076
0.102	0.385	0.186	10.155	-0.542	2.136	1.076
0.103	0.385	0.186	10.155	-0.848	2.034	1.076
0.104	0.385	0.190	10.155	-0.848	2.136	1.076
0.105	0.385	0.186	10.155	-0.958	2.034	1.076
0.106	0.385	0.144	10.155	-0.958	2.034	1.017
0.107	0.385	0.144	10.155	-0.958	2.034	1.017
0.108	0.385	0.144	10.155	-1.060	2.034	1.017
0.109	0.385	0.144	10.156	-1.060	2.034	1.017
0.110	0.305	0.094	10.155	-1.076	2.034	0.814
0.111	0.305	0.094	10.155	-1.076	2.034	0.814
0.112	0.196	0.094	10.155	-1.085	2.034	0.670
0.113	0.196	0.094	10.059	-1.085	2.034	0.670
0.114	0.196	0.094	10.059	-1.085	1.627	0.670
0.115	0.196	0.048	10.059	-1.085	1.492	0.398
0.116	0.196	0.048	10.059	-1.085	1.492	0.136
0.117	0.305	0.094	10.059	-1.085	1.492	0.398
0.118	0.305	0.094	10.059	-1.085	1.492	0.136
0.119	0.305	0.070	10.058	-1.221	1.144	0.136
0.120	0.305	0.094	10.058	-1.119	1.492	0.398
0.121	0.305	0.070	10.058	-1.221	1.144	0.136
0.122	0.305	0.070	10.058	-1.356	1.093	0.136
0.123	0.385	0.094	10.058	-1.119	1.093	0.398
0.124	0.388	0.094	10.058	-1.119	1.093	0.534
0.125	0.388	0.094	9.963	-1.356	1.093	0.534
0.126	0.388	0.070	9.963	-1.500	1.093	0.398
0.127	0.388	0.010	9.963	-1.619	1.093	0.136
0.128	0.388	0.070	9.963	-1.500	1.093	0.398
0.129	0.388	0.070	9.963	-1.500	1.093	0.398
0.130	0.388	0.010	9.963	-1.619	1.085	0.136
0.131	0.388	0.010	9.963	-1.619	1.085	0.136
0.132	0.388	0.010	9.963	-1.636	1.085	0.119
0.133	0.388	0.010	9.963	-1.636	1.093	0.119
0.134	0.388	0.010	9.963	-1.907	1.093	0.119
0.135	0.388	0.010	9.965	-1.907	1.093	0.119
0.136	0.388	0.010	9.965	-1.907	1.093	0.119
0.137	0.388	0.010	10.058	-1.907	1.144	0.119
0.138	0.388	0.010	9.965	-1.907	1.093	0.119
0.139	0.196	0.010	9.965	-2.043	1.093	0.119
0.140	0.196	0.010	9.965	-1.907	1.093	0.136
0.141	0.196	0.070	9.965	-1.907	1.093	0.398
0.142	0.196	0.010	9.965	-2.043	1.085	0.136
0.143	0.196	0.070	9.965	-2.043	1.085	0.136
0.144	0.388	0.070	9.965	-2.043	1.085	0.136
0.145	0.388	0.010	9.965	-2.043	1.076	0.127
0.146	0.388	0.010	9.963	-2.043	1.076	0.119
0.147	0.388	0.010	9.963	-2.043	1.076	0.119
0.148	0.388	0.010	9.957	-2.161	1.076	0.119
0.149	0.196	0.010	9.957	-2.161	1.076	0.059
0.150	0.196	0.010	9.957	-2.161	1.076	0.059
0.151	0.186	0.010	9.957	-2.170	1.076	0.059
0.152	0.186	0.010	9.957	-2.170	0.670	0.025
0.153	0.186	0.010	9.957	-2.170	0.670	0.059
0.154	0.186	0.010	9.957	-2.161	0.670	0.059
0.155	0.186	0.010	9.957	-2.161	0.670	0.059
0.156	0.186	0.010	9.957	-2.161	0.670	0.119
0.157	0.186	0.010	9.957	-2.161	0.670	0.119
0.158	0.186	0.010	9.957	-2.161	0.670	0.127
0.159	0.186	0.010	9.957	-2.161	0.670	0.136
0.160	0.186	0.010	9.963	-2.043	0.670	0.263
0.161	0.388	0.045	9.963	-2.043	0.670	0.534
0.162	0.467	0.070	9.965	-2.043	0.670	0.534
0.163	0.467	0.070	9.968	-2.043	1.076	0.534
0.164	0.467	0.045	9.968	-2.043	1.076	0.534
0.165	0.467	0.045	9.968	-2.043	1.076	0.534
0.166	0.467	0.070	9.968	-1.500	1.076	0.534
0.167	0.467	0.070	9.968	-1.365	1.076	0.534
0.168	0.467	0.094	9.968	-1.119	1.076	0.805
0.169	0.467	0.094	9.968	-1.119	1.076	0.805
0.170	0.388	0.045	9.968	-1.365	1.076	0.534
0.171	0.388	0.045	9.968	-1.365	0.670	0.534
0.172	0.467	0.094	9.968	-1.093	1.076	0.805
0.173	0.335	0.045	9.968	-1.365	1.076	0.534
0.174	0.335	0.045	9.965	-1.365	1.076	0.534
0.175	0.359	0.094	9.968	-1.093	1.076	0.805
0.176	0.359	0.094	9.965	-1.093	0.670	0.805
0.177	0.359	0.094	9.965	-1.093	0.670	1.068
0.178	0.359	0.094	9.965	-1.085	0.670	1.068
0.179	0.359	0.094	9.965	-1.085	0.670	1.085
0.180	0.359	0.094	9.965	-1.085	0.670	1.085
0.181	0.359	0.094	9.965	-1.085	0.542	1.068
0.182	0.359	0.094	9.965	-1.085	0.670	1.085
0.183	0.359	0.094	9.965	-1.085	0.542	1.068
0.184	0.359	0.094	9.965	-1.085	0.542	1.068
0.185	0.359	0.094	9.968	-1.076	0.542	1.085
0.186	0.359	0.094	9.968	-1.076	0.542	1.085
0.187	0.359	0.094	9.963	-1.076	0.534	1.068
0.188	0.359	0.094	9.963	-1.076	0.542	1.068
0.189	0.371	0.094	9.963	-1.026	0.542	1.068
0.190	0.359	0.094	9.963	-1.076	0.542	0.949
0.191	0.359	0.094	9.963	-1.026	0.670	1.068
0.192	0.359	0.094	9.963	-0.822	0.670	1.085
0.193	0.359	0.094	9.963	-1.026	0.670	1.085
0.194	0.359	0.106	9.963	-0.822	0.670	1.085
0.195	0.359	0.190	9.963	-0.678	1.076	1.110
0.196	0.359	0.190	9.963	-0.678	0.670	1.110
0.197	0.359	0.106	9.963	-0.822	0.602	1.085
0.198	0.359	0.106	9.963	-0.822	0.602	1.085
0.199	0.359	0.190	9.968	-0.678	0.602	1.110
0.200	0.371	0.192	10.058	-0.559	0.602	1.110
0.201	0.371	0.192	10.058	-0.559	0.602	1.110
0.202	0.371	0.192	10.058	-0.559	1.076	1.110
0.203	0.371	0.192	10.058	-0.551	1.076	1.110
0.204	0.371	0.192	10.058	-0.678	1.076	1.110
0.205	0.371	0.192	10.058	-0.551	1.076	1.110
0.206	0.371	0.190	10.058	-0.678	0.602	1.110
0.207	0.371	0.190	10.058	-0.678	0.602	1.110
0.208	0.371	0.106	10.058	-0.822	0.602	1.110
0.209	0.371	0.106	10.058	-0.678	0.602	1.110
0.210	0.371	0.106	10.058	-1.026	0.602	1.085
0.211	0.371	0.106	10.058	-1.026	0.602	1.085
0.212	0.359	0.094	10.058	-1.026	0.602	1.068
0.213	0.359	0.094	9.915	-1.076	0.534	0.949
0.214	0.359	0.094	9.915	-1.026	0.534	1.068
0.215	0.359	0.106	10.058	-0.678	0.602	1.085
0.216	0.359	0.106	10.058	-0.678	0.602	1.085
0.217	0.359	0.106	10.058	-0.678	0.602	1.068
0.218	0.359	0.094	10.058	-1.026	0.534	0.949
0.219	0.359	0.106	10.058	-0.678	0.602	1.068
0.220	0.359	0.106	10.058	-0.678	0.602	1.068
0.221	0.359	0.190	10.058	-0.542	1.076	1.076
0.222	0.359	0.106	10.058	-0.678	1.076	1.068
0.223	0.359	0.106	10.058	-0.678	1.017	1.068
0.224	0.359	0.094	10.058	-1.026	1.017	0.949
0.225	0.359	0.084	10.058	-1.076	1.017	0.814
0.226	0.359	0.084	10.149	-0.814	1.076	0.814
0.227	0.359	0.084	10.149	-0.551	1.076	0.568
0.228	0.359	0.084	10.149	-0.551	1.076	0.568
0.229	0.359	0.046	10.149	-0.814	1.076	0.534
0.230	0.359	0.084	10.335	-0.551	1.085	0.568
0.231	0.359	0.094	10.335	-0.542	1.348	0.814
0.232	0.359	0.094	10.335	-0.542	1.085	0.568
0.233	0.359	0.094	10.335	-0.483	1.085	0.534
0.234	0.359	0.094	10.335	-0.407	1.085	0.534
0.235	0.359	0.084	10.335	-0.280	1.085	0.534
0.236	0.359	0.084	10.149	-0.280	1.085	0.534
0.237	0.359	0.094	10.149	-0.280	1.085	0.534
0.238	0.359	0.094	10.149	-0.280	1.085	0.534
0.239	0.359	0.094	10.149	-0.280	1.085	0.534
0.240	0.359	0.094	10.149	-0.280	1.085	0.534
0.241	0.359	0.094	10.149	-0.280	1.076	0.534
0.242	0.359	0.084	10.149	-0.542	1.017	0.509
0.243	0.359	0.072	10.149	-0.542	1.017	0.509
0.244	0.359	0.072	10.149	-0.551	1.017	0.509
0.245	0.359	0.048	10.149	-0.610	1.017	0.407
0.246	0.359	0.072	10.149	-0.551	1.017	0.509
0.247	0.359	0.084	10.249	-0.280	1.076	0.509
0.248	-0.006	0.084	10.249	-0.280	1.017	0.509
0.249	-0.024	0.072	10.149	-0.551	1.017	0.509
0.250	-0.024	0.072	10.149	-0.551	1.017	0.509
0.251	-0.012	0.084	10.149	-0.280	1.017	0.509
0.252	-0.012	0.072	10.149	-0.280	0.949	0.509
0.253	-0.012	0.048	10.149	-0.551	0.534	0.407
0.254	-0.012	0.072	10.149	-0.280	0.534	0.407
0.255	-0.012	0.048	10.149	-0.542	0.534	0.271
0.256	-0.012	0.048	10.149	-0.542	0.534	0.271
0.257	-0.012	0.072	10.149	-0.280	0.534	0.407
0.258	-0.012	0.084	10.149	-0.280	0.534	0.509
0.259	-0.012	0.072	10.149	-0.280	0.534	0.407
0.260	-0.006	0.072	9.965	-0.280	0.534	0.407
0.261	-0.006	0.048	9.962	-0.542	0.534	0.271
0.262	-0.006	0.072	9.962	-0.542	0.534	0.407
0.263	0.022	0.072	9.962	-0.534	0.534	0.407
0.264	-0.006	0.048	9.962	-0.542	0.509	0.271
0.265	-0.006	0.048	9.820	-0.542	0.509	0.271
0.266	-0.006	0.048	9.820	-0.542	0.509	0.271
0.267	0.022	0.072	9.820	-0.534	0.797	0.407
0.268	0.022	0.072	9.962	-0.280	0.949	0.407
0.269	0.022	0.072	9.820	-0.534	0.949	0.407
0.270	-0.006	0.072	9.820	-0.534	0.949	0.407
0.271	-0.006	0.048	9.820	-0.542	0.949	0.271
0.272	-0.006	0.072	9.820	-0.542	0.949	0.407
0.273	0.022	0.072	9.820	-0.542	0.949	0.407
0.274	0.022	0.072	9.951	-0.542	0.949	0.407
0.275	0.118	0.094	9.951	-0.534	0.949	0.534
0.276	0.118	0.094	9.951	-0.534	0.949	0.534
0.277	0.118	0.072	9.951	-0.534	0.949	0.534
0.278	0.118	0.072	9.951	-0.534	0.949	0.534
0.279	0.118	0.072	9.951	-0.534	0.949	0.534
0.280	0.118	0.048	9.951	-0.542	0.797	0.407
0.281	0.118	0.046	9.951	-0.542	0.542	0.271
0.282	0.118	0.046	9.951	-0.542	0.542	0.271
0.283	0.118	0.046	9.951	-0.542	0.542	0.271
0.284	0.118	0.048	9.951	-0.542	0.542	0.534
0.285	0.168	0.048	9.951	-0.610	0.542	0.534
0.286	0.168	0.048	9.676	-0.814	0.542	0.271
0.287	0.168	0.048	9.770	-0.814	0.542	0.271
0.288	0.168	0.048	9.867	-0.814	0.797	0.271
0.289	0.168	0.046	9.867	-1.085	0.542	0.271
0.290	0.168	0.022	9.867	-0.814	0.542	0.263
0.291	0.168	0.048	9.867	-0.610	0.797	0.271
0.292	0.168	0.048	9.867	-0.542	0.949	0.271
0.293	0.168	0.094	9.867	-0.542	1.017	0.534
0.294	0.168	0.094	9.867	-0.542	1.017	0.534
0.295	0.168	0.141	9.867	-0.542	1.068	0.534
0.296	0.168	0.094	9.867	-0.542	0.949	0.534
0.297	0.168	0.048	9.770	-0.542	0.949	0.271
0.298	0.190	0.048	9.770	-0.542	1.068	0.271
0.299	0.190	0.048	9.770	-0.542	1.076	0.271
0.300	0.190	0.010	9.770	-0.814	1.076	0.059
0.301	0.190	0.010	9.770	-0.814	1.076	0.059
0.302	0.190	0.048	9.770	-0.542	1.076	0.271
0.303	0.190	0.094	9.770	-0.542	1.627	0.534
0.304	0.190	0.094	9.770	-0.542	1.627	0.534
0.305	0.190	0.094	9.770	-0.542	1.076	0.534
0.306	0.190	0.094	9.770	-0.542	1.076	0.534
0.307	0.190	0.094	9.770	-0.542	1.076	0.534
0.308	0.190	0.048	9.770	-0.814	1.076	0.271
0.309	0.190	0.048	9.770	-1.085	1.076	0.271
0.310	0.192	0.094	9.770	-0.814	1.076	0.534
0.311	0.192	0.094	9.867	-0.814	1.076	0.534
0.312	0.192	0.094	9.867	-0.814	1.076	0.534
0.313	0.192	0.094	9.867	-1.085	1.076	0.534
0.314	0.196	0.094	9.867	-0.814	1.076	0.534
0.315	0.196	0.094	9.867	-0.814	1.076	0.534
0.316	0.196	0.094	9.867	-1.085	1.076	0.534
0.317	0.196	0.048	9.867	-1.085	1.076	0.271
0.318	0.196	0.048	9.770	-1.085	1.068	0.271
0.319	0.196	0.048	9.770	-1.085	1.068	0.271
0.320	0.286	0.048	9.770	-1.085	1.068	0.271
0.321	0.286	0.048	9.770	-1.085	0.949	0.271
0.322	0.286	0.048	9.770	-0.822	0.949	0.271
0.323	0.286	0.048	9.770	-0.822	0.542	0.271
0.324	0.335	0.094	9.770	-0.814	0.542	0.534
0.325	0.335	0.094	9.770	-0.814	0.542	0.534
0.326	0.335	0.094	9.770	-0.814	0.542	0.534
0.327	0.335	0.094	9.770	-0.814	0.534	0.534
0.328	0.335	0.048	9.770	-0.822	0.534	0.271
0.329	0.335	0.048	9.770	-0.822	0.534	0.271
0.330	0.335	0.094	9.770	-0.814	0.534	0.534
0.331	0.335	0.094	9.770	-0.542	0.534	0.534
0.332	0.335	0.094	9.770	-0.542	0.542	0.534
0.333	0.335	0.094	9.770	-0.542	0.949	0.534
0.334	0.335	0.048	9.770	-0.542	0.949	0.271
0.335	0.335	0.094	9.770	-0.407	0.949	0.534
0.336	0.388	0.094	9.867	-0.407	1.051	0.534
0.337	0.335	0.094	9.867	-0.407	1.051	0.534
0.338	0.335	0.010	9.770	-0.542	0.949	0.127
0.339	0.335	0.010	9.770	-0.542	0.949	0.127
0.340	0.335	0.094	9.770	-0.542	1.051	0.534
0.341	0.335	0.090	9.770	-0.822	0.949	0.534
0.342	0.335	0.090	9.770	-0.822	0.949	0.534
0.343	0.335	0.090	9.770	-0.542	0.949	0.534
0.344	0.335	0.010	9.769	-0.822	0.542	0.127
0.345	0.335	0.010	9.769	-0.822	0.542	0.127
0.346	0.335	0.090	10.058	-0.542	0.949	0.534
0.347	0.335	0.094	10.058	-0.542	0.949	0.534
0.348	0.335	0.094	10.058	-0.542	0.542	0.534
0.349	0.335	0.094	10.058	-0.542	0.542	0.534
0.350	0.371	0.096	10.058	-0.407	0.542	0.534
0.351	0.371	0.094	10.058	-0.542	0.542	0.534
0.352	0.371	0.094	10.058	-0.814	0.542	0.534
0.353	0.371	0.094	10.058	-0.822	0.542	0.475
0.354	0.371	0.090	10.058	-1.085	0.542	0.271
0.355	0.371	0.090	10.165	-1.026	0.949	0.271
0.356	0.371	0.094	10.165	-0.822	1.051	0.271
0.357	0.371	0.094	10.165	-0.822	1.076	0.271
0.358	0.371	0.096	10.165	-0.814	1.085	0.475
0.359	0.371	0.096	10.165	-0.814	1.085	0.475
0.360	0.335	0.094	10.058	-0.822	1.085	0.271
0.361	0.335	0.094	10.058	-0.822	1.085	0.271
0.362	0.335	0.096	10.058	-0.822	1.085	0.475
0.363	0.335	0.096	10.058	-0.822	1.085	0.475
0.364	0.335	0.094	10.058	-1.026	1.085	0.271
0.365	0.335	0.094	10.058	-1.026	1.085	0.271
0.366	0.335	0.096	10.058	-0.822	1.110	0.475
0.367	0.335	0.096	10.058	-0.822	1.110	0.475
0.368	0.335	0.094	10.058	-1.026	1.110	0.271
0.369	0.335	0.094	10.058	-1.026	1.110	0.271
0.370	0.335	0.096	10.058	-0.822	1.348	0.475
0.371	0.335	0.096	10.058	-0.822	1.348	0.475
0.372	0.335	0.096	10.058	-1.026	1.110	0.271
0.373	0.335	0.096	10.058	-0.814	1.348	0.475
0.374	0.335	0.096	10.153	-0.814	1.348	0.475
0.375	0.335	0.096	10.153	-0.814	1.348	0.475
0.376	0.335	0.096	9.986	-0.814	1.110	0.475
0.377	0.335	0.097	9.986	-0.542	1.348	0.542
0.378	0.335	0.144	9.986	-0.542	1.348	1.051
0.379	0.335	0.144	9.986	-0.542	1.348	1.051
0.380	0.335	0.144	9.986	-0.542	1.348	1.051
0.381	0.335	0.144	9.986	-0.814	1.348	1.051
0.382	0.335	0.097	9.986	-1.026	1.110	0.542
0.383	0.335	0.097	9.986	-1.026	1.085	0.542
0.384	0.335	0.097	9.986	-0.814	1.085	0.542
0.385	0.371	0.144	9.986	-0.814	1.348	0.542
0.386	0.335	0.096	9.984	-1.026	1.348	0.475
0.387	0.371	0.144	9.986	-0.814	1.348	0.542
0.388	0.371	0.144	9.986	-0.814	1.348	0.542
0.389	0.371	0.168	9.986	-0.542	1.619	1.051
0.390	0.371	0.144	9.986	-0.814	1.619	0.542
0.391	0.371	0.144	9.986	-0.814	1.619	0.475
0.392	0.371	0.096	9.986	-1.026	1.348	0.271
0.393	0.371	0.096	9.986	-1.060	1.085	0.059
0.394	0.478	0.096	9.986	-1.060	1.085	0.059
0.395	0.478	0.096	9.986	-1.060	1.085	0.059
0.396	0.478	0.048	9.984	-1.060	1.085	0.025
0.397	0.478	0.022	9.984	-1.060	1.085	0.000
0.398	0.478	0.022	9.984	-1.060	1.085	0.000
0.399	0.478	0.004	9.984	-1.060	0.475	0.000
0.400	0.383	0.004	9.984	-1.060	0.475	0.000
0.401	0.383	0.022	9.984	-1.060	0.475	0.000
0.402	0.383	0.022	9.984	-1.060	0.475	0.000
0.403	0.478	0.048	9.984	-1.026	0.475	0.025
0.404	0.478	0.096	9.984	-0.542	0.475	0.059
0.405	0.478	0.096	9.984	-0.542	0.127	0.025
0.406	0.478	0.190	9.984	-0.542	0.127	1.068
0.407	0.478	0.048	9.960	-1.060	0.025	0.025
0.408	0.478	0.048	9.960	-1.060	0.000	0.000
0.409	0.478	0.048	9.960	-1.060	0.000	0.000
0.410	0.478	0.048	9.960	-1.060	0.000	0.025
0.411	0.478	0.048	9.960	-1.060	0.025	0.025
0.412	0.430	0.046	9.960	-1.060	0.025	0.017
0.413	0.478	0.048	9.960	-0.958	0.127	0.025
0.414	0.478	0.048	9.960	-0.958	0.127	0.025
0.415	0.478	0.046	9.960	-1.060	0.025	0.025
0.416	0.478	0.009	9.960	-1.060	0.000	0.017
0.417	0.478	0.009	9.960	-1.060	0.000	0.017
0.418	0.478	0.009	9.960	-1.060	0.000	0.017
0.419	0.478	0.004	9.960	-1.076	-0.068	0.000
0.420	0.478	0.004	9.957	-1.076	-0.068	0.000
0.421	0.478	0.004	9.957	-1.076	-0.068	-0.008
0.422	0.478	0.009	9.957	-1.076	0.000	0.000
0.423	0.478	0.009	9.914	-1.076	0.000	0.000
0.424	0.479	0.009	9.914	-1.076	0.000	0.000
0.425	0.479	0.009	9.914	-1.076	0.000	-0.008
0.426	0.479	0.046	9.957	-1.076	0.025	0.000
0.427	0.479	0.046	9.957	-1.076	0.025	0.000
0.428	0.479	0.046	9.957	-1.060	0.025	0.000
0.429	0.479	0.048	9.957	-1.060	0.475	0.017
0.430	0.479	0.046	9.957	-1.060	0.475	0.017
0.431	0.479	0.046	9.957	-1.060	0.475	0.017
0.432	0.479	0.048	9.957	-1.060	0.475	0.017
0.433	0.479	0.048	9.957	-1.060	0.526	0.017
0.434	0.479	0.046	9.957	-1.060	0.526	0.025
0.435	0.478	0.046	9.957	-1.060	0.475	0.025
0.436	0.478	0.046	9.965	-0.958	0.475	0.025
0.437	0.454	0.046	9.957	-0.958	-0.068	0.017
0.438	0.430	0.046	9.957	-0.958	-0.068	0.017
0.439	0.430	0.046	9.677	-1.060	-0.110	-0.008
0.440	0.430	0.046	9.677	-0.958	-0.068	0.017
0.441	0.383	0.046	9.677	-0.958	-0.068	0.017
0.442	0.383	0.046	9.677	-0.958	0.526	0.025
0.443	0.383	0.093	9.677	-0.814	0.534	0.254
0.444	0.383	0.093	9.677	-0.814	0.534	0.254
0.445	0.383	0.093	9.866	-0.814	0.534	0.254
0.446	0.383	0.093	9.866	-0.814	0.526	0.254
0.447	0.383	0.094	9.965	-0.687	0.526	0.263
0.448	0.383	0.096	9.965	-0.687	0.534	0.263
0.449	0.383	0.142	9.986	-0.542	0.542	0.271
0.450	0.383	0.096	9.986	-0.687	0.542	0.263
0.451	0.383	0.096	9.986	-0.687	0.542	0.263
0.452	0.383	0.094	9.986	-0.814	0.542	0.263
0.453	0.383	0.094	9.986	-0.814	0.542	0.263
0.454	0.383	0.093	9.986	-0.958	0.534	0.254
0.455	0.383	0.093	9.986	-0.958	0.534	0.254
0.456	0.383	0.093	9.986	-0.958	0.534	0.254
0.457	0.383	0.093	9.986	-0.958	0.534	0.254
0.458	0.383	0.093	9.986	-0.958	0.534	0.254
0.459	0.383	0.093	10.149	-0.958	0.534	0.254
0.460	0.383	0.094	10.149	-0.814	0.534	0.254
0.461	0.383	0.094	10.149	-0.814	0.534	0.254
0.462	0.383	0.094	10.149	-0.814	0.534	0.254
0.463	0.382	0.093	10.149	-1.060	0.526	0.059
0.464	0.382	0.094	10.149	-0.814	0.542	0.254
0.465	0.382	0.096	10.149	-0.687	1.017	0.263
0.466	0.382	0.096	10.149	-0.687	1.017	0.263
0.467	0.382	0.096	10.149	-0.687	1.017	0.263
0.468	0.382	0.096	10.149	-0.542	1.076	0.271
0.469	0.382	0.096	10.149	-0.542	1.076	0.271
0.470	0.382	0.096	10.149	-0.687	1.076	0.271
0.471	0.382	0.096	10.149	-0.687	1.017	0.271
0.472	0.382	0.118	10.149	-0.542	1.017	0.271
0.473	0.382	0.118	10.149	-0.542	1.017	0.271
0.474	0.382	0.096	9.986	-0.687	1.017	0.263
0.475	0.382	0.096	9.986	-0.687	1.017	0.271
0.476	0.382	0.096	9.986	-0.687	0.542	0.263
0.477	0.382	0.096	9.986	-0.542	0.542	0.263
0.478	0.382	0.096	9.986	-0.542	0.542	0.263
0.479	0.382	0.096	9.986	-0.687	0.542	0.254
0.480	0.382	0.096	9.986	-0.542	0.542	0.263
0.481	0.382	0.096	10.149	-0.542	0.542	0.263
0.482	0.382	0.096	10.149	-0.687	0.542	0.263
0.483	0.382	0.046	10.149	-0.687	0.542	0.127
0.484	0.382	0.010	10.149	-1.060	0.542	0.059
0.485	0.383	0.010	10.149	-1.060	0.542	0.059
0.486	0.383	0.096	10.155	-1.060	0.542	0.127
0.487	0.383	0.096	10.155	-1.060	0.542	0.127
0.488	0.383	0.096	10.155	-0.542	0.542	0.534
0.489	0.383	0.096	10.155	-0.542	0.542	0.534
0.490	0.383	0.096	10.155	-0.542	0.542	0.534
0.491	0.385	0.096	10.155	-0.542	0.542	0.534
0.492	0.385	0.096	10.155	-0.542	0.534	0.534
0.493	0.385	0.096	10.155	-0.542	0.534	0.534
0.494	0.385	0.118	10.155	-0.542	1.017	0.534
0.495	0.385	0.096	10.155	-0.542	0.534	0.534
0.496	0.388	0.096	10.155	-0.542	1.017	0.534
0.497	0.388	0.096	10.149	-0.542	1.017	0.534
0.498	0.430	0.096	10.149	-0.542	1.017	0.534
0.499	0.430	0.096	10.149	-0.542	1.017	0.534
0.500	0.430	0.118	10.149	-0.542	1.017	0.602
0.501	0.430	0.118	10.149	-0.542	1.017	0.602
0.502	0.430	0.118	10.149	-0.542	0.949	0.602
0.503	0.430	0.096	10.149	-0.542	0.949	0.534
0.504	0.430	0.096	10.149	-0.542	1.017	0.534
0.505	0.430	0.096	10.155	-0.542	1.017	0.534
0.506	0.430	0.010	10.155	-0.542	0.949	0.127
0.507	0.430	0.096	10.155	-0.542	0.949	0.534
0.508	0.430	0.010	10.155	-0.542	0.949	0.534
0.509	0.430	0.118	10.155	-0.483	1.017	0.602
0.510	0.430	0.010	10.155	-0.483	1.017	0.534
0.511	0.430	0.010	9.968	-0.542	0.949	0.509
0.512	0.430	0.010	9.974	-0.483	1.017	0.534
0.513	0.430	0.010	9.974	-0.483	1.017	0.534
0.514	0.430	0.010	9.974	-0.483	0.949	0.534
0.515	0.430	0.010	9.974	-0.483	0.949	0.534
0.516	0.430	0.010	9.974	-0.280	0.949	0.534
0.517	0.430	0.118	9.974	-0.271	1.017	0.602
0.518	0.430	0.010	9.974	-0.136	0.949	0.534
0.519	0.430	0.010	9.974	-0.136	0.949	0.534
0.520	0.430	0.010	9.974	-0.068	0.949	0.534
0.521	0.442	0.010	9.974	-0.068	1.017	0.534
0.522	0.430	0.000	9.974	-0.136	1.017	0.509
0.523	0.430	0.000	10.155	-0.068	1.017	0.509
0.524	0.430	0.000	10.251	-0.068	1.017	0.534
0.525	0.430	0.000	10.251	-0.110	1.017	0.509
0.526	0.430	0.000	10.346	-0.068	1.034	0.509
0.527	0.430	0.000	10.346	-0.017	1.034	0.509
0.528	0.430	0.000	10.346	-0.068	1.034	0.263
0.529	0.430	0.000	10.346	-0.068	1.017	0.263
0.530	0.430	0.000	10.346	-0.068	1.017	0.263
0.531	0.430	0.094	10.346	-0.017	1.034	0.509
0.532	0.430	0.094	10.346	-0.008	1.034	0.509
0.533	0.430	0.094	10.251	-0.008	1.034	0.509
0.534	0.430	0.094	10.251	-0.008	1.034	0.534
0.535	0.430	0.094	10.251	-0.008	1.034	0.534
0.536	0.430	0.094	10.159	-0.008	1.034	0.509
0.537	0.442	0.094	10.159	-0.008	1.034	0.509
0.538	0.442	0.094	10.159	-0.008	1.076	0.509
0.539	0.442	0.094	10.159	-0.017	1.076	0.509
0.540	0.430	0.094	10.159	-0.068	1.034	0.263
0.541	0.430	0.094	10.159	-0.017	1.076	0.509
0.542	0.430	0.096	10.159	-0.008	1.093	0.534
0.543	0.430	0.094	10.159	-0.008	1.093	0.509
0.544	0.430	0.094	10.159	-0.017	1.076	0.263
0.545	0.430	0.094	10.159	-0.017	1.076	0.263
0.546	0.430	0.094	10.159	-0.017	1.076	0.263
0.547	0.359	0.000	10.159	-0.068	1.076	0.000
0.548	0.287	0.000	10.159	-0.076	1.076	0.000
0.549	0.286	-0.001	10.153	-0.110	1.076	-0.008
0.550	0.240	-0.001	10.153	-0.110	1.076	-0.008
0.551	0.240	-0.003	10.153	-0.136	1.076	-0.008
0.552	0.240	-0.003	10.153	-0.136	1.076	-0.008
0.553	0.240	-0.003	10.153	-0.110	1.076	-0.008
0.554	0.240	-0.003	10.153	-0.076	1.076	-0.008
0.555	0.240	0.000	10.153	-0.068	1.076	0.000
0.556	0.240	0.000	10.153	-0.068	1.076	0.000
0.557	0.240	0.000	10.153	-0.068	1.076	-0.008
0.558	0.240	0.046	10.153	-0.068	1.093	-0.008
0.559	0.192	0.022	10.153	-0.068	1.076	-0.008
0.560	0.240	0.046	10.153	-0.068	1.076	0.000
0.561	0.286	0.046	10.153	-0.068	1.076	0.000
0.562	0.286	0.022	10.153	-0.068	1.076	0.000
0.563	0.287	0.022	10.153	-0.068	1.076	0.000
0.564	0.287	0.010	10.153	-0.068	1.076	-0.008
0.565	0.287	0.010	10.153	-0.068	1.076	-0.008
0.566	0.287	0.010	10.153	-0.068	1.076	0.000
0.567	0.287	0.004	10.153	-0.076	1.076	0.000
0.568	0.287	0.010	10.153	-0.110	1.076	0.025
0.569	0.287	0.010	10.153	-0.110	1.076	0.025
0.570	0.286	0.004	10.153	-0.136	1.076	-0.008
0.571	0.286	0.010	10.153	-0.136	1.076	0.025
0.572	0.287	0.022	10.159	-0.110	1.076	0.025
0.573	0.240	0.010	10.153	-0.136	1.076	0.025
0.574	0.192	0.010	10.153	-0.136	1.076	0.025
0.575	0.192	0.022	10.153	-0.136	1.076	0.025
0.576	0.192	0.022	10.153	-0.136	1.076	0.025
0.577	0.192	0.010	10.153	-0.271	1.076	0.025
0.578	0.192	0.004	10.153	-0.271	1.076	0.025
0.579	0.192	0.010	10.153	-0.271	1.085	0.025
0.580	0.192	0.004	10.153	-0.517	1.076	0.025
0.581	0.192	-0.001	10.153	-0.559	1.076	-0.008
0.582	0.192	0.004	10.153	-0.678	1.076	0.025
0.583	0.192	0.004	10.153	-0.559	1.076	0.025
0.584	0.192	0.004	10.153	-0.559	1.076	0.025
0.585	0.192	0.004	10.153	-0.559	1.076	0.025
0.586	0.192	0.004	10.153	-0.559	1.076	0.025
0.587	0.192	0.010	10.251	-0.559	1.085	0.025
0.588	0.192	0.010	10.251	-0.559	1.076	0.025
0.589	0.192	0.010	10.251	-0.559	1.085	0.025
0.590	0.094	0.010	10.251	-0.559	1.085	0.025
0.591	0.094	0.010	10.251	-0.678	1.076	0.025
0.592	0.094	0.010	10.251	-0.822	1.076	0.025
0.593	0.094	0.010	10.251	-0.678	1.076	0.059
0.594	0.094	0.010	10.251	-0.559	1.085	0.059
0.595	0.094	0.022	10.251	-0.517	1.356	0.127
0.596	0.192	0.046	10.251	-0.271	1.560	0.127
0.597	0.190	0.046	10.251	-0.271	1.619	0.254
0.598	0.190	0.046	10.251	-0.271	1.619	0.254
0.599	0.192	0.094	10.299	-0.271	1.619	0.534
0.600	0.192	0.046	10.299	-0.271	1.619	0.254
0.601	0.192	0.094	10.299	-0.271	1.619	0.534
0.602	0.192	0.094	10.299	-0.271	1.653	0.534
0.603	0.192	0.094	10.299	-0.271	1.653	0.398
0.604	0.192	0.118	10.299	-0.271	1.890	0.534
0.605	0.192	0.094	10.299	-0.271	1.653	0.526
0.606	0.192	0.118	10.299	-0.271	1.890	0.534
0.607	0.192	0.094	10.299	-0.271	1.890	0.534
0.608	0.190	0.045	10.299	-0.271	1.653	0.526
0.609	0.380	0.094	10.299	-0.271	1.653	0.534
0.610	0.190	0.045	10.299	-0.271	1.653	0.526
0.611	0.190	0.045	10.299	-0.271	1.653	0.534
0.612	0.190	0.045	10.299	-0.271	1.653	0.602
0.613	0.190	0.045	10.299	-0.271	1.653	0.602
0.614	0.190	0.094	10.299	-0.271	1.890	0.678
0.615	0.190	0.045	10.299	-0.271	1.890	0.602
0.616	0.190	0.045	10.299	-0.271	1.890	0.602
0.617	0.190	0.045	10.299	-0.271	1.890	0.602
0.618	0.190	0.045	10.299	-0.271	1.890	0.602
0.619	0.190	0.094	10.299	-0.246	1.899	0.678
0.620	0.382	0.094	10.299	-0.068	1.899	0.678
0.621	0.382	0.094	10.299	-0.042	1.899	0.602
0.622	0.190	0.093	9.867	-0.068	1.890	0.534
0.623	0.382	0.094	10.299	-0.042	1.890	0.602
0.624	0.385	0.094	10.299	-0.042	1.890	0.602
0.625	0.385	0.094	10.299	-0.008	1.890	0.602
0.626	0.385	0.093	9.965	-0.008	1.653	0.534
0.627	0.385	0.094	9.965	-0.008	1.653	0.602
0.628	0.385	0.094	9.867	-0.008	1.653	0.602
0.629	0.385	0.093	9.867	0.000	1.619	0.534
0.630	0.385	0.094	9.867	0.059	1.653	0.602
0.631	0.385	0.094	9.867	0.059	1.653	0.602
0.632	0.525	0.094	9.867	0.119	1.890	0.949
0.633	0.525	0.094	9.867	0.059	1.890	0.602
0.634	0.525	0.094	9.867	0.119	1.890	0.949
0.635	0.385	0.094	9.867	0.059	1.890	0.602
0.636	0.385	0.093	9.867	0.059	1.890	0.949
0.637	0.383	0.091	9.867	0.000	1.619	0.602
0.638	0.383	0.091	9.867	0.000	1.619	0.602
0.639	0.383	0.091	9.867	0.000	1.093	0.602
0.640	0.385	0.091	9.867	0.000	1.093	0.602
0.641	0.385	0.091	9.867	0.000	1.093	0.949
0.642	0.385	0.091	9.867	0.000	1.093	0.949
0.643	0.385	0.046	9.867	0.000	1.076	0.949
0.644	0.385	0.046	9.867	0.000	1.076	0.949
0.645	0.385	0.045	9.867	0.000	1.076	0.534
0.646	0.385	0.045	9.867	0.000	1.076	0.534
0.647	0.385	0.046	9.867	-0.008	1.076	0.534
0.648	0.385	0.091	9.867	0.000	1.076	0.949
0.649	0.383	0.046	9.867	-0.008	1.076	0.534
0.650	0.383	0.046	9.867	-0.008	1.076	0.534
0.651	0.383	0.046	9.867	-0.008	1.076	0.534
0.652	0.383	0.091	9.867	0.000	1.076	0.534
0.653	0.383	0.046	9.867	0.000	1.076	0.534
0.654	0.383	0.046	9.867	-0.008	1.076	0.534
0.655	0.383	0.046	9.867	-0.008	1.076	0.534
0.656	0.383	0.042	9.867	-0.008	0.407	0.534
0.657	0.383	0.046	9.867	-0.008	0.407	0.534
0.658	0.383	0.046	9.867	0.000	0.407	0.534
0.659	0.382	0.046	9.867	0.000	0.263	0.534
0.660	0.383	0.046	9.939	0.059	0.407	0.534
0.661	0.382	0.046	9.939	0.119	0.407	0.534
0.662	0.286	0.046	9.939	0.119	0.407	0.534
0.663	0.286	0.091	9.939	0.127	1.076	0.534
0.664	0.286	0.091	9.960	0.127	1.076	0.534
0.665	0.286	0.091	9.960	0.127	1.076	0.534
0.666	0.286	0.091	9.960	0.127	1.076	0.534
0.667	0.286	0.091	9.960	0.127	1.076	0.534
0.668	0.286	0.091	9.960	0.127	1.076	0.534
0.669	0.286	0.091	9.960	0.127	1.076	0.534
0.670	0.286	0.091	9.960	0.119	1.076	0.534
0.671	0.238	0.046	9.960	0.059	0.407	0.534
0.672	0.286	0.046	9.960	0.059	1.076	0.534
0.673	0.238	0.046	9.939	0.000	0.407	0.534
0.674	0.190	0.046	9.939	-0.008	0.407	0.526
0.675	0.238	0.046	9.939	-0.008	0.407	0.526
0.676	0.238	0.046	9.939	-0.008	1.076	0.526
0.677	0.238	0.046	9.939	-0.008	1.076	0.526
0.678	0.238	0.046	9.960	-0.008	1.076	0.526
0.679	0.238	0.045	9.960	-0.008	1.085	0.263
0.680	0.238	0.042	9.960	-0.136	1.076	0.263
0.681	0.238	0.042	9.960	-0.136	1.076	0.263
0.682	0.190	0.024	9.960	-0.271	0.670	0.237
0.683	0.190	0.024	9.960	-0.136	0.670	0.237
0.684	0.190	0.022	9.960	-0.271	0.670	0.127
0.685	0.190	0.024	9.962	-0.271	0.670	0.237
0.686	0.190	0.022	9.968	-0.271	0.670	0.127
0.687	0.190	0.022	9.968	-0.271	0.670	0.127
0.688	0.190	0.022	9.968	-0.271	0.670	0.059
0.689	0.190	0.010	9.968	-0.271	0.670	0.059
0.690	0.190	0.022	9.968	-0.271	1.076	0.059
0.691	0.190	0.022	9.968	-0.136	1.076	0.059
0.692	0.190	0.022	9.968	-0.136	1.076	0.059
0.693	0.190	0.022	9.968	-0.271	1.076	0.059
0.694	0.190	0.022	9.968	-0.271	1.076	0.059
0.695	0.142	0.022	9.968	-0.271	1.068	0.059
0.696	0.142	0.022	9.962	-0.271	1.068	0.059
0.697	0.142	0.022	9.968	-0.271	1.068	0.059
0.698	0.142	0.022	9.968	-0.271	1.068	0.059
0.699	0.190	0.042	10.010	-0.136	1.068	0.127
0.700	0.190	0.022	9.968	-0.136	1.068	0.059
0.701	0.190	0.022	9.968	-0.136	1.068	0.059
0.702	0.190	0.022	9.968	-0.136	1.068	0.059
0.703	0.190	0.022	9.968	-0.136	1.068	0.059
0.704	0.190	0.022	9.968	-0.136	1.068	0.059
0.705	0.190	0.022	9.968	-0.271	1.068	0.059
0.706	0.190	0.022	9.968	-0.271	1.068	0.059
0.707	0.190	0.022	9.968	-0.271	1.068	0.059
0.708	0.190	0.022	9.968	-0.271	1.068	0.059
0.709	0.190	0.022	9.968	-0.271	1.068	0.059
0.710	0.142	0.022	9.968	-0.271	1.068	0.059
0.711	0.096	0.022	9.968	-0.271	1.068	0.059
0.712	0.142	0.022	9.968	-0.271	1.068	0.059
0.713	0.142	0.022	9.968	-0.271	0.670	0.059
0.714	0.142	0.022	9.968	-0.271	0.670	0.059
0.715	0.142	0.022	9.968	-0.271	0.670	0.059
0.716	0.142	0.022	9.968	-0.271	0.670	0.059
0.717	0.142	0.022	9.968	-0.271	0.670	0.059
0.718	0.142	0.022	9.968	-0.271	0.670	0.059
0.719	0.142	0.022	10.010	-0.271	0.670	0.059
0.720	0.142	0.010	10.010	-0.271	0.670	0.059
0.721	0.289	0.022	10.010	-0.136	0.670	0.059
0.722	0.289	0.022	10.010	-0.136	0.670	0.059
0.723	0.289	0.022	10.010	-0.136	0.670	0.059
0.724	0.335	0.022	10.153	-0.136	0.670	0.059
0.725	0.289	0.010	9.968	-0.136	0.670	0.059
0.726	0.289	0.022	9.968	-0.136	0.670	0.059
0.727	0.335	0.022	9.968	-0.136	0.670	0.059
0.728	0.335	0.022	9.968	-0.136	0.670	0.059
0.729	0.335	0.022	9.968	-0.136	0.398	0.059
0.730	0.335	0.022	9.968	-0.017	0.398	0.059
0.731	0.335	0.022	9.968	-0.008	0.670	0.127
0.732	0.335	0.022	9.968	-0.008	1.068	0.263
0.733	0.335	0.025	9.968	0.127	1.068	0.263
0.734	0.335	0.025	9.968	0.127	1.068	0.263
0.735	0.289	0.022	9.968	0.127	1.068	0.263
0.736	0.289	0.025	10.058	0.127	1.068	0.509
0.737	0.193	0.025	10.058	0.127	1.068	0.509
0.738	0.193	0.025	10.058	0.127	1.068	0.509
0.739	0.193	0.025	10.058	0.127	1.068	0.568
0.740	0.193	0.025	10.058	0.127	1.068	0.568
0.741	0.193	0.022	10.058	-0.008	1.068	0.509
0.742	0.096	0.022	10.058	-0.017	1.068	0.263
0.743	0.193	0.022	10.058	-0.008	1.076	0.509
0.744	0.193	0.022	10.058	0.127	1.076	0.509
0.745	0.382	0.025	10.058	0.263	1.076	0.568
0.746	0.382	0.025	10.058	0.263	1.619	0.602
0.747	0.382	0.022	9.962	0.263	1.619	0.568
0.748	0.193	0.022	9.962	0.263	1.619	0.263
0.749	0.096	0.022	9.962	0.263	1.619	0.263
0.750	0.193	0.025	10.058	0.263	1.619	0.263
0.751	0.193	0.025	10.058	0.263	1.619	0.263
0.752	0.193	0.034	10.058	0.263	1.619	0.263
0.753	0.193	0.025	10.058	0.127	1.619	0.263
0.754	0.193	0.025	10.058	0.127	1.619	0.263
0.755	0.193	0.034	10.058	0.263	1.619	0.263
0.756	0.193	0.045	10.058	0.263	1.627	0.263
0.757	0.193	0.045	10.058	0.263	1.627	0.263
0.758	0.193	0.046	10.058	0.263	1.627	0.568
0.759	0.193	0.045	10.058	0.263	1.627	0.263
0.760	0.193	0.045	9.772	0.263	1.627	0.263
0.761	0.382	0.045	9.772	0.263	1.627	0.263
0.762	0.382	0.045	9.772	0.127	1.627	0.263
0.763	0.382	0.046	9.772	0.263	1.627	0.263
0.764	0.382	0.046	9.772	0.263	1.627	0.263
0.765	0.382	0.046	9.772	0.263	1.627	0.263
0.766	0.382	0.084	9.772	0.263	1.899	0.568
0.767	0.382	0.084	9.772	0.263	1.899	0.568
0.768	0.382	0.046	9.772	0.263	1.627	0.263
0.769	0.382	0.045	9.772	0.127	1.144	0.263
0.770	0.382	0.045	9.772	0.127	1.627	0.263
0.771	0.286	-0.001	9.772	0.102	1.144	0.237
0.772	0.193	-0.001	9.772	0.102	1.076	0.237
0.773	0.286	0.045	9.772	0.127	1.144	0.263
0.774	0.193	0.045	9.772	0.127	1.144	0.263
0.775	0.286	0.046	10.058	0.127	1.627	0.263
0.776	0.286	0.046	10.058	0.127	1.627	0.263
0.777	0.193	0.045	10.058	0.102	1.144	0.263
0.778	0.193	0.046	10.058	0.127	1.144	0.263
0.779	0.193	0.046	10.058	0.127	1.627	0.263
0.780	0.193	0.084	10.058	0.127	1.627	0.263
0.781	0.286	0.084	10.058	0.127	1.627	0.263
0.782	0.286	0.084	10.058	0.127	1.627	0.263
0.783	0.286	0.046	9.772	0.127	1.627	0.263
0.784	0.286	0.046	9.772	0.127	1.627	0.263
0.785	0.383	0.084	9.772	0.127	1.627	0.263
0.786	0.380	0.084	9.772	0.127	1.627	0.263
0.787	0.383	0.090	9.772	0.263	1.627	0.509
0.788	0.383	0.090	9.772	0.263	1.627	0.509
0.789	0.383	0.090	9.772	0.263	1.627	0.263
0.790	0.383	0.090	9.772	0.263	1.144	0.263
0.791	0.383	0.094	9.772	0.263	1.144	0.509
0.792	0.383	0.094	9.772	0.263	1.144	0.509
0.793	0.383	0.090	9.772	0.263	1.076	0.263
0.794	0.383	0.090	9.770	0.263	1.076	0.263
0.795	0.383	0.090	9.770	0.263	1.076	0.263
0.796	0.383	0.084	9.770	0.127	1.076	0.263
0.797	0.385	0.090	9.770	0.263	1.076	0.263
0.798	0.385	0.094	9.957	0.127	1.076	0.509
0.799	0.385	0.094	9.957	0.263	1.076	0.602
0.800	0.385	0.090	9.957	0.127	1.076	0.509
0.801	0.385	0.090	9.957	0.127	1.076	0.509
0.802	0.385	0.094	9.957	0.263	1.076	0.602
0.803	0.385	0.180	9.957	0.534	1.076	0.949
0.804	0.385	0.180	9.957	0.534	0.949	0.949
0.805	0.385	0.094	9.951	0.263	0.814	0.602
0.806	0.385	0.094	9.951	0.263	0.814	0.602
0.807	0.394	0.180	9.951	0.534	0.949	0.949
0.808	0.394	0.094	9.951	0.263	0.949	0.602
0.809	0.394	0.094	9.770	0.263	0.949	0.602
0.810	0.394	0.094	9.951	0.534	0.949	0.602
0.811	0.406	0.094	9.951	0.534	0.949	0.949
0.812	0.527	0.180	9.957	1.051	1.076	1.076
0.813	0.527	0.180	9.957	1.051	1.085	1.076
0.814	0.527	0.094	9.957	0.534	1.085	0.949
0.815	0.527	0.094	9.957	0.534	1.085	0.949
0.816	0.406	0.094	9.957	0.534	1.076	0.602
0.817	0.406	0.094	9.957	0.534	1.085	0.949
0.818	0.406	0.180	9.957	0.534	1.144	1.051
0.819	0.406	0.180	9.957	0.534	1.144	1.051
0.820	0.406	0.180	9.957	0.949	1.144	1.051
0.821	0.406	0.180	9.957	0.949	1.144	1.051
0.822	0.406	0.180	9.957	0.949	1.144	1.051
0.823	0.383	0.180	9.951	0.534	1.144	1.051
0.824	0.383	0.180	9.951	0.534	1.144	1.051
0.825	0.380	0.180	9.951	0.534	1.144	0.949
0.826	0.380	0.180	9.951	0.534	1.144	1.051
0.827	0.380	0.180	9.951	0.814	1.492	1.051
0.828	0.380	0.180	9.951	0.534	1.492	0.949
0.829	0.380	0.180	9.951	0.534	1.492	0.949
0.830	0.382	0.180	9.951	0.814	1.492	0.949
0.831	0.380	0.180	9.951	0.814	1.492	0.949
0.832	0.380	0.168	9.772	0.534	1.492	0.814
0.833	0.380	0.180	9.951	0.814	1.492	0.949
0.834	0.380	0.180	9.951	0.534	1.492	0.949
0.835	0.371	0.168	9.951	0.263	1.144	0.814
0.836	0.371	0.180	9.957	0.263	1.492	0.949
0.837	0.371	0.168	9.957	0.127	1.492	0.814
0.838	0.371	0.180	9.957	0.127	1.492	0.949
0.839	0.371	0.180	9.957	0.127	1.492	0.949
0.840	0.371	0.168	9.957	0.127	1.492	0.814
0.841	0.371	0.094	9.957	0.059	1.492	0.602
0.842	0.371	0.094	9.957	0.059	1.492	0.602
0.843	0.371	0.094	9.957	0.059	1.492	0.602
0.844	0.371	0.093	9.957	0.059	1.144	0.526
0.845	0.371	0.046	9.957	0.059	1.085	0.263
0.846	0.371	0.046	9.957	0.000	1.017	0.263
0.847	0.371	0.046	9.951	-0.008	1.017	0.263
0.848	0.382	0.046	9.772	0.000	1.017	0.263
0.849	0.382	0.046	9.772	-0.008	1.017	0.059
0.850	0.382	0.046	9.772	0.000	1.017	0.263
0.851	0.382	0.046	9.772	0.059	1.017	0.263
0.852	0.382	0.046	9.772	0.000	0.949	0.263
0.853	0.382	0.046	9.772	0.000	0.949	0.263
0.854	0.382	0.046	9.772	0.059	1.017	0.263
0.855	0.382	0.046	9.772	0.059	1.017	0.263
0.856	0.382	0.046	9.772	0.000	0.949	0.263
0.857	0.371	0.046	9.772	0.000	0.949	0.263
0.858	0.371	0.046	9.772	0.000	0.949	0.263
0.859	0.371	0.046	9.915	0.059	1.017	0.263
0.860	0.202	0.093	9.915	0.059	1.017	0.263
0.861	0.202	0.093	9.963	0.059	1.017	0.263
0.862	0.202	0.093	9.963	0.059	1.017	0.263
0.863	0.202	0.046	9.963	0.000	0.949	0.263
0.864	0.192	0.046	9.963	0.000	0.949	0.263
0.865	0.192	0.046	9.963	0.000	0.805	0.263
0.866	0.202	0.093	9.963	0.059	1.017	0.263
0.867	0.202	0.093	9.963	0.059	1.017	0.263
0.868	0.202	0.093	9.963	0.119	0.805	0.263
0.869	0.202	0.093	9.963	0.119	0.805	0.263
0.870	0.202	0.093	9.963	0.119	0.805	0.263
0.871	0.202	0.093	9.963	0.119	0.805	0.263
0.872	0.382	0.093	9.963	0.119	0.805	0.263
0.873	0.382	0.094	10.010	0.127	0.805	0.526
0.874	0.382	0.093	9.963	0.119	0.805	0.263
0.875	0.383	0.094	9.963	0.127	0.805	0.526
0.876	0.383	0.093	9.915	0.119	0.805	0.263
0.877	0.383	0.093	9.915	0.119	0.805	0.263
0.878	0.383	0.093	9.915	0.119	0.805	0.263
0.879	0.383	0.046	9.915	0.059	0.805	0.263
0.880	0.383	0.046	9.915	0.000	0.805	0.263
0.881	0.383	0.046	9.915	0.000	0.805	0.263
0.882	0.383	0.046	9.963	0.000	0.805	0.263
0.883	0.383	0.046	9.963	-0.008	0.805	0.263
0.884	0.383	0.046	9.963	0.000	0.805	0.263
0.885	0.383	0.093	9.963	0.059	1.017	0.263
0.886	0.383	0.093	9.963	0.059	0.805	0.263
0.887	0.382	0.093	9.963	0.000	0.805	0.263
0.888	0.382	0.093	9.963	0.000	0.805	0.263
0.889	0.383	0.094	9.974	0.119	1.017	0.526
0.890	0.383	0.094	9.974	0.127	1.017	0.526
0.891	0.383	0.096	9.974	0.127	1.017	0.534
0.892	0.383	0.096	9.974	0.127	1.017	0.534
0.893	0.380	0.096	9.974	0.127	1.017	0.534
0.894	0.380	0.142	9.974	0.509	1.076	0.534
0.895	0.380	0.142	9.974	0.509	1.076	0.805
0.896	0.380	0.142	9.974	0.534	1.076	1.076
0.897	0.380	0.142	9.974	0.534	1.076	1.076
0.898	0.380	0.142	9.974	0.509	1.076	1.085
0.899	0.380	0.142	9.974	0.509	1.076	1.085
0.900	0.380	0.142	9.963	0.127	1.076	1.085
0.901	0.380	0.142	9.963	0.127	1.076	1.085
0.902	0.380	0.142	9.963	0.509	1.076	1.085
0.903	0.380	0.142	9.963	0.127	1.076	1.076
0.904	0.380	0.142	9.963	0.127	1.076	1.043
0.905	0.380	0.142	9.963	0.407	1.076	1.076
0.906	0.380	0.168	9.968	0.509	1.144	1.076
0.907	0.380	0.168	9.968	0.509	1.144	1.076
0.908	0.380	0.190	9.968	0.534	1.144	1.076
0.909	0.380	0.190	9.968	0.534	1.144	1.076
0.910	0.380	0.190	9.968	0.509	1.144	1.076
0.911	0.364	0.168	9.968	0.407	1.144	1.076
0.912	0.335	0.142	9.968	0.127	1.144	1.043
0.913	0.335	0.168	9.974	0.407	1.144	1.076
0.914	0.364	0.190	10.053	0.509	1.144	1.076
0.915	0.364	0.190	10.053	0.509	1.144	1.076
0.916	0.335	0.168	10.053	0.407	1.110	1.076
0.917	0.335	0.168	10.053	0.407	1.110	1.043
0.918	0.335	0.168	10.053	0.509	1.144	1.076
0.919	0.335	0.168	10.053	0.509	1.144	1.076
0.920	0.335	0.168	10.053	0.534	1.144	1.076
0.921	0.335	0.168	10.053	0.534	1.144	1.076
0.922	0.335	0.168	10.053	0.534	1.144	1.076
0.923	0.335	0.168	9.974	0.407	1.110	1.043
0.924	0.335	0.168	9.974	0.407	1.085	1.043
0.925	0.335	0.142	9.968	0.127	1.085	0.949
0.926	0.364	0.168	9.974	0.407	1.085	1.043
0.927	0.364	0.142	9.974	0.127	1.085	0.949
0.928	0.364	0.142	9.968	0.127	1.076	0.949
0.929	0.364	0.168	9.968	0.407	1.085	1.043
0.930	0.380	0.168	9.968	0.534	1.085	1.076
0.931	0.380	0.168	9.968	0.534	1.085	1.043
0.932	0.380	0.168	9.963	0.534	1.076	0.949
0.933	0.380	0.168	9.963	0.534	1.085	1.043
0.934	0.380	0.190	9.963	0.534	1.110	1.043
0.935	0.380	0.168	9.963	0.534	1.085	0.949
0.936	0.364	0.168	9.963	0.534	1.085	0.949
0.937	0.364	0.168	9.968	0.534	1.085	0.949
0.938	0.335	0.168	9.968	0.534	1.085	0.814
0.939	0.335	0.094	9.772	0.534	1.076	0.534
0.940	0.335	0.168	9.772	0.534	1.076	0.814
0.941	0.335	0.094	9.772	0.407	1.076	0.534
0.942	0.364	0.094	9.772	0.407	1.076	0.534
0.943	0.380	0.094	9.772	0.407	1.076	0.534
0.944	0.380	0.094	9.772	0.263	1.076	0.509
0.945	0.380	0.094	9.772	0.407	1.085	0.509
0.946	0.380	0.093	9.772	0.263	1.076	0.263
0.947	0.380	0.046	9.772	0.263	0.949	0.127
0.948	0.380	0.022	9.772	0.263	0.534	0.127
0.949	0.382	0.046	9.772	0.263	0.949	0.127
0.950	0.382	0.093	9.772	0.407	0.949	0.263
0.951	0.382	0.094	9.772	0.407	0.949	0.509
0.952	0.382	0.094	9.772	0.407	0.949	0.509
0.953	0.382	0.094	9.772	0.407	0.949	0.509
0.954	0.382	0.094	9.772	0.500	0.949	0.509
0.955	0.382	0.093	9.772	0.263	0.949	0.475
0.956	0.382	0.090	9.772	0.127	0.534	0.263
0.957	0.382	0.090	9.772	0.127	0.534	0.263
0.958	0.382	0.090	9.772	0.127	0.534	0.475
0.959	0.382	0.046	9.772	0.127	0.203	0.263
0.960	0.382	0.046	9.772	0.127	0.203	0.263
0.961	0.382	0.046	9.772	0.127	0.203	0.475
0.962	0.382	0.046	9.772	0.127	0.203	0.475
0.963	0.382	0.046	9.770	0.127	0.127	0.475
0.964	0.382	0.046	9.585	0.127	0.119	0.475
0.965	0.382	0.046	9.582	0.127	0.127	0.475
0.966	0.382	0.090	9.582	0.263	0.534	0.509
0.967	0.382	0.046	9.582	0.127	0.534	0.475
0.968	0.382	0.046	9.582	0.127	0.263	0.475
0.969	0.382	0.046	9.582	0.127	0.263	0.475
0.970	0.382	0.046	9.582	0.127	0.263	0.475
0.971	0.382	0.090	9.582	0.127	0.534	0.509
0.972	0.382	0.090	9.582	0.127	0.949	0.509
0.973	0.489	0.093	9.770	0.127	1.076	0.534
0.974	0.382	0.093	9.770	0.127	1.076	0.534
0.975	0.382	0.094	9.772	0.254	1.076	0.534
0.976	0.382	0.093	9.772	0.127	1.076	0.534
0.977	0.382	0.093	9.772	0.127	1.076	0.534
0.978	0.382	0.093	9.772	0.127	1.093	0.534
0.979	0.382	0.093	9.772	0.127	1.093	0.534
0.980	0.287	0.090	9.772	0.127	1.093	0.509
0.981	0.287	0.090	9.772	0.127	1.093	0.534
0.982	0.287	0.094	10.058	0.127	1.093	0.534
0.983	0.287	0.090	10.058	0.127	1.076	0.534
0.984	0.193	0.090	10.058	0.127	0.949	0.534
0.985	0.287	0.094	10.058	0.127	1.076	0.534
0.986	0.382	0.094	10.058	0.127	1.076	0.534
0.987	0.382	0.094	9.772	0.059	1.076	0.534
0.988	0.382	0.094	9.772	0.127	1.076	0.534
0.989	0.382	0.094	9.772	0.059	1.076	0.534
0.990	0.382	0.094	9.772	0.059	1.076	0.534
0.991	0.382	0.094	9.772	0.127	1.093	0.534
0.992	0.382	0.094	9.772	0.127	1.093	0.534
0.993	0.382	0.094	9.772	0.127	1.619	0.534
0.994	0.382	0.094	9.772	0.127	1.619	0.534
0.995	0.382	0.094	9.772	0.119	1.619	0.534
0.996	0.382	0.094	9.772	0.119	1.619	0.534
0.997	0.382	0.094	9.772	0.119	1.619	0.534
0.998	0.359	0.094	9.960	0.119	2.170	0.534
0.999	0.359	0.094	10.058	0.127	2.170	0.534
1.000	0.287	0.094	10.156	0.119	2.170	0.534
1.001	0.287	0.094	10.345	0.119	2.153	0.534
1.002	0.190	0.094	10.345	0.119	2.153	0.534
1.003	0.190	0.094	10.345	0.119	1.619	0.534
1.004	0.190	0.072	10.345	0.059	1.619	0.534
1.005	0.190	0.072	10.345	0.059	1.619	0.534
1.006	0.190	0.094	10.345	0.119	1.619	0.534
1.007	0.190	0.072	10.345	0.119	1.619	0.534
1.008	0.190	0.046	10.345	0.059	1.619	0.534
1.009	0.287	0.072	10.345	0.119	1.619	0.534
1.010	0.335	0.094	10.345	0.127	1.619	0.534
1.011	0.335	0.094	9.960	0.119	1.619	0.534
1.012	0.359	0.094	9.960	0.127	1.619	0.534
1.013	0.359	0.094	9.960	0.127	1.619	0.534
1.014	0.359	0.094	9.960	0.127	1.619	0.534
1.015	0.359	0.094	9.960	0.127	1.093	0.534
1.016	0.359	0.072	9.960	0.119	1.093	0.534
1.017	0.406	0.072	9.960	0.119	1.093	0.534
1.018	0.406	0.072	9.960	0.119	1.619	0.534
1.019	0.406	0.072	9.960	0.119	1.619	0.534
1.020	0.406	0.046	9.960	0.119	1.619	0.475
1.021	0.406	0.046	9.960	0.059	1.619	0.263
1.022	0.359	0.046	9.960	0.059	1.619	0.263
1.023	0.335	0.046	9.960	0.034	1.619	0.237
1.024	0.335	0.046	10.345	0.059	1.619	0.263
1.025	0.335	0.046	10.351	0.059	1.619	0.237
1.026	0.335	0.046	10.351	0.119	1.619	0.263
1.027	0.335	0.046	10.351	0.119	1.619	0.263
1.028	0.335	0.046	10.155	0.119	1.110	0.263
1.029	0.335	0.046	10.155	0.119	1.110	0.263
1.030	0.335	0.046	10.155	0.127	1.110	0.475
1.031	0.335	0.046	10.155	0.127	1.085	0.475
1.032	0.335	0.046	9.960	0.119	1.085	0.263
1.033	0.359	0.046	9.960	0.127	1.110	0.475
1.034	0.359	0.046	9.915	0.119	1.110	0.263
1.035	0.335	0.046	9.818	0.119	1.085	0.237
1.036	0.335	0.046	9.760	0.119	1.110	0.237
1.037	0.359	0.046	9.760	0.127	1.110	0.237
1.038	0.359	0.046	9.760	0.127	1.110	0.237
1.039	0.406	0.046	9.760	0.127	1.110	0.237
1.040	0.406	0.046	9.760	0.119	1.110	0.237
1.041	0.406	0.046	9.760	0.119	1.110	0.237
1.042	0.406	0.022	9.760	0.059	1.110	0.127
1.043	0.406	0.022	9.760	0.034	1.110	0.127
1.044	0.406	0.022	9.818	0.059	1.110	0.127
1.045	0.406	0.024	9.818	0.127	1.110	0.237
1.046	0.359	0.022	9.915	0.127	1.110	0.127
1.047	0.335	0.021	9.939	0.127	1.110	0.127
1.048	0.286	0.012	9.939	0.127	1.110	0.119
1.049	0.022	0.000	9.939	0.034	1.110	-0.008
1.050	0.022	0.012	9.939	0.127	1.110	0.119
1.051	0.022	0.012	9.939	0.127	1.110	0.119
1.052	0.022	0.000	9.939	0.034	1.085	-0.008
1.053	0.022	0.000	9.939	0.127	0.949	-0.008
1.054	0.022	0.000	9.939	0.127	0.805	-0.008
1.055	0.022	0.012	9.939	0.127	0.805	0.127
1.056	0.286	0.012	9.939	0.127	0.949	0.127
1.057	0.286	0.000	9.939	0.237	0.949	-0.008
1.058	0.286	0.000	9.915	0.237	0.949	-0.008
1.059	0.286	-0.012	9.818	0.127	0.949	-0.068
1.060	0.286	-0.012	9.760	0.127	0.949	-0.068
1.061	0.380	0.000	9.760	0.237	1.110	0.127
1.062	0.380	0.000	9.760	0.237	1.110	0.127
1.063	0.286	-0.012	9.760	0.127	1.110	-0.068
1.064	0.286	-0.012	9.760	0.127	1.110	-0.068
1.065	0.286	-0.012	9.760	0.127	2.102	-0.068
1.066	0.286	-0.012	9.760	0.127	2.102	-0.068
1.067	0.286	0.000	9.760	0.237	2.153	0.127
1.068	0.286	-0.012	9.760	0.127	2.153	-0.136
1.069	0.286	0.000	9.818	0.237	2.153	0.127
1.070	0.202	0.000	9.939	0.237	2.153	0.127
1.071	0.192	0.024	9.963	0.263	2.153	0.237
1.072	0.192	0.024	9.968	0.263	2.153	0.237
1.073	0.192	0.046	9.968	0.526	2.153	0.407
1.074	0.192	0.024	9.968	0.263	2.153	0.237
1.075	0.192	0.024	9.968	0.526	2.153	0.407
1.076	0.192	0.010	9.968	0.237	2.153	0.237
1.077	0.192	0.024	9.968	0.526	2.153	0.407
1.078	0.192	0.024	9.968	0.526	2.153	0.407
1.079	0.192	0.010	9.968	0.237	2.153	0.237
1.080	0.192	0.000	9.968	0.127	2.102	0.059
1.081	0.192	-0.001	9.968	-0.059	2.102	-0.008
1.082	0.192	0.000	10.153	0.127	2.102	0.059
1.083	0.192	0.000	10.153	0.127	1.110	0.059
1.084	0.202	0.000	10.153	0.237	1.110	0.059
1.085	0.202	0.010	10.153	0.263	2.102	0.237
1.086	0.202	0.010	10.153	0.263	1.110	0.237
1.087	0.192	0.010	10.153	0.263	1.110	0.059
1.088	0.192	0.010	10.153	0.263	1.110	0.059
1.089	0.190	0.010	10.153	0.263	1.110	0.059
1.090	0.190	0.024	10.153	0.526	1.110	0.263
1.091	0.190	0.010	10.153	0.263	1.076	0.059
1.092	0.190	0.024	10.153	0.542	1.076	0.263
1.093	0.190	0.046	10.201	0.814	1.076	0.263
1.094	0.190	0.046	10.201	0.814	1.076	0.263
1.095	0.189	0.010	10.201	0.542	1.017	0.059
1.096	0.190	0.046	10.299	0.814	1.017	0.263
1.097	0.190	0.046	10.201	0.814	0.805	0.263
1.098	0.190	0.094	10.201	0.814	0.805	0.949
1.099	0.190	0.168	10.201	0.949	0.805	0.949
1.100	0.190	0.094	10.201	0.814	0.805	0.949
1.101	0.190	0.168	10.201	0.949	1.017	0.949
1.102	0.190	0.168	10.201	0.949	1.076	0.949
1.103	0.190	0.094	10.201	0.814	1.076	0.949
1.104	0.190	0.168	10.201	0.949	1.076	0.949
1.105	0.190	0.168	10.201	0.949	1.076	0.949
1.106	0.189	0.094	10.201	0.814	1.076	0.949
1.107	0.168	0.168	10.201	0.814	1.076	0.949
1.108	0.189	0.168	10.201	0.949	1.076	0.949
1.109	0.189	0.168	10.201	0.949	1.076	0.949
1.110	0.189	0.168	10.201	0.949	1.076	0.949
1.111	0.189	0.168	10.201	0.949	1.076	0.949
1.112	0.189	0.094	10.201	0.814	1.076	0.949
1.113	0.190	0.094	10.201	0.814	1.076	0.949
1.114	0.190	0.094	10.201	0.814	1.076	0.949
1.115	0.190	0.094	10.201	0.814	1.076	0.949
1.116	0.190	0.094	10.201	0.814	1.076	0.949
1.117	0.190	0.094	10.201	0.542	1.051	0.534
1.118	0.190	0.094	10.201	0.814	1.051	0.949
1.119	0.190	0.094	10.153	0.542	1.051	0.805
1.120	0.190	0.096	10.153	0.542	1.051	0.814
1.121	0.190	0.096	10.153	0.542	1.051	0.814
1.122	0.190	0.096	9.974	0.542	0.542	0.814
1.123	0.190	0.096	9.974	0.542	0.542	0.814
1.124	0.190	0.142	9.974	0.949	0.542	0.949
1.125	0.190	0.142	9.974	0.949	0.542	0.949
1.126	0.190	0.168	9.974	1.017	1.051	0.949
1.127	0.190	0.142	9.974	0.949	0.534	0.949
1.128	0.190	0.168	9.974	1.017	1.051	0.949
1.129	0.190	0.180	9.974	1.068	1.076	1.017
1.130	0.190	0.180	9.974	1.068	1.076	1.017
1.131	0.190	0.190	9.974	1.076	1.076	1.068
1.132	0.214	0.192	9.974	1.076	1.076	1.068
1.133	0.214	0.192	9.974	1.076	1.076	1.068
1.134	0.214	0.192	10.105	1.085	1.076	1.076
1.135	0.190	0.192	10.105	1.076	1.076	1.068
1.136	0.190	0.192	10.105	1.085	1.076	1.076
1.137	0.214	0.192	10.105	1.085	1.076	1.076
1.138	0.214	0.196	10.105	1.085	1.076	1.076
1.139	0.287	0.196	10.105	1.085	1.076	1.076
1.140	0.287	0.196	10.105	1.085	1.076	1.076
1.141	0.335	0.196	10.105	1.085	1.076	1.076
1.142	0.335	0.192	10.105	1.085	1.051	1.068
1.143	0.335	0.192	9.974	1.068	1.051	1.017
1.144	0.335	0.192	9.974	1.068	1.051	1.017
1.145	0.371	0.192	9.974	1.068	1.076	1.017
1.146	0.335	0.180	9.968	1.017	1.076	1.017
1.147	0.371	0.192	9.974	1.068	1.076	1.017
1.148	0.385	0.192	9.974	1.085	1.076	1.017
1.149	0.385	0.180	9.974	1.068	1.076	1.017
1.150	0.385	0.180	9.974	1.068	1.076	1.017
1.151	0.385	0.192	9.974	1.076	1.076	1.017
1.152	0.385	0.192	9.974	1.085	1.076	1.068
1.153	0.385	0.192	9.974	1.085	1.076	1.068
1.154	0.385	0.192	9.974	1.085	1.076	1.068
1.155	0.385	0.192	9.974	1.085	1.085	1.068
1.156	0.385	0.192	9.974	1.085	1.085	1.068
1.157	0.385	0.192	9.974	1.085	1.085	1.017
1.158	0.385	0.192	10.008	1.085	1.085	1.017
1.159	0.385	0.192	10.008	1.085	1.085	1.017
1.160	0.385	0.178	10.008	1.076	1.085	0.949
1.161	0.385	0.178	10.008	1.076	1.085	0.949
1.162	0.394	0.192	10.008	1.085	1.212	1.017
1.163	0.394	0.196	10.008	1.085	1.627	1.068
1.164	0.394	0.196	10.008	1.085	1.627	1.068
1.165	0.385	0.192	10.008	1.076	1.212	1.017
1.166	0.385	0.196	10.008	1.076	1.212	1.068
1.167	0.385	0.196	10.008	1.085	1.627	1.076
1.168	0.385	0.196	10.008	1.076	1.212	1.068
1.169	0.385	0.196	10.008	1.076	1.144	1.068
1.170	0.385	0.196	10.008	1.076	1.144	1.076
1.171	0.385	0.196	10.008	1.076	1.144	1.076
1.172	0.385	0.196	10.105	1.076	1.212	1.076
1.173	0.385	0.196	10.105	1.076	1.212	1.076
1.174	0.385	0.196	10.105	1.068	1.212	1.068
1.175	0.385	0.192	10.105	1.068	1.212	1.017
1.176	0.385	0.186	10.105	0.534	1.212	1.017
1.177	0.385	0.192	10.105	1.068	1.627	1.076
1.178	0.385	0.186	10.105	0.534	1.212	1.017
1.179	0.385	0.178	10.105	0.509	1.212	1.017
1.180	0.385	0.186	10.107	0.534	1.212	1.017
1.181	0.385	0.186	10.107	0.534	1.212	1.017
1.182	0.371	0.178	10.008	0.509	1.144	1.017
1.183	0.385	0.178	9.974	0.509	1.144	1.017
1.184	0.385	0.178	9.963	0.509	1.076	1.017
1.185	0.394	0.178	9.963	0.534	1.076	1.017
1.186	0.394	0.132	9.963	0.509	1.076	0.873
1.187	0.394	0.132	9.963	0.475	1.076	0.873
1.188	0.394	0.094	9.963	0.475	1.076	0.534
1.189	0.394	0.094	9.963	0.475	1.076	0.534
1.190	0.394	0.132	9.963	0.475	1.144	0.873
1.191	0.394	0.142	9.963	0.475	1.212	0.805
1.192	0.394	0.178	9.963	0.534	1.627	0.873
1.193	0.394	0.178	9.963	0.534	1.899	0.873
1.194	0.394	0.142	9.963	0.475	1.212	0.805
1.195	0.394	0.178	9.974	0.534	1.212	0.873
1.196	0.394	0.178	9.974	0.534	1.144	0.873
1.197	0.094	0.178	9.974	0.475	1.144	0.873
1.198	0.094	0.178	9.974	0.475	1.144	0.873
1.199	0.094	0.178	9.974	0.475	1.144	0.873
1.200	0.094	0.178	9.974	0.475	1.144	0.873
1.201	0.094	0.178	9.974	0.475	1.085	0.805
1.202	0.094	0.178	9.974	0.475	1.076	0.805
1.203	0.094	0.178	9.974	0.475	1.076	0.805
1.204	0.094	0.178	9.974	0.475	1.017	0.805
1.205	0.094	0.142	9.974	0.475	0.542	0.534
1.206	0.094	0.094	9.963	0.059	0.542	0.534
1.207	0.382	0.142	9.962	0.059	0.542	0.534
1.208	0.382	0.142	9.960	0.059	0.542	0.534
1.209	0.394	0.186	9.960	0.059	0.542	0.805
1.210	0.479	0.186	9.960	0.475	1.017	1.017
1.211	0.479	0.186	9.960	0.254	0.542	0.805
1.212	0.479	0.142	9.960	0.059	0.534	0.534
1.213	0.479	0.142	9.674	0.059	0.534	0.534
1.214	0.479	0.142	9.674	0.059	0.534	0.534
1.215	0.525	0.142	9.674	0.059	0.534	0.534
1.216	0.525	0.094	9.674	0.059	0.534	0.534
1.217	0.525	0.094	9.960	0.059	0.534	0.534
1.218	0.479	0.094	9.963	0.059	0.542	0.534
1.219	0.382	0.094	9.963	0.059	1.017	0.534
1.220	0.094	0.094	9.974	0.059	1.017	0.407
1.221	0.094	0.048	9.974	-0.008	1.017	0.263
1.222	0.094	0.094	9.974	0.059	1.017	0.407
1.223	0.094	0.048	9.974	-0.008	1.017	0.263
1.224	0.094	0.046	9.974	-0.008	1.017	0.263
1.225	0.094	0.048	9.974	0.059	1.017	0.263
1.226	0.094	0.048	9.974	0.254	0.542	0.263
1.227	0.094	0.048	9.974	0.254	0.542	0.263
1.228	0.094	0.048	9.974	0.254	0.542	0.263
1.229	0.094	0.072	9.974	0.475	0.542	0.263
1.230	0.094	0.048	9.963	0.475	0.542	0.263
1.231	0.382	0.046	9.960	0.475	0.542	0.254
1.232	0.383	0.046	9.674	0.509	0.542	0.203
1.233	0.383	0.046	9.591	0.509	0.542	0.203
1.234	0.383	0.046	9.591	0.254	0.542	0.127
1.235	0.383	0.046	9.591	0.254	1.017	0.127
1.236	0.383	0.046	9.591	0.254	1.076	0.127
1.237	0.383	0.046	9.591	0.509	1.085	0.203
1.238	0.383	0.046	9.591	0.509	1.085	0.254
1.239	0.383	0.046	9.591	0.509	1.085	0.263
1.240	0.382	0.046	9.591	0.254	1.085	0.254
1.241	0.382	0.046	9.591	0.254	1.085	0.203
1.242	0.094	0.046	9.591	0.254	1.085	0.203
1.243	0.094	0.046	9.963	0.509	1.085	0.254
1.244	0.094	0.046	10.010	0.509	1.890	0.254
1.245	0.072	0.046	10.010	0.254	1.085	0.203
1.246	0.072	0.046	10.143	0.254	1.890	0.203
1.247	0.072	0.046	10.143	0.254	1.085	0.008
1.248	0.004	0.001	10.143	0.254	1.085	-0.008
1.249	0.004	0.001	10.143	0.254	1.085	-0.008
1.250	0.004	0.001	10.143	0.254	1.085	-0.008
1.251	0.004	0.001	10.143	0.509	1.076	0.008
1.252	0.072	0.001	10.143	0.509	1.085	0.008
1.253	0.072	-0.001	10.010	0.254	1.085	-0.008
1.254	0.094	-0.001	9.968	0.254	1.085	-0.008
1.255	0.382	-0.001	9.963	0.254	1.085	-0.008
1.256	0.383	-0.001	9.963	0.509	1.085	-0.008
1.257	0.383	-0.001	9.963	0.254	1.085	-0.008
1.258	0.388	0.000	9.963	0.509	1.085	0.000
1.259	0.388	-0.001	9.963	0.254	1.085	-0.008
1.260	0.388	-0.001	9.963	0.254	1.085	-0.008
1.261	0.388	-0.001	9.963	0.119	1.085	-0.008
1.262	0.388	-0.001	9.963	0.119	1.085	-0.008
1.263	0.388	-0.001	9.963	0.119	1.085	-0.008
1.264	0.388	-0.001	9.963	0.025	1.085	-0.008
1.265	0.383	-0.001	9.963	0.119	1.348	0.000
1.266	0.382	-0.001	9.963	0.119	1.085	0.000
1.267	0.382	-0.001	9.968	0.119	1.085	0.000
1.268	0.382	0.000	9.968	0.254	1.085	0.008
1.269	0.382	0.001	9.968	0.254	1.085	0.008
1.270	0.382	0.004	9.968	0.254	1.085	0.203
1.271	0.382	0.004	9.968	0.254	1.348	0.203
1.272	0.382	0.001	9.968	0.119	1.348	0.008
1.273	0.382	0.001	9.968	0.119	1.085	0.008
1.274	0.382	0.000	9.968	0.025	1.085	0.008
1.275	0.382	0.000	9.968	0.025	0.542	0.008
1.276	0.382	0.001	9.968	0.025	0.542	0.008
1.277	0.382	0.000	9.968	0.000	0.534	0.008
1.278	0.382	0.000	9.766	0.000	0.534	0.008
1.279	0.383	0.000	9.722	0.000	0.534	0.008
1.280	0.388	0.001	9.722	0.000	0.534	0.008
1.281	0.388	0.001	9.722	0.000	0.534	0.008
1.282	0.388	0.004	9.722	0.000	0.534	0.263
1.283	0.388	0.001	9.722	-0.008	0.534	0.008
1.284	0.382	0.001	9.722	-0.008	0.534	0.008
1.285	0.382	0.001	9.722	-0.008	0.534	0.008
1.286	0.382	0.004	9.722	0.000	0.534	0.263
1.287	0.382	0.001	9.722	-0.008	0.534	0.008
1.288	0.382	0.000	9.722	-0.110	0.407	0.008
1.289	0.382	0.000	9.722	-0.008	0.407	0.008
1.290	0.382	0.001	9.766	0.000	0.407	0.008
1.291	0.382	0.004	9.957	0.000	0.407	0.263
1.292	0.382	0.004	9.957	0.000	0.407	0.263
1.293	0.382	0.000	9.957	-0.008	0.407	0.008
1.294	0.382	0.004	9.957	0.000	0.407	0.263
1.295	0.382	0.084	9.957	0.000	0.534	0.475
1.296	0.382	0.084	9.957	0.000	0.534	0.475
1.297	0.382	0.084	9.957	0.000	0.534	0.475
1.298	0.382	0.084	9.957	0.000	0.534	0.475
1.299	0.382	0.010	9.957	0.000	0.534	0.263
1.300	0.382	0.010	9.957	0.000	0.534	0.263
1.301	0.382	0.010	9.957	0.000	0.534	0.059
1.302	0.380	0.004	9.957	-0.008	0.534	0.059
1.303	0.382	0.010	9.957	-0.008	0.534	0.059
1.304	0.380	0.010	9.957	-0.008	0.534	0.263
1.305	0.380	0.046	9.957	-0.008	0.534	0.263
1.306	0.380	0.046	9.957	-0.008	0.534	0.263
1.307	0.377	0.046	9.957	-0.008	0.534	0.263
1.308	0.377	0.046	9.957	-0.008	0.534	0.263
1.309	0.377	0.142	9.957	-0.008	0.542	0.534
1.310	0.377	0.168	9.957	0.000	0.814	0.949
1.311	0.286	0.168	9.957	0.000	0.814	0.949
1.312	0.286	0.168	9.957	0.059	0.814	0.949
1.313	0.286	0.168	10.131	0.059	0.814	0.949
1.314	0.286	0.142	10.131	0.059	0.814	0.534
1.315	0.286	0.142	10.131	0.017	0.814	0.534
1.316	0.377	0.142	10.131	0.017	1.076	0.534
1.317	0.377	0.090	10.131	0.000	1.076	0.407
1.318	0.286	0.046	10.131	0.000	1.076	0.263
1.319	0.286	0.090	10.131	0.000	1.076	0.407
1.320	0.286	0.046	10.131	0.000	1.076	0.263
1.321	0.286	0.046	10.131	0.000	0.814	0.263
1.322	0.286	0.090	10.131	0.017	0.814	0.407
1.323	0.286	0.142	10.131	0.059	1.076	0.534
1.324	0.286	0.142	10.131	0.119	1.076	0.534
1.325	0.286	0.093	10.131	0.119	1.076	0.526
1.326	0.286	0.090	10.131	0.059	1.076	0.526
1.327	0.286	0.090	10.152	0.059	1.076	0.526
1.328	0.286	0.090	10.152	0.059	1.076	0.526
1.329	0.284	0.072	10.152	0.059	1.076	0.407
1.330	0.284	0.072	10.152	0.059	1.076	0.407
1.331	0.284	0.090	10.152	0.068	1.212	0.526
1.332	0.284	0.072	10.152	0.059	1.212	0.407
1.333	0.186	0.072	10.152	0.059	1.212	0.407
1.334	0.186	0.090	10.152	0.068	1.212	0.526
1.335	0.186	0.090	10.152	0.059	1.085	0.526
1.336	0.186	0.072	10.152	0.017	1.076	0.475
1.337	0.186	0.072	10.152	0.017	1.076	0.475
1.338	0.284	0.072	10.152	0.017	1.085	0.475
1.339	0.284	0.072	10.152	0.017	1.085	0.475
1.340	0.284	0.072	9.986	0.017	1.085	0.475
1.341	0.284	0.072	9.986	0.017	1.085	0.475
1.342	0.186	0.046	9.986	0.000	1.085	0.407
1.343	0.186	0.046	9.986	0.000	1.085	0.407
1.344	0.186	0.046	9.986	-0.008	1.085	0.263
1.345	0.186	0.022	9.986	-0.017	1.076	0.263
1.346	0.186	0.022	9.986	-0.017	1.076	0.263
1.347	0.186	0.022	9.986	-0.017	1.076	0.263
1.348	0.186	0.046	9.986	-0.008	1.085	0.407
1.349	0.186	0.046	9.986	0.000	1.085	0.407
1.350	0.186	0.046	9.986	0.000	1.085	0.407
1.351	0.186	0.046	9.986	0.000	1.085	0.475
1.352	0.186	0.046	9.951	0.000	1.085	0.475
1.353	0.186	0.046	9.951	0.000	1.085	0.475
1.354	0.186	0.072	9.986	0.017	1.110	0.526
1.355	0.186	0.046	9.986	0.000	1.085	0.475
1.356	0.186	0.046	9.986	0.000	1.085	0.475
1.357	0.192	0.046	9.986	0.000	1.085	0.475
1.358	0.192	0.046	9.986	-0.017	1.085	0.407
1.359	0.192	0.046	9.986	-0.017	1.076	0.407
1.360	0.192	0.046	9.986	-0.017	1.085	0.407
1.361	0.284	0.046	9.986	-0.017	1.085	0.407
1.362	0.284	0.022	9.986	-0.059	1.085	0.263
1.363	0.284	0.022	9.951	-0.059	1.085	0.263
1.364	0.284	0.046	9.951	-0.059	1.085	0.407
1.365	0.284	0.022	9.951	-0.068	1.085	0.263
1.366	0.192	0.022	9.951	-0.068	1.076	0.263
1.367	0.192	0.022	9.951	-0.068	1.076	0.263
1.368	0.359	0.046	9.951	-0.017	1.076	0.475
1.369	0.359	0.046	9.951	-0.068	1.076	0.475
1.370	0.380	0.046	9.951	-0.017	1.076	0.526
1.371	0.380	0.046	9.951	-0.017	1.085	0.526
1.372	0.380	0.046	9.951	-0.017	1.085	0.526
1.373	0.380	0.046	9.951	-0.068	1.085	0.526
1.374	0.380	0.046	9.951	-0.068	1.085	0.475
1.375	0.380	0.046	9.951	-0.068	1.085	0.475
1.376	0.380	0.046	9.951	-0.068	1.085	0.475
1.377	0.380	0.046	9.951	-0.271	1.085	0.475
1.378	0.380	0.046	9.986	-0.068	1.085	0.475
1.379	0.385	0.072	9.986	-0.068	1.085	0.534
1.380	0.385	0.072	9.986	-0.068	1.085	0.534
1.381	0.385	0.046	9.986	-0.517	1.085	0.475
1.382	0.406	0.072	9.986	-0.068	1.085	0.534
1.383	0.406	0.072	9.986	-0.068	1.085	0.534
1.384	0.406	0.046	9.986	-0.517	1.076	0.475
1.385	0.406	0.046	9.986	-0.517	1.076	0.475
1.386	0.406	0.046	9.986	-0.517	1.076	0.407
1.387	0.406	0.046	9.986	-0.517	1.076	0.407
1.388	0.406	0.072	9.986	-0.517	1.076	0.509
1.389	0.406	0.072	9.986	-0.517	1.076	0.509
1.390	0.406	0.046	9.986	-0.534	1.076	0.407
1.391	0.385	0.022	9.986	-0.678	1.076	0.127
1.392	0.388	0.046	9.986	-0.534	1.076	0.407
1.393	0.388	0.046	9.986	-0.534	1.076	0.407
1.394	0.388	0.072	9.986	-0.534	1.076	0.509
1.395	0.388	0.090	9.986	-0.127	1.085	0.534
1.396	0.388	0.090	9.986	-0.127	1.085	0.534
1.397	0.388	0.106	9.986	-0.068	1.085	0.602
1.398	0.388	0.090	9.986	-0.127	1.076	0.509
1.399	0.388	0.106	9.986	-0.127	1.076	0.602
1.400	0.388	0.106	9.986	-0.127	1.076	0.602
1.401	0.388	0.090	9.986	-0.483	1.076	0.509
1.402	0.455	0.106	9.986	-0.127	1.076	0.602
1.403	0.455	0.090	9.986	-0.483	1.076	0.509
1.404	0.455	0.090	9.766	-0.483	1.076	0.509
1.405	0.455	0.090	9.766	-0.483	1.076	0.509
1.406	0.388	0.072	9.766	-0.534	1.076	0.407
1.407	0.388	0.090	9.766	-0.483	1.076	0.509
1.408	0.388	0.106	9.766	-0.483	1.085	0.602
1.409	0.388	0.106	9.766	-0.483	1.594	0.602
1.410	0.388	0.106	9.968	-0.483	1.594	0.602
1.411	0.388	0.106	9.968	-0.483	1.619	0.949
1.412	0.388	0.142	9.968	-0.127	1.619	0.949
1.413	0.388	0.106	9.968	-0.483	1.619	0.949
1.414	0.385	0.090	9.968	-0.483	1.619	0.602
1.415	0.380	0.106	9.986	-0.483	1.619	0.949
1.416	0.380	0.142	9.986	-0.127	1.636	0.949
1.417	0.275	0.106	9.986	-0.483	1.636	0.949
1.418	0.202	0.090	9.986	-0.483	1.619	0.602
1.419	0.202	0.090	9.986	-0.483	1.619	0.949
1.420	0.096	0.090	9.986	-0.483	1.619	0.949
1.421	0.096	0.090	9.986	-0.483	1.619	0.949
1.422	0.096	0.072	9.986	-0.483	1.619	0.526
1.423	0.096	0.072	9.986	-0.136	1.619	0.526
1.424	0.096	0.090	9.986	-0.127	1.619	0.949
1.425	0.096	0.072	9.986	-0.136	1.619	0.526
1.426	0.096	0.072	9.986	-0.136	1.619	0.526
1.427	0.202	0.090	9.968	-0.127	1.619	0.949
1.428	0.275	0.142	9.968	-0.127	1.619	0.949
1.429	0.275	0.090	9.772	-0.136	1.619	0.949
1.430	0.202	0.072	9.772	-0.271	1.619	0.526
1.431	0.202	0.072	9.772	-0.271	1.619	0.526
1.432	0.202	0.072	9.772	-0.271	1.619	0.526
1.433	0.275	0.072	9.772	-0.271	1.619	0.526
1.434	0.275	0.090	9.772	-0.136	1.619	0.534
1.435	0.275	0.090	9.772	-0.136	1.636	0.534
1.436	0.275	0.090	9.772	-0.136	1.899	0.534
1.437	0.202	0.090	9.772	-0.136	1.899	0.534
1.438	0.192	0.072	9.772	-0.271	1.636	0.526
1.439	0.192	0.072	9.968	-0.271	1.636	0.526
1.440	0.096	0.072	10.323	-0.136	1.636	0.526
1.441	0.096	0.072	10.323	-0.136	1.636	0.526
1.442	0.094	0.072	10.323	-0.271	1.636	0.526
1.443	0.094	0.090	10.323	-0.136	1.899	0.534
1.444	0.094	0.090	10.323	-0.136	1.899	0.534
1.445	0.094	0.072	10.323	-0.271	1.636	0.526
1.446	0.094	0.072	10.323	-0.271	1.627	0.526
1.447	0.094	0.046	10.323	-0.271	1.619	0.526
1.448	0.094	0.046	10.323	-0.271	1.619	0.526
1.449	0.094	0.045	10.156	-0.271	1.619	0.254
1.450	0.096	0.045	10.155	-0.271	1.619	0.254
1.451	0.190	0.045	9.968	-0.271	1.619	0.254
1.452	0.190	0.045	9.962	-0.271	1.619	0.254
1.453	0.190	0.046	9.962	-0.136	1.619	0.526
1.454	0.190	0.045	9.962	-0.136	1.619	0.254
1.455	0.190	0.045	9.962	-0.136	1.619	0.254
1.456	0.192	0.046	9.962	-0.136	1.619	0.526
1.457	0.192	0.046	9.962	-0.136	1.619	0.526
1.458	0.192	0.045	9.962	-0.136	1.619	0.254
1.459	0.192	0.045	9.962	-0.271	1.212	0.254
1.460	0.192	0.045	9.772	-0.271	1.212	0.254
1.461	0.190	0.045	9.772	-0.271	1.076	0.254
1.462	0.190	0.045	9.772	-0.271	1.076	0.254
1.463	0.190	0.045	9.962	-0.271	1.076	0.254
1.464	0.190	0.045	9.962	-0.271	0.805	0.254
1.465	0.094	0.045	9.962	-0.271	0.805	0.254
1.466	0.094	0.045	9.962	-0.271	0.805	0.254
1.467	0.094	0.045	9.962	-0.271	0.805	0.127
1.468	0.094	0.045	9.962	-0.271	0.534	0.127
1.469	0.094	0.022	9.962	-0.517	0.534	0.127
1.470	0.094	0.022	9.962	-0.542	0.534	0.127
1.471	0.094	0.003	9.962	-0.542	0.254	0.051
1.472	0.094	0.022	9.962	-0.542	0.805	0.127
1.473	0.094	0.022	9.962	-0.542	0.805	0.127
1.474	0.094	0.000	9.867	-0.542	0.805	0.000
1.475	0.190	0.022	9.867	-0.542	1.076	0.000
1.476	0.190	0.022	9.867	-0.542	1.076	0.000
1.477	0.190	0.022	9.867	-0.542	1.076	0.000
1.478	0.190	0.000	9.772	-0.542	0.805	-0.008
1.479	0.190	0.000	9.772	-0.687	0.805	-0.008
1.480	0.190	0.022	9.772	-0.542	1.076	0.000
1.481	0.094	0.022	9.772	-0.542	1.076	0.000
1.482	0.094	0.022	9.772	-0.687	0.805	0.000
1.483	0.094	0.022	9.772	-0.687	0.805	0.008
1.484	0.094	0.022	9.772	-0.822	0.551	0.008
1.485	0.094	0.022	9.772	-0.687	0.551	0.008
1.486	0.094	0.036	9.772	-0.542	0.551	0.127
1.487	0.190	0.036	9.772	-0.542	0.551	0.127
1.488	0.192	0.036	9.867	-0.542	0.551	0.127
1.489	0.204	0.036	9.867	-0.576	0.551	0.127
1.490	0.204	0.042	9.867	-0.576	0.551	0.127
1.491	0.204	0.045	9.867	-0.542	1.076	0.127
1.492	0.204	0.042	9.867	-0.576	1.076	0.127
1.493	0.204	0.042	9.867	-0.576	1.076	0.127
1.494	0.204	0.036	9.867	-0.687	1.076	0.127
1.495	0.204	0.036	9.867	-0.687	1.076	0.127
1.496	0.204	0.036	9.867	-0.687	1.076	0.127
1.497	0.204	0.042	9.867	-0.687	1.085	0.127
1.498	0.383	0.045	9.867	-0.687	1.093	0.127
1.499	0.383	0.045	9.867	-0.687	1.093	0.127
1.500	0.383	0.046	9.867	-0.687	1.093	0.127
1.501	0.383	0.072	9.962	-0.687	1.093	0.203
1.502	0.383	0.072	9.962	-0.687	1.093	0.203
1.503	0.383	0.072	9.962	-0.687	1.144	0.203
1.504	0.383	0.072	9.962	-0.822	1.144	0.203
1.505	0.383	0.072	9.962	-0.822	1.144	0.203
1.506	0.383	0.046	9.962	-1.026	1.093	0.127
1.507	0.383	0.046	9.962	-1.026	1.093	0.127
1.508	0.383	0.046	9.962	-1.026	1.093	0.127
1.509	0.383	0.072	9.962	-0.822	1.093	0.203
1.510	0.383	0.046	9.962	-1.026	1.085	0.203
1.511	0.383	0.046	9.962	-1.026	1.085	0.203
1.512	0.383	0.046	9.962	-1.026	1.085	0.203
1.513	0.335	0.042	9.867	-1.076	0.551	0.127
1.514	0.382	0.046	9.962	-1.026	1.085	0.203
1.515	0.382	0.042	9.677	-1.026	0.551	0.203
1.516	0.382	0.042	9.677	-1.026	0.551	0.203
1.517	0.383	0.046	9.677	-0.822	0.551	0.237
1.518	0.383	0.094	9.677	-0.576	1.085	0.237
1.519	0.383	0.094	9.677	-0.576	0.551	0.237
1.520	0.383	0.094	9.677	-0.542	0.551	0.203
1.521	0.430	0.144	9.677	-0.542	1.085	0.237
1.522	0.430	0.094	9.677	-0.576	0.551	0.203
1.523	0.430	0.094	9.677	-0.576	1.085	0.203
1.524	0.430	0.094	9.962	-0.542	1.085	0.237
1.525	0.383	0.094	9.962	-0.542	0.551	0.237
1.526	0.383	0.094	9.962	-0.542	0.551	0.237
1.527	0.382	0.046	9.962	-0.576	0.551	0.203
1.528	0.382	0.094	9.962	-0.542	0.551	0.237
1.529	0.382	0.094	9.962	-0.542	0.551	0.237
1.530	0.382	0.084	9.962	-0.576	0.534	0.237
1.531	0.382	0.084	9.962	-0.576	0.534	0.237
1.532	0.382	0.094	9.962	-0.542	0.551	0.263
1.533	0.382	0.144	9.962	-0.517	1.085	0.263
1.534	0.382	0.144	9.962	-0.517	1.085	0.263
1.535	0.382	0.094	9.962	-0.542	0.534	0.263
1.536	0.377	0.084	9.962	-0.576	0.407	0.127
1.537	0.377	0.084	9.962	-0.576	0.407	0.119
1.538	0.377	0.094	9.724	-0.542	0.407	0.263
1.539	0.382	0.094	9.724	-0.517	0.407	0.263
1.540	0.382	0.084	9.724	-0.542	0.407	0.263
1.541	0.382	0.046	9.724	-0.754	0.271	0.119
1.542	0.382	0.084	9.724	-0.542	0.271	0.263
1.543	0.382	0.084	9.724	-0.542	0.271	0.263
1.544	0.382	0.084	9.724	-0.542	0.271	0.263
1.545	0.382	0.144	9.724	-0.517	0.407	0.263
1.546	0.382	0.144	9.724	-0.517	0.407	0.263
1.547	0.382	0.084	9.724	-0.542	0.271	0.263
1.548	0.377	0.084	9.724	-0.542	0.203	0.263
1.549	0.377	0.144	9.724	-0.517	0.271	0.263
1.550	0.377	0.144	9.724	-0.517	0.407	0.263
1.551	0.377	0.144	9.724	-0.517	0.407	0.263
1.552	0.371	0.084	9.724	-0.542	0.407	0.263
1.553	0.371	0.084	9.724	-0.542	0.271	0.263
1.554	0.371	0.144	9.724	-0.517	0.407	0.263
1.555	0.371	0.144	9.724	-0.517	0.407	0.263
1.556	0.287	0.144	9.724	-0.517	0.407	0.263
1.557	0.287	0.084	9.724	-0.542	0.271	0.263
1.558	0.287	0.144	9.724	-0.517	0.407	0.263
1.559	0.287	0.084	9.724	-0.542	0.271	0.263
1.560	0.240	0.084	9.724	-0.542	0.059	0.127
1.561	0.287	0.144	9.724	-0.517	0.271	0.263
1.562	0.240	0.084	9.724	-0.517	0.059	0.127
1.563	0.287	0.168	9.724	-0.271	0.271	0.263
1.564	0.287	0.168	9.724	-0.271	0.271	0.263
1.565	0.371	0.192	9.939	-0.246	0.407	0.509
1.566	0.371	0.168	9.724	-0.271	0.271	0.263
1.567	0.287	0.084	9.724	-0.517	0.271	0.127
1.568	0.287	0.084	9.724	-0.517	0.271	0.263
1.569	0.287	0.084	9.724	-0.517	0.407	0.263
1.570	0.287	0.022	9.724	-0.754	0.407	0.263
1.571	0.240	0.022	9.724	-0.814	0.407	0.127
1.572	0.240	0.022	9.724	-0.754	0.534	0.263
1.573	0.240	0.022	9.724	-0.754	0.407	0.127
1.574	0.240	0.010	9.724	-0.814	0.407	0.059
1.575	0.240	0.010	9.724	-0.814	0.407	0.059
1.576	0.240	0.022	9.939	-0.754	0.407	0.127
1.577	0.371	0.022	9.939	-0.534	0.407	0.127
1.578	0.287	0.010	9.939	-0.754	0.407	0.059
1.579	0.287	0.022	9.939	-0.534	0.407	0.127
1.580	0.287	0.022	9.939	-0.517	0.526	0.127
1.581	0.287	0.022	9.939	-0.517	0.526	0.254
1.582	0.240	0.010	9.939	-0.534	0.407	0.127
1.583	0.240	0.010	9.939	-0.958	0.407	0.127
1.584	0.240	0.010	9.939	-0.958	0.407	0.127
1.585	0.240	0.022	9.939	-0.958	0.526	0.254
1.586	0.240	0.094	9.939	-0.534	0.534	0.534
1.587	0.240	0.094	9.939	-0.534	0.534	0.534
1.588	0.240	0.094	9.939	-0.958	0.534	0.534
1.589	0.214	0.022	9.782	-0.958	0.534	0.254
1.590	0.214	0.022	9.782	-0.958	0.534	0.254
1.591	0.214	0.094	9.782	-0.958	0.746	0.475
1.592	0.214	0.022	9.782	-1.076	0.746	0.254
1.593	0.214	0.022	9.782	-1.076	0.746	0.254
1.594	0.214	0.010	9.782	-1.085	0.746	0.254
1.595	0.190	0.004	9.770	-1.093	0.534	0.059
1.596	0.190	0.010	9.770	-1.085	0.746	0.254
1.597	0.190	0.004	9.626	-1.093	0.746	0.254
1.598	0.190	0.004	9.626	-1.093	0.746	0.025
1.599	0.190	0.004	9.626	-1.093	0.746	0.025
1.600	0.093	0.000	9.626	-1.153	0.526	0.000
1.601	0.093	0.000	9.626	-1.153	0.526	0.000
1.602	0.190	0.004	9.626	-1.093	0.526	0.025
1.603	0.093	0.000	9.626	-1.153	0.526	0.000
1.604	0.093	0.000	9.626	-1.153	0.127	0.000
1.605	0.093	0.004	9.626	-1.093	0.526	0.025
1.606	0.190	0.004	9.626	-1.093	0.526	0.025
1.607	0.190	0.004	9.626	-1.093	0.526	0.025
1.608	0.190	0.000	9.626	-1.093	0.127	0.000
1.609	0.190	0.004	9.626	-1.093	0.526	0.025
1.610	0.214	0.042	9.626	-1.093	0.534	0.254
1.611	0.214	0.042	9.770	-1.093	0.534	0.254
1.612	0.287	0.084	9.770	-1.093	0.746	0.254
1.613	0.287	0.084	9.782	-1.093	0.746	0.254
1.614	0.214	0.042	9.770	-1.093	0.746	0.254
1.615	0.190	0.004	9.770	-1.093	0.746	0.025
1.616	0.190	0.004	9.782	-1.093	0.805	0.025
1.617	0.190	0.010	9.782	-1.093	0.805	0.059
1.618	0.190	0.010	9.782	-1.093	0.805	0.059
1.619	0.190	0.042	9.782	-1.093	0.805	0.254
1.620	0.190	0.084	9.782	-1.085	0.805	0.254
1.621	0.190	0.094	9.782	-1.076	1.017	0.475
1.622	0.214	0.094	9.782	-1.076	1.017	0.475
1.623	0.214	0.094	9.782	-1.076	1.017	0.475
1.624	0.214	0.094	9.782	-1.060	1.017	0.534
1.625	0.287	0.094	9.782	-1.060	1.017	0.534
1.626	0.287	0.094	9.782	-1.060	1.017	0.534
1.627	0.287	0.094	9.770	-1.060	1.017	0.534
1.628	0.382	0.094	9.770	-1.026	1.017	0.534
1.629	0.382	0.094	9.770	-1.026	1.017	0.534
1.630	0.382	0.094	9.770	-1.060	1.017	0.475
1.631	0.382	0.094	9.770	-1.026	1.068	0.534
1.632	0.383	0.094	9.770	-0.542	1.076	0.534
1.633	0.383	0.094	9.770	-0.542	1.076	0.534
1.634	0.383	0.144	9.770	-0.542	1.076	0.534
1.635	0.383	0.144	9.770	-0.542	1.144	0.534
1.636	0.382	0.094	9.770	-0.542	1.076	0.475
1.637	0.382	0.144	9.939	-0.542	1.076	0.534
1.638	0.214	0.168	9.951	-0.542	1.076	0.534
1.639	0.214	0.168	9.957	-0.542	1.076	0.534
1.640	0.214	0.168	9.957	-0.542	1.076	0.534
1.641	0.214	0.180	9.957	-0.246	1.076	0.534
1.642	0.214	0.180	9.957	-0.246	1.076	0.534
1.643	0.214	0.180	9.957	-0.542	1.076	0.534
1.644	0.214	0.180	9.957	-0.542	1.017	0.534
1.645	0.214	0.192	9.968	-0.246	1.076	0.814
1.646	0.214	0.189	9.968	-0.246	1.017	0.814
1.647	0.214	0.189	9.968	-0.246	1.017	0.814
1.648	0.214	0.189	9.968	-0.246	1.017	0.814
1.649	0.382	0.189	9.968	-0.246	1.076	0.814
1.650	0.383	0.192	9.968	-0.136	1.076	1.068
1.651	0.563	0.192	9.951	-0.136	1.144	1.068
1.652	0.575	0.192	9.951	-0.136	1.144	1.068
1.653	0.671	0.192	9.951	-0.076	1.144	1.085
1.654	0.671	0.192	9.951	-0.076	1.144	1.085
1.655	0.671	0.190	9.951	-0.136	1.076	1.068
1.656	0.671	0.190	9.951	-0.136	1.076	1.068
1.657	0.671	0.190	9.951	-0.136	1.076	1.068
1.658	0.671	0.192	9.951	-0.136	1.619	1.085
1.659	0.671	0.192	9.951	-0.136	2.034	1.085
1.660	0.575	0.192	9.951	-0.246	2.034	1.085
1.661	0.563	0.190	9.939	-0.246	1.619	1.068
1.662	0.385	0.189	9.951	-0.246	1.619	0.814
1.663	0.383	0.186	9.951	-0.542	1.560	0.534
1.664	0.383	0.189	10.059	-0.246	1.619	0.814
1.665	0.383	0.190	10.059	-0.246	1.619	1.068
1.666	0.383	0.190	10.059	-0.246	2.034	1.068
1.667	0.383	0.190	10.059	-0.246	2.034	1.068
1.668	0.383	0.190	10.059	-0.246	2.034	1.068
1.669	0.383	0.190	10.059	-0.246	1.619	1.051
1.670	0.383	0.190	10.059	-0.246	1.619	1.051
1.671	0.383	0.189	10.059	-0.542	1.619	0.949
1.672	0.287	0.186	10.059	-0.542	1.560	0.814
1.673	0.335	0.186	9.951	-0.542	1.560	0.814
1.674	0.335	0.186	9.951	-0.542	1.560	0.814
1.675	0.335	0.186	9.770	-0.542	1.560	0.814
1.676	0.335	0.186	9.626	-0.542	1.560	0.814
1.677	0.335	0.186	9.626	-0.542	1.560	0.949
1.678	0.335	0.186	9.770	-0.542	1.619	0.949
1.679	0.335	0.186	9.770	-0.542	1.619	0.949
1.680	0.335	0.189	9.770	-0.542	1.619	1.051
1.681	0.335	0.186	9.770	-0.542	1.560	0.949
1.682	0.335	0.168	9.770	-0.746	1.356	0.814
1.683	0.335	0.168	9.770	-0.551	1.356	0.949
1.684	0.335	0.096	9.770	-0.746	1.356	0.814
1.685	0.335	0.096	9.770	-0.746	1.356	0.814
1.686	0.383	0.168	9.773	-0.551	1.560	0.949
1.687	0.335	0.096	9.773	-0.746	1.560	0.814
1.688	0.335	0.094	9.773	-0.746	1.560	0.551
1.689	0.335	0.094	9.773	-0.551	1.619	0.551
1.690	0.335	0.096	9.773	-0.542	1.619	0.814
1.691	0.335	0.094	9.773	-0.542	1.619	0.551
1.692	0.335	0.094	9.773	-0.542	1.899	0.551
1.693	0.335	0.094	9.773	-0.551	1.560	0.534
1.694	0.335	0.094	9.773	-0.542	1.899	0.551
1.695	0.335	0.094	9.773	-0.551	1.560	0.534
1.696	0.335	0.094	9.773	-0.746	1.560	0.534
1.697	0.335	0.094	9.951	-0.551	1.560	0.534
1.698	0.383	0.094	9.951	-0.551	1.560	0.551
1.699	0.335	0.094	9.773	-0.746	1.356	0.534
1.700	0.287	0.094	9.773	-1.085	1.356	0.534
1.701	0.287	0.094	9.773	-1.085	1.093	0.534
1.702	0.287	0.094	9.773	-0.746	1.356	0.534
1.703	0.287	0.094	9.773	-0.746	1.356	0.534
1.704	0.096	0.093	9.773	-1.085	1.356	0.331
1.705	0.096	0.093	9.773	-0.746	1.356	0.534
1.706	0.096	0.094	9.773	-0.678	1.560	0.534
1.707	0.096	0.094	9.773	-0.551	1.899	0.534
1.708	0.096	0.094	9.773	-0.551	1.899	0.534
1.709	0.096	0.094	9.773	-0.678	1.560	0.534
1.710	0.096	0.094	9.773	-0.678	1.560	0.534
1.711	0.287	0.094	9.951	-0.551	1.899	0.534
1.712	0.287	0.094	9.939	-0.551	1.899	0.534
1.713	0.287	0.094	9.951	-0.551	1.899	0.534
1.714	0.287	0.093	9.951	-0.678	1.899	0.534
1.715	0.287	0.093	9.951	-0.678	1.899	0.534
1.716	0.287	0.093	9.951	-0.551	1.899	0.331
1.717	0.287	0.093	9.951	-0.542	1.899	0.331
1.718	0.287	0.093	9.951	-0.542	1.899	0.331
1.719	0.287	0.093	9.951	-0.542	1.899	0.331
1.720	0.096	0.046	9.951	-0.542	1.899	0.263
1.721	0.096	0.093	9.951	-0.542	1.899	0.331
1.722	0.096	0.046	9.951	-0.542	1.899	0.331
1.723	0.096	0.046	9.963	-0.542	1.899	0.331
1.724	0.168	0.093	9.963	-0.517	1.899	0.534
1.725	0.168	0.093	9.963	-0.517	1.899	0.534
1.726	0.168	0.093	9.968	-0.517	1.899	0.534
1.727	0.168	0.093	9.968	-0.517	1.899	0.534
1.728	0.168	0.046	9.968	-0.517	1.899	0.534
1.729	0.168	0.046	9.968	-0.517	1.899	0.534
1.730	0.168	0.046	9.968	-0.271	1.899	0.534
1.731	0.168	0.093	9.968	-0.136	2.034	0.534
1.732	0.168	0.093	9.968	-0.136	2.034	0.534
1.733	0.096	0.046	9.968	-0.136	1.899	0.331
1.734	0.096	0.093	9.968	-0.136	1.899	0.534
1.735	0.096	0.094	10.155	-0.136	1.899	0.534
1.736	0.093	0.093	10.155	-0.136	1.899	0.534
1.737	0.093	0.093	9.968	-0.136	1.899	0.534
1.738	0.093	0.093	9.968	-0.136	1.899	0.534
1.739	0.093	0.100	9.968	-0.136	1.899	0.814
1.740	0.093	0.046	9.968	-0.136	1.627	0.534
1.741	0.093	0.100	9.968	-0.136	1.627	0.602
1.742	0.093	0.100	9.968	-0.136	1.356	0.602
1.743	0.093	0.100	9.968	-0.136	1.356	0.602
1.744	0.094	0.100	9.968	-0.136	1.356	0.602
1.745	0.094	0.100	9.968	-0.136	1.356	0.602
1.746	0.094	0.100	9.968	-0.136	1.356	0.602
1.747	0.094	0.046	9.968	-0.271	1.356	0.534
1.748	0.093	0.022	9.960	-0.517	1.356	0.127
1.749	0.094	0.022	9.960	-0.517	1.356	0.127
1.750	0.096	0.046	9.960	-0.271	1.356	0.534
1.751	0.096	0.022	9.960	-0.517	1.356	0.127
1.752	0.096	0.022	9.960	-0.517	1.356	0.127
1.753	0.096	0.022	9.960	-0.517	1.356	0.127
1.754	0.096	0.022	9.960	-0.517	1.356	0.127
1.755	0.096	0.022	9.960	-0.517	1.627	0.127
1.756	0.096	0.022	9.962	-0.517	1.627	0.127
1.757	0.096	0.022	9.962	-0.517	1.627	0.127
1.758	0.094	0.001	9.962	-0.534	1.356	0.025
1.759	0.094	0.022	9.962	-0.534	1.627	0.127
1.760	0.094	0.100	9.968	-0.517	1.627	0.602
1.761	0.094	0.045	9.962	-0.534	1.356	0.025
1.762	0.096	0.100	9.963	-0.534	1.356	0.025
1.763	0.168	0.100	9.963	-0.534	1.356	0.025
1.764	0.168	0.100	9.962	-0.534	1.356	0.025
1.765	0.168	0.100	9.962	-0.542	1.356	0.025
1.766	0.168	0.045	9.962	-0.542	1.356	0.025
1.767	0.168	0.045	9.962	-0.551	1.356	0.025
1.768	0.168	0.045	9.962	-0.551	1.356	0.025
1.769	0.168	0.094	9.962	-0.551	1.619	0.534
1.770	0.168	0.094	9.962	-0.890	1.619	0.534
1.771	0.168	0.094	9.962	-0.890	1.619	0.534
1.772	0.189	0.100	9.962	-0.551	1.627	0.534
1.773	0.189	0.100	9.962	-0.822	1.627	0.534
1.774	0.094	0.094	9.963	-0.890	1.627	0.534
1.775	0.094	0.094	9.963	-0.890	1.627	0.534
1.776	0.094	0.094	9.963	-0.890	1.619	0.534
1.777	0.094	0.046	9.963	-0.890	1.085	0.534
1.778	0.094	0.046	9.963	-1.085	1.085	0.263
1.779	0.094	0.094	9.963	-0.890	1.085	0.534
1.780	0.094	0.094	9.963	-0.890	1.085	0.534
1.781	0.094	0.094	9.963	-0.890	1.085	0.534
1.782	0.094	0.100	9.963	-0.890	1.085	0.534
1.783	0.094	0.100	9.963	-0.890	1.085	0.534
1.784	0.094	0.094	9.963	-1.085	1.085	0.534
1.785	0.094	0.046	9.963	-1.085	1.085	0.534
1.786	0.189	0.046	9.963	-1.085	1.085	0.534
1.787	0.189	0.046	9.963	-1.085	1.085	0.534
1.788	0.190	0.045	9.962	-1.085	1.085	0.263
1.789	0.310	0.045	9.962	-1.085	1.085	0.263
1.790	0.310	0.045	9.962	-1.085	1.085	0.263
1.791	0.310	0.022	9.962	-1.085	1.085	0.263
1.792	0.310	0.045	9.962	-1.085	1.085	0.263
1.793	0.310	0.045	9.960	-1.085	1.085	0.263
1.794	0.310	0.045	9.960	-1.085	1.085	0.263
1.795	0.310	0.046	9.960	-1.085	1.085	0.534
1.796	0.310	0.094	9.960	-0.822	1.619	0.534
1.797	0.310	0.094	9.960	-0.822	1.619	0.534
1.798	0.310	0.100	9.962	-0.822	1.619	0.534
1.799	0.310	0.100	9.962	-0.822	1.619	0.534
1.800	0.238	0.094	9.963	-0.822	1.619	0.534
1.801	0.238	0.100	9.963	-0.822	1.619	0.534
1.802	0.238	0.094	9.963	-0.958	1.085	0.534
1.803	0.238	0.094	9.963	-0.958	1.085	0.534
1.804	0.310	0.094	9.963	-0.958	1.085	0.534
1.805	0.310	0.094	9.963	-0.958	1.085	0.534
1.806	0.310	0.094	9.963	-0.958	1.076	0.534
1.807	0.310	0.094	9.963	-0.958	1.068	0.534
1.808	0.380	0.094	9.963	-0.958	1.068	0.534
1.809	0.380	0.046	9.963	-1.026	1.017	0.534
1.810	0.380	0.046	9.963	-1.026	1.017	0.534
1.811	0.382	0.094	9.963	-0.958	1.017	0.534
1.812	0.382	0.046	9.960	-0.958	1.017	0.534
1.813	0.380	0.046	9.674	-0.958	1.017	0.534
1.814	0.382	0.094	9.674	-0.822	1.017	0.534
1.815	0.382	0.094	9.674	-0.822	1.017	0.534
1.816	0.382	0.094	9.674	-0.822	1.017	0.534
1.817	0.382	0.046	9.674	-0.822	1.017	0.534
1.818	0.382	0.046	9.674	-0.822	1.017	0.534
1.819	0.382	0.046	9.674	-0.822	1.017	0.534
1.820	0.382	0.046	9.674	-0.822	1.068	0.534
1.821	0.382	0.046	9.674	-0.822	1.085	0.534
1.822	0.382	0.046	9.674	-0.822	1.068	0.534
1.823	0.382	0.022	9.674	-0.822	1.068	0.534
1.824	0.382	0.022	9.674	-0.822	1.068	0.534
1.825	0.382	0.022	9.674	-0.822	1.068	0.534
1.826	0.382	0.022	9.674	-0.822	1.085	0.534
1.827	0.382	0.010	9.676	-0.551	1.085	0.534
1.828	0.382	0.022	10.058	-0.136	1.085	0.534
1.829	0.382	0.022	10.058	-0.271	1.085	0.534
1.830	0.382	0.010	10.058	-0.551	0.670	0.534
1.831	0.382	0.010	10.058	-0.958	0.542	0.534
1.832	0.382	0.010	10.058	-0.551	0.542	0.534
1.833	0.382	0.010	10.058	-0.551	0.542	0.534
1.834	0.382	0.010	10.058	-0.551	0.542	0.534
1.835	0.382	0.022	10.058	-0.271	0.542	0.534
1.836	0.382	0.046	10.058	-0.271	0.670	0.534
1.837	0.382	0.046	10.058	-0.271	1.085	0.534
1.838	0.382	0.046	10.058	-0.136	1.085	0.534
1.839	0.382	0.046	9.770	-0.271	1.085	0.534
1.840	0.382	0.046	9.770	-0.271	0.670	0.534
1.841	0.382	0.046	9.770	-0.271	1.085	0.534
1.842	0.382	0.046	9.770	-0.271	0.542	0.534
1.843	0.382	0.046	9.773	-0.271	1.085	0.534
1.844	0.382	0.046	9.773	-0.517	0.542	0.534
1.845	0.382	0.046	9.773	-0.517	0.542	0.534
1.846	0.382	0.046	9.773	-0.517	0.542	0.534
1.847	0.382	0.046	9.773	-0.517	0.542	0.534
1.848	0.382	0.046	9.773	-0.517	0.534	0.534
1.849	0.382	0.046	10.058	-0.517	0.534	0.534
1.850	0.382	0.046	10.058	-0.271	0.534	0.534
1.851	0.382	0.046	10.201	-0.271	1.085	0.534
1.852	0.382	0.046	10.201	-0.271	1.085	0.534
1.853	0.382	0.048	10.201	-0.271	1.594	0.534
1.854	0.382	0.094	10.201	-0.271	1.594	1.076
1.855	0.382	0.094	10.201	-0.271	1.627	1.076
1.856	0.382	0.094	10.201	-0.271	1.627	1.076
1.857	0.371	0.048	10.201	-0.271	1.627	0.534
1.858	0.371	0.094	10.201	-0.271	1.899	1.076
1.859	0.371	0.094	10.249	-0.271	1.899	1.076
1.860	0.371	0.094	10.249	-0.271	1.899	1.076
1.861	0.371	0.094	10.249	-0.517	1.899	1.076
1.862	0.371	0.094	10.249	-0.517	1.899	1.076
1.863	0.214	0.094	10.249	-0.517	2.170	1.076
1.864	0.190	0.094	10.249	-0.542	2.161	0.534
1.865	0.094	0.048	10.201	-0.551	2.161	0.534
1.866	0.094	0.072	10.201	-0.551	2.161	0.534
1.867	0.094	0.072	10.201	-0.551	1.899	0.534
1.868	0.094	0.048	10.201	-0.822	1.899	0.407
1.869	0.094	0.046	10.201	-1.060	1.899	0.271
1.870	0.094	0.048	10.201	-0.822	1.899	0.407
1.871	0.094	0.048	10.201	-0.822	1.899	0.407
1.872	0.094	0.048	10.201	-0.822	1.899	0.407
1.873	0.094	0.048	10.201	-1.076	1.899	0.407
1.874	0.094	0.072	10.201	-0.822	1.899	0.509
1.875	0.190	0.084	10.201	-0.822	1.899	0.534
1.876	0.190	0.072	9.962	-0.822	1.627	0.534
1.877	0.190	0.084	9.962	-0.822	1.627	0.534
1.878	0.190	0.084	9.866	-0.822	1.619	0.534
1.879	0.190	0.072	9.866	-1.076	1.619	0.509
1.880	0.190	0.084	9.866	-0.822	1.619	0.534
1.881	0.190	0.094	9.866	-0.542	1.627	0.534
1.882	0.190	0.084	9.866	-0.822	1.619	0.534
1.883	0.190	0.084	9.866	-0.822	1.619	0.534
1.884	0.190	0.094	9.866	-0.542	1.627	0.534
1.885	0.190	0.094	9.866	-0.542	1.627	0.534
1.886	0.190	0.084	9.866	-0.822	1.619	0.534
1.887	0.190	0.090	9.866	-0.822	1.619	0.534
1.888	0.190	0.090	9.866	-0.822	1.619	0.534
1.889	0.094	0.090	9.962	-0.822	1.619	0.534
1.890	0.168	0.094	9.963	-0.542	1.627	0.814
1.891	0.168	0.094	9.963	-0.542	1.627	0.814
1.892	0.168	0.094	9.962	-0.542	1.627	0.814
1.893	0.168	0.094	9.962	-0.542	1.627	0.805
1.894	0.168	0.168	9.962	-0.517	2.153	0.814
1.895	0.168	0.168	9.962	-0.517	2.153	0.814
1.896	0.168	0.094	9.957	-0.542	1.627	0.805
1.897	0.168	0.094	9.957	-0.542	1.627	0.805
1.898	0.190	0.094	9.957	-0.542	2.153	0.805
1.899	0.190	0.094	9.957	-0.542	2.153	0.805
1.900	0.168	0.094	9.957	-0.542	2.153	0.805
1.901	0.094	0.094	9.866	-0.542	2.153	0.534
1.902	0.144	0.094	9.866	-0.542	2.153	0.534
1.903	0.144	0.094	9.866	-0.542	2.153	0.534
1.904	0.144	0.094	9.866	-0.542	2.153	0.534
1.905	0.144	0.090	9.866	-0.678	1.899	0.534
1.906	0.144	0.084	9.866	-0.822	1.899	0.534
1.907	0.168	0.090	9.866	-0.678	2.153	0.534
1.908	0.168	0.084	9.866	-0.822	1.899	0.534
1.909	0.168	0.072	9.866	-1.085	1.619	0.509
1.910	0.168	0.072	9.866	-1.076	1.619	0.509
1.911	0.168	0.046	9.866	-1.085	1.348	0.407
1.912	0.144	0.046	9.866	-1.085	1.093	0.407
1.913	0.144	0.046	9.866	-1.085	0.949	0.407
1.914	0.144	0.018	9.782	-1.085	0.534	0.127
1.915	0.144	0.018	9.772	-1.085	0.509	0.127
1.916	0.144	0.018	9.772	-1.076	0.509	0.127
1.917	0.144	0.018	9.772	-1.076	0.254	0.127
1.918	0.144	0.018	9.772	-1.076	0.254	0.127
1.919	0.144	0.046	9.772	-0.678	0.509	0.509
1.920	0.144	0.046	9.772	-0.678	0.509	0.263
1.921	0.144	0.046	9.772	-0.678	0.263	0.263
1.922	0.144	0.046	9.772	-0.542	0.509	0.263
1.923	0.144	0.046	9.772	-0.542	0.509	0.263
1.924	0.168	0.046	9.772	-0.542	0.509	0.263
1.925	0.168	0.046	9.772	-0.542	0.526	0.263
1.926	0.168	0.046	9.772	-0.542	0.526	0.263
1.927	0.168	0.046	9.782	-0.542	0.534	0.263
1.928	0.168	0.046	9.782	-0.551	0.534	0.263
1.929	0.168	0.046	9.782	-0.542	0.534	0.534
1.930	0.168	0.046	9.782	-0.551	0.526	0.263
1.931	0.168	0.046	9.585	-0.551	0.509	0.263
1.932	0.168	0.046	9.585	-0.551	0.526	0.263
1.933	0.180	0.046	9.585	-0.542	0.534	0.534
1.934	0.180	0.046	9.585	-0.542	0.534	0.534
1.935	0.180	0.046	9.585	-0.542	0.534	0.534
1.936	0.180	0.090	9.585	-0.542	0.949	0.534
1.937	0.180	0.094	9.585	-0.280	0.949	0.534
1.938	0.180	0.094	9.585	-0.280	0.949	0.534
1.939	0.180	0.094	9.585	-0.136	0.949	0.534
1.940	0.180	0.094	9.585	-0.136	0.949	0.534
1.941	0.180	0.046	9.585	-0.136	0.805	0.534
1.942	0.180	0.094	9.585	-0.068	0.949	0.534
1.943	0.180	0.046	9.585	-0.136	0.949	0.534
1.944	0.180	0.046	9.585	-0.136	0.949	0.534
1.945	0.180	0.046	9.585	-0.136	0.949	0.534
1.946	0.180	0.046	9.915	-0.136	0.949	0.534
1.947	0.180	0.046	9.915	-0.136	0.949	0.534
1.948	0.144	0.046	9.915	-0.136	0.949	0.534
1.949	0.180	0.094	9.915	-0.068	0.949	0.534
1.950	0.180	0.046	9.676	-0.136	0.949	0.534
1.951	0.388	0.046	9.770	-0.068	0.949	0.534
1.952	0.394	0.094	9.915	-0.008	1.017	0.534
1.953	0.394	0.046	9.915	-0.068	0.949	0.534
1.954	0.394	0.046	9.915	-0.136	0.805	0.398
1.955	0.394	0.046	9.915	-0.136	0.805	0.398
1.956	0.394	0.046	9.915	-0.068	0.949	0.534
1.957	0.394	0.046	9.915	-0.136	0.949	0.398
1.958	0.388	0.046	9.915	-0.136	0.949	0.398
1.959	0.388	0.046	9.915	-0.068	1.017	0.534
1.960	0.388	0.094	9.986	-0.008	1.017	0.534
1.961	0.388	0.094	9.986	-0.008	1.017	0.534
1.962	0.388	0.094	9.986	-0.008	1.017	0.534
1.963	0.394	0.094	9.986	-0.008	1.076	0.534
1.964	0.430	0.096	10.143	-0.008	1.085	0.670
1.965	0.430	0.096	10.340	-0.008	1.093	0.670
1.966	0.430	0.094	10.340	-0.008	1.093	0.534
1.967	0.430	0.094	10.340	-0.008	1.627	0.534
1.968	0.430	0.096	10.340	-0.008	1.627	0.670
1.969	0.430	0.094	10.340	-0.008	1.627	0.534
1.970	0.430	0.094	10.340	-0.008	1.627	0.534
1.971	0.430	0.094	10.340	-0.008	1.627	0.534
1.972	0.430	0.094	10.340	-0.008	2.102	0.534
1.973	0.430	0.094	10.340	-0.008	2.102	0.534
1.974	0.430	0.094	10.153	-0.008	2.102	0.534
1.975	0.394	0.094	10.153	-0.008	1.627	0.534
1.976	0.394	0.094	10.340	-0.008	1.627	0.534
1.977	0.394	0.094	10.153	-0.008	1.093	0.534
1.978	0.394	0.094	10.153	-0.008	1.093	0.534
1.979	0.394	0.094	10.153	-0.068	1.093	0.534
1.980	0.394	0.094	10.153	-0.008	1.144	0.534
1.981	0.394	0.094	10.153	-0.008	1.144	0.534
1.982	0.388	0.094	10.153	-0.008	1.093	0.534
1.983	0.388	0.094	10.153	-0.008	1.093	0.534
1.984	0.388	0.094	10.153	-0.008	1.144	0.534
1.985	0.388	0.094	10.153	-0.068	1.093	0.534
1.986	0.388	0.094	10.153	-0.008	1.093	0.534
1.987	0.388	0.090	10.153	-0.008	1.085	0.398
1.988	0.383	0.046	10.153	-0.068	1.085	0.271
1.989	0.388	0.046	10.153	-0.068	1.085	0.271
1.990	0.430	0.090	10.153	-0.008	1.085	0.398
1.991	0.430	0.090	10.153	-0.008	1.085	0.398
1.992	0.430	0.046	10.153	-0.068	1.085	0.271
1.993	0.430	0.046	10.153	-0.068	1.085	0.271
1.994	0.430	0.046	10.153	-0.068	1.085	0.271
1.995	0.430	0.036	10.153	-0.407	1.068	0.263
1.996	0.430	0.046	10.153	-0.136	1.085	0.271
1.997	0.430	0.046	10.153	-0.136	1.085	0.271
1.998	0.430	0.036	10.153	-0.407	1.085	0.263
1.999	0.430	0.036	10.153	-0.407	1.085	0.263
[truncated: 45,951 more rows]
