# Supplementary material for: Dataset on powered two wheelers fall and critical events detection
Source: Data Brief. 2019 Mar 16;23:103828. doi: 10.1016/j.dib.2019.103828 (PMC6660605; doi:10.1016/j.dib.2019.103828)
Supplement: Multimedia component 2 [file mmc2.zip › Extreme manoeuvres/Acceleration On Straight Line/Acceleration On Straight Line.csv]

time(s)	Ax(m/s�)	Ay(m/s�)	Az(m/s�)	Rx(�/s)	Ry.(�/s)	Rz(�/s)
0.001	0.000	0.000	0.000	0.000	0.000	0.000
0.002	0.000	0.000	0.000	0.000	0.000	0.000
0.003	0.000	0.000	0.000	0.000	0.000	0.000
0.004	0.000	0.000	0.000	0.000	0.000	0.000
0.005	0.000	0.000	0.000	0.000	0.000	0.000
0.006	0.000	0.000	0.000	0.000	0.000	0.000
0.007	0.000	0.000	0.000	0.000	0.000	0.000
0.008	0.000	0.000	0.000	0.000	0.000	0.000
0.009	0.000	0.000	0.000	0.000	0.000	0.000
0.010	0.000	0.000	0.000	0.000	0.000	0.000
0.011	0.000	0.000	0.000	0.000	0.000	0.000
0.012	0.000	0.000	0.000	0.000	0.000	0.000
0.013	0.000	0.000	0.000	0.000	0.000	0.000
0.014	0.000	0.000	0.000	0.000	0.000	0.000
0.015	0.000	0.000	0.000	0.000	0.000	0.000
0.016	0.000	0.000	0.000	0.000	0.000	0.000
0.017	0.000	0.000	0.000	0.000	0.000	0.000
0.018	0.000	0.000	0.000	0.000	0.000	0.000
0.019	0.000	0.000	0.000	0.000	0.000	0.000
0.020	0.000	0.000	0.000	0.000	0.000	0.000
0.021	0.000	0.000	0.000	0.000	0.000	0.000
0.022	0.000	0.000	0.000	0.000	0.000	0.000
0.023	0.000	0.000	0.000	0.000	0.000	0.000
0.024	0.000	0.000	0.000	0.000	0.000	0.000
0.025	0.000	0.000	7.950	0.000	0.000	0.000
0.026	0.000	0.000	7.951	0.000	0.000	0.000
0.027	0.000	0.000	8.407	0.000	0.000	0.000
0.028	0.000	0.000	8.528	0.000	0.000	0.000
0.029	0.000	0.000	8.531	0.000	0.000	0.000
0.030	0.000	0.000	8.808	0.000	0.000	0.000
0.031	0.000	0.000	8.812	0.000	0.000	0.000
0.032	0.000	0.000	9.207	0.000	0.000	0.000
0.033	0.000	0.000	9.387	0.000	0.000	0.000
0.034	0.000	0.000	9.393	0.000	0.025	0.000
0.035	0.000	0.000	9.483	0.000	0.542	0.000
0.036	0.000	0.000	9.556	0.000	0.542	0.000
0.037	0.000	0.000	9.676	0.000	1.076	0.000
0.038	0.000	0.000	9.903	0.000	1.076	0.000
0.039	0.000	0.010	9.939	0.000	1.076	0.000
0.040	0.000	0.022	9.965	0.000	1.899	0.000
0.041	0.010	0.036	10.010	0.000	1.899	0.034
0.042	0.024	0.046	10.249	0.000	1.899	0.203
0.043	0.094	0.046	10.249	0.000	1.899	0.203
0.044	0.096	0.046	10.249	0.000	1.899	0.263
0.045	0.359	0.046	10.249	0.000	1.899	0.263
0.046	0.479	0.090	10.249	0.000	2.034	0.263
0.047	0.569	0.090	10.249	0.000	2.034	0.526
0.048	0.573	0.094	10.249	0.000	2.034	0.534
0.049	0.573	0.094	10.249	0.000	2.034	0.534
0.050	0.623	0.096	10.249	0.059	2.136	0.542
0.051	0.623	0.094	10.249	0.059	2.136	0.534
0.052	0.623	0.094	10.249	0.059	2.136	0.534
0.053	0.623	0.096	10.249	0.119	2.136	0.542
0.054	0.623	0.168	10.249	0.263	2.136	0.568
0.055	0.623	0.168	10.249	0.263	1.899	0.568
0.056	0.573	0.168	10.249	0.263	1.899	0.568
0.057	0.573	0.168	10.249	0.263	2.136	0.568
0.058	0.573	0.186	10.249	0.263	2.136	1.051
0.059	0.573	0.168	10.155	0.119	1.627	0.568
0.060	0.573	0.186	10.155	0.119	1.627	1.051
0.061	0.573	0.168	10.155	0.119	1.076	1.051
0.062	0.573	0.186	10.155	0.263	1.627	1.076
0.063	0.573	0.186	10.155	0.263	1.627	1.076
0.064	0.573	0.168	10.155	0.119	1.627	1.051
0.065	0.573	0.096	10.155	0.059	1.627	0.568
0.066	0.573	0.096	10.131	0.059	1.627	0.568
0.067	0.573	0.096	10.131	0.059	1.627	0.568
0.068	0.479	0.090	10.131	-0.008	1.627	0.542
0.069	0.573	0.096	10.155	0.059	2.136	0.568
0.070	0.573	0.096	10.131	0.059	1.627	0.568
0.071	0.573	0.096	10.131	0.059	1.627	0.568
0.072	0.573	0.168	10.131	0.119	2.136	1.076
0.073	0.573	0.168	10.131	0.119	2.161	1.076
0.074	0.573	0.190	10.131	0.263	2.161	1.076
0.075	0.573	0.190	10.131	0.263	2.161	1.076
0.076	0.573	0.190	10.131	0.263	2.161	1.076
0.077	0.573	0.168	10.131	0.119	2.161	1.076
0.078	0.573	0.190	10.131	0.263	2.161	1.076
0.079	0.573	0.168	9.963	0.119	1.627	1.076
0.080	0.573	0.096	9.963	0.059	1.627	0.542
0.081	0.573	0.096	9.963	-0.008	1.627	0.542
0.082	0.573	0.096	9.963	-0.008	1.627	0.542
0.083	0.573	0.168	9.963	0.059	1.627	1.076
0.084	0.573	0.168	9.963	0.059	1.627	1.076
0.085	0.573	0.090	9.963	-0.008	1.348	0.542
0.086	0.573	0.090	10.131	-0.008	1.348	0.542
0.087	0.573	0.046	9.963	-0.136	1.085	0.526
0.088	0.573	0.046	9.963	-0.136	1.085	0.526
0.089	0.573	0.046	9.963	-0.136	1.085	0.526
0.090	0.573	0.046	9.963	-0.136	1.085	0.526
0.091	0.573	0.046	9.963	-0.136	1.085	0.526
0.092	0.573	0.046	9.963	-0.136	1.085	0.526
0.093	0.573	0.090	10.131	-0.136	1.348	0.542
0.094	0.573	0.046	10.131	-0.136	1.348	0.542
0.095	0.569	0.046	10.131	-0.136	1.348	0.542
0.096	0.569	0.046	9.963	-0.136	1.085	0.542
0.097	0.569	0.046	9.963	-0.136	1.085	0.059
0.098	0.569	0.046	9.963	-0.136	1.348	0.059
0.099	0.573	0.046	9.963	-0.136	1.348	0.059
0.100	0.573	0.046	9.939	-0.136	1.348	0.059
0.101	0.573	0.118	9.939	-0.136	1.627	1.076
0.102	0.569	0.046	9.939	-0.136	1.348	0.059
0.103	0.569	0.045	9.915	-0.136	1.348	0.059
0.104	0.569	0.045	9.915	-0.212	1.348	0.059
0.105	0.569	0.046	9.965	-0.136	1.348	0.254
0.106	0.551	0.045	9.965	-0.212	1.348	0.059
0.107	0.551	0.045	9.965	-0.212	1.348	0.059
0.108	0.551	0.042	9.965	-0.271	1.085	0.059
0.109	0.551	0.045	10.155	-0.212	1.348	0.059
0.110	0.551	0.045	10.155	-0.212	1.348	0.059
0.111	0.551	0.042	10.155	-0.212	1.348	0.059
0.112	0.551	0.010	10.155	-0.271	1.085	0.059
0.113	0.551	0.042	10.155	-0.212	1.085	0.059
0.114	0.551	0.042	10.155	-0.212	1.085	0.059
0.115	0.551	0.042	10.058	-0.136	1.085	0.119
0.116	0.551	0.042	10.058	-0.068	1.085	0.119
0.117	0.569	0.045	10.058	-0.008	1.085	0.254
0.118	0.569	0.045	10.058	-0.008	1.085	0.254
0.119	0.569	0.045	10.010	-0.008	1.085	0.254
0.120	0.569	0.045	10.010	-0.008	1.085	0.254
0.121	0.569	0.118	10.010	0.119	1.110	1.076
0.122	0.569	0.118	10.010	0.119	1.093	1.076
0.123	0.569	0.045	10.010	-0.008	1.085	0.254
0.124	0.569	0.045	10.010	-0.008	1.085	0.254
0.125	0.569	0.045	10.010	-0.008	1.085	0.254
0.126	0.569	0.045	10.010	-0.008	1.085	0.254
0.127	0.569	0.118	10.058	0.119	1.093	1.076
0.128	0.551	0.118	10.058	0.119	1.093	1.068
0.129	0.551	0.118	10.155	0.237	1.110	1.068
0.130	0.479	0.118	10.058	0.237	1.093	1.068
0.131	0.551	0.189	10.058	0.297	1.093	1.076
0.132	0.551	0.118	10.058	0.237	1.093	1.068
0.133	0.551	0.100	10.058	0.119	1.085	0.297
0.134	0.551	0.118	10.058	0.237	1.085	1.068
0.135	0.551	0.118	10.058	0.237	1.085	1.068
0.136	0.551	0.118	10.058	0.237	1.085	1.068
0.137	0.551	0.189	10.252	0.297	1.085	1.076
0.138	0.551	0.190	10.252	0.534	1.085	1.076
0.139	0.551	0.190	10.252	0.602	1.085	1.076
0.140	0.479	0.190	10.058	0.534	1.076	1.076
0.141	0.551	0.190	10.010	0.534	1.076	1.076
0.142	0.551	0.190	10.010	0.534	1.076	1.076
0.143	0.551	0.190	10.010	0.534	1.076	1.076
0.144	0.551	0.190	10.010	0.602	1.085	1.076
0.145	0.551	0.190	10.010	0.602	1.085	1.076
0.146	0.479	0.190	10.010	0.602	1.085	1.076
0.147	0.382	0.190	10.010	0.602	1.085	1.076
0.148	0.382	0.189	10.010	0.534	1.076	1.068
0.149	0.382	0.190	10.010	0.602	1.085	1.076
0.150	0.382	0.189	10.010	0.534	1.076	1.068
0.151	0.382	0.189	10.010	0.534	1.076	1.068
0.152	0.382	0.190	10.010	0.602	1.085	1.076
0.153	0.359	0.190	10.010	0.602	1.076	1.076
0.154	0.359	0.189	10.010	0.602	1.076	1.068
0.155	0.382	0.189	10.010	1.051	1.076	1.068
0.156	0.382	0.189	10.010	1.051	1.076	1.068
0.157	0.382	0.189	10.010	1.051	1.076	1.068
0.158	0.382	0.189	10.010	1.051	1.076	1.068
0.159	0.382	0.189	10.010	1.051	1.076	1.068
0.160	0.382	0.189	10.010	1.051	1.076	1.068
0.161	0.382	0.190	10.010	1.076	1.085	1.076
0.162	0.382	0.193	10.010	1.076	1.085	1.093
0.163	0.382	0.196	10.010	1.076	1.085	1.110
0.164	0.382	0.196	10.010	1.076	1.085	1.110
0.165	0.382	0.196	10.010	1.076	1.085	1.110
0.166	0.394	0.196	10.056	1.093	1.085	1.110
0.167	0.394	0.190	10.056	1.076	1.085	1.076
0.168	0.394	0.196	10.056	1.093	1.085	1.110
0.169	0.394	0.190	10.056	1.076	1.085	1.076
0.170	0.394	0.190	10.056	1.076	1.085	1.076
0.171	0.394	0.190	10.056	1.076	1.085	1.076
0.172	0.394	0.189	10.056	1.076	1.017	1.068
0.173	0.394	0.190	10.056	1.076	1.085	1.076
0.174	0.394	0.189	10.056	1.076	1.017	1.068
0.175	0.394	0.189	10.056	1.076	0.949	1.068
0.176	0.394	0.100	10.056	1.051	0.805	0.602
0.177	0.394	0.100	10.010	1.051	0.805	0.602
0.178	0.430	0.084	10.010	0.602	0.805	0.534
0.179	0.563	0.084	10.010	1.076	0.805	0.602
0.180	0.573	0.190	10.056	1.076	0.949	1.076
0.181	0.563	0.084	10.056	1.076	0.949	0.602
0.182	0.563	0.084	10.056	1.076	0.949	0.602
0.183	0.563	0.084	10.010	1.076	0.949	0.602
0.184	0.563	0.084	10.010	1.076	0.949	0.602
0.185	0.563	0.094	10.010	1.076	1.017	0.602
0.186	0.573	0.190	10.010	1.076	1.076	1.076
0.187	0.573	0.190	10.010	1.076	1.085	1.076
0.188	0.573	0.094	10.010	1.076	1.085	0.602
0.189	0.573	0.084	10.010	0.602	1.085	0.534
0.190	0.573	0.084	10.010	0.602	1.085	0.534
0.191	0.573	0.084	10.056	0.602	1.085	0.534
0.192	0.573	0.084	10.058	0.602	1.085	0.534
0.193	0.563	0.070	10.056	0.534	1.076	0.526
0.194	0.563	0.046	10.056	0.407	1.076	0.407
0.195	0.563	0.046	10.056	0.407	1.076	0.407
0.196	0.573	0.046	10.056	0.407	1.076	0.407
0.197	0.585	0.084	10.056	0.534	1.076	0.526
0.198	0.621	0.094	10.056	1.076	1.144	0.534
0.199	0.621	0.094	10.056	0.814	1.076	0.534
0.200	0.621	0.120	10.056	1.076	1.085	0.814
0.201	0.621	0.120	10.056	1.076	1.085	0.814
0.202	0.621	0.120	10.058	1.076	1.085	0.814
0.203	0.669	0.192	10.058	1.085	1.144	1.085
0.204	0.669	0.192	10.058	1.093	1.144	1.085
0.205	0.669	0.192	10.058	1.093	1.144	1.085
0.206	0.669	0.192	10.058	1.093	1.144	1.085
0.207	0.669	0.192	10.058	1.093	1.144	1.085
0.208	0.669	0.192	10.058	1.212	1.212	1.093
0.209	0.669	0.192	10.058	1.093	1.144	1.085
0.210	0.669	0.190	10.058	1.085	1.085	0.814
0.211	0.669	0.186	10.058	1.085	1.076	0.814
0.212	0.669	0.144	10.058	1.068	1.076	0.814
0.213	0.669	0.120	10.058	1.051	1.076	0.805
0.214	0.669	0.120	10.058	1.068	1.076	0.805
0.215	0.669	0.120	10.058	1.068	1.076	0.805
0.216	0.669	0.120	10.010	1.068	1.076	0.805
0.217	0.669	0.144	10.010	1.085	1.076	0.814
0.218	0.669	0.144	10.058	1.085	1.076	0.814
0.219	0.669	0.186	10.058	1.085	1.076	0.814
0.220	0.669	0.186	10.058	1.085	1.076	0.814
0.221	0.669	0.144	10.058	1.085	1.076	0.814
0.222	0.669	0.186	10.058	1.085	1.076	0.814
0.223	0.669	0.144	10.058	1.085	1.076	0.814
0.224	0.742	0.144	10.058	1.085	1.076	0.814
0.225	0.742	0.186	10.058	1.085	1.076	0.814
0.226	0.754	0.186	10.058	1.085	1.076	0.814
0.227	0.742	0.144	10.058	1.085	1.076	0.814
0.228	0.742	0.144	10.058	1.085	1.076	0.814
0.229	0.742	0.144	10.058	1.085	1.076	0.814
0.230	0.621	0.144	10.058	1.085	1.076	0.814
0.231	0.621	0.186	10.058	1.085	1.076	0.814
0.232	0.621	0.186	10.058	1.085	1.076	0.814
0.233	0.621	0.186	10.058	1.085	1.076	0.814
0.234	0.621	0.186	10.058	1.085	1.076	0.814
0.235	0.621	0.186	10.058	1.085	1.068	0.814
0.236	0.597	0.186	10.058	1.085	1.068	0.814
0.237	0.597	0.186	10.058	1.085	0.814	0.814
0.238	0.597	0.186	10.058	1.085	0.814	0.814
0.239	0.621	0.190	10.153	1.093	1.068	0.814
0.240	0.621	0.190	10.153	1.093	1.068	0.814
0.241	0.742	0.190	10.058	1.093	1.068	0.814
0.242	0.621	0.186	10.010	1.085	0.814	0.814
0.243	0.742	0.190	10.010	1.093	0.814	0.814
0.244	0.742	0.190	10.010	1.212	0.814	1.051
0.245	0.742	0.190	10.010	1.212	0.814	1.051
0.246	0.742	0.192	10.010	1.212	1.068	1.085
0.247	0.742	0.190	10.010	1.212	1.076	1.076
0.248	0.742	0.190	10.010	1.212	1.076	1.076
0.249	0.742	0.190	10.010	1.212	1.076	1.076
0.250	0.742	0.190	10.010	1.348	1.076	1.076
0.251	0.742	0.190	10.010	1.348	1.076	1.076
0.252	0.742	0.190	9.965	1.212	1.076	1.051
0.253	0.742	0.190	10.010	1.212	1.076	1.051
0.254	0.742	0.190	9.951	1.212	1.076	1.051
0.255	0.597	0.190	9.951	1.212	1.076	0.949
0.256	0.597	0.190	9.951	1.212	1.076	0.949
0.257	0.597	0.190	9.951	1.212	1.076	1.051
0.258	0.597	0.190	9.951	1.212	1.076	0.949
0.259	0.597	0.190	9.951	1.212	1.076	0.949
0.260	0.597	0.190	9.951	1.212	1.076	0.949
0.261	0.597	0.190	9.951	1.212	1.076	0.542
0.262	0.597	0.190	9.951	1.212	1.076	0.542
0.263	0.597	0.190	9.951	1.212	1.076	0.542
0.264	0.597	0.190	9.951	1.212	1.076	0.949
0.265	0.742	0.202	10.010	1.212	1.076	1.076
0.266	0.754	0.202	10.010	1.619	1.076	1.076
0.267	0.754	0.190	10.010	1.212	1.076	0.949
0.268	0.742	0.190	9.951	1.212	0.534	0.542
0.269	0.742	0.168	9.951	1.076	0.534	0.534
0.270	0.597	0.144	9.951	1.076	0.534	0.534
0.271	0.597	0.144	9.951	1.076	0.534	0.534
0.272	0.597	0.046	9.951	0.949	0.263	0.263
0.273	0.597	0.144	9.951	1.076	0.534	0.534
0.274	0.597	0.144	9.951	1.076	0.534	0.534
0.275	0.597	0.046	9.951	0.949	0.534	0.263
0.276	0.585	0.046	9.951	0.949	0.534	0.263
0.277	0.597	0.046	10.010	1.076	1.076	0.263
0.278	0.597	0.168	10.149	1.076	1.627	0.534
0.279	0.585	0.046	10.149	1.076	1.627	0.263
0.280	0.575	0.046	10.149	1.076	1.212	0.263
0.281	0.575	0.046	10.149	1.076	1.212	0.263
0.282	0.575	0.046	10.149	1.076	1.212	0.127
0.283	0.575	0.046	10.149	1.076	1.212	0.127
0.284	0.575	0.024	10.149	0.949	1.076	0.000
0.285	0.575	0.024	10.149	0.949	1.076	0.025
0.286	0.575	0.024	10.149	0.949	0.534	0.025
0.287	0.575	0.022	10.149	0.534	0.534	0.025
0.288	0.575	0.022	10.149	0.534	0.534	0.025
0.289	0.575	0.022	10.149	0.534	0.509	0.025
0.290	0.585	0.022	10.149	0.534	0.509	0.025
0.291	0.585	0.022	10.149	0.534	0.534	0.025
0.292	0.647	0.024	10.149	0.949	0.534	0.059
0.293	0.647	0.022	10.149	0.534	0.534	0.025
0.294	0.647	0.022	10.149	0.534	0.509	0.025
0.295	0.647	0.022	10.149	0.534	0.509	0.025
0.296	0.647	0.021	10.149	0.475	0.475	0.000
0.297	0.647	0.021	10.149	0.263	0.407	0.000
0.298	0.647	0.021	10.149	0.263	0.407	0.000
0.299	0.647	0.010	10.149	0.136	0.271	-0.008
0.300	0.647	0.010	10.149	0.136	0.271	-0.008
0.301	0.647	0.010	10.159	0.136	0.271	-0.008
0.302	0.585	0.010	10.335	0.136	0.271	-0.008
0.303	0.575	0.010	10.335	0.136	0.271	-0.008
0.304	0.585	0.021	10.345	0.263	0.271	0.000
0.305	0.585	0.021	10.345	0.263	0.271	0.025
0.306	0.585	0.021	10.345	0.263	0.271	0.025
0.307	0.585	0.010	10.345	0.136	0.271	0.000
0.308	0.585	0.021	10.345	0.263	0.271	0.025
0.309	0.585	0.021	10.345	0.526	0.271	0.059
0.310	0.585	0.022	10.345	0.534	0.271	0.127
0.311	0.585	0.022	10.335	0.534	0.271	0.127
0.312	0.585	0.022	10.335	0.534	0.271	0.127
0.313	0.585	0.046	10.159	0.805	0.271	0.509
0.314	0.647	0.046	10.153	0.805	0.271	0.509
0.315	0.647	0.046	10.149	0.534	0.271	0.509
0.316	0.585	0.022	10.149	0.526	0.271	0.127
0.317	0.585	0.022	10.149	0.526	0.271	0.127
0.318	0.647	0.090	10.149	0.534	0.271	0.509
0.319	0.647	0.093	10.149	0.805	0.407	0.526
0.320	0.647	0.093	10.149	0.805	0.407	0.526
0.321	0.647	0.093	10.149	0.805	0.475	0.534
0.322	0.647	0.186	10.149	1.017	0.509	0.534
0.323	0.647	0.093	10.149	0.805	0.475	0.534
0.324	0.647	0.093	10.149	0.805	0.475	0.534
0.325	0.647	0.186	10.149	1.017	0.475	0.534
0.326	0.647	0.186	10.149	1.017	0.407	0.534
0.327	0.563	0.094	10.153	0.805	0.407	0.534
0.328	0.563	0.094	10.153	0.805	0.407	0.534
0.329	0.563	0.186	10.153	0.805	0.407	0.534
0.330	0.563	0.186	10.153	0.805	0.407	0.797
0.331	0.563	0.186	10.153	0.805	0.407	0.797
0.332	0.563	0.186	10.153	0.805	0.271	0.797
0.333	0.563	0.186	10.153	0.814	0.271	0.814
0.334	0.563	0.186	10.153	0.814	0.271	0.814
0.335	0.563	0.186	10.153	0.814	0.271	0.814
0.336	0.563	0.186	10.153	0.805	0.271	0.797
0.337	0.563	0.186	10.153	0.805	0.271	0.797
0.338	0.671	0.186	10.153	0.805	0.271	0.797
0.339	0.671	0.186	10.153	0.805	0.475	0.797
0.340	0.719	0.186	10.153	0.814	0.475	0.797
0.341	0.719	0.180	10.153	0.805	0.271	0.534
0.342	0.719	0.180	10.201	0.805	0.475	0.534
0.343	0.573	0.180	10.201	0.805	0.475	0.534
0.344	0.573	0.094	10.201	0.805	0.263	0.534
0.345	0.573	0.094	10.201	0.805	0.263	0.534
0.346	0.573	0.180	10.335	0.805	0.526	0.534
0.347	0.573	0.180	10.335	0.805	0.534	0.534
0.348	0.573	0.094	10.335	0.805	0.526	0.534
0.349	0.573	0.180	10.335	0.814	0.534	0.534
0.350	0.573	0.094	10.335	0.805	0.534	0.534
0.351	0.573	0.094	10.201	0.542	0.534	0.534
0.352	0.573	0.093	10.153	0.534	0.534	0.526
0.353	0.573	0.094	10.153	0.534	0.534	0.534
0.354	0.525	0.094	10.153	0.534	0.534	0.534
0.355	0.525	0.094	10.153	0.534	0.534	0.534
0.356	0.525	0.094	10.153	0.534	0.534	0.534
0.357	0.525	0.094	10.153	0.534	1.051	0.534
0.358	0.479	0.094	10.153	0.526	1.051	0.534
0.359	0.479	0.094	10.153	0.526	0.534	0.526
0.360	0.479	0.094	10.153	0.526	1.051	0.526
0.361	0.479	0.094	10.201	0.526	1.051	0.526
0.362	0.479	0.094	10.201	0.526	1.051	0.526
0.363	0.479	0.093	10.346	0.059	1.051	0.263
0.364	0.479	0.093	10.351	0.059	1.110	0.263
0.365	0.479	0.093	10.351	0.000	1.110	0.263
0.366	0.479	0.093	10.351	0.059	1.110	0.263
0.367	0.479	0.093	10.351	0.059	1.110	0.263
0.368	0.479	0.090	10.351	0.059	1.110	0.263
0.369	0.479	0.090	10.351	0.059	1.110	0.263
0.370	0.479	0.093	10.514	0.127	1.619	0.263
0.371	0.479	0.094	10.514	0.127	1.687	0.263
0.372	0.479	0.094	10.514	0.059	1.619	0.263
0.373	0.479	0.094	10.514	0.059	1.619	0.263
0.374	0.478	0.094	10.514	0.059	1.110	0.263
0.375	0.478	0.094	10.514	0.059	1.110	0.263
0.376	0.479	0.094	10.514	0.059	1.619	0.263
0.377	0.479	0.094	10.514	0.059	1.619	0.263
0.378	0.525	0.090	10.351	0.000	1.619	0.263
0.379	0.573	0.090	10.351	0.000	1.619	0.263
0.380	0.573	0.046	10.346	-0.008	1.619	0.203
0.381	0.573	0.046	10.346	-0.008	1.619	0.059
0.382	0.573	0.046	10.346	-0.008	1.619	0.059
0.383	0.573	0.046	10.346	-0.008	1.619	0.059
0.384	0.573	0.084	10.346	-0.008	1.619	0.203
0.385	0.573	0.090	10.346	-0.008	2.136	0.263
0.386	0.573	0.084	10.346	-0.008	2.136	0.203
0.387	0.573	0.084	10.351	-0.008	2.136	0.203
0.388	0.525	0.084	10.351	-0.008	2.136	0.203
0.389	0.489	0.046	10.346	-0.008	1.619	0.127
0.390	0.479	0.046	10.346	-0.008	1.619	0.127
0.391	0.479	0.084	10.346	-0.008	1.619	0.203
0.392	0.479	0.084	10.346	-0.008	1.619	0.203
0.393	0.479	0.090	10.346	-0.008	1.619	0.263
0.394	0.479	0.090	10.346	-0.008	1.619	0.263
0.395	0.479	0.090	10.346	-0.008	1.619	0.263
0.396	0.479	0.084	10.153	-0.008	1.212	0.203
0.397	0.479	0.090	10.153	-0.068	1.212	0.127
0.398	0.479	0.090	10.153	-0.068	1.212	0.127
0.399	0.479	0.090	10.010	-0.068	1.144	0.127
0.400	0.479	0.094	10.010	-0.008	1.144	0.203
0.401	0.479	0.094	10.010	-0.008	1.110	0.203
0.402	0.479	0.094	10.010	-0.008	1.076	0.203
0.403	0.479	0.090	9.974	-0.068	1.076	0.127
0.404	0.479	0.090	9.974	-0.271	1.076	0.059
0.405	0.489	0.090	9.974	-0.271	1.076	0.059
0.406	0.489	0.084	9.974	-0.271	1.076	0.000
0.407	0.489	0.090	9.974	-0.271	1.076	0.059
0.408	0.489	0.084	9.974	-0.271	1.076	0.000
0.409	0.489	0.084	9.974	-0.136	1.076	0.000
0.410	0.489	0.046	9.974	-0.271	1.051	0.000
0.411	0.489	0.084	9.974	-0.136	1.076	0.000
0.412	0.489	0.084	9.974	-0.136	1.076	0.000
0.413	0.489	0.090	9.974	-0.068	1.076	0.059
0.414	0.489	0.090	9.974	-0.068	1.076	0.059
0.415	0.489	0.090	10.010	-0.008	1.076	0.127
0.416	0.431	0.090	10.010	-0.008	1.076	0.127
0.417	0.431	0.090	10.010	-0.008	1.076	0.127
0.418	0.431	0.094	10.010	-0.008	1.076	0.127
0.419	0.431	0.094	10.010	-0.008	1.076	0.127
0.420	0.431	0.094	10.010	-0.008	1.076	0.127
0.421	0.431	0.094	10.010	-0.008	1.076	0.127
0.422	0.431	0.084	10.010	-0.008	1.076	0.127
0.423	0.431	0.084	10.010	-0.008	1.076	0.127
0.424	0.431	0.084	10.010	-0.008	1.076	0.127
0.425	0.431	0.046	10.010	-0.008	1.076	0.127
0.426	0.431	0.084	10.010	0.034	1.076	0.127
0.427	0.431	0.084	10.010	0.034	1.076	0.127
0.428	0.431	0.084	10.105	0.034	1.076	0.127
0.429	0.383	0.046	10.010	-0.008	1.051	0.127
0.430	0.431	0.084	10.010	0.034	1.051	0.127
0.431	0.431	0.046	10.010	0.034	1.051	0.127
0.432	0.431	0.046	10.010	0.034	1.076	0.127
0.433	0.431	0.036	10.010	0.034	1.076	0.127
0.434	0.431	0.036	10.010	0.034	1.076	0.127
0.435	0.431	0.036	10.010	0.034	1.076	0.127
0.436	0.431	0.046	10.010	0.059	1.076	0.127
0.437	0.431	0.094	10.010	0.127	1.076	0.263
0.438	0.383	0.046	10.010	0.034	1.076	0.127
0.439	0.383	0.046	10.105	0.127	1.076	0.263
0.440	0.383	0.090	10.105	0.237	1.076	0.475
0.441	0.383	0.090	10.105	0.237	1.076	0.475
0.442	0.383	0.046	10.010	0.237	1.051	0.475
0.443	0.383	0.046	10.010	0.127	0.949	0.263
0.444	0.431	0.046	10.010	0.127	0.949	0.263
0.445	0.431	0.046	10.010	0.127	1.051	0.263
0.446	0.431	0.046	10.010	0.127	1.051	0.263
0.447	0.431	0.046	10.010	0.237	1.051	0.475
0.448	0.431	0.046	10.010	0.263	1.076	0.509
0.449	0.431	0.046	10.010	0.542	1.076	0.509
0.450	0.431	0.046	10.010	0.237	1.076	0.475
0.451	0.383	0.046	10.010	0.237	1.076	0.475
0.452	0.383	0.046	10.105	0.542	1.085	0.509
0.453	0.382	0.046	10.245	0.542	1.085	0.509
0.454	0.377	0.046	10.245	0.542	1.085	0.509
0.455	0.377	0.046	10.245	0.542	1.085	0.509
0.456	0.377	0.046	10.245	0.542	1.085	0.526
0.457	0.377	0.046	10.245	0.542	1.085	0.526
0.458	0.377	0.048	10.245	0.542	1.085	0.526
0.459	0.377	0.090	10.245	1.051	1.144	0.534
0.460	0.377	0.090	10.245	1.051	1.144	0.534
0.461	0.377	0.090	10.245	1.051	1.110	0.534
0.462	0.377	0.090	10.245	1.051	1.110	0.534
0.463	0.377	0.048	10.203	0.814	1.110	0.526
0.464	0.335	0.048	10.105	0.542	1.085	0.509
0.465	0.377	0.048	10.105	0.814	1.085	0.526
0.466	0.382	0.048	10.105	1.051	1.085	0.534
0.467	0.382	0.048	10.105	1.051	1.085	0.534
0.468	0.382	0.048	10.105	1.051	1.110	0.534
0.469	0.382	0.048	10.105	1.051	1.085	0.534
0.470	0.382	0.048	9.962	1.051	1.085	0.534
0.471	0.382	0.048	9.962	0.814	1.085	0.526
0.472	0.382	0.048	9.962	0.814	1.085	0.526
0.473	0.525	0.048	9.962	1.051	1.085	0.534
0.474	0.760	0.090	10.105	1.051	1.110	0.542
0.475	0.760	0.096	10.203	1.068	1.356	0.542
0.476	0.717	0.096	10.245	1.051	1.356	0.542
0.477	0.525	0.090	10.203	1.051	1.110	0.542
0.478	0.382	0.090	10.245	1.051	1.110	0.542
0.479	0.382	0.090	10.249	1.051	1.356	0.542
0.480	0.382	0.090	10.249	1.051	1.356	0.542
0.481	0.382	0.096	10.249	1.051	1.356	0.542
0.482	0.382	0.144	10.249	1.051	1.627	0.542
0.483	0.382	0.144	10.245	1.051	1.627	0.542
0.484	0.382	0.144	10.245	1.051	1.110	0.542
0.485	0.382	0.090	10.245	0.814	1.085	0.534
0.486	0.382	0.048	10.203	0.670	1.076	0.526
0.487	0.382	0.048	10.058	0.263	1.076	0.475
0.488	0.382	0.048	9.962	0.263	1.076	0.475
0.489	0.382	0.048	9.962	0.263	1.085	0.526
0.490	0.717	0.048	9.962	0.008	1.085	0.271
0.491	0.479	0.048	9.962	0.000	1.085	0.263
0.492	0.479	0.048	9.962	0.000	1.110	0.263
0.493	0.479	0.048	9.962	0.000	1.110	0.263
0.494	0.479	0.048	9.962	0.008	1.899	0.271
0.495	0.479	0.048	9.962	0.000	1.899	0.271
0.496	0.479	0.048	9.962	0.000	1.899	0.271
0.497	0.479	0.048	9.962	-0.136	1.110	0.263
0.498	0.479	0.048	9.962	-0.271	1.110	0.000
0.499	0.479	0.048	9.962	-0.271	1.110	0.000
0.500	0.479	0.048	9.962	-0.271	1.110	0.000
0.501	0.479	0.048	10.053	-0.271	2.102	0.000
0.502	0.382	0.048	10.053	-0.271	2.102	0.000
0.503	0.382	0.048	10.053	-0.542	2.102	0.000
0.504	0.382	0.048	10.053	-0.271	2.102	0.025
0.505	0.335	0.048	10.053	-0.271	1.110	0.025
0.506	0.335	0.048	10.053	-0.271	1.110	0.025
0.507	0.335	0.022	10.053	-0.542	1.085	0.000
0.508	0.335	0.022	10.053	-0.542	1.085	0.000
0.509	0.335	0.004	10.053	-0.551	1.076	0.000
0.510	0.335	0.022	10.053	-0.542	1.076	0.000
0.511	0.335	0.004	9.962	-0.551	1.076	0.000
0.512	0.479	0.022	9.962	-0.542	1.076	0.000
0.513	0.527	0.022	9.960	-0.542	1.076	0.000
0.514	0.573	0.022	9.960	-0.542	1.076	0.000
0.515	0.573	0.022	9.960	-0.542	1.076	0.000
0.516	0.573	0.022	9.960	-0.542	1.076	0.000
0.517	0.573	0.022	9.960	-0.814	1.076	0.000
0.518	0.573	0.004	9.960	-1.060	1.076	0.000
0.519	0.527	0.000	9.960	-1.085	0.534	0.000
0.520	0.527	0.000	9.960	-1.085	0.534	0.000
0.521	0.527	0.004	9.960	-1.085	1.076	0.000
0.522	0.527	0.004	9.960	-1.085	1.085	0.000
0.523	0.527	0.000	9.960	-1.085	1.085	0.000
0.524	0.527	0.000	9.960	-1.085	1.085	0.000
0.525	0.527	0.000	9.960	-1.085	1.085	0.000
0.526	0.479	0.000	9.960	-1.085	1.085	0.000
0.527	0.479	0.004	9.962	-1.085	1.899	0.000
0.528	0.479	0.004	9.962	-1.085	1.627	0.000
0.529	0.479	0.004	9.962	-1.085	1.085	0.000
0.530	0.479	0.004	9.962	-1.085	1.085	0.000
0.531	0.479	0.000	9.962	-1.085	1.076	0.000
0.532	0.479	0.000	9.962	-1.093	0.534	0.000
0.533	0.479	0.000	9.962	-1.085	0.534	0.000
0.534	0.479	0.000	9.962	-1.085	0.534	0.000
0.535	0.527	0.004	9.962	-1.085	0.534	0.000
0.536	0.573	0.012	9.962	-1.060	0.534	0.000
0.537	0.575	0.022	9.962	-0.814	0.534	0.008
0.538	0.576	0.022	9.962	-0.542	1.076	0.025
0.539	0.576	0.022	9.960	-0.542	0.534	0.025
0.540	0.576	0.046	9.960	-0.534	0.534	0.059
0.541	0.579	0.046	9.960	-0.534	1.076	0.263
0.542	0.579	0.046	9.960	-0.534	1.076	0.263
0.543	0.579	0.094	9.960	-0.534	1.076	0.263
0.544	0.579	0.094	9.960	-0.534	1.076	0.263
0.545	0.579	0.046	9.960	-0.534	1.085	0.263
0.546	0.579	0.094	9.960	-0.271	1.144	0.263
0.547	0.579	0.094	9.960	-0.246	1.627	0.263
0.548	0.576	0.094	9.960	-0.246	1.627	0.263
0.549	0.576	0.094	9.960	-0.246	1.627	0.263
0.550	0.576	0.094	9.986	-0.246	1.144	0.263
0.551	0.576	0.094	9.986	-0.246	1.144	0.407
0.552	0.576	0.094	9.986	-0.246	1.144	0.407
0.553	0.576	0.094	9.986	-0.136	1.144	0.534
0.554	0.576	0.094	9.986	-0.246	1.076	0.407
0.555	0.576	0.094	9.986	-0.534	1.076	0.407
0.556	0.576	0.046	9.986	-0.534	1.051	0.263
0.557	0.576	0.046	9.986	-0.534	1.051	0.263
0.558	0.576	0.046	9.986	-0.534	1.051	0.407
0.559	0.576	0.094	9.986	-0.534	1.051	0.534
0.560	0.576	0.046	9.986	-0.534	1.051	0.534
0.561	0.576	0.046	9.986	-0.534	1.051	0.534
0.562	0.579	0.046	9.986	-0.534	1.051	0.949
0.563	0.579	0.046	9.986	-0.534	1.051	0.534
0.564	0.579	0.046	9.986	-0.534	1.051	0.534
0.565	0.579	0.046	9.986	-0.534	1.076	0.534
0.566	0.576	0.024	9.986	-0.551	1.051	0.407
0.567	0.576	0.046	9.986	-0.534	1.051	0.534
0.568	0.576	0.046	9.986	-0.246	1.076	0.949
0.569	0.579	0.046	9.986	-0.246	1.076	0.949
0.570	0.579	0.046	9.986	-0.246	1.076	0.949
0.571	0.579	0.094	10.155	-0.136	1.076	0.949
0.572	0.579	0.094	10.155	-0.136	1.051	0.949
0.573	0.579	0.094	10.155	-0.136	1.051	0.949
0.574	0.579	0.046	9.986	-0.246	1.017	0.949
0.575	0.576	0.046	9.986	-0.246	1.017	0.949
0.576	0.576	0.042	9.986	-0.246	1.017	0.534
0.577	0.576	0.024	9.986	-0.534	1.017	0.509
0.578	0.576	0.042	9.986	-0.136	1.017	0.534
0.579	0.576	0.046	9.986	-0.136	1.017	0.949
0.580	0.576	0.042	9.962	-0.136	1.017	0.534
0.581	0.576	0.042	9.866	-0.136	1.017	0.534
0.582	0.576	0.046	9.866	-0.136	1.017	0.949
0.583	0.576	0.094	9.866	-0.136	1.051	0.949
0.584	0.576	0.094	9.866	-0.136	1.051	1.051
0.585	0.573	0.046	9.866	-0.136	1.051	0.949
0.586	0.573	0.042	9.772	-0.136	1.051	0.949
0.587	0.573	0.042	9.772	-0.136	1.051	0.949
0.588	0.551	0.024	9.772	-0.551	1.017	0.949
0.589	0.551	0.000	9.772	-0.551	1.017	0.949
0.590	0.551	0.000	9.772	-0.551	1.051	0.949
0.591	0.551	0.000	9.772	-0.678	1.017	0.534
0.592	0.551	-0.001	9.772	-0.678	1.017	0.509
0.593	0.382	-0.003	9.772	-0.958	0.542	0.407
0.594	0.382	-0.003	9.772	-0.958	0.542	0.407
0.595	0.382	-0.001	9.772	-0.678	0.542	0.509
0.596	0.382	-0.001	9.866	-0.678	0.542	0.509
0.597	0.382	-0.001	9.866	-0.678	0.542	0.509
0.598	0.551	-0.003	9.866	-0.678	0.542	0.509
0.599	0.551	-0.003	9.866	-0.678	0.542	0.509
0.600	0.551	-0.001	9.866	-0.542	1.017	0.534
0.601	0.551	-0.001	9.866	-0.542	1.017	0.534
0.602	0.551	-0.001	9.866	-0.542	0.509	0.534
0.603	0.551	-0.001	9.866	-0.542	0.509	0.534
0.604	0.551	-0.001	9.866	-0.542	0.509	0.534
0.605	0.551	-0.003	9.866	-0.542	0.263	0.534
0.606	0.551	-0.001	9.866	-0.271	0.509	0.949
0.607	0.551	-0.001	9.866	-0.271	0.509	0.949
0.608	0.551	-0.001	9.866	-0.246	0.509	1.051
0.609	0.481	-0.012	9.772	-0.271	0.509	0.534
0.610	0.481	-0.019	9.772	-0.271	0.509	0.534
0.611	0.481	-0.012	9.772	-0.246	1.017	1.051
0.612	0.382	-0.012	9.770	-0.271	1.017	0.534
0.613	0.382	-0.019	9.770	-0.542	1.017	0.509
0.614	0.382	-0.012	9.770	-0.271	1.017	1.051
0.615	0.382	-0.019	9.770	-0.542	0.509	0.509
0.616	0.382	-0.012	9.770	-0.271	1.017	1.051
0.617	0.382	-0.012	9.770	-0.271	1.017	1.068
0.618	0.371	-0.019	9.770	-0.542	0.526	0.509
0.619	0.359	-0.019	9.770	-0.542	0.526	0.509
0.620	0.359	-0.019	9.770	-0.542	0.526	0.509
0.621	0.359	-0.024	9.724	-0.542	0.526	0.509
0.622	0.359	-0.019	9.770	-0.542	0.526	0.509
0.623	0.359	-0.012	9.770	-0.271	0.526	0.534
0.624	0.359	-0.012	9.770	-0.271	0.526	0.534
0.625	0.359	-0.012	9.770	-0.271	0.526	0.534
0.626	0.359	-0.012	9.770	-0.271	0.526	1.051
0.627	0.359	0.000	9.770	-0.246	1.017	1.068
0.628	0.359	-0.012	9.770	-0.271	0.526	1.051
0.629	0.359	-0.012	9.770	-0.271	0.526	1.051
0.630	0.359	-0.012	9.866	-0.271	0.805	1.051
0.631	0.359	-0.012	10.153	-0.271	0.805	1.051
0.632	0.359	-0.012	10.153	-0.271	0.526	0.534
0.633	0.311	-0.012	10.153	-0.271	0.509	0.534
0.634	0.359	-0.006	10.153	-0.271	0.526	0.534
0.635	0.359	-0.006	9.915	-0.271	0.526	0.534
0.636	0.377	0.000	9.915	-0.246	0.526	0.534
0.637	0.377	-0.001	9.915	-0.246	0.526	0.534
0.638	0.382	-0.001	9.915	-0.246	0.526	0.534
0.639	0.382	0.000	9.915	-0.144	0.805	0.534
0.640	0.382	0.000	9.915	-0.144	0.805	0.534
0.641	0.382	0.070	9.915	-0.136	1.017	0.534
0.642	0.382	0.070	9.915	-0.136	1.017	1.051
0.643	0.481	0.093	10.153	-0.068	1.076	1.068
0.644	0.481	0.070	10.153	-0.136	1.017	1.051
0.645	0.481	0.070	10.153	-0.136	1.017	0.949
0.646	0.481	0.070	9.915	-0.136	1.017	0.949
0.647	0.382	0.022	9.915	-0.144	1.017	0.534
0.648	0.382	0.022	10.153	-0.144	1.017	0.534
0.649	0.377	0.000	9.974	-0.246	1.017	0.534
0.650	0.311	0.000	9.974	-0.271	1.017	0.509
0.651	0.311	0.004	9.974	-0.271	1.017	0.534
0.652	0.311	0.022	9.974	-0.271	1.017	0.534
0.653	0.311	0.022	9.974	-0.271	1.017	0.534
0.654	0.311	0.022	9.974	-0.271	1.017	0.534
0.655	0.311	0.022	9.974	-0.271	1.017	0.534
0.656	0.311	0.022	9.974	-0.271	1.017	0.534
0.657	0.311	0.022	9.974	-0.271	1.017	0.534
0.658	0.311	0.022	9.974	-0.271	1.017	0.534
0.659	0.311	0.022	9.974	-0.271	1.017	0.534
0.660	0.377	0.070	9.974	-0.271	1.017	0.534
0.661	0.377	0.070	9.915	-0.271	1.017	0.534
0.662	0.382	0.093	9.974	-0.144	1.017	0.534
0.663	0.382	0.094	9.974	-0.136	1.017	0.949
0.664	0.382	0.093	9.974	-0.144	1.017	0.534
0.665	0.382	0.094	10.061	-0.136	1.144	0.949
0.666	0.382	0.094	10.061	-0.136	1.144	0.949
0.667	0.382	0.094	10.061	-0.144	1.144	0.805
0.668	0.382	0.094	10.061	-0.144	1.144	0.805
0.669	0.573	0.094	10.061	-0.144	1.144	0.805
0.670	0.573	0.094	10.061	-0.144	1.144	0.805
0.671	0.573	0.094	10.061	-0.136	1.212	0.949
0.672	0.382	0.094	9.974	-0.144	1.144	0.805
0.673	0.377	0.094	10.061	-0.271	1.144	0.805
0.674	0.377	0.094	10.131	-0.144	1.212	0.949
0.675	0.281	0.094	10.131	-0.144	1.212	0.949
0.676	0.281	0.094	10.131	-0.271	1.212	0.805
0.677	0.281	0.070	10.131	-0.271	1.144	0.534
0.678	0.281	0.070	10.131	-0.271	1.144	0.534
0.679	0.281	0.070	10.131	-0.271	1.144	0.534
0.680	0.281	0.070	10.131	-0.271	1.144	0.534
0.681	0.281	0.094	10.131	-0.144	1.144	0.534
0.682	0.377	0.094	10.131	-0.144	1.144	0.805
0.683	0.383	0.094	10.131	-0.144	1.144	0.805
0.684	0.383	0.094	10.061	-0.271	1.144	0.534
0.685	0.388	0.094	10.061	-0.271	1.144	0.534
0.686	0.388	0.094	10.061	-0.271	1.144	0.534
0.687	0.388	0.094	10.061	-0.271	1.212	0.805
0.688	0.388	0.094	10.061	-0.271	1.212	0.805
0.689	0.388	0.094	10.061	-0.271	1.212	0.805
0.690	0.388	0.094	10.061	-0.542	1.144	0.534
0.691	0.388	0.024	10.061	-0.551	1.144	0.534
0.692	0.388	0.024	10.061	-0.551	1.068	0.475
0.693	0.388	0.024	9.974	-0.814	1.051	0.475
0.694	0.388	0.024	9.974	-0.814	1.051	0.475
0.695	0.388	0.024	9.974	-0.814	1.051	0.475
0.696	0.383	0.022	9.974	-0.822	1.051	0.271
0.697	0.383	0.024	9.974	-0.822	1.068	0.475
0.698	0.383	0.072	9.974	-0.822	1.068	0.534
0.699	0.388	0.094	10.061	-0.814	1.068	0.534
0.700	0.388	0.094	10.061	-0.551	1.068	0.542
0.701	0.388	0.094	10.061	-0.814	1.068	0.542
0.702	0.388	0.094	10.061	-0.271	1.068	0.678
0.703	0.388	0.094	10.061	-0.271	1.068	0.678
0.704	0.388	0.094	10.061	-0.271	1.068	0.678
0.705	0.388	0.094	10.061	-0.814	1.051	0.542
0.706	0.388	0.072	10.061	-0.822	0.136	0.534
0.707	0.388	0.094	10.061	-0.814	0.136	0.542
0.708	0.388	0.094	9.986	-0.822	0.136	0.542
0.709	0.394	0.094	10.061	-0.814	0.136	0.678
0.710	0.394	0.094	9.986	-0.814	1.051	0.678
0.711	0.388	0.094	9.986	-0.822	1.051	0.542
0.712	0.383	0.072	9.960	-1.076	0.059	0.534
0.713	0.383	0.024	9.960	-1.076	0.059	0.475
0.714	0.383	0.072	9.960	-1.076	1.051	0.534
0.715	0.383	0.072	9.960	-1.076	1.051	0.534
0.716	0.383	0.072	9.986	-1.076	1.051	0.534
0.717	0.383	0.072	9.986	-1.076	1.051	0.534
0.718	0.388	0.072	9.986	-1.076	1.051	0.534
0.719	0.388	0.072	9.986	-1.076	1.051	0.534
0.720	0.388	0.000	9.986	-1.076	1.051	0.271
0.721	0.383	-0.001	9.986	-1.076	0.949	0.025
0.722	0.388	0.000	10.155	-1.076	1.051	0.271
0.723	0.388	0.000	9.986	-1.076	1.051	0.271
0.724	0.388	-0.001	9.960	-1.076	0.949	0.025
0.725	0.388	-0.003	9.960	-1.076	0.949	0.000
0.726	0.388	-0.003	9.960	-1.076	0.949	0.025
0.727	0.388	-0.003	9.960	-1.076	0.949	0.025
0.728	0.388	-0.003	9.960	-1.076	0.949	0.025
0.729	0.388	-0.003	9.960	-1.076	0.949	0.025
0.730	0.388	-0.001	9.960	-1.076	0.949	0.136
0.731	0.388	-0.001	9.960	-1.076	0.949	0.136
0.732	0.388	-0.001	9.960	-1.076	1.051	0.136
0.733	0.377	-0.003	9.960	-1.076	1.051	0.025
0.734	0.394	-0.001	9.986	-1.076	1.051	0.136
0.735	0.394	0.004	9.986	-0.958	1.051	0.136
0.736	0.394	0.024	9.986	-0.814	1.051	0.136
0.737	0.377	0.004	9.986	-0.958	0.949	0.059
0.738	0.377	0.024	9.986	-0.814	0.949	0.136
0.739	0.377	0.024	9.986	-0.814	0.949	0.136
0.740	0.359	0.024	9.986	-0.814	0.949	0.136
0.741	0.335	0.024	9.986	-0.814	0.949	0.136
0.742	0.335	0.024	9.986	-0.814	0.949	0.136
0.743	0.335	0.024	9.986	-0.271	0.949	0.136
0.744	0.335	0.090	10.155	-0.136	0.949	0.542
0.745	0.335	0.024	10.155	-0.271	0.949	0.136
0.746	0.335	0.090	10.155	-0.136	0.949	0.542
0.747	0.335	0.024	10.155	-0.136	0.949	0.136
0.748	0.335	0.010	9.986	-0.271	0.949	0.059
0.749	0.287	0.004	9.960	-0.271	0.534	0.059
0.750	0.335	0.004	9.960	-0.271	0.534	0.059
0.751	0.335	0.004	9.960	-0.271	0.534	0.059
0.752	0.335	-0.001	9.960	-0.483	0.534	-0.008
0.753	0.335	-0.001	9.960	-0.958	0.534	-0.008
0.754	0.335	-0.001	9.960	-0.483	0.949	-0.008
0.755	0.335	0.004	9.960	-0.271	0.949	0.059
0.756	0.335	0.010	9.960	-0.271	1.068	0.059
0.757	0.335	0.010	9.960	-0.136	1.076	0.059
0.758	0.335	0.010	9.960	-0.136	1.076	0.059
0.759	0.335	0.010	9.960	-0.136	1.076	0.059
0.760	0.335	0.010	10.155	-0.136	1.076	0.059
0.761	0.359	0.024	10.156	-0.068	1.076	0.136
0.762	0.406	0.090	10.201	0.000	1.076	0.805
0.763	0.388	0.090	10.201	0.000	1.076	0.805
0.764	0.388	0.090	10.201	0.000	1.076	0.534
0.765	0.388	0.024	10.201	-0.068	0.949	0.136
0.766	0.388	0.022	10.156	-0.068	0.949	0.127
0.767	0.388	0.010	10.156	-0.068	0.534	0.059
0.768	0.388	0.022	10.156	0.000	0.949	0.127
0.769	0.388	0.022	10.156	0.000	0.949	0.127
0.770	0.388	0.024	10.156	0.000	0.949	0.136
0.771	0.406	0.090	10.201	0.008	0.949	0.534
0.772	0.406	0.024	10.156	0.000	0.534	0.136
0.773	0.478	0.024	10.156	0.000	0.534	0.263
0.774	0.525	0.090	10.201	0.008	0.949	0.534
0.775	0.551	0.094	10.156	0.025	0.949	0.534
0.776	0.573	0.094	10.153	0.025	0.949	0.534
0.777	0.573	0.094	9.968	0.025	0.534	0.534
0.778	0.573	0.094	9.968	0.025	0.949	0.534
0.779	0.573	0.094	9.968	0.025	0.949	0.534
0.780	0.573	0.094	9.968	0.025	1.051	0.534
0.781	0.573	0.094	9.968	0.025	1.085	0.534
0.782	0.573	0.090	9.968	0.008	1.051	0.263
0.783	0.573	0.090	9.968	0.008	1.051	0.263
0.784	0.551	0.090	9.968	0.008	1.051	0.263
0.785	0.551	0.090	10.149	0.000	1.051	0.263
0.786	0.525	0.094	10.153	0.000	1.051	0.263
0.787	0.551	0.094	10.201	0.008	1.085	0.534
0.788	0.551	0.094	10.251	0.008	1.085	0.534
0.789	0.525	0.094	10.251	0.008	1.085	0.263
0.790	0.525	0.094	10.251	0.008	1.085	0.263
0.791	0.551	0.094	10.251	0.025	1.144	0.534
0.792	0.551	0.094	10.251	0.059	1.144	0.534
0.793	0.525	0.094	10.251	0.025	1.085	0.534
0.794	0.430	0.084	10.201	0.008	1.051	0.263
0.795	0.430	0.094	10.201	0.025	1.051	0.534
0.796	0.430	0.094	10.201	0.025	1.051	0.534
0.797	0.525	0.094	10.201	0.025	1.051	0.534
0.798	0.551	0.094	10.201	0.025	1.051	0.534
0.799	0.573	0.094	10.201	0.025	1.051	0.534
0.800	0.573	0.094	10.153	0.025	1.051	0.534
0.801	0.573	0.094	10.149	0.025	1.051	0.534
0.802	0.575	0.094	10.149	0.059	1.051	0.534
0.803	0.575	0.094	10.149	0.127	1.051	0.534
0.804	0.575	0.094	10.149	0.263	1.051	0.534
0.805	0.575	0.094	10.149	0.263	1.051	0.534
0.806	0.575	0.094	10.149	0.263	0.542	0.534
0.807	0.575	0.090	10.149	0.263	0.542	0.475
0.808	0.575	0.090	10.149	0.263	0.542	0.475
0.809	0.573	0.090	10.149	0.263	0.542	0.475
0.810	0.573	0.084	10.149	0.263	0.542	0.263
0.811	0.573	0.084	10.149	0.263	0.542	0.263
0.812	0.551	0.084	10.149	0.263	0.542	0.263
0.813	0.551	0.090	10.153	0.263	0.542	0.475
0.814	0.551	0.090	10.153	0.263	0.542	0.475
0.815	0.551	0.094	10.155	0.263	1.051	0.534
0.816	0.551	0.096	10.155	0.407	1.051	0.534
0.817	0.573	0.142	10.155	0.407	1.051	0.542
0.818	0.430	0.096	10.155	0.407	0.542	0.534
0.819	0.383	0.096	10.155	0.407	0.542	0.534
0.820	0.383	0.096	10.155	0.407	0.542	0.534
0.821	0.383	0.096	10.153	0.407	0.542	0.534
0.822	0.371	0.096	10.153	0.407	0.542	0.534
0.823	0.371	0.096	10.153	0.407	0.475	0.534
0.824	0.371	0.094	10.149	0.398	0.475	0.534
0.825	0.371	0.090	10.149	0.398	0.475	0.534
0.826	0.371	0.090	10.149	0.407	0.475	0.534
0.827	0.371	0.090	10.155	0.407	0.542	0.534
0.828	0.371	0.090	10.155	0.407	0.475	0.534
0.829	0.371	0.084	10.155	0.398	0.475	0.475
0.830	0.371	0.090	10.155	0.407	0.475	0.534
0.831	0.371	0.084	10.155	0.398	0.475	0.475
0.832	0.371	0.084	10.155	0.398	0.475	0.475
0.833	0.371	0.090	10.155	0.407	0.509	0.509
0.834	0.383	0.090	10.155	0.407	0.542	0.509
0.835	0.383	0.090	10.155	0.509	0.542	0.534
0.836	0.383	0.090	10.155	0.509	0.542	0.534
0.837	0.383	0.090	10.155	0.509	0.542	0.534
0.838	0.190	0.090	9.951	0.407	0.542	0.509
0.839	0.190	0.090	9.951	0.509	0.542	0.509
0.840	0.383	0.090	9.951	0.534	1.076	0.534
0.841	0.383	0.090	9.951	0.534	1.076	0.534
0.842	0.383	0.090	9.951	0.534	1.076	0.509
0.843	0.573	0.090	9.951	0.534	1.076	0.509
0.844	0.621	0.090	9.951	0.534	1.076	0.509
0.845	0.621	0.090	9.951	0.509	0.542	0.475
0.846	0.621	0.090	9.951	0.509	0.542	0.475
0.847	0.621	0.090	9.951	0.509	0.542	0.475
0.848	0.621	0.090	9.951	0.534	0.542	0.509
0.849	0.669	0.094	9.965	0.542	1.076	0.534
0.850	0.669	0.094	10.155	0.542	1.076	0.534
0.851	0.621	0.094	10.155	0.542	0.542	0.534
0.852	0.383	0.094	10.155	0.534	0.542	0.509
0.853	0.383	0.096	10.155	0.542	0.542	0.534
0.854	0.383	0.094	10.155	0.534	0.542	0.509
0.855	0.383	0.090	10.155	0.398	0.542	0.407
0.856	0.383	0.090	10.155	0.398	0.534	0.407
0.857	0.383	0.094	10.155	0.398	0.534	0.509
0.858	0.383	0.094	10.155	0.398	0.534	0.509
0.859	0.383	0.090	10.155	0.017	0.509	0.407
0.860	0.383	0.090	10.155	0.017	0.509	0.407
0.861	0.575	0.090	10.155	0.017	0.509	0.407
0.862	0.621	0.090	10.153	0.017	0.534	0.407
0.863	0.669	0.090	10.010	0.017	0.534	0.407
0.864	0.669	0.090	10.010	0.017	0.534	0.407
0.865	0.669	0.048	9.965	0.017	0.509	0.263
0.866	0.669	0.048	9.965	0.000	0.509	0.051
0.867	0.669	0.048	9.965	0.017	0.534	0.051
0.868	0.742	0.048	9.965	0.017	0.534	0.051
0.869	0.760	0.048	9.965	0.271	1.076	0.263
0.870	0.760	0.048	9.965	0.017	1.076	0.051
0.871	0.760	0.048	9.965	0.017	1.076	0.051
0.872	0.760	0.048	9.965	0.017	1.076	0.051
0.873	0.742	0.048	9.965	0.017	1.076	0.051
0.874	0.742	0.048	10.010	0.271	1.076	0.263
0.875	0.760	0.090	10.153	0.805	1.076	0.407
0.876	0.742	0.090	10.153	0.805	1.076	0.407
0.877	0.742	0.090	10.153	0.805	1.076	0.407
0.878	0.742	0.090	10.153	0.805	1.076	0.407
0.879	0.742	0.094	10.153	0.949	1.076	0.509
0.880	0.742	0.090	10.153	0.805	1.076	0.407
0.881	0.742	0.090	10.010	0.805	1.068	0.407
0.882	0.742	0.094	10.010	0.949	1.076	0.509
0.883	0.742	0.100	10.010	0.949	1.076	0.534
0.884	0.765	0.100	10.010	0.949	1.076	0.534
0.885	0.765	0.100	10.010	0.949	1.076	0.534
0.886	0.765	0.190	10.010	0.949	1.076	1.076
0.887	0.742	0.100	9.965	0.805	1.068	0.407
0.888	0.742	0.100	9.965	0.805	1.068	0.407
0.889	0.669	0.100	9.965	0.271	1.068	0.407
0.890	0.669	0.048	9.965	0.203	1.051	0.237
0.891	0.575	0.048	9.965	0.119	0.534	0.051
0.892	0.575	0.048	9.965	0.203	1.051	0.051
0.893	0.575	0.100	9.965	0.271	1.068	0.237
0.894	0.575	0.190	10.010	0.949	1.076	1.076
0.895	0.575	0.190	10.010	1.076	1.076	1.076
0.896	0.575	0.190	10.010	1.076	1.076	1.076
0.897	0.573	0.190	10.010	1.076	1.076	1.076
0.898	0.569	0.100	10.010	0.475	1.076	0.237
0.899	0.569	0.100	10.153	0.475	1.076	0.237
0.900	0.476	0.048	10.153	0.271	1.076	0.136
0.901	0.476	0.048	10.153	0.271	1.085	0.237
0.902	0.476	0.046	10.153	0.271	1.076	0.237
0.903	0.476	0.042	10.153	0.271	1.076	0.136
0.904	0.476	0.042	10.153	0.271	1.076	0.237
0.905	0.476	0.042	10.153	0.271	1.076	0.237
0.906	0.476	0.042	10.153	0.271	1.076	0.237
0.907	0.476	0.024	10.153	0.271	1.068	0.136
0.908	0.476	0.024	10.153	0.271	1.068	0.136
0.909	0.476	0.024	10.153	0.271	1.068	0.136
0.910	0.476	0.024	9.772	0.271	1.068	0.136
0.911	0.476	0.024	9.772	0.271	1.068	0.136
0.912	0.476	0.022	9.579	0.263	1.051	0.127
0.913	0.406	0.000	9.579	0.263	1.051	0.051
0.914	0.406	0.000	9.579	0.263	1.051	0.051
0.915	0.382	0.000	9.579	0.203	1.051	0.051
0.916	0.382	0.022	9.579	0.263	1.068	0.127
0.917	0.382	0.022	9.579	0.203	1.051	0.127
0.918	0.382	0.022	9.579	0.203	1.051	0.127
0.919	0.382	0.000	9.579	0.203	1.017	0.051
0.920	0.382	0.022	9.579	0.203	1.017	0.127
0.921	0.382	0.022	9.772	0.203	1.017	0.127
0.922	0.382	0.022	9.772	0.203	1.017	0.127
0.923	0.382	0.024	9.951	0.263	1.017	0.136
0.924	0.382	0.024	9.951	0.263	1.017	0.136
0.925	0.380	0.024	9.951	0.263	1.017	0.136
0.926	0.380	0.022	9.951	0.203	1.017	0.127
0.927	0.380	0.022	9.951	0.203	1.017	0.127
0.928	0.380	0.024	10.059	0.263	1.068	0.136
0.929	0.380	0.022	10.059	0.203	1.068	0.127
0.930	0.380	0.022	10.059	0.263	1.085	0.051
0.931	0.380	0.024	10.153	0.263	1.110	0.127
0.932	0.380	0.022	10.153	0.263	1.085	0.051
0.933	0.380	0.022	10.153	0.263	1.085	0.051
0.934	0.359	0.000	10.059	0.203	1.017	0.000
0.935	0.359	0.000	10.059	0.203	1.085	0.000
0.936	0.359	0.000	10.010	0.203	1.085	0.000
0.937	0.359	0.000	10.010	0.203	1.085	0.000
0.938	0.380	0.022	10.010	0.263	1.085	0.051
0.939	0.380	0.022	10.010	0.263	1.110	0.127
0.940	0.380	0.022	10.010	0.263	1.110	0.127
0.941	0.382	0.024	10.010	0.263	1.110	0.136
0.942	0.382	0.024	10.010	0.263	1.110	0.136
0.943	0.382	0.022	10.010	0.263	1.085	0.127
0.944	0.382	0.022	9.986	0.263	1.085	0.127
0.945	0.382	0.022	9.986	0.263	1.017	0.000
0.946	0.382	0.022	9.986	0.203	0.526	-0.008
0.947	0.382	0.022	10.010	0.263	1.017	0.127
0.948	0.382	0.022	10.010	0.203	0.526	-0.008
0.949	0.382	0.022	9.986	-0.008	0.526	-0.008
0.950	0.478	0.022	9.986	0.203	0.526	0.127
0.951	0.575	0.022	9.986	0.203	0.526	0.127
0.952	0.575	0.022	9.986	0.203	1.017	0.127
0.953	0.575	0.022	9.951	0.203	0.526	0.127
0.954	0.575	0.022	9.951	0.203	0.526	0.127
0.955	0.575	0.042	9.951	0.263	0.526	0.263
0.956	0.575	0.042	9.951	0.263	1.085	0.263
0.957	0.575	0.046	9.951	0.263	1.085	0.263
0.958	0.575	0.046	9.748	0.263	1.085	0.263
0.959	0.575	0.046	9.951	0.263	1.085	0.263
0.960	0.575	0.046	9.986	0.526	1.085	0.509
0.961	0.478	0.046	9.986	0.526	1.085	0.263
0.962	0.382	0.046	10.010	0.526	1.085	0.263
0.963	0.478	0.046	10.059	0.534	1.110	0.509
0.964	0.382	0.046	10.059	0.526	1.110	0.263
0.965	0.478	0.046	10.059	0.534	1.110	0.509
0.966	0.382	0.046	10.059	0.526	1.085	0.263
0.967	0.382	0.046	10.059	0.534	1.110	0.263
0.968	0.382	0.094	10.059	0.534	1.348	0.526
0.969	0.380	0.094	10.059	0.534	1.348	0.526
0.970	0.380	0.046	10.059	0.534	1.110	0.263
0.971	0.380	0.046	10.010	0.526	1.085	0.263
0.972	0.380	0.046	10.010	0.526	1.085	0.263
0.973	0.377	0.046	9.986	0.475	1.076	0.263
0.974	0.377	0.046	9.986	0.475	1.076	0.263
0.975	0.380	0.046	9.986	0.263	1.076	0.263
0.976	0.380	0.046	9.939	0.263	0.526	0.263
0.977	0.380	0.046	9.939	0.475	0.526	0.263
0.978	0.380	0.046	9.939	0.475	0.526	0.263
0.979	0.380	0.046	9.939	0.475	0.526	0.263
0.980	0.380	0.046	9.939	0.475	0.526	0.263
0.981	0.380	0.046	9.939	0.475	0.526	0.263
0.982	0.380	0.046	9.939	0.475	0.542	0.263
0.983	0.380	0.046	9.939	0.475	1.076	0.263
0.984	0.380	0.046	9.939	0.475	1.076	0.263
0.985	0.380	0.046	9.939	0.475	1.076	0.263
0.986	0.380	0.046	9.939	0.509	1.085	0.263
0.987	0.380	0.046	9.963	0.526	1.085	0.526
0.988	0.380	0.094	9.986	0.526	1.085	0.534
0.989	0.380	0.046	9.986	0.509	1.076	0.526
0.990	0.380	0.094	10.149	0.526	1.085	0.534
0.991	0.380	0.046	10.149	0.509	1.076	0.526
0.992	0.377	0.046	10.149	0.475	1.076	0.263
0.993	0.377	0.046	10.153	0.509	1.085	0.526
0.994	0.377	0.046	10.153	0.475	1.076	0.263
0.995	0.377	0.046	10.153	0.475	1.076	0.263
0.996	0.377	0.046	10.153	0.475	1.076	0.263
0.997	0.377	0.046	10.149	0.475	1.076	0.263
0.998	0.380	0.046	10.149	0.509	1.085	0.526
0.999	0.380	0.046	10.149	0.509	1.076	0.263
1.000	0.380	0.046	10.149	0.475	1.017	0.263
1.001	0.380	0.046	9.963	0.475	1.017	0.263
1.002	0.380	0.046	9.939	0.509	1.017	0.263
1.003	0.380	0.046	9.939	0.509	1.076	0.263
1.004	0.382	0.046	9.939	0.509	1.076	0.263
1.005	0.382	0.046	9.915	0.475	1.017	0.263
1.006	0.382	0.046	9.915	0.509	1.017	0.263
1.007	0.382	0.046	9.915	0.509	1.017	0.263
1.008	0.382	0.046	9.939	0.509	1.017	0.263
1.009	0.382	0.046	9.939	0.509	1.076	0.263
1.010	0.382	0.046	9.939	0.509	1.017	0.263
1.011	0.382	0.046	9.939	0.509	1.110	0.263
1.012	0.382	0.046	9.939	0.534	1.110	0.526
1.013	0.382	0.046	9.939	0.534	1.110	0.526
1.014	0.382	0.180	9.963	0.534	1.110	0.534
1.015	0.382	0.189	10.153	0.542	1.110	0.534
1.016	0.382	0.189	10.153	0.542	1.110	0.534
1.017	0.382	0.180	10.153	0.534	1.093	0.534
1.018	0.382	0.180	10.153	0.534	1.017	0.534
1.019	0.382	0.180	10.153	0.534	1.017	0.534
1.020	0.383	0.180	10.153	0.534	1.017	0.534
1.021	0.382	0.180	10.153	0.534	1.017	0.534
1.022	0.382	0.189	10.153	0.534	1.051	0.534
1.023	0.383	0.189	10.153	0.534	1.051	0.534
1.024	0.382	0.180	9.963	0.509	1.017	0.534
1.025	0.382	0.189	10.153	0.534	1.017	0.534
1.026	0.383	0.189	10.153	0.534	1.017	0.534
1.027	0.383	0.189	10.152	0.534	1.017	0.534
1.028	0.383	0.180	9.963	0.534	1.017	0.534
1.029	0.383	0.190	10.152	0.542	1.051	0.814
1.030	0.383	0.180	10.152	0.534	1.051	0.534
1.031	0.383	0.021	10.152	0.509	1.017	0.119
1.032	0.383	0.022	10.152	0.509	1.017	0.119
1.033	0.383	0.022	10.152	0.000	1.017	0.119
1.034	0.383	0.022	10.143	0.000	1.017	0.119
1.035	0.383	0.021	10.143	-0.008	0.263	0.000
1.036	0.383	0.000	10.143	-0.008	-0.008	-0.008
1.037	0.383	0.000	10.143	-0.008	0.263	-0.008
1.038	0.383	0.000	10.143	-0.008	1.017	-0.008
1.039	0.385	0.021	10.152	0.000	1.017	0.000
1.040	0.383	0.000	10.143	-0.008	0.263	-0.008
1.041	0.385	0.000	10.143	-0.008	0.263	-0.008
1.042	0.388	0.022	10.143	0.119	0.263	0.000
1.043	0.388	0.000	9.915	-0.008	0.263	-0.008
1.044	0.388	0.022	9.915	0.119	0.263	0.000
1.045	0.388	0.022	9.915	0.119	0.263	0.000
1.046	0.388	0.046	9.915	0.119	0.432	0.263
1.047	0.388	0.022	9.915	0.008	0.263	0.000
1.048	0.388	0.000	9.915	-0.008	0.263	-0.008
1.049	0.388	0.022	9.915	0.008	0.263	0.000
1.050	0.388	0.046	10.143	0.119	0.263	0.263
1.051	0.388	0.042	10.143	0.008	0.263	0.068
1.052	0.388	0.022	10.152	0.000	0.263	0.000
1.053	0.388	0.042	10.203	0.000	0.263	0.000
1.054	0.388	0.042	10.203	0.000	0.263	0.000
1.055	0.388	0.042	10.346	0.000	0.432	0.000
1.056	0.385	0.022	10.346	-0.008	0.263	-0.008
1.057	0.385	0.022	10.346	-0.008	0.263	-0.008
1.058	0.385	0.022	10.346	-0.008	0.263	-0.008
1.059	0.385	0.022	10.346	-0.059	0.263	-0.008
1.060	0.385	0.042	10.346	-0.059	0.263	0.000
1.061	0.385	0.042	10.346	-0.059	0.263	0.000
1.062	0.385	0.022	10.346	-0.136	0.025	-0.008
1.063	0.388	0.022	10.346	-0.136	0.263	-0.008
1.064	0.388	0.022	10.203	-0.136	0.263	-0.008
1.065	0.388	0.000	10.152	-0.271	0.025	-0.068
1.066	0.394	0.022	10.152	-0.136	0.025	-0.008
1.067	0.551	0.022	10.152	-0.059	0.025	0.000
1.068	0.551	0.022	10.152	-0.059	0.263	0.000
1.069	0.573	0.042	10.152	0.000	0.263	0.000
1.070	0.573	0.042	10.152	0.000	0.263	0.000
1.071	0.575	0.046	10.152	0.000	0.432	0.068
1.072	0.575	0.042	10.152	-0.008	0.263	0.000
1.073	0.575	0.042	10.152	-0.008	0.263	0.000
1.074	0.575	0.046	10.152	0.000	0.432	0.068
1.075	0.575	0.046	10.152	0.000	0.432	0.068
1.076	0.575	0.046	10.152	0.000	0.432	0.068
1.077	0.575	0.042	10.203	0.000	0.432	0.059
1.078	0.575	0.042	10.203	0.000	0.263	0.059
1.079	0.575	0.042	10.203	0.000	0.263	0.059
1.080	0.575	0.046	10.203	0.000	0.263	0.068
1.081	0.575	0.046	10.203	0.000	0.263	0.068
1.082	0.575	0.046	10.203	0.000	0.025	0.068
1.083	0.575	0.048	10.203	0.008	0.025	0.068
1.084	0.575	0.148	10.249	0.025	0.127	0.704
1.085	0.575	0.148	10.203	0.025	0.127	0.704
1.086	0.575	0.148	10.203	0.008	0.127	0.704
1.087	0.575	0.148	10.203	0.008	0.025	0.704
1.088	0.575	0.148	10.203	0.008	0.025	0.704
1.089	0.671	0.048	10.156	0.008	0.025	0.526
1.090	0.671	0.048	10.156	0.008	0.025	0.526
1.091	0.671	0.045	10.156	0.000	-0.008	0.068
1.092	0.671	0.045	10.156	0.000	-0.008	0.068
1.093	0.763	0.048	10.156	0.008	0.025	0.526
1.094	0.763	0.045	10.156	0.000	-0.008	0.068
1.095	0.763	0.048	10.156	0.008	0.025	0.526
1.096	0.763	0.045	10.156	0.000	0.025	0.068
1.097	0.763	0.045	10.156	0.000	0.127	0.068
1.098	0.763	0.045	10.156	0.000	0.263	0.068
1.099	0.763	0.045	10.156	0.000	0.263	0.068
1.100	0.763	0.045	10.156	0.000	0.263	0.068
1.101	0.671	0.045	10.156	0.000	0.263	0.059
1.102	0.671	0.045	10.152	0.000	0.263	0.059
1.103	0.671	0.022	10.152	0.000	0.263	0.059
1.104	0.671	0.022	10.152	0.000	0.263	0.059
1.105	0.671	0.022	10.152	0.000	0.263	0.059
1.106	0.671	0.022	10.152	0.000	0.263	0.059
1.107	0.671	0.018	10.152	0.000	0.127	0.034
1.108	0.671	0.022	10.152	0.000	0.263	0.059
1.109	0.671	0.045	10.152	0.025	0.271	0.526
1.110	0.671	0.045	10.152	0.025	0.263	0.254
1.111	0.671	0.045	10.152	0.025	0.263	0.254
1.112	0.671	0.045	9.986	0.127	0.263	0.254
1.113	0.671	0.045	9.986	0.127	0.263	0.254
1.114	0.671	0.022	9.986	0.025	0.263	0.059
1.115	0.671	0.022	9.986	0.025	0.263	0.059
1.116	0.671	0.018	9.986	0.000	0.263	0.059
1.117	0.671	0.018	9.986	0.000	0.263	0.059
1.118	0.671	0.018	9.986	0.000	0.263	0.059
1.119	0.671	0.018	9.986	0.000	0.263	0.059
1.120	0.671	0.022	9.986	0.025	0.271	0.059
1.121	0.671	0.022	9.986	0.127	0.271	0.059
1.122	0.671	0.045	10.152	0.526	1.076	0.254
1.123	0.671	0.046	10.152	0.534	1.076	0.526
1.124	0.671	0.045	10.152	0.526	1.076	0.254
1.125	0.671	0.045	10.152	0.526	1.076	0.254
1.126	0.671	0.045	10.152	0.526	1.076	0.254
1.127	0.671	0.045	10.152	0.526	1.076	0.254
1.128	0.671	0.046	10.156	0.534	1.076	0.526
1.129	0.671	0.045	10.156	0.526	1.076	0.254
1.130	0.671	0.045	10.156	0.526	1.076	0.254
1.131	0.671	0.046	10.156	0.534	1.085	0.526
1.132	0.671	0.046	10.156	0.534	1.085	0.526
1.133	0.671	0.045	10.156	0.526	1.076	0.254
1.134	0.671	0.045	10.156	0.526	1.085	0.254
1.135	0.671	0.046	10.239	0.534	1.085	0.526
1.136	0.671	0.046	10.152	0.534	1.085	0.526
1.137	0.573	0.046	10.152	0.534	1.085	0.526
1.138	0.573	0.046	10.152	0.534	1.085	0.526
1.139	0.573	0.072	10.152	0.534	1.085	0.475
1.140	0.671	0.072	10.152	0.534	1.085	0.475
1.141	0.573	0.072	10.152	0.534	1.085	0.475
1.142	0.573	0.072	10.152	0.534	1.085	0.475
1.143	0.573	0.072	10.152	0.475	1.085	0.475
1.144	0.573	0.120	10.152	0.534	1.085	1.076
1.145	0.479	0.072	10.152	0.475	1.085	0.475
1.146	0.479	0.072	10.152	0.475	1.085	0.475
1.147	0.479	0.120	10.152	0.534	1.085	1.076
1.148	0.431	0.120	10.152	0.534	1.085	1.076
1.149	0.431	0.072	10.152	0.475	1.085	0.475
1.150	0.431	0.072	10.149	0.127	1.085	0.271
1.151	0.431	0.072	9.974	0.127	1.085	0.271
1.152	0.431	0.096	9.989	0.127	1.085	0.475
1.153	0.478	0.120	9.989	0.475	1.212	0.551
1.154	0.478	0.120	9.989	0.475	1.212	0.551
1.155	0.478	0.120	9.989	0.475	1.212	0.551
1.156	0.478	0.120	9.989	0.475	1.627	0.551
1.157	0.478	0.190	9.989	0.475	1.899	0.805
1.158	0.479	0.190	9.989	0.475	1.899	0.805
1.159	0.479	0.120	9.989	0.127	1.627	0.551
1.160	0.479	0.190	9.989	0.127	1.627	0.805
1.161	0.479	0.190	9.989	0.000	1.627	0.805
1.162	0.479	0.190	10.149	0.000	1.627	0.805
1.163	0.479	0.190	10.149	0.000	1.212	0.805
1.164	0.479	0.192	10.153	0.000	1.627	1.076
1.165	0.478	0.192	10.153	0.000	1.627	1.076
1.166	0.478	0.192	10.153	0.000	1.627	1.076
1.167	0.431	0.192	10.153	0.000	1.627	1.076
1.168	0.431	0.192	10.153	0.000	1.627	1.076
1.169	0.431	0.190	10.153	0.000	1.212	0.805
1.170	0.431	0.190	10.153	0.000	1.212	0.805
1.171	0.431	0.190	10.153	0.000	1.212	0.805
1.172	0.431	0.120	10.149	0.000	1.085	0.551
1.173	0.431	0.120	10.149	-0.008	1.085	0.551
1.174	0.421	0.120	10.149	-0.008	1.085	0.551
1.175	0.421	0.120	10.149	-0.008	1.085	0.551
1.176	0.421	0.120	10.149	-0.008	1.085	0.551
1.177	0.431	0.190	10.149	0.000	1.085	0.805
1.178	0.478	0.120	10.149	-0.008	1.085	0.551
1.179	0.573	0.190	10.149	0.000	1.085	0.805
1.180	0.573	0.190	10.149	-0.008	1.085	0.805
1.181	0.573	0.120	9.989	-0.034	1.076	0.551
1.182	0.573	0.120	9.989	-0.034	1.085	0.551
1.183	0.573	0.120	9.989	-0.034	1.212	0.551
1.184	0.573	0.120	9.989	-0.034	1.212	0.551
1.185	0.573	0.096	9.962	-0.034	1.212	0.534
1.186	0.573	0.096	9.962	-0.136	1.212	0.551
1.187	0.573	0.096	9.962	-0.271	1.212	0.534
1.188	0.573	0.096	9.962	-0.271	1.085	0.534
1.189	0.478	0.096	9.989	-0.271	1.085	0.551
1.190	0.478	0.120	10.149	-0.136	1.212	0.805
1.191	0.478	0.120	10.149	-0.136	1.212	0.805
1.192	0.421	0.096	10.149	-0.271	1.212	0.551
1.193	0.421	0.096	10.149	-0.271	1.212	0.551
1.194	0.421	0.096	10.149	-0.271	1.085	0.551
1.195	0.421	0.096	10.149	-0.271	1.085	0.551
1.196	0.394	0.096	10.149	-0.271	1.085	0.551
1.197	0.394	0.096	10.149	-0.271	1.085	0.551
1.198	0.421	0.096	10.149	-0.271	1.085	0.551
1.199	0.421	0.168	10.149	-0.136	1.085	0.805
1.200	0.421	0.190	10.149	-0.068	1.076	0.814
1.201	0.421	0.190	10.149	-0.068	1.068	0.814
1.202	0.478	0.168	10.149	-0.068	1.017	0.814
1.203	0.478	0.096	9.968	-0.136	1.017	0.805
1.204	0.563	0.096	9.962	-0.271	1.017	0.534
1.205	0.573	0.096	9.962	-0.136	1.017	0.534
1.206	0.623	0.096	9.962	-0.068	1.017	0.805
1.207	0.623	0.096	9.962	-0.136	1.017	0.534
1.208	0.573	0.094	9.962	-0.271	1.017	0.534
1.209	0.573	0.096	9.962	-0.136	1.017	0.534
1.210	0.573	0.094	9.962	-0.136	0.949	0.534
1.211	0.573	0.094	9.962	-0.136	1.017	0.534
1.212	0.573	0.094	9.962	-0.068	1.017	0.534
1.213	0.563	0.094	9.915	-0.136	1.017	0.534
1.214	0.478	0.094	9.915	-0.136	1.017	0.534
1.215	0.478	0.094	9.962	-0.068	1.017	0.534
1.216	0.388	0.096	9.962	-0.034	1.017	0.534
1.217	0.388	0.096	9.962	-0.034	1.017	0.534
1.218	0.385	0.094	9.962	-0.068	0.949	0.534
1.219	0.385	0.096	9.962	-0.068	0.949	0.534
1.220	0.385	0.094	9.915	-0.271	0.805	0.534
1.221	0.385	0.094	9.915	-0.271	0.805	0.534
1.222	0.383	0.094	9.915	-0.271	0.805	0.534
1.223	0.383	0.094	9.915	-0.271	0.805	0.534
1.224	0.385	0.094	9.915	-0.068	0.805	0.534
1.225	0.385	0.094	9.866	-0.068	0.805	0.534
1.226	0.385	0.094	9.866	-0.068	0.805	0.534
1.227	0.385	0.094	9.866	-0.271	0.534	0.534
1.228	0.385	0.093	9.866	-0.068	0.534	0.534
1.229	0.385	0.093	9.866	-0.068	0.534	0.534
1.230	0.385	0.046	9.776	-0.271	0.534	0.534
1.231	0.388	0.093	9.776	-0.068	0.534	0.534
1.232	0.406	0.094	9.776	-0.008	0.534	0.534
1.233	0.406	0.094	9.776	-0.008	0.534	0.534
1.234	0.388	0.094	9.776	-0.008	0.534	0.534
1.235	0.388	0.094	9.776	-0.008	0.805	0.534
1.236	0.388	0.094	9.776	-0.008	0.805	0.534
1.237	0.388	0.094	9.776	-0.008	0.805	0.534
1.238	0.388	0.093	9.776	-0.008	0.534	0.534
1.239	0.406	0.093	9.776	-0.008	0.805	0.534
1.240	0.388	0.046	9.776	-0.008	0.534	0.534
1.241	0.388	0.046	9.866	-0.008	0.534	0.534
1.242	0.406	0.093	9.866	-0.008	0.805	0.534
1.243	0.388	0.046	9.776	-0.008	0.805	0.534
1.244	0.388	0.022	9.776	-0.008	0.805	0.534
1.245	0.406	0.046	9.776	0.000	1.017	0.534
1.246	0.406	0.046	9.776	0.000	1.017	0.534
1.247	0.406	0.022	9.773	-0.008	0.805	0.534
1.248	0.406	0.046	9.773	0.000	1.017	0.534
1.249	0.406	0.022	9.773	-0.008	1.017	0.534
1.250	0.406	0.022	9.773	-0.008	1.017	0.534
1.251	0.436	0.046	9.773	0.000	1.017	0.534
1.252	0.436	0.046	9.773	0.000	1.017	0.534
1.253	0.436	0.046	9.773	0.034	1.017	0.534
1.254	0.436	0.046	9.776	0.059	1.017	0.534
1.255	0.406	0.046	9.773	0.034	1.017	0.534
1.256	0.388	0.022	9.773	0.034	1.017	0.534
1.257	0.388	0.046	9.773	0.034	1.017	0.534
1.258	0.388	0.046	9.772	0.034	0.805	0.534
1.259	0.388	0.046	9.772	0.034	0.805	0.534
1.260	0.388	0.046	9.773	0.059	1.017	0.534
1.261	0.388	0.046	9.773	0.034	1.017	0.534
1.262	0.406	0.046	9.773	0.034	1.017	0.534
1.263	0.406	0.046	9.773	0.034	1.017	0.534
1.264	0.406	0.022	9.773	0.000	1.017	0.475
1.265	0.406	0.001	9.773	-0.008	1.017	0.271
1.266	0.436	0.001	9.773	-0.008	1.017	0.271
1.267	0.436	0.001	9.772	0.000	1.017	0.271
1.268	0.551	0.022	9.772	0.000	1.017	0.475
1.269	0.551	0.022	9.772	0.000	1.017	0.475
1.270	0.551	0.022	9.772	0.000	1.017	0.475
1.271	0.551	0.022	9.772	0.000	1.017	0.475
1.272	0.569	0.022	9.772	0.000	1.017	0.475
1.273	0.569	0.022	9.772	0.034	1.017	0.475
1.274	0.569	0.046	9.772	0.059	1.076	0.534
1.275	0.569	0.046	9.772	0.059	1.492	0.534
1.276	0.579	0.046	9.772	0.059	1.890	0.551
1.277	0.579	0.046	9.772	0.059	1.890	0.551
1.278	0.579	0.046	9.963	0.271	1.890	1.017
1.279	0.569	0.046	9.939	0.059	1.890	0.551
1.280	0.569	0.046	9.963	0.271	1.890	1.017
1.281	0.406	0.046	9.963	0.059	1.890	0.551
1.282	0.190	0.046	9.963	0.059	1.890	0.551
1.283	0.190	0.046	9.963	0.271	1.890	0.551
1.284	0.190	0.046	9.963	0.271	1.492	0.551
1.285	0.190	0.046	9.963	0.271	1.492	1.017
1.286	0.190	0.046	9.963	0.271	1.076	1.017
1.287	0.190	0.046	9.963	0.271	1.076	1.017
1.288	0.190	0.046	9.963	0.271	1.076	1.017
1.289	0.046	0.046	9.963	0.271	1.017	0.551
1.290	0.190	0.046	9.963	0.271	1.076	0.551
1.291	0.569	0.093	9.963	0.271	1.492	1.017
1.292	0.190	0.046	9.939	0.271	1.076	0.551
1.293	0.569	0.093	9.939	0.526	1.076	1.017
1.294	0.383	0.093	9.939	0.534	1.076	1.017
1.295	0.383	0.093	9.939	0.534	1.212	1.017
1.296	0.569	0.093	9.939	0.678	1.212	1.017
1.297	0.569	0.094	9.939	1.017	1.212	1.051
1.298	0.569	0.093	9.939	1.017	1.017	1.017
1.299	0.569	0.093	9.939	1.017	1.017	1.017
1.300	0.569	0.093	9.939	1.017	1.017	1.017
1.301	0.569	0.046	9.939	0.678	1.017	0.542
1.302	0.579	0.093	9.939	0.678	1.212	1.017
1.303	0.579	0.094	9.963	1.017	1.212	1.051
1.304	0.383	0.093	9.939	0.678	1.017	1.017
1.305	0.383	0.094	9.963	0.678	1.212	1.017
1.306	0.383	0.094	9.963	0.678	1.212	1.017
1.307	0.383	0.094	9.963	1.017	1.212	1.017
1.308	0.383	0.094	10.058	1.017	1.492	1.017
1.309	0.383	0.093	10.058	0.678	1.212	0.949
1.310	0.383	0.094	10.058	1.017	1.212	1.017
1.311	0.383	0.094	10.058	1.076	1.212	1.051
1.312	0.190	0.094	10.058	1.076	1.017	1.051
1.313	0.190	0.094	10.058	1.076	1.017	1.051
1.314	0.190	0.094	9.963	1.076	1.017	1.051
1.315	0.190	0.094	9.939	1.076	1.017	1.051
1.316	0.168	0.094	9.603	1.017	1.017	1.017
1.317	0.168	0.094	9.603	1.076	1.017	1.051
1.318	0.168	0.094	9.603	1.017	0.805	1.017
1.319	0.168	0.094	9.603	1.017	1.017	1.017
1.320	0.168	0.094	9.603	1.076	1.212	1.051
1.321	0.168	0.094	9.603	1.076	1.899	1.017
1.322	0.168	0.094	9.603	1.076	1.899	1.051
1.323	0.168	0.094	9.603	1.076	1.899	1.017
1.324	0.168	0.093	9.603	0.678	1.899	0.949
1.325	0.168	0.046	9.603	0.534	1.899	0.542
1.326	0.168	0.046	9.939	1.076	1.899	0.542
1.327	0.168	0.093	10.058	1.076	1.899	0.805
1.328	0.022	0.046	10.058	1.076	1.899	0.542
1.329	0.022	0.093	10.149	1.076	1.899	0.805
1.330	0.022	0.046	10.058	1.076	1.899	0.542
1.331	0.022	0.046	10.058	1.076	1.492	0.542
1.332	0.022	0.024	10.058	1.076	1.212	0.263
1.333	0.022	0.024	10.058	1.076	1.212	0.263
1.334	0.022	0.022	10.058	1.076	1.212	0.263
1.335	0.022	0.022	10.058	1.076	1.212	0.263
1.336	0.022	0.022	10.058	1.076	1.212	0.263
1.337	0.036	0.042	10.058	1.076	1.212	0.263
1.338	0.168	0.046	10.058	1.076	1.212	0.263
1.339	0.168	0.046	9.957	1.076	1.212	0.263
1.340	0.168	0.046	9.957	1.076	1.212	0.263
1.341	0.168	0.042	9.603	1.076	0.805	0.263
1.342	0.383	0.046	9.772	1.076	1.212	0.263
1.343	0.383	0.042	9.772	1.076	1.212	0.263
1.344	0.575	0.046	9.772	1.076	1.492	0.263
1.345	0.575	0.046	9.772	1.076	1.492	0.263
1.346	0.478	0.046	9.772	1.068	1.492	0.263
1.347	0.478	0.042	9.772	0.263	1.492	0.263
1.348	0.380	0.042	9.772	0.127	1.492	0.237
1.349	0.380	0.046	9.957	0.263	1.610	0.263
1.350	0.168	0.042	9.957	0.127	1.492	0.237
1.351	0.168	0.046	9.957	0.127	1.492	0.237
1.352	0.036	0.042	9.957	0.127	1.076	0.059
1.353	0.022	0.004	9.915	0.000	0.814	0.025
1.354	0.036	0.042	9.957	0.127	1.076	0.059
1.355	0.036	0.004	9.957	0.127	1.076	0.025
1.356	0.036	0.004	9.957	0.127	0.814	0.025
1.357	0.036	0.004	9.957	0.127	0.814	0.025
1.358	0.036	0.022	9.957	0.127	0.551	0.059
1.359	0.036	0.042	9.957	0.263	0.814	0.127
1.360	0.036	0.042	9.957	0.263	0.814	0.127
1.361	0.036	0.022	9.957	0.127	0.814	0.127
1.362	0.094	0.022	9.957	0.127	1.076	0.127
1.363	0.094	0.022	9.915	0.127	1.076	0.127
1.364	0.168	0.042	9.957	0.263	1.076	0.127
1.365	0.189	0.042	9.974	1.068	1.076	0.127
1.366	0.286	0.046	10.010	1.076	1.076	0.237
1.367	0.286	0.042	10.010	1.068	1.076	0.127
1.368	0.286	0.042	10.010	1.068	1.076	0.127
1.369	0.286	0.042	10.156	1.068	1.076	0.127
1.370	0.189	0.022	10.156	0.670	0.814	0.127
1.371	0.189	0.042	10.156	1.068	0.814	0.127
1.372	0.168	0.022	10.156	0.670	0.534	0.127
1.373	0.168	0.042	10.156	1.068	0.814	0.127
1.374	0.168	0.022	10.156	1.076	0.534	0.127
1.375	0.168	0.042	10.156	1.076	0.534	0.127
1.376	0.094	0.022	10.010	1.076	0.509	0.127
1.377	0.168	0.022	9.974	1.068	0.509	0.127
1.378	0.189	0.022	9.957	1.068	0.509	0.127
1.379	0.286	0.022	9.915	0.670	0.509	0.059
1.380	0.380	0.022	9.915	1.068	0.534	0.127
1.381	0.380	0.022	9.915	1.068	0.534	0.127
1.382	0.380	0.042	9.915	1.076	0.814	0.127
1.383	0.380	0.022	9.915	1.068	0.534	0.127
1.384	0.380	0.022	9.915	0.670	0.534	0.127
1.385	0.380	0.022	9.915	0.670	0.534	0.127
1.386	0.380	0.022	9.915	0.534	0.534	0.127
1.387	0.380	0.022	9.915	0.534	0.814	0.127
1.388	0.287	0.022	9.915	0.534	0.814	0.059
1.389	0.380	0.022	9.939	0.534	1.076	0.127
1.390	0.287	0.022	9.939	0.534	0.814	0.059
1.391	0.287	0.022	9.974	0.534	0.814	0.127
1.392	0.287	0.022	10.010	0.534	0.814	0.127
1.393	0.287	0.022	10.010	0.670	0.814	0.127
1.394	0.287	0.022	10.010	0.670	0.534	0.127
1.395	0.286	0.022	10.010	0.534	0.534	0.127
1.396	0.286	0.022	10.156	0.670	0.534	0.127
1.397	0.286	0.022	10.156	0.670	0.534	0.127
1.398	0.286	0.072	10.156	1.076	0.814	0.127
1.399	0.286	0.022	10.010	0.670	0.534	0.127
1.400	0.287	0.022	10.010	1.076	0.814	0.127
1.401	0.382	0.022	10.010	1.076	0.814	0.127
1.402	0.394	0.022	10.010	1.110	1.076	0.127
1.403	0.430	0.094	10.010	1.348	1.076	1.068
1.404	0.476	0.022	9.974	1.110	1.076	0.127
1.405	0.549	0.022	9.974	1.348	1.076	0.127
1.406	0.549	0.022	10.010	1.348	1.076	0.127
1.407	0.573	0.022	10.010	1.348	1.076	0.127
1.408	0.573	0.022	10.010	1.348	1.076	0.127
1.409	0.573	0.022	10.010	1.348	1.076	0.127
1.410	0.573	0.022	10.010	1.348	1.076	0.127
1.411	0.573	0.094	10.010	1.619	1.093	0.534
1.412	0.573	0.094	10.010	1.619	1.356	0.534
1.413	0.573	0.094	10.107	1.619	1.356	0.534
1.414	0.549	0.094	10.107	1.627	1.627	0.534
1.415	0.476	0.094	10.107	1.627	1.627	0.534
1.416	0.476	0.094	10.299	1.627	1.627	0.534
1.417	0.476	0.094	10.299	1.899	1.627	0.534
1.418	0.476	0.094	10.299	1.899	1.627	0.534
1.419	0.476	0.022	10.107	1.627	1.356	0.127
1.420	0.483	0.094	10.107	1.899	1.356	0.534
1.421	0.476	0.022	10.107	1.627	1.093	0.127
1.422	0.476	0.022	10.107	1.627	1.093	0.127
1.423	0.476	0.022	10.107	1.348	1.076	0.127
1.424	0.476	0.022	10.107	1.144	1.076	0.127
1.425	0.476	0.022	10.107	1.144	1.076	0.127
1.426	0.483	0.022	10.107	1.144	1.076	0.127
1.427	0.476	0.010	10.107	1.144	1.076	0.127
1.428	0.476	0.094	10.107	1.348	1.076	0.534
1.429	0.483	0.094	10.107	1.899	1.076	0.534
1.430	0.551	0.094	10.107	1.899	1.076	0.534
1.431	0.563	0.094	10.107	1.899	1.076	0.534
1.432	0.563	0.072	10.107	1.899	1.076	0.534
1.433	0.563	0.094	10.299	1.899	1.093	0.534
1.434	0.563	0.094	10.299	1.899	1.093	0.534
1.435	0.563	0.094	10.299	1.899	1.093	0.534
1.436	0.563	0.096	10.299	1.899	1.356	0.534
1.437	0.563	0.094	10.299	1.899	1.093	0.534
1.438	0.563	0.094	10.299	1.899	1.093	0.534
1.439	0.563	0.094	10.299	1.899	1.093	0.534
1.440	0.563	0.094	10.346	2.102	1.093	0.534
1.441	0.551	0.094	10.107	1.899	1.093	0.534
1.442	0.489	0.072	9.986	1.899	0.814	0.407
1.443	0.489	0.010	9.986	1.899	0.814	0.127
1.444	0.489	0.010	9.986	1.899	0.814	0.127
1.445	0.551	0.046	9.986	1.899	1.093	0.407
1.446	0.551	0.010	9.965	1.899	0.814	0.127
1.447	0.551	0.004	9.965	1.899	0.814	0.127
1.448	0.551	0.004	9.965	1.899	0.814	0.127
1.449	0.551	0.004	9.965	1.899	0.814	0.127
1.450	0.551	0.046	9.965	1.899	0.814	0.127
1.451	0.551	0.046	9.965	1.899	0.814	0.127
1.452	0.551	0.046	9.965	1.619	0.814	0.127
1.453	0.489	0.004	9.965	1.144	0.814	0.025
1.454	0.483	0.000	9.986	1.144	0.814	0.008
1.455	0.483	0.046	9.986	1.144	0.814	0.127
1.456	0.483	0.072	9.986	1.619	0.814	0.407
1.457	0.406	0.072	9.986	1.619	0.814	0.407
1.458	0.406	0.072	9.986	1.619	0.670	0.407
1.459	0.406	0.072	9.986	1.619	0.670	0.407
1.460	0.406	0.046	9.986	1.144	0.534	0.127
1.461	0.406	0.046	9.986	1.110	0.534	0.127
1.462	0.406	0.046	9.986	1.093	0.407	0.127
1.463	0.406	0.046	9.986	1.110	0.534	0.263
1.464	0.406	0.046	9.986	1.093	0.407	0.127
1.465	0.483	0.046	9.986	1.093	0.407	0.263
1.466	0.483	0.046	9.986	1.093	0.534	0.263
1.467	0.489	0.046	9.986	1.093	0.534	0.263
1.468	0.563	0.072	9.986	1.110	0.534	0.407
1.469	0.563	0.090	9.986	1.348	0.534	0.509
1.470	0.563	0.072	9.986	1.110	0.407	0.407
1.471	0.811	0.072	9.986	1.110	0.407	0.407
1.472	0.909	0.072	9.986	1.348	0.534	0.407
1.473	0.909	0.072	9.986	1.348	1.017	0.407
1.474	0.909	0.090	9.986	1.356	1.051	0.509
1.475	0.909	0.072	9.986	1.348	1.051	0.509
1.476	0.861	0.072	9.986	1.348	1.348	0.509
1.477	0.909	0.090	10.010	1.356	1.356	0.534
1.478	0.861	0.072	10.010	1.348	1.356	0.509
1.479	0.811	0.072	10.299	1.348	1.356	0.509
1.480	0.563	0.046	10.299	1.110	1.356	0.407
1.481	0.489	0.046	10.299	1.110	1.356	0.263
1.482	0.489	0.046	10.299	1.110	1.348	0.263
1.483	0.489	0.046	10.299	1.110	1.348	0.263
1.484	0.489	0.046	10.299	1.110	1.348	0.263
1.485	0.489	0.046	10.299	1.348	1.348	0.509
1.486	0.489	0.046	10.299	1.348	1.348	0.509
1.487	0.766	0.090	10.299	1.348	1.356	0.534
1.488	0.766	0.090	10.299	1.348	1.356	0.534
1.489	0.766	0.046	10.058	1.110	1.356	0.509
1.490	0.766	0.046	10.010	1.110	1.356	0.263
1.491	0.766	0.046	10.010	1.110	1.356	0.263
1.492	0.811	0.046	10.010	1.110	1.356	0.509
1.493	0.811	0.090	10.058	1.110	1.763	0.534
1.494	0.811	0.093	10.058	1.110	1.763	0.534
1.495	0.766	0.090	10.058	1.068	1.763	0.509
1.496	0.766	0.093	10.058	1.110	1.899	0.534
1.497	0.766	0.096	10.058	1.110	1.899	0.568
1.498	0.671	0.093	10.058	1.076	1.899	0.534
1.499	0.671	0.093	10.058	1.076	1.899	0.534
1.500	0.671	0.093	10.058	1.076	1.899	0.534
1.501	0.431	0.093	10.058	1.076	1.356	0.534
1.502	0.431	0.096	10.105	1.110	1.356	0.568
1.503	0.671	0.180	10.299	1.348	1.356	0.670
1.504	0.671	0.180	10.299	1.348	1.060	0.670
1.505	0.431	0.180	10.299	1.348	1.060	0.670
1.506	0.431	0.180	10.299	1.348	1.060	0.670
1.507	0.431	0.180	10.299	1.348	1.060	0.949
1.508	0.431	0.180	10.299	1.356	1.356	0.949
1.509	0.431	0.180	10.299	1.356	1.356	0.949
1.510	0.431	0.180	10.299	1.483	1.899	1.017
1.511	0.431	0.180	10.299	2.153	1.899	1.017
1.512	0.431	0.180	10.105	2.153	1.899	1.017
1.513	0.431	0.180	10.105	2.153	1.899	0.568
1.514	0.669	0.180	10.105	2.161	1.899	1.017
1.515	0.551	0.180	10.058	2.153	1.899	0.568
1.516	0.551	0.096	9.968	2.153	1.356	0.568
1.517	0.551	0.096	9.968	2.153	1.356	0.568
1.518	0.551	0.096	9.968	1.619	1.356	0.542
1.519	0.431	0.094	9.968	1.492	1.356	0.534
1.520	0.431	0.094	9.968	1.492	1.356	0.534
1.521	0.431	0.094	9.968	1.492	1.356	0.534
1.522	0.431	0.094	9.968	1.492	1.060	0.534
1.523	0.431	0.094	9.968	1.492	1.060	0.534
1.524	0.383	0.093	9.968	1.483	0.526	0.534
1.525	0.383	0.094	9.968	1.492	0.526	0.534
1.526	0.383	0.094	9.974	1.619	0.526	0.534
1.527	0.383	0.094	9.974	1.619	0.526	0.534
1.528	0.383	0.096	10.058	2.136	0.526	0.534
1.529	0.383	0.094	10.058	1.619	0.526	0.534
1.530	0.383	0.094	9.974	1.619	0.263	0.534
1.531	0.383	0.094	9.974	1.619	0.263	0.534
1.532	0.383	0.094	9.974	1.619	0.263	0.534
1.533	0.383	0.094	9.974	2.136	0.263	0.534
1.534	0.383	0.094	9.974	2.136	0.263	0.534
1.535	0.383	0.094	9.974	2.136	0.263	0.534
1.536	0.383	0.094	9.974	2.136	0.000	0.534
1.537	0.383	0.094	9.974	2.136	0.000	0.534
1.538	0.430	0.094	9.974	2.153	0.000	0.534
1.539	0.430	0.094	9.960	2.153	0.000	0.534
1.540	0.431	0.094	9.960	2.153	0.000	0.534
1.541	0.551	0.094	9.960	2.153	0.000	0.534
1.542	0.430	0.094	9.960	2.136	0.000	0.534
1.543	0.430	0.094	9.626	2.136	0.000	0.534
1.544	0.430	0.084	9.626	2.102	0.000	0.534
1.545	0.430	0.093	9.626	2.102	0.263	0.534
1.546	0.430	0.084	9.626	1.619	0.000	0.534
1.547	0.430	0.046	9.626	1.619	-0.008	-0.076
1.548	0.551	0.084	9.626	2.102	0.000	0.534
1.549	0.551	0.084	9.626	2.136	0.263	0.534
1.550	0.551	0.084	9.951	2.136	0.263	0.534
1.551	0.573	0.093	9.960	2.153	0.407	0.534
1.552	0.551	0.084	9.960	2.136	0.407	0.534
1.553	0.430	0.046	9.951	2.102	0.263	-0.076
1.554	0.430	0.084	9.960	2.136	0.407	0.534
1.555	0.430	0.046	9.960	2.102	0.407	0.068
1.556	0.430	0.042	9.960	1.619	0.407	-0.076
1.557	0.430	0.042	9.960	1.594	0.407	-0.076
1.558	0.430	0.000	9.960	1.492	0.263	-0.136
1.559	0.430	-0.012	9.951	1.492	0.000	-0.136
1.560	0.430	-0.012	9.951	1.492	0.000	-0.136
1.561	0.430	0.000	9.951	1.492	0.254	-0.136
1.562	0.430	0.000	9.951	1.492	0.254	-0.136
1.563	0.551	0.000	9.951	1.492	0.254	-0.136
1.564	0.551	-0.012	9.951	1.492	0.000	-0.136
1.565	0.573	-0.024	9.951	1.594	0.000	-0.136
1.566	0.430	-0.024	9.951	1.492	0.000	-0.136
1.567	0.430	-0.043	9.951	1.492	-0.008	-0.246
1.568	0.430	-0.043	9.951	1.492	-0.008	-0.246
1.569	0.569	-0.024	9.951	1.492	-0.008	-0.136
1.570	0.525	-0.024	9.951	1.492	-0.008	-0.136
1.571	0.525	-0.012	9.951	1.594	0.254	-0.136
1.572	0.525	0.000	9.951	2.034	0.407	0.000
1.573	0.525	0.000	9.951	2.102	0.407	0.000
1.574	0.569	0.042	9.951	2.136	0.534	0.068
1.575	0.569	0.042	9.951	2.170	0.534	0.068
1.576	0.569	0.042	9.951	2.170	0.534	0.068
1.577	0.569	0.042	9.951	2.170	0.534	0.068
1.578	0.573	0.042	9.951	2.161	0.534	0.068
1.579	0.573	0.084	9.951	2.170	0.534	0.475
1.580	0.573	0.084	9.960	2.170	0.805	0.475
1.581	0.573	0.084	9.960	2.170	0.805	0.475
1.582	0.573	0.084	9.951	2.170	0.805	0.475
1.583	0.573	0.042	9.951	2.161	0.670	0.068
1.584	0.579	0.084	9.951	2.170	0.805	0.475
1.585	0.579	0.042	9.951	2.161	0.670	0.068
1.586	0.579	0.042	9.951	2.161	0.805	0.068
1.587	0.573	0.042	9.951	2.161	0.670	0.068
1.588	0.573	0.042	9.951	2.102	0.670	0.068
1.589	0.573	0.042	9.951	2.102	0.670	0.068
1.590	0.573	0.042	9.951	2.102	0.670	0.068
1.591	0.573	0.042	9.951	2.102	0.670	0.068
1.592	0.573	0.042	9.951	2.102	0.670	0.068
1.593	0.573	0.010	9.951	2.102	0.534	0.059
1.594	0.573	0.010	9.960	2.161	0.670	0.059
1.595	0.573	0.000	9.960	2.161	0.670	0.000
1.596	0.573	0.000	9.960	2.161	0.670	0.000
1.597	0.573	0.000	9.960	2.161	0.670	0.000
1.598	0.573	0.000	9.960	2.034	0.254	0.000
1.599	0.573	0.000	9.963	2.034	0.254	0.000
1.600	0.573	0.000	9.963	1.899	0.254	0.000
1.601	0.573	0.000	9.960	1.899	0.254	0.000
1.602	0.576	0.000	9.772	1.899	0.254	0.000
1.603	0.576	0.000	9.939	1.899	0.670	0.000
1.604	0.579	0.000	9.939	1.899	0.670	0.000
1.605	0.579	0.000	9.939	1.899	0.670	0.000
1.606	0.579	0.010	9.939	2.034	0.670	0.059
1.607	0.579	0.000	9.939	2.034	0.254	0.000
1.608	0.579	0.010	9.939	2.136	0.670	0.059
1.609	0.579	0.010	9.963	2.136	0.670	0.059
1.610	0.579	0.010	9.963	2.034	0.254	0.059
1.611	0.579	0.010	9.963	2.034	0.254	0.059
1.612	0.579	0.010	9.963	1.899	0.254	0.059
1.613	0.576	0.000	9.963	1.899	0.254	0.000
1.614	0.573	0.000	9.960	1.348	0.254	0.000
1.615	0.573	0.000	9.960	1.348	0.254	0.000
1.616	0.573	0.000	9.960	1.348	0.254	0.000
1.617	0.569	0.000	9.960	1.348	0.254	0.000
1.618	0.573	0.000	9.960	1.348	0.254	0.059
1.619	0.573	0.000	9.960	1.348	0.670	0.059
1.620	0.575	0.010	9.960	1.348	0.670	0.203
1.621	0.575	0.000	9.960	1.144	0.551	0.059
1.622	0.575	0.000	9.960	1.093	0.254	0.000
1.623	0.575	0.000	9.960	1.093	0.254	0.000
1.624	0.575	0.000	10.201	1.093	0.254	0.000
1.625	0.575	-0.001	10.201	1.068	0.254	-0.008
1.626	0.575	-0.001	9.960	1.068	0.254	-0.008
1.627	0.575	-0.001	9.939	1.017	0.254	-0.008
1.628	0.575	-0.001	9.939	0.814	0.254	-0.034
1.629	0.394	-0.001	9.939	0.814	0.254	-0.034
1.630	0.575	-0.001	9.939	0.814	0.254	-0.034
1.631	0.575	-0.001	9.939	1.017	0.254	-0.008
1.632	0.575	-0.001	9.960	1.017	0.407	-0.008
1.633	0.575	-0.001	9.960	1.017	0.254	-0.034
1.634	0.575	-0.012	9.960	0.814	0.127	-0.068
1.635	0.575	-0.012	9.960	0.814	0.127	-0.068
1.636	0.575	-0.012	9.960	0.814	0.000	-0.068
1.637	0.575	-0.012	9.960	0.814	0.127	-0.068
1.638	0.575	-0.001	9.960	0.814	0.254	-0.034
1.639	0.575	-0.001	9.986	0.814	0.254	-0.034
1.640	0.576	-0.001	10.156	1.017	0.407	-0.008
1.641	0.579	0.000	10.156	1.068	0.534	0.000
1.642	0.579	0.000	10.156	1.068	0.534	0.000
1.643	0.579	0.000	10.156	1.068	0.534	0.203
1.644	0.575	0.000	9.986	1.017	0.407	0.000
1.645	0.575	0.000	10.156	1.017	0.534	0.203
1.646	0.575	0.042	10.156	1.068	0.551	0.203
1.647	0.575	0.042	10.156	1.076	1.068	0.203
1.648	0.575	0.045	10.156	1.076	1.068	0.237
1.649	0.575	0.042	9.986	1.068	0.551	0.203
1.650	0.575	0.042	9.986	1.068	0.534	0.203
1.651	0.575	0.010	9.986	1.017	0.534	0.203
1.652	0.575	0.042	10.156	1.068	0.534	0.203
1.653	0.575	0.042	10.156	1.068	0.534	0.203
1.654	0.575	0.042	10.156	1.068	0.534	0.203
1.655	0.575	0.042	10.156	1.076	0.534	0.203
1.656	0.575	0.042	10.156	1.076	0.534	0.203
1.657	0.575	0.042	10.010	1.076	0.534	0.203
1.658	0.575	0.010	10.010	1.068	0.534	0.203
1.659	0.575	0.010	10.010	1.068	0.534	0.203
1.660	0.575	0.000	10.010	0.534	0.534	0.127
1.661	0.575	0.000	10.010	0.509	0.534	0.000
1.662	0.575	0.000	10.010	0.509	0.534	0.000
1.663	0.575	0.000	10.010	0.509	0.534	0.127
1.664	0.575	0.010	10.156	0.534	0.534	0.203
1.665	0.579	0.045	10.201	0.534	0.534	0.237
1.666	0.579	0.045	10.201	0.534	0.534	0.237
1.667	0.671	0.094	10.201	1.076	0.534	0.534
1.668	0.671	0.190	10.201	1.093	0.534	1.076
1.669	0.671	0.190	10.201	1.093	0.534	1.076
1.670	0.671	0.094	10.201	1.076	0.534	0.534
1.671	0.671	0.190	10.201	1.093	0.534	1.076
1.672	0.671	0.190	10.201	1.110	0.534	1.144
1.673	0.671	0.190	10.201	1.110	0.534	1.144
1.674	0.671	0.190	10.156	1.093	0.534	1.076
1.675	0.671	0.190	10.156	1.093	1.076	1.144
1.676	0.579	0.190	10.156	1.076	0.534	1.076
1.677	0.575	0.190	10.156	1.076	0.534	1.076
1.678	0.575	0.190	10.156	1.076	0.534	1.076
1.679	0.575	0.094	10.156	0.534	0.534	0.534
1.680	0.575	0.045	10.156	0.263	0.534	0.263
1.681	0.575	0.022	10.156	0.025	0.534	0.237
1.682	0.575	0.022	10.156	0.025	0.534	0.237
1.683	0.575	0.022	10.149	0.025	0.534	0.237
1.684	0.575	0.022	10.149	0.025	0.534	0.237
1.685	0.575	0.045	10.149	0.263	0.534	0.263
1.686	0.575	0.094	10.149	0.263	0.805	0.534
1.687	0.478	0.022	10.149	0.263	0.534	0.534
1.688	0.478	0.022	10.149	0.263	0.534	0.534
1.689	0.575	0.094	10.149	0.263	0.534	1.051
1.690	0.575	0.094	10.149	0.263	0.534	1.051
1.691	0.575	0.094	10.149	0.263	0.534	1.051
1.692	0.579	0.186	10.149	1.051	0.670	1.076
1.693	0.579	0.186	10.149	1.051	0.805	1.093
1.694	0.585	0.190	10.249	1.110	0.805	1.144
1.695	0.585	0.186	10.149	1.051	0.805	1.093
1.696	0.585	0.186	10.149	1.051	0.805	1.093
1.697	0.585	0.094	10.149	0.263	0.670	1.076
1.698	0.585	0.094	10.149	0.263	0.670	1.076
1.699	0.671	0.186	10.249	1.051	0.805	1.093
1.700	0.760	0.190	10.249	1.076	0.805	1.144
1.701	0.760	0.192	10.346	1.110	0.805	1.619
1.702	0.760	0.190	10.249	1.076	0.805	1.144
1.703	0.760	0.190	10.249	1.076	0.805	1.144
1.704	0.760	0.186	10.156	1.051	0.805	1.093
1.705	0.671	0.094	10.156	0.263	0.805	1.076
1.706	0.671	0.094	10.156	0.263	0.805	1.076
1.707	0.671	0.186	10.249	1.051	1.051	1.093
1.708	0.671	0.186	10.249	1.051	1.076	1.093
1.709	0.671	0.186	10.249	1.051	1.076	1.093
1.710	0.671	0.186	10.249	1.051	1.076	1.093
1.711	0.671	0.186	10.249	1.051	1.076	1.093
1.712	0.671	0.186	10.156	1.051	1.076	1.093
1.713	0.671	0.094	10.156	0.271	1.076	1.076
1.714	0.585	0.022	10.153	0.263	1.076	1.051
1.715	0.478	0.022	10.149	0.127	1.076	0.263
1.716	0.478	0.022	10.149	0.127	1.076	0.263
1.717	0.478	0.010	10.149	0.051	1.051	0.263
1.718	0.478	0.006	10.149	0.025	1.051	0.254
1.719	0.388	0.004	10.149	0.000	1.051	0.059
1.720	0.388	0.006	10.149	0.025	1.076	0.254
1.721	0.388	0.004	10.149	0.000	1.051	0.059
1.722	0.382	0.000	10.149	-0.042	0.805	0.025
1.723	0.382	0.000	10.149	-0.076	0.805	0.025
1.724	0.382	0.000	10.149	-0.076	0.805	0.025
1.725	0.382	-0.001	10.149	-0.136	0.805	0.000
1.726	0.388	0.000	10.149	-0.136	0.805	0.000
1.727	0.382	-0.001	10.149	-0.136	0.805	0.000
1.728	0.382	0.000	10.153	-0.076	1.051	0.000
1.729	0.382	0.000	10.153	-0.076	0.805	0.000
1.730	0.382	0.000	10.149	-0.076	0.805	0.000
1.731	0.382	0.004	10.149	-0.076	0.805	0.025
1.732	0.382	0.006	10.149	-0.076	0.805	0.059
1.733	0.382	0.006	10.153	-0.076	1.051	0.059
1.734	0.382	0.006	10.153	-0.136	1.051	0.059
1.735	0.382	-0.001	10.153	-0.271	0.805	0.000
1.736	0.382	-0.001	10.153	-0.271	1.068	0.000
1.737	0.382	-0.006	10.153	-0.415	1.068	-0.034
1.738	0.382	-0.006	10.153	-0.415	1.068	-0.034
1.739	0.382	-0.006	10.107	-0.415	1.068	-0.034
1.740	0.382	-0.006	10.107	-0.415	1.076	-0.034
1.741	0.382	-0.019	10.107	-0.415	1.068	-0.076
1.742	0.382	-0.024	10.107	-0.415	0.542	-0.136
1.743	0.382	-0.024	10.107	-0.415	0.542	-0.136
1.744	0.382	-0.048	9.986	-0.517	0.534	-0.136
1.745	0.382	-0.048	9.986	-0.517	0.542	-0.136
1.746	0.382	-0.048	9.986	-0.517	0.542	-0.136
1.747	0.382	-0.048	9.986	-0.517	0.542	-0.246
1.748	0.382	-0.048	9.986	-0.517	1.068	-0.136
1.749	0.382	-0.048	9.963	-0.517	1.068	-0.136
1.750	0.382	-0.048	9.963	-0.517	1.068	-0.136
1.751	0.371	-0.048	9.939	-0.542	1.068	-0.246
1.752	0.371	-0.048	9.939	-0.542	1.068	-0.246
1.753	0.371	-0.048	9.939	-0.542	1.068	-0.136
1.754	0.371	-0.048	9.676	-0.542	0.542	-0.136
1.755	0.371	-0.048	9.676	-0.542	0.542	-0.136
1.756	0.371	-0.048	9.676	-0.542	0.542	-0.136
1.757	0.371	-0.048	9.676	-0.542	0.542	-0.136
1.758	0.371	-0.048	9.676	-0.542	0.542	-0.136
1.759	0.371	-0.048	9.676	-0.542	0.542	-0.136
1.760	0.371	-0.048	9.676	-0.551	0.542	-0.136
1.761	0.371	-0.024	9.676	-0.542	0.542	-0.136
1.762	0.382	-0.019	9.676	-0.517	1.068	-0.076
1.763	0.382	-0.019	9.676	-0.542	1.068	-0.076
1.764	0.382	-0.019	9.939	-0.517	1.068	-0.076
1.765	0.383	-0.019	9.939	-0.517	1.068	-0.076
1.766	0.383	-0.019	9.939	-0.517	1.068	-0.076
1.767	0.383	-0.019	9.939	-0.517	1.068	-0.076
1.768	0.383	-0.006	9.939	-0.483	1.076	-0.076
1.769	0.383	0.009	9.939	-0.415	1.085	-0.034
1.770	0.383	-0.006	9.939	-0.483	1.076	-0.034
1.771	0.383	-0.006	9.939	-0.415	1.076	-0.034
1.772	0.430	0.009	9.963	-0.271	1.085	0.263
1.773	0.430	-0.006	9.963	-0.271	1.085	-0.008
1.774	0.430	-0.006	9.963	-0.271	1.076	-0.008
1.775	0.430	-0.006	9.963	-0.271	1.085	-0.008
1.776	0.430	-0.024	9.963	-0.271	1.085	-0.008
1.777	0.431	-0.006	9.986	-0.271	1.085	0.263
1.778	0.431	-0.024	9.986	-0.271	1.085	-0.008
1.779	0.431	-0.024	9.986	-0.271	1.348	-0.008
1.780	0.431	-0.012	9.986	-0.271	1.382	-0.008
1.781	0.431	-0.012	9.986	-0.271	1.382	-0.008
1.782	0.431	-0.024	9.986	-0.271	1.348	-0.034
1.783	0.431	-0.024	9.986	-0.271	1.348	-0.068
1.784	0.431	-0.024	9.986	-0.271	1.382	-0.008
1.785	0.431	-0.024	9.986	-0.271	1.382	-0.008
1.786	0.431	-0.024	9.986	-0.271	1.348	-0.068
1.787	0.478	-0.024	9.986	-0.271	1.382	-0.008
1.788	0.431	-0.024	9.986	-0.271	1.382	-0.068
1.789	0.575	-0.024	9.986	-0.271	1.619	-0.068
1.790	0.431	-0.043	9.963	-0.271	1.382	-0.068
1.791	0.575	-0.024	9.963	-0.271	1.382	-0.068
1.792	0.575	-0.024	9.963	-0.271	1.619	-0.008
1.793	0.575	-0.024	9.963	-0.271	1.382	-0.008
1.794	0.597	-0.019	9.963	-0.271	1.619	0.271
1.795	0.597	-0.019	9.963	-0.271	1.627	0.271
1.796	0.597	-0.024	9.963	-0.271	1.619	-0.008
1.797	0.597	-0.024	9.963	-0.271	1.619	-0.008
1.798	0.597	-0.024	9.963	-0.271	1.619	-0.008
1.799	0.597	-0.024	9.963	-0.271	1.348	-0.068
1.800	0.597	-0.024	9.963	-0.271	1.348	-0.068
1.801	0.671	-0.024	9.963	-0.271	1.619	-0.008
1.802	0.597	-0.024	9.963	-0.271	1.619	-0.008
1.803	0.597	-0.024	9.963	-0.271	1.619	-0.008
1.804	0.597	-0.019	9.986	-0.271	1.627	0.059
1.805	0.597	-0.019	9.986	-0.271	1.627	0.059
1.806	0.597	-0.024	9.986	-0.271	1.627	-0.008
1.807	0.597	-0.024	9.986	-0.271	1.619	-0.068
1.808	0.597	-0.043	9.986	-0.483	1.348	-0.068
1.809	0.597	-0.043	9.986	-0.271	1.348	-0.068
1.810	0.597	-0.043	9.986	-0.271	1.348	-0.068
1.811	0.597	-0.043	9.986	-0.271	1.348	-0.068
1.812	0.575	-0.043	9.963	-0.483	1.144	-0.076
1.813	0.575	-0.043	9.963	-0.271	1.144	-0.068
1.814	0.597	-0.024	9.962	-0.271	1.144	-0.068
1.815	0.597	-0.024	9.962	-0.271	1.144	-0.068
1.816	0.597	-0.024	9.962	-0.271	1.144	-0.008
1.817	0.671	-0.019	9.974	-0.271	1.348	0.059
1.818	0.671	-0.019	9.974	-0.271	1.348	0.059
1.819	0.671	-0.024	9.974	-0.271	1.144	-0.008
1.820	0.597	-0.024	9.974	-0.271	1.144	-0.068
1.821	0.597	-0.019	9.974	-0.271	1.144	-0.008
1.822	0.597	-0.019	9.974	-0.271	1.144	-0.008
1.823	0.597	-0.012	9.974	-0.212	1.076	0.059
1.824	0.597	-0.001	9.974	-0.136	1.144	0.127
1.825	0.388	-0.001	9.974	-0.136	1.076	0.127
1.826	0.388	0.000	10.059	-0.110	1.076	0.136
1.827	0.388	0.000	10.059	-0.110	1.076	0.136
1.828	0.388	0.000	10.059	-0.110	1.076	0.136
1.829	0.388	0.000	9.974	-0.110	0.534	0.136
1.830	0.388	0.000	9.962	-0.110	0.407	0.136
1.831	0.388	-0.001	9.962	-0.110	0.407	0.127
1.832	0.388	0.000	9.974	-0.068	0.534	0.136
1.833	0.388	0.004	9.974	-0.042	1.076	0.263
1.834	0.388	0.004	9.974	-0.042	0.534	0.263
1.835	0.671	0.010	9.974	-0.034	1.076	0.263
1.836	0.671	0.022	9.974	-0.008	1.076	0.475
1.837	0.388	0.010	9.974	-0.034	0.534	0.263
1.838	0.671	0.022	9.962	-0.008	0.534	0.475
1.839	0.671	0.022	9.962	-0.008	0.534	0.475
1.840	0.671	0.022	9.962	-0.008	0.534	0.475
1.841	0.671	0.022	9.962	-0.008	0.534	0.475
1.842	0.671	0.022	9.962	-0.008	0.534	0.475
1.843	0.671	0.022	9.962	0.000	0.534	0.475
1.844	0.671	0.022	9.962	0.000	0.534	0.475
1.845	0.671	0.022	9.962	0.000	0.534	0.475
1.846	0.671	0.046	9.962	0.000	1.076	0.534
1.847	0.430	0.046	9.962	0.000	1.076	0.534
1.848	0.430	0.046	9.962	0.025	1.076	0.534
1.849	0.430	0.072	9.962	0.127	1.076	0.534
1.850	0.430	0.072	9.962	0.127	1.076	0.534
1.851	0.394	0.046	9.962	0.025	1.076	0.534
1.852	0.430	0.046	9.962	0.025	1.076	0.534
1.853	0.430	0.072	9.962	0.025	1.076	0.534
1.854	0.430	0.072	9.962	0.025	1.076	0.534
1.855	0.430	0.084	9.962	0.127	1.076	0.602
1.856	0.430	0.084	9.962	0.127	1.076	0.602
1.857	0.430	0.084	9.962	0.127	1.076	0.602
1.858	0.430	0.084	9.962	0.127	1.076	0.602
1.859	0.430	0.094	9.962	0.263	1.093	0.949
1.860	0.430	0.106	9.962	0.263	1.093	1.068
1.861	0.430	0.106	9.962	0.263	1.076	1.017
1.862	0.479	0.189	9.974	0.475	1.076	1.068
1.863	0.671	0.189	10.059	0.534	1.076	1.068
1.864	0.671	0.189	10.059	0.534	1.076	1.017
1.865	0.763	0.189	10.131	0.534	1.093	1.068
1.866	0.763	0.189	10.131	0.534	1.093	1.068
1.867	0.671	0.189	10.059	0.534	1.076	1.017
1.868	0.479	0.189	10.059	0.534	1.076	1.017
1.869	0.479	0.189	10.059	0.534	1.076	1.017
1.870	0.569	0.189	10.059	0.534	1.093	1.068
1.871	0.569	0.190	10.059	1.017	1.110	1.076
1.872	0.479	0.189	9.962	0.534	1.093	1.068
1.873	0.430	0.189	9.962	0.534	1.093	1.068
1.874	0.430	0.189	9.962	0.534	1.085	1.017
1.875	0.479	0.190	10.059	0.534	1.093	1.068
1.876	0.479	0.190	10.131	1.017	1.093	1.068
1.877	0.430	0.189	10.131	0.534	1.093	1.017
1.878	0.430	0.190	10.131	0.534	1.093	1.017
1.879	0.430	0.193	10.156	1.017	1.110	1.068
1.880	0.430	0.193	10.156	1.017	1.110	1.068
1.881	0.430	0.193	10.156	1.017	1.110	1.068
1.882	0.430	0.193	10.156	1.017	1.110	1.068
1.883	0.430	0.193	10.156	1.068	1.627	1.068
1.884	0.430	0.193	10.156	1.017	1.627	1.068
1.885	0.394	0.193	10.156	1.017	1.627	1.068
1.886	0.394	0.193	10.156	0.534	1.627	1.068
1.887	0.430	0.193	10.156	1.068	1.627	1.076
1.888	0.394	0.193	10.156	0.534	1.627	1.076
1.889	0.383	0.193	10.156	0.475	1.144	1.068
1.890	0.394	0.193	10.156	0.534	1.144	1.068
1.891	0.394	0.192	10.156	0.475	1.144	1.017
1.892	0.394	0.192	10.156	0.475	1.144	1.017
1.893	0.394	0.192	10.156	0.263	1.144	1.017
1.894	0.383	0.190	10.156	0.263	1.110	0.805
1.895	0.383	0.192	10.297	0.263	1.144	0.805
1.896	0.383	0.190	10.297	0.263	1.110	0.551
1.897	0.383	0.192	10.297	0.263	1.144	0.805
1.898	0.383	0.190	10.297	0.263	1.110	0.551
1.899	0.383	0.142	10.297	0.263	1.093	0.534
1.900	0.383	0.142	10.297	0.263	1.093	0.534
1.901	0.383	0.142	10.297	0.263	1.085	0.534
1.902	0.383	0.142	10.156	0.263	1.076	0.534
1.903	0.383	0.142	10.156	0.263	1.076	0.534
1.904	0.383	0.142	10.156	0.263	1.076	0.534
1.905	0.383	0.094	10.156	0.263	1.076	0.534
1.906	0.383	0.094	10.156	0.263	1.085	0.534
1.907	0.383	0.142	10.156	0.534	1.085	0.534
1.908	0.383	0.142	10.156	0.534	1.076	0.534
1.909	0.383	0.094	10.156	0.263	0.949	0.534
1.910	0.383	0.094	10.156	0.534	0.949	0.254
1.911	0.383	0.093	10.156	0.534	0.805	0.127
1.912	0.382	0.046	10.156	0.263	0.805	0.119
1.913	0.359	0.022	10.155	0.008	0.805	0.034
1.914	0.359	0.022	10.156	0.008	1.076	0.034
1.915	0.359	0.006	10.155	0.008	0.805	-0.008
1.916	0.359	0.006	10.155	0.008	0.805	-0.008
1.917	0.382	0.006	10.155	0.008	0.805	-0.008
1.918	0.383	0.022	10.155	0.008	0.805	0.034
1.919	0.382	0.022	10.155	0.008	0.805	0.034
1.920	0.382	0.006	10.155	0.008	0.102	-0.008
1.921	0.382	0.006	10.155	0.008	0.102	-0.008
1.922	0.383	0.022	10.155	0.008	0.805	0.034
1.923	0.383	0.045	10.155	0.008	1.076	0.034
1.924	0.383	0.046	10.156	0.254	1.076	0.119
1.925	0.382	0.045	10.155	0.008	0.805	0.034
1.926	0.382	0.022	9.962	0.008	0.805	-0.008
1.927	0.382	0.022	9.951	0.008	0.509	-0.008
1.928	0.382	0.022	9.951	0.000	0.509	-0.008
1.929	0.382	0.022	9.951	0.000	0.509	-0.008
1.930	0.382	0.022	9.951	0.000	0.509	-0.008
1.931	0.382	0.022	9.951	0.008	0.509	0.034
1.932	0.382	0.006	9.951	0.000	0.102	-0.008
1.933	0.382	0.006	9.951	0.000	0.102	-0.008
1.934	0.382	0.022	9.951	0.008	0.509	0.034
1.935	0.335	0.022	9.951	0.008	0.102	-0.008
1.936	0.335	0.022	9.951	0.254	0.102	-0.008
1.937	0.286	0.022	9.951	0.254	0.051	-0.008
1.938	0.263	0.022	10.153	0.254	0.051	-0.008
1.939	0.263	0.022	10.153	0.254	0.051	-0.008
1.940	0.263	0.022	10.153	0.254	0.051	-0.008
1.941	0.263	0.006	10.153	0.254	0.051	-0.008
1.942	0.263	0.006	9.951	0.254	0.000	-0.008
1.943	0.263	0.045	9.951	0.263	0.017	-0.008
1.944	0.286	0.046	9.951	0.263	0.051	0.034
1.945	0.263	0.045	9.867	0.263	0.017	-0.008
1.946	0.263	0.045	9.867	0.263	0.000	-0.127
1.947	0.263	0.045	9.867	0.254	0.000	-0.127
1.948	0.263	0.045	9.867	0.203	0.000	-0.127
1.949	0.263	0.046	9.867	0.254	0.017	-0.008
1.950	0.263	0.046	9.951	0.254	0.017	-0.008
1.951	0.263	0.046	10.013	0.263	0.017	-0.008
1.952	0.263	0.046	10.013	0.263	0.102	-0.008
1.953	0.204	0.046	10.013	0.254	0.102	-0.127
1.954	0.192	0.045	10.013	0.203	0.102	-0.127
1.955	0.192	0.045	10.013	0.203	0.102	-0.127
1.956	0.204	0.045	10.013	0.254	0.102	-0.127
1.957	0.204	0.045	10.013	0.203	0.102	-0.127
1.958	0.204	0.045	9.951	0.203	0.102	-0.127
1.959	0.204	0.046	10.013	0.254	0.263	0.127
1.960	0.204	0.046	10.013	0.254	0.263	0.127
1.961	0.204	0.046	10.013	0.203	0.263	0.127
1.962	0.204	0.046	10.013	0.254	0.263	0.254
1.963	0.204	0.046	10.013	0.263	0.263	0.263
1.964	0.204	0.046	10.013	0.263	0.263	0.263
1.965	0.204	0.046	10.013	0.263	0.263	0.263
1.966	0.204	0.094	10.082	0.263	0.509	0.263
1.967	0.204	0.106	10.082	0.534	0.509	0.466
1.968	0.204	0.106	10.082	0.534	0.509	0.466
1.969	0.263	0.106	10.082	0.542	0.509	0.534
1.970	0.263	0.118	10.082	0.602	0.526	0.534
1.971	0.263	0.118	10.082	0.602	0.526	0.534
1.972	0.263	0.118	10.082	0.602	0.526	0.534
1.973	0.263	0.106	10.082	0.602	0.509	0.534
1.974	0.204	0.097	10.013	0.542	0.263	0.534
1.975	0.263	0.097	10.013	0.542	0.509	0.534
1.976	0.196	0.097	10.013	0.542	0.263	0.534
1.977	0.263	0.106	10.082	0.602	0.263	0.534
1.978	0.406	0.118	10.082	1.051	0.263	0.534
1.979	0.406	0.097	10.082	1.051	0.263	0.534
1.980	0.406	0.097	10.082	1.051	0.526	0.534
1.981	0.406	0.097	10.082	1.051	0.263	0.534
1.982	0.406	0.142	10.082	1.076	0.526	1.051
1.983	0.406	0.142	10.082	1.076	0.526	1.051
1.984	0.406	0.097	10.082	1.051	0.263	0.534
1.985	0.406	0.046	10.082	0.542	0.263	0.534
1.986	0.406	0.046	10.082	0.534	0.263	0.534
1.987	0.406	0.046	10.082	0.534	0.263	0.534
1.988	0.479	0.097	10.082	1.051	0.526	1.051
1.989	0.669	0.142	10.155	1.076	0.805	1.076
1.990	0.719	0.142	10.155	1.093	0.805	1.076
1.991	0.669	0.142	10.155	1.076	0.805	1.076
1.992	0.669	0.142	10.155	1.076	0.805	1.076
1.993	0.719	0.186	10.155	1.093	1.085	1.076
1.994	0.479	0.186	10.155	1.076	1.085	1.076
1.995	0.719	0.190	10.155	1.093	1.085	1.085
1.996	0.765	0.193	10.155	1.110	2.034	1.093
1.997	0.479	0.193	10.155	1.110	2.034	1.093
1.998	0.479	0.193	10.155	1.110	2.034	1.093
1.999	0.479	0.190	10.155	1.110	1.085	1.093
[truncated: 136,319 more rows]
