# Supplementary material for: Dataset on powered two wheelers fall and critical events detection
Source: Data Brief. 2019 Mar 16;23:103828. doi: 10.1016/j.dib.2019.103828 (PMC6660605; doi:10.1016/j.dib.2019.103828)
Supplement: Multimedia component 2 [file mmc2.zip › Extreme manoeuvres/Fall Like manoeuvre 1/Fall Like manoeuvre 1.csv]

time(s)	Ax(m/s�)	Ay(m/s�)	Az(m/s�)	Rx(�/s)	Ry.(�/s)	Rz(�/s)
0.001	0.000	0.000	0.000	0.000	0.000	0.000
0.002	0.000	0.000	0.000	0.000	0.000	0.000
0.003	0.000	0.000	0.000	0.000	0.000	0.000
0.004	0.000	0.000	0.000	0.000	0.000	0.000
0.005	0.000	0.000	0.000	0.000	0.000	0.000
0.006	0.000	0.000	0.000	0.000	0.000	0.000
0.007	0.000	0.000	0.000	0.000	0.000	0.000
0.008	0.000	0.000	0.000	0.000	0.000	0.000
0.009	0.000	0.000	0.000	0.000	0.000	0.000
0.010	0.000	0.000	0.000	0.000	0.000	0.000
0.011	0.000	0.000	0.000	0.000	0.000	0.000
0.012	0.000	0.000	0.000	0.000	0.000	0.000
0.013	0.000	0.000	0.000	0.000	0.000	0.000
0.014	0.000	0.000	0.000	0.000	0.000	0.000
0.015	0.000	0.000	0.000	0.000	0.000	0.000
0.016	0.000	0.000	0.000	0.000	0.000	0.000
0.017	0.000	0.000	0.000	0.000	0.000	0.000
0.018	0.000	0.000	0.000	0.000	0.000	0.000
0.019	0.000	0.000	0.000	0.000	0.000	0.000
0.020	0.000	0.000	0.000	0.000	0.000	0.000
0.021	0.000	0.000	0.000	0.000	0.000	0.000
0.022	0.000	0.000	0.000	0.000	0.000	0.000
0.023	0.000	0.000	0.000	0.000	0.000	0.000
0.024	0.000	0.000	0.000	0.000	0.000	0.000
0.025	0.000	0.000	8.142	0.000	0.000	0.000
0.026	0.000	0.000	8.237	0.000	0.000	0.000
0.027	0.000	0.000	8.429	0.000	0.000	0.000
0.028	0.000	0.000	8.812	0.000	0.000	0.000
0.029	0.000	0.000	8.836	0.000	0.000	0.000
0.030	0.000	0.000	8.908	0.000	0.000	0.000
0.031	0.000	0.000	8.908	0.000	0.000	0.000
0.032	0.000	0.000	9.010	0.000	0.000	0.000
0.033	0.000	0.000	9.010	0.000	0.000	0.000
0.034	0.000	0.000	9.010	0.000	0.000	0.000
0.035	0.000	0.000	9.010	0.000	0.000	0.000
0.036	0.000	0.000	9.010	0.000	0.000	0.000
0.037	0.000	0.000	9.010	0.000	0.000	0.000
0.038	0.000	0.000	9.101	0.000	0.000	0.000
0.039	0.000	0.000	9.149	0.000	0.000	0.000
0.040	0.000	0.000	9.195	0.000	0.000	0.000
0.041	0.000	0.000	9.195	0.000	0.000	0.000
0.042	0.045	0.000	9.197	0.000	0.000	0.000
0.043	0.045	0.000	9.197	-0.136	0.000	0.000
0.044	0.045	0.000	9.388	-0.136	0.000	0.000
0.045	0.045	0.022	9.484	-0.136	0.000	0.127
0.046	0.045	0.022	9.568	-0.136	0.000	0.237
0.047	0.045	0.042	9.591	-0.136	0.254	0.263
0.048	0.045	0.046	9.770	-0.136	0.509	0.509
0.049	0.045	0.046	9.818	-0.144	0.509	0.509
0.050	0.045	0.093	9.867	-0.144	1.076	0.526
0.051	0.045	0.093	9.867	-0.144	1.076	0.526
0.052	0.045	0.093	9.867	-0.144	1.076	0.526
0.053	-0.048	0.046	9.867	-0.483	1.076	0.526
0.054	-0.048	0.046	9.968	-0.246	1.076	0.526
0.055	-0.073	0.046	9.968	-0.246	1.076	0.526
0.056	-0.073	0.046	9.968	-0.246	1.076	0.526
0.057	-0.073	0.042	9.968	-0.483	1.076	0.526
0.058	-0.073	0.042	9.968	-0.483	1.076	0.526
0.059	-0.073	0.046	9.968	-0.246	1.076	0.534
0.060	-0.073	0.046	9.968	-0.144	1.076	0.534
0.061	-0.073	0.046	9.968	-0.144	1.076	0.534
0.062	-0.073	0.024	9.968	-0.136	0.509	0.526
0.063	-0.073	0.024	9.867	-0.136	0.509	0.526
0.064	-0.073	0.022	9.867	-0.136	0.263	0.237
0.065	-0.073	0.022	9.866	-0.136	0.263	0.237
0.066	-0.073	0.024	9.867	-0.136	0.263	0.526
0.067	-0.073	0.010	9.867	-0.136	0.263	0.237
0.068	0.004	0.024	9.960	-0.008	0.509	0.526
0.069	0.004	0.024	9.960	-0.008	0.509	0.534
0.070	0.072	0.046	9.960	-0.008	0.509	0.602
0.071	0.072	0.024	9.960	-0.008	0.509	0.534
0.072	0.072	0.046	9.960	0.000	0.509	0.534
0.073	0.072	0.024	9.960	0.000	0.509	0.534
0.074	0.072	0.046	9.960	0.000	1.348	0.534
0.075	0.072	0.046	9.960	0.008	2.102	0.602
0.076	0.072	0.094	9.960	0.025	2.102	0.805
0.077	0.004	0.094	9.960	0.025	2.102	0.805
0.078	0.286	0.106	9.968	0.059	2.153	0.839
0.079	0.371	0.142	10.155	0.127	2.153	0.839
0.080	0.371	0.148	10.346	0.127	2.153	0.949
0.081	0.371	0.148	10.346	0.127	2.153	0.949
0.082	0.371	0.148	10.346	0.127	2.153	0.949
0.083	0.286	0.142	10.346	0.127	2.153	0.839
0.084	0.286	0.142	10.346	0.127	2.153	0.839
0.085	0.286	0.148	10.346	0.127	2.153	0.949
0.086	0.286	0.148	10.346	0.127	2.153	0.949
0.087	0.286	0.148	10.346	0.127	2.153	0.949
0.088	0.286	0.142	10.346	0.127	2.153	0.839
0.089	0.286	0.142	10.346	0.127	2.102	0.839
0.090	0.286	0.148	10.346	0.127	2.102	0.839
0.091	0.286	0.148	10.346	0.127	2.102	0.839
0.092	0.286	0.168	10.346	0.254	2.102	0.839
0.093	0.286	0.168	10.346	0.254	2.153	0.839
0.094	0.286	0.148	10.346	0.254	2.153	0.839
0.095	0.286	0.142	10.346	0.127	2.153	0.814
0.096	0.286	0.142	10.346	0.127	2.153	0.814
0.097	0.286	0.142	10.346	0.127	2.153	0.814
0.098	0.286	0.142	10.346	0.127	2.153	0.814
0.099	0.286	0.142	10.346	0.127	2.153	0.814
0.100	0.286	0.142	10.346	0.127	2.153	0.814
0.101	0.286	0.142	10.346	0.127	2.153	0.814
0.102	0.286	0.142	10.177	0.127	2.153	0.805
0.103	0.286	0.142	10.335	0.127	2.153	0.805
0.104	0.286	0.142	10.335	0.127	2.153	0.534
0.105	0.286	0.148	10.335	0.127	2.153	0.805
0.106	0.196	0.142	10.335	0.127	2.153	0.534
0.107	0.196	0.142	10.335	0.127	2.153	0.534
0.108	0.196	0.148	10.335	0.127	2.170	0.534
0.109	0.196	0.168	10.335	0.254	2.170	0.814
0.110	0.196	0.168	10.335	0.254	2.170	0.814
0.111	0.196	0.168	10.335	0.127	2.170	0.814
0.112	0.196	0.180	10.335	0.127	2.170	0.839
0.113	0.196	0.180	10.335	0.127	2.153	0.839
0.114	0.196	0.186	10.335	0.127	2.153	0.839
0.115	0.196	0.186	10.335	0.127	2.153	0.839
0.116	0.196	0.186	10.335	0.102	2.102	0.814
0.117	0.196	0.186	10.227	0.102	2.102	0.814
0.118	0.196	0.180	10.177	0.008	2.102	0.534
0.119	0.371	0.180	10.177	0.008	2.102	0.534
0.120	0.196	0.180	10.177	-0.034	2.102	0.534
0.121	0.196	0.180	10.177	-0.034	2.102	0.534
0.122	0.196	0.180	10.177	-0.136	2.102	0.534
0.123	0.196	0.186	10.177	-0.136	2.153	0.814
0.124	0.196	0.186	10.177	-0.136	2.161	0.534
0.125	0.196	0.168	10.177	-0.136	2.161	0.526
0.126	0.196	0.094	10.177	-0.271	1.627	0.509
0.127	0.196	0.094	10.177	-0.271	2.161	0.509
0.128	0.196	0.094	10.177	-0.271	2.161	0.509
0.129	0.190	0.094	10.143	-0.483	1.627	0.263
0.130	0.186	0.094	10.143	-0.483	1.627	0.263
0.131	0.190	0.094	10.143	-0.271	2.102	0.509
0.132	0.190	0.094	10.058	-0.483	1.627	0.509
0.133	0.190	0.094	10.058	-0.517	1.627	0.475
0.134	0.190	0.094	10.058	-0.542	1.627	0.263
0.135	0.190	0.094	10.058	-0.542	1.627	0.263
0.136	0.190	0.094	10.058	-0.542	1.627	0.263
0.137	0.190	0.094	10.058	-0.542	1.627	0.263
0.138	0.190	0.094	10.058	-0.814	1.627	0.263
0.139	0.190	0.094	10.143	-0.814	2.102	0.263
0.140	0.190	0.094	10.143	-1.026	2.102	0.263
0.141	0.190	0.094	10.143	-1.026	1.899	0.263
0.142	0.190	0.094	10.143	-1.026	1.899	0.263
0.143	0.377	0.094	10.177	-0.814	1.899	0.475
0.144	0.380	0.186	10.177	-0.542	1.899	0.475
0.145	0.380	0.186	10.177	-0.814	1.899	0.475
0.146	0.380	0.094	10.177	-1.026	1.899	0.263
0.147	0.380	0.186	10.177	-1.026	1.899	0.475
0.148	0.380	0.094	10.177	-1.026	1.899	0.263
0.149	0.380	0.186	10.177	-1.026	1.899	0.475
0.150	0.380	0.094	10.177	-1.060	1.627	0.263
0.151	0.380	0.186	10.227	-1.026	1.899	0.475
0.152	0.380	0.186	10.227	-1.026	1.899	0.475
0.153	0.380	0.186	10.227	-1.026	1.899	0.526
0.154	0.380	0.189	10.227	-1.026	1.899	1.051
0.155	0.380	0.189	10.275	-1.026	1.899	1.051
0.156	0.380	0.189	10.275	-1.026	1.899	1.051
0.157	0.380	0.189	10.275	-1.026	1.899	1.051
0.158	0.377	0.186	10.275	-1.060	1.627	0.949
0.159	0.377	0.186	10.275	-1.060	1.627	0.949
0.160	0.377	0.189	10.275	-1.026	1.627	1.051
0.161	0.377	0.189	10.275	-1.026	1.627	0.949
0.162	0.287	0.144	10.275	-1.060	1.627	0.526
0.163	0.287	0.144	10.275	-1.060	1.899	0.526
0.164	0.287	0.144	10.275	-1.060	2.102	0.949
0.165	0.287	0.144	10.275	-1.060	2.102	0.949
0.166	0.287	0.144	10.275	-1.060	2.161	0.949
0.167	0.287	0.144	10.275	-1.060	2.161	0.949
0.168	0.263	0.144	10.275	-1.060	2.102	0.949
0.169	0.186	0.094	10.153	-1.085	2.102	0.526
0.170	0.263	0.094	10.153	-1.085	2.102	0.526
0.171	0.263	0.094	10.143	-1.093	2.102	0.526
0.172	0.263	0.094	10.143	-1.085	2.102	0.526
0.173	0.263	0.093	10.143	-1.085	2.102	0.475
0.174	0.263	0.093	10.143	-1.060	2.102	0.475
0.175	0.263	0.093	10.143	-1.060	2.102	0.475
0.176	0.263	0.144	10.143	-1.026	2.102	0.949
0.177	0.263	0.144	10.143	-1.026	2.102	0.949
0.178	0.186	0.094	10.143	-1.026	1.899	0.805
0.179	0.186	0.094	9.965	-1.026	1.899	0.805
0.180	0.186	0.094	9.965	-1.026	1.899	0.805
0.181	0.168	0.093	9.965	-1.060	1.085	0.475
0.182	0.096	0.084	9.965	-1.085	1.085	0.271
0.183	0.096	0.048	9.965	-1.085	1.085	0.127
0.184	0.096	0.093	9.965	-1.060	1.085	0.271
0.185	0.096	0.094	9.965	-1.026	1.085	0.805
0.186	0.096	0.093	9.965	-1.026	1.085	0.271
0.187	0.096	0.093	9.965	-0.542	1.085	0.271
0.188	0.096	0.093	9.965	-0.542	1.085	0.271
0.189	0.096	0.048	9.963	-1.026	0.237	0.127
0.190	0.096	0.048	9.963	-0.542	0.237	0.127
0.191	0.096	0.048	9.963	-0.542	0.237	0.263
0.192	0.096	0.048	9.963	-0.542	0.237	0.263
0.193	0.096	0.048	9.963	-0.542	0.237	0.263
0.194	0.046	0.046	9.963	-0.542	0.237	0.263
0.195	0.046	0.046	9.963	-0.542	0.237	0.263
0.196	0.046	0.046	9.963	-0.542	0.237	0.263
0.197	0.046	0.022	9.963	-0.551	0.237	0.127
0.198	0.046	0.046	9.963	-0.542	0.237	0.263
0.199	0.046	0.046	9.963	-0.542	0.237	0.263
0.200	0.046	0.048	9.963	-0.542	1.085	0.271
0.201	0.046	0.046	9.963	-0.542	0.237	0.263
0.202	0.096	0.048	9.965	-0.542	1.085	0.271
0.203	0.096	0.046	9.965	-0.542	1.085	0.263
0.204	0.096	0.042	9.963	-0.542	1.085	0.237
0.205	0.168	0.042	9.963	-0.534	1.619	0.237
0.206	0.186	0.046	9.963	-0.280	1.619	0.263
0.207	0.186	0.042	9.963	-0.280	1.619	0.237
0.208	0.186	0.042	9.963	-0.271	1.619	0.237
0.209	0.186	0.042	9.963	-0.212	1.619	0.237
0.210	0.186	0.042	9.963	-0.271	1.619	0.237
0.211	0.046	0.042	9.963	-0.271	1.619	0.237
0.212	0.186	0.046	9.963	-0.212	1.619	0.263
0.213	0.186	0.046	9.963	-0.271	1.619	0.263
0.214	0.186	0.042	9.963	-0.280	1.085	0.237
0.215	0.186	0.022	9.963	-0.534	1.085	0.127
0.216	0.186	0.022	9.963	-0.534	1.085	0.127
0.217	0.186	0.022	9.962	-0.534	1.085	0.127
0.218	0.186	0.042	9.963	-0.280	1.085	0.237
0.219	0.186	0.042	9.963	-0.280	1.085	0.237
0.220	0.186	0.042	9.963	-0.280	1.085	0.237
0.221	0.186	0.042	9.974	-0.280	1.619	0.237
0.222	0.186	0.042	9.974	-0.534	1.619	0.237
0.223	0.186	0.046	9.974	-0.534	1.619	0.263
0.224	0.186	0.046	9.974	-0.534	1.619	0.263
0.225	0.190	0.046	9.974	-0.280	1.627	0.263
0.226	0.190	0.046	9.974	-0.534	1.619	0.263
0.227	0.190	0.046	9.974	-0.534	1.619	0.263
0.228	0.190	0.046	9.962	-0.542	1.619	0.237
0.229	0.190	0.046	9.974	-0.534	1.619	0.263
0.230	0.190	0.046	9.962	-0.542	1.619	0.263
0.231	0.190	0.094	9.962	-0.542	1.619	0.263
0.232	0.190	0.094	9.962	-0.542	1.619	0.263
0.233	0.193	0.094	9.962	-0.534	1.619	0.534
0.234	0.193	0.094	9.962	-0.542	1.619	0.263
0.235	0.193	0.046	9.962	-0.542	1.619	0.263
0.236	0.193	0.094	9.962	-0.542	1.619	0.263
0.237	0.193	0.094	9.962	-0.542	1.619	0.263
0.238	0.193	0.094	9.962	-0.542	1.619	0.263
0.239	0.193	0.100	9.962	-0.407	1.627	0.534
0.240	0.193	0.100	9.962	-0.542	1.627	0.407
0.241	0.193	0.144	9.962	-0.542	1.627	0.534
0.242	0.193	0.100	9.962	-0.551	1.627	0.407
0.243	0.193	0.100	9.962	-0.551	1.627	0.407
0.244	0.193	0.100	9.957	-0.551	1.619	0.407
0.245	0.193	0.100	9.957	-0.551	1.619	0.407
0.246	0.193	0.100	9.957	-0.678	1.619	0.509
0.247	0.193	0.100	9.957	-0.678	1.627	0.509
0.248	0.193	0.094	9.957	-1.026	1.017	0.407
0.249	0.193	0.094	9.957	-1.026	1.017	0.407
0.250	0.193	0.094	9.957	-1.026	1.017	0.263
0.251	0.193	0.094	9.957	-0.678	1.017	0.407
0.252	0.190	0.094	9.957	-1.026	1.017	0.263
0.253	0.190	0.094	9.915	-1.026	1.017	0.263
0.254	0.190	0.094	9.951	-1.026	1.017	0.407
0.255	0.186	0.094	9.915	-1.026	0.949	0.263
0.256	0.010	0.094	9.915	-1.026	0.949	0.263
0.257	0.010	0.094	9.915	-1.026	0.949	0.263
0.258	0.010	0.094	9.915	-1.026	0.949	0.263
0.259	0.010	0.094	9.915	-1.026	0.949	0.263
0.260	0.010	0.094	9.915	-0.678	1.017	0.263
0.261	0.190	0.094	9.915	-0.542	1.017	0.407
0.262	0.190	0.094	9.915	-0.542	1.017	0.407
0.263	0.190	0.094	9.915	-0.483	1.017	0.407
0.264	0.190	0.094	9.915	-0.483	1.017	0.407
0.265	0.190	0.094	9.915	-0.407	1.017	0.509
0.266	0.190	0.144	9.951	-0.263	1.017	0.534
0.267	0.190	0.144	9.915	-0.263	1.017	0.534
0.268	0.190	0.144	9.915	-0.263	1.017	0.534
0.269	0.190	0.144	9.915	-0.263	1.017	0.534
0.270	0.010	0.144	9.915	-0.263	1.017	0.534
0.271	0.010	0.144	9.915	-0.263	1.017	0.534
0.272	0.010	0.144	9.915	-0.263	1.017	0.534
0.273	0.010	0.144	9.915	-0.263	1.017	0.534
0.274	0.010	0.094	9.915	-0.407	1.017	0.509
0.275	0.004	0.094	9.915	-0.483	1.017	0.407
0.276	0.004	0.094	9.915	-0.407	1.017	0.509
0.277	0.004	0.094	9.915	-0.407	1.594	0.509
0.278	0.004	0.094	9.915	-0.407	1.594	0.509
0.279	0.004	0.094	9.915	-0.483	1.594	0.509
0.280	0.010	0.094	9.951	-0.407	1.610	0.509
0.281	0.004	0.094	9.951	-0.407	1.610	0.407
0.282	0.010	0.094	9.951	-0.263	1.610	0.509
0.283	0.010	0.094	9.951	-0.263	1.610	0.509
0.284	0.010	0.094	9.951	-0.263	1.610	0.534
0.285	0.010	0.094	9.951	-0.263	1.610	0.534
0.286	0.010	0.094	9.951	-0.136	1.610	0.534
0.287	0.010	0.094	9.951	-0.136	1.899	0.534
0.288	0.010	0.094	9.951	-0.136	1.899	0.534
0.289	0.010	0.094	9.951	-0.136	1.610	0.534
0.290	0.010	0.094	9.951	-0.136	1.594	0.534
0.291	0.010	0.094	9.915	-0.136	1.594	0.534
0.292	0.010	0.094	9.951	-0.136	1.594	0.534
0.293	0.010	0.094	9.951	-0.136	1.594	0.534
0.294	0.010	0.094	9.957	-0.136	1.610	0.534
0.295	0.010	0.094	9.957	-0.136	1.610	0.534
0.296	0.010	0.094	9.957	-0.136	1.610	0.602
0.297	0.010	0.094	9.957	-0.136	1.610	0.602
0.298	0.010	0.094	9.957	-0.136	1.627	0.602
0.299	0.010	0.094	9.957	-0.136	1.610	0.534
0.300	0.010	0.094	9.957	-0.136	1.610	0.602
0.301	0.010	0.094	9.957	-0.136	1.610	0.602
0.302	0.010	0.094	9.957	-0.136	1.610	0.814
0.303	0.010	0.094	9.963	-0.008	1.610	0.814
0.304	0.046	0.094	10.083	0.008	1.610	0.814
0.305	0.046	0.096	10.155	0.008	1.610	1.076
0.306	0.046	0.096	10.155	0.008	1.610	1.076
0.307	0.046	0.096	10.155	0.008	1.610	1.076
0.308	-0.001	0.096	10.155	0.008	1.610	1.076
0.309	-0.001	0.096	10.155	0.008	1.627	1.212
0.310	-0.001	0.096	10.155	0.008	1.627	1.212
0.311	-0.001	0.096	10.155	0.008	1.627	1.212
0.312	-0.001	0.096	10.155	-0.008	1.610	1.212
0.313	-0.001	0.094	10.155	-0.008	1.085	1.076
0.314	-0.001	0.096	10.155	0.000	1.610	1.212
0.315	-0.001	0.094	10.155	-0.008	1.085	1.076
0.316	-0.001	0.094	10.155	-0.008	1.085	0.814
0.317	-0.001	0.094	10.155	-0.008	1.085	1.076
0.318	-0.001	0.094	10.155	-0.008	1.085	1.076
0.319	0.046	0.096	10.155	-0.008	1.085	1.076
0.320	0.094	0.096	10.155	-0.008	1.085	1.076
0.321	0.094	0.096	10.155	-0.008	1.085	1.085
0.322	0.094	0.096	10.155	-0.008	1.085	1.085
0.323	0.094	0.094	10.155	-0.008	1.085	1.076
0.324	0.094	0.094	10.155	-0.008	1.085	1.076
0.325	0.094	0.094	10.155	-0.008	1.085	1.076
0.326	0.094	0.094	10.155	-0.068	0.534	0.949
0.327	0.335	0.094	10.155	-0.068	0.534	0.949
0.328	0.335	0.094	10.201	-0.068	0.534	0.949
0.329	0.335	0.084	10.340	-0.068	0.534	0.949
0.330	0.094	0.043	10.275	-0.136	0.534	0.534
0.331	0.094	0.084	10.275	-0.068	0.534	0.949
0.332	0.046	0.084	10.275	-0.068	0.534	0.949
0.333	0.046	0.084	10.275	-0.136	0.534	0.949
0.334	0.046	0.084	10.275	-0.136	0.534	0.949
0.335	0.046	0.084	10.275	-0.136	0.534	0.949
0.336	0.046	0.084	10.275	-0.136	0.534	0.949
0.337	0.046	0.084	10.275	-0.136	0.534	0.949
0.338	0.046	0.043	10.275	-0.271	0.263	0.534
0.339	0.046	0.084	10.275	-0.136	0.534	0.949
0.340	0.046	0.084	10.275	-0.136	0.534	0.949
0.341	0.046	0.084	10.275	-0.271	0.534	0.949
0.342	0.046	0.084	10.275	-0.331	0.534	0.949
0.343	0.046	0.094	10.275	-0.271	0.534	1.068
0.344	0.046	0.094	10.201	-0.271	0.534	1.068
0.345	0.094	0.094	10.201	-0.271	0.534	1.068
0.346	0.094	0.094	10.201	-0.271	0.534	1.068
0.347	0.094	0.094	10.201	-0.271	0.534	1.068
0.348	0.094	0.094	10.201	-0.068	0.534	1.076
0.349	0.094	0.094	10.201	-0.068	0.534	1.076
0.350	0.094	0.094	10.201	-0.068	0.534	1.068
0.351	0.094	0.094	10.201	-0.068	0.534	1.068
0.352	0.094	0.094	10.201	-0.068	0.534	1.068
0.353	0.094	0.096	10.201	-0.068	1.076	1.076
0.354	0.094	0.096	10.201	-0.068	1.076	1.076
0.355	0.094	0.094	10.275	-0.127	1.076	1.068
0.356	0.094	0.096	10.340	-0.271	1.076	1.068
0.357	0.094	0.096	10.340	-0.271	1.076	1.068
0.358	0.094	0.096	10.340	-0.271	1.076	1.068
0.359	0.048	0.096	10.340	-0.271	1.076	1.051
0.360	0.048	0.096	10.340	-0.331	1.076	1.051
0.361	0.046	0.094	10.340	-0.534	1.076	0.949
0.362	0.046	0.094	10.340	-0.534	1.076	0.949
0.363	0.046	0.096	10.340	-0.534	1.076	1.051
0.364	0.046	0.094	10.340	-0.534	1.076	0.949
0.365	0.046	0.094	10.340	-0.534	1.076	0.949
0.366	0.046	0.094	10.340	-0.534	0.534	0.949
0.367	0.046	0.094	10.275	-0.534	0.534	0.542
0.368	0.046	0.094	10.058	-0.534	0.534	0.542
0.369	0.046	0.094	10.010	-0.534	0.534	0.542
0.370	0.046	0.084	10.010	-0.542	0.534	0.534
0.371	0.048	0.094	10.010	-0.542	0.534	0.534
0.372	0.048	0.094	10.010	-0.534	0.534	0.534
0.373	0.048	0.094	10.010	-0.534	0.534	0.542
0.374	0.048	0.094	10.010	-0.534	0.254	0.542
0.375	0.048	0.096	10.010	-0.271	0.534	1.051
0.376	0.048	0.096	10.010	-0.271	1.051	1.051
0.377	0.046	0.096	10.010	-0.271	1.051	0.949
0.378	0.046	0.096	10.010	-0.127	1.076	1.051
0.379	0.046	0.180	10.010	-0.008	1.076	1.068
0.380	0.046	0.180	10.010	-0.008	1.076	1.068
0.381	0.046	0.096	9.962	-0.127	1.076	1.051
0.382	0.000	0.096	10.010	-0.127	1.076	1.051
0.383	-0.024	0.096	10.010	-0.127	1.076	0.949
0.384	-0.048	0.096	10.010	-0.127	1.076	0.949
0.385	-0.048	0.180	10.010	0.025	1.076	1.051
0.386	-0.048	0.180	10.010	0.025	1.076	0.949
0.387	-0.048	0.096	10.010	-0.127	1.076	0.542
0.388	-0.048	0.180	10.010	0.025	1.076	0.949
0.389	-0.048	0.096	10.010	-0.127	1.076	0.542
0.390	-0.048	0.096	10.010	-0.127	1.076	0.542
0.391	-0.048	0.094	10.010	-0.127	1.051	0.534
0.392	-0.048	0.094	10.010	-0.127	1.051	0.534
0.393	-0.048	0.094	9.962	-0.127	1.051	0.534
0.394	-0.048	0.096	10.010	0.102	1.051	0.542
0.395	-0.048	0.094	9.962	-0.127	0.534	0.534
0.396	-0.094	0.046	9.957	-0.271	0.534	0.263
0.397	-0.048	0.094	9.957	-0.127	0.534	0.534
0.398	-0.048	0.094	9.957	-0.127	0.534	0.526
0.399	-0.048	0.094	9.957	0.102	0.534	0.526
0.400	-0.048	0.094	9.957	-0.271	0.534	0.263
0.401	-0.048	0.094	9.957	0.102	1.051	0.526
0.402	-0.048	0.094	9.957	0.102	1.051	0.526
0.403	-0.048	0.094	9.957	-0.271	0.534	0.263
0.404	-0.048	0.094	9.957	-0.271	0.534	0.263
0.405	-0.048	0.094	9.957	-0.008	1.051	0.526
0.406	-0.048	0.094	9.957	-0.008	1.051	0.526
0.407	-0.048	0.094	9.962	-0.008	1.051	0.526
0.408	-0.048	0.094	9.962	-0.008	1.051	0.526
0.409	-0.048	0.094	9.962	0.102	1.051	0.526
0.410	-0.048	0.094	9.962	0.203	1.051	0.526
0.411	-0.048	0.094	9.962	0.203	1.051	0.526
0.412	-0.048	0.094	9.962	0.203	1.051	0.526
0.413	-0.048	0.094	9.962	0.203	1.076	0.526
0.414	-0.048	0.096	9.962	0.263	1.076	0.534
0.415	-0.048	0.168	9.962	0.263	1.076	0.542
0.416	-0.048	0.168	9.962	0.263	1.076	0.542
0.417	-0.048	0.168	9.962	0.263	1.076	0.542
0.418	-0.048	0.168	9.957	0.203	1.076	0.526
0.419	-0.048	0.096	9.866	0.102	1.076	0.263
0.420	-0.048	0.096	9.866	0.102	1.076	0.263
0.421	-0.048	0.096	9.866	0.102	1.076	0.263
0.422	-0.048	0.096	9.866	0.102	1.076	0.263
0.423	-0.048	0.096	9.866	0.102	1.076	0.263
0.424	-0.048	0.096	9.866	0.102	1.085	0.263
0.425	-0.048	0.094	9.866	0.000	1.076	0.263
0.426	-0.048	0.096	9.866	0.000	1.085	0.263
0.427	-0.048	0.094	9.866	-0.008	1.085	0.263
0.428	-0.048	0.094	9.866	-0.008	1.085	0.263
0.429	-0.048	0.094	9.866	-0.008	1.085	0.263
0.430	-0.048	0.096	9.866	0.000	1.085	0.263
0.431	-0.048	0.168	9.974	0.102	1.348	0.526
0.432	-0.049	0.168	9.974	0.102	1.348	0.526
0.433	-0.049	0.168	9.974	0.102	1.348	0.526
0.434	-0.049	0.168	9.974	0.102	1.348	0.526
0.435	-0.049	0.168	10.061	0.102	1.348	0.526
0.436	-0.049	0.189	10.061	0.000	1.348	0.542
0.437	-0.049	0.189	10.061	0.263	1.348	0.949
0.438	-0.049	0.189	10.061	0.263	1.348	0.949
0.439	-0.049	0.190	10.061	0.263	1.348	1.076
0.440	-0.049	0.190	10.061	0.263	1.348	1.076
0.441	-0.049	0.190	10.061	0.263	1.348	1.076
0.442	-0.049	0.190	10.061	0.263	1.348	1.076
0.443	-0.049	0.189	10.061	0.263	1.348	0.949
0.444	-0.049	0.189	10.082	0.263	1.348	0.949
0.445	-0.049	0.190	10.153	0.263	1.348	1.076
0.446	0.180	0.190	10.156	0.263	1.627	1.076
0.447	-0.049	0.190	10.156	0.263	1.627	1.076
0.448	-0.049	0.190	10.156	0.263	1.627	1.076
0.449	-0.049	0.190	10.156	0.263	1.627	1.076
0.450	-0.049	0.190	10.156	0.271	1.627	1.076
0.451	-0.049	0.190	10.156	0.509	1.348	1.076
0.452	-0.049	0.190	10.156	0.509	1.348	1.076
0.453	-0.049	0.190	10.323	0.534	1.627	1.076
0.454	-0.049	0.190	10.156	0.509	1.348	1.076
0.455	0.180	0.190	10.156	0.534	1.627	1.076
0.456	0.180	0.190	10.156	0.534	1.627	1.076
0.457	0.180	0.190	10.153	0.534	1.627	1.076
0.458	0.180	0.190	10.153	0.534	1.627	1.076
0.459	-0.049	0.190	10.153	0.509	1.627	1.076
0.460	-0.049	0.190	10.153	0.509	1.627	1.076
0.461	0.186	0.190	10.153	0.509	1.627	1.076
0.462	0.186	0.189	10.153	0.263	1.348	1.076
0.463	0.186	0.180	10.153	0.059	1.348	1.051
0.464	0.186	0.180	10.153	0.059	1.348	1.051
0.465	0.186	0.166	10.153	0.000	1.348	0.949
0.466	0.186	0.166	10.153	0.000	1.348	0.949
0.467	0.186	0.166	10.153	0.000	1.619	0.949
0.468	0.186	0.166	10.153	0.059	1.619	1.051
0.469	0.186	0.166	10.153	0.059	1.619	1.051
0.470	-0.001	0.166	10.153	0.059	1.619	1.051
0.471	-0.001	0.166	10.153	0.059	1.619	1.051
0.472	-0.001	0.180	10.153	0.263	1.619	1.051
0.473	-0.001	0.180	10.153	0.263	1.619	1.051
0.474	-0.001	0.180	10.153	0.263	1.619	1.051
0.475	-0.001	0.180	10.153	0.263	1.619	1.051
0.476	-0.001	0.166	10.153	0.068	1.619	0.949
0.477	-0.001	0.180	10.153	0.263	1.619	1.051
0.478	-0.001	0.166	10.153	0.068	1.348	0.949
0.479	-0.001	0.166	10.153	0.068	1.085	0.949
0.480	-0.001	0.166	10.153	0.068	1.085	0.949
0.481	-0.001	0.094	10.153	0.059	1.076	0.534
0.482	-0.001	0.094	9.968	0.059	1.076	0.534
0.483	-0.001	0.094	9.968	0.059	1.076	0.534
0.484	0.094	0.094	9.968	0.068	1.076	0.805
0.485	0.000	0.094	9.968	0.059	1.051	0.534
0.486	-0.001	0.084	9.968	0.059	1.051	0.534
0.487	-0.001	0.046	9.968	0.059	1.051	0.534
0.488	-0.073	0.046	9.968	0.000	0.805	0.526
0.489	-0.073	0.046	9.968	0.000	1.051	0.526
0.490	-0.073	0.046	9.968	0.059	1.051	0.534
0.491	-0.073	0.084	9.968	0.059	1.076	0.534
0.492	-0.073	0.084	9.968	0.059	1.051	0.534
0.493	-0.073	0.084	9.968	0.059	1.051	0.534
0.494	-0.073	0.084	9.968	0.059	1.051	0.534
0.495	-0.073	0.084	9.968	0.059	1.051	0.534
0.496	-0.145	0.046	9.968	0.000	1.051	0.534
0.497	-0.096	0.084	9.968	0.000	1.051	0.534
0.498	-0.096	0.046	9.968	0.000	1.051	0.534
0.499	-0.096	0.046	9.968	-0.008	1.051	0.526
0.500	-0.096	0.046	9.968	-0.008	1.051	0.526
0.501	-0.096	0.042	9.968	-0.068	1.051	0.526
0.502	-0.096	0.000	9.968	-0.127	0.805	0.509
0.503	-0.096	0.000	9.968	-0.127	0.805	0.509
0.504	-0.096	0.042	9.968	-0.068	1.051	0.509
0.505	-0.198	0.000	9.968	-0.127	0.805	0.254
0.506	-0.198	0.042	9.968	-0.068	0.805	0.509
0.507	-0.198	0.042	9.962	-0.008	0.805	0.263
0.508	-0.096	0.000	9.968	-0.008	0.805	0.263
0.509	-0.096	0.000	9.968	-0.008	0.805	0.263
0.510	-0.096	0.000	9.968	-0.008	0.805	0.263
0.511	-0.096	0.046	9.968	0.000	0.805	0.526
0.512	-0.198	0.046	9.968	0.000	0.805	0.526
0.513	-0.198	0.046	9.968	0.059	0.805	0.526
0.514	-0.198	0.046	9.968	0.000	0.805	0.526
0.515	-0.198	0.046	9.968	0.000	0.805	0.263
0.516	-0.198	0.046	9.968	0.059	1.017	0.526
0.517	-0.198	0.046	9.968	0.059	0.805	0.263
0.518	-0.277	0.022	9.968	0.000	0.407	0.127
0.519	-0.277	0.022	9.968	0.000	0.407	0.127
0.520	-0.277	0.022	9.968	0.000	0.407	0.127
0.521	-0.277	0.010	9.968	0.000	0.407	0.059
0.522	-0.277	0.010	9.968	0.000	0.407	0.059
0.523	-0.337	0.010	9.968	-0.008	0.407	0.059
0.524	-0.337	0.010	9.968	0.000	0.407	0.059
0.525	-0.337	0.022	9.968	0.059	0.407	0.127
0.526	-0.337	0.022	9.968	0.059	0.407	0.127
0.527	-0.337	0.022	9.968	0.059	0.407	0.127
0.528	-0.337	0.046	9.968	0.059	0.805	0.263
0.529	-0.337	0.022	9.968	0.059	0.407	0.127
0.530	-0.337	0.022	9.968	0.000	0.407	0.127
0.531	-0.193	0.045	9.974	0.059	1.017	0.254
0.532	-0.192	0.045	10.152	0.059	1.017	0.254
0.533	-0.192	0.045	10.152	0.059	1.017	0.254
0.534	-0.192	0.045	10.152	-0.008	1.017	0.254
0.535	-0.193	0.045	10.152	-0.008	1.017	0.254
0.536	-0.193	0.046	10.152	0.059	1.085	0.263
0.537	-0.193	0.045	10.152	-0.008	1.085	0.254
0.538	-0.193	0.045	10.152	-0.008	1.085	0.254
0.539	-0.193	0.045	10.152	-0.008	1.017	0.254
0.540	-0.193	0.022	10.152	-0.008	1.017	0.127
0.541	-0.193	0.022	10.152	-0.008	0.805	0.127
0.542	-0.193	0.022	10.152	-0.008	0.805	0.127
0.543	-0.193	0.022	10.152	-0.008	0.407	0.127
0.544	-0.193	0.022	9.974	-0.034	0.407	0.127
0.545	-0.193	0.022	9.962	-0.034	0.407	0.127
0.546	-0.192	0.022	9.867	-0.034	0.407	0.127
0.547	-0.192	0.021	9.867	-0.034	0.407	0.119
0.548	-0.192	0.022	9.867	-0.034	0.407	0.127
0.549	-0.192	0.022	9.867	-0.034	0.407	0.127
0.550	-0.192	0.022	9.867	-0.034	0.407	0.127
0.551	-0.192	0.045	9.867	-0.008	0.407	0.254
0.552	-0.192	0.046	9.867	0.000	0.805	0.263
0.553	-0.192	0.045	9.867	-0.008	0.407	0.254
0.554	-0.192	0.022	9.867	-0.034	0.263	0.127
0.555	-0.192	0.045	9.867	-0.008	0.407	0.254
0.556	-0.085	0.045	9.867	-0.008	0.797	0.254
0.557	-0.085	0.022	9.867	-0.034	0.797	0.254
0.558	-0.192	0.045	9.867	-0.034	0.797	0.509
0.559	-0.192	0.045	9.867	-0.034	0.797	0.509
0.560	-0.192	0.022	9.867	-0.034	0.797	0.254
0.561	-0.192	0.022	9.867	-0.034	0.797	0.254
0.562	-0.192	0.045	9.867	-0.034	0.797	0.509
0.563	-0.192	0.045	9.867	-0.034	0.797	0.509
0.564	-0.192	0.022	9.867	-0.034	0.797	0.254
0.565	-0.192	0.022	9.867	-0.034	0.797	0.254
0.566	-0.192	0.021	9.867	-0.127	0.263	0.127
0.567	-0.192	0.022	9.867	-0.034	0.797	0.254
0.568	-0.085	0.045	9.960	0.000	0.805	0.509
0.569	-0.085	0.045	9.960	0.000	0.805	0.509
0.570	-0.085	0.094	10.273	0.059	0.805	0.542
0.571	-0.085	0.096	10.275	0.119	0.805	0.542
0.572	-0.192	0.094	9.960	0.000	0.797	0.542
0.573	-0.192	0.096	9.960	0.119	0.797	0.542
0.574	-0.192	0.096	9.960	0.119	0.797	0.805
0.575	-0.192	0.094	9.960	0.119	0.797	0.542
0.576	-0.192	0.094	9.960	0.119	0.797	0.542
0.577	-0.192	0.045	9.960	0.119	0.263	0.542
0.578	-0.192	0.022	9.960	0.000	0.263	0.254
0.579	-0.192	0.045	9.960	0.119	0.263	0.254
0.580	-0.192	0.045	9.960	0.127	0.263	0.542
0.581	-0.192	0.022	9.960	0.119	0.263	0.254
0.582	-0.187	0.022	9.960	0.119	0.263	0.254
0.583	-0.187	0.022	9.960	0.119	0.263	0.254
0.584	-0.085	0.022	9.960	0.127	0.263	0.254
0.585	-0.048	0.045	9.960	0.254	0.263	0.542
0.586	-0.048	0.045	9.960	0.254	0.254	0.534
0.587	-0.048	0.045	9.960	0.254	0.254	0.534
0.588	0.046	0.046	9.960	0.263	0.254	0.542
0.589	-0.048	0.045	9.960	0.254	0.254	0.534
0.590	-0.048	0.046	9.960	0.263	0.254	0.542
0.591	-0.048	0.045	9.960	0.254	-0.110	0.534
0.592	-0.048	0.046	9.960	0.254	0.254	0.534
0.593	-0.048	0.046	9.960	0.254	0.254	0.534
0.594	-0.048	0.046	9.963	0.263	0.254	0.534
0.595	-0.048	0.046	10.153	0.475	0.254	0.534
0.596	-0.048	0.046	10.153	0.475	0.254	0.534
0.597	-0.048	0.046	10.153	0.534	0.254	0.805
0.598	0.000	0.046	10.153	0.534	0.254	0.805
0.599	0.000	0.094	10.153	0.568	0.254	0.805
0.600	0.000	0.094	10.153	0.568	0.254	0.805
0.601	0.000	0.072	10.153	0.534	0.254	0.746
0.602	0.000	0.046	10.153	0.475	0.254	0.534
0.603	0.000	0.072	10.153	0.534	0.263	0.746
0.604	0.000	0.072	10.153	0.534	0.263	0.746
0.605	0.000	0.072	10.153	0.534	0.263	0.746
0.606	-0.048	0.072	10.153	0.534	0.254	0.746
0.607	-0.048	0.072	10.058	0.534	0.254	0.534
0.608	-0.048	0.046	10.058	0.534	0.254	0.534
0.609	0.000	0.072	10.058	0.568	0.263	0.534
0.610	0.094	0.094	10.058	0.949	0.263	0.746
0.611	0.094	0.072	10.058	0.568	0.263	0.534
0.612	0.094	0.046	10.058	0.568	0.263	0.534
0.613	0.094	0.072	10.058	0.949	0.805	0.534
0.614	0.094	0.180	10.058	1.017	1.017	0.746
0.615	0.094	0.180	10.058	1.017	1.017	0.746
0.616	0.094	0.180	10.058	1.017	1.017	0.746
0.617	0.094	0.072	10.058	0.949	1.017	0.534
0.618	0.094	0.046	9.963	0.568	0.949	0.534
0.619	0.094	0.072	10.058	0.949	0.949	0.534
0.620	0.094	0.046	9.986	0.568	0.949	0.534
0.621	0.094	0.046	9.986	0.568	0.949	0.534
0.622	0.094	0.072	10.058	0.949	1.017	0.534
0.623	0.094	0.046	10.058	0.568	1.017	0.534
0.624	0.094	0.046	10.058	0.534	1.017	0.534
0.625	0.094	0.046	10.058	0.534	1.017	0.534
0.626	0.094	0.046	10.058	0.534	1.017	0.534
0.627	0.094	0.046	10.058	0.534	1.068	0.534
0.628	0.094	0.072	10.058	1.017	1.085	0.534
0.629	0.094	0.180	10.058	1.051	1.619	0.746
0.630	0.094	0.180	10.058	1.051	1.619	0.746
0.631	0.094	0.180	10.058	1.076	1.619	1.051
0.632	0.094	0.180	9.986	1.051	1.619	0.746
0.633	0.094	0.180	9.986	1.076	1.619	1.051
0.634	0.186	0.180	9.986	1.076	1.619	1.051
0.635	0.186	0.180	9.986	1.076	1.619	0.746
0.636	0.186	0.180	9.986	1.076	1.619	0.746
0.637	0.310	0.180	9.986	1.085	1.627	1.051
0.638	0.310	0.180	9.986	1.076	1.627	0.746
0.639	0.371	0.180	9.986	1.085	1.627	1.051
0.640	0.371	0.180	9.986	1.076	1.627	0.746
0.641	0.371	0.180	9.986	1.076	1.627	0.746
0.642	0.371	0.180	9.986	1.085	1.899	1.051
0.643	0.371	0.180	10.010	1.085	2.102	1.051
0.644	0.371	0.180	10.010	1.076	2.102	0.746
0.645	0.371	0.180	10.010	1.085	2.102	0.746
0.646	0.371	0.180	10.010	1.085	2.102	0.746
0.647	0.310	0.094	10.010	1.051	2.102	0.534
0.648	0.310	0.072	10.010	1.017	1.899	0.534
0.649	0.310	0.046	10.010	0.542	1.899	0.407
0.650	0.310	0.046	10.010	0.542	1.899	0.263
0.651	0.310	0.046	10.010	1.051	1.899	0.263
0.652	0.310	0.046	9.986	1.051	1.899	0.263
0.653	0.310	0.021	9.986	0.542	1.627	0.119
0.654	0.310	0.046	9.986	0.814	1.627	0.263
0.655	0.310	0.021	9.962	0.542	1.619	0.119
0.656	0.310	0.021	9.957	0.542	1.619	0.119
0.657	0.310	0.010	9.939	0.542	1.619	0.119
0.658	0.371	0.021	9.939	0.814	1.619	0.127
0.659	0.377	0.021	9.939	0.814	1.619	0.127
0.660	0.377	0.021	9.939	0.670	1.619	0.127
0.661	0.380	0.046	9.939	0.814	1.619	0.263
0.662	0.380	0.046	9.939	0.814	1.619	0.263
0.663	0.380	0.046	9.939	0.814	1.619	0.263
0.664	0.380	0.046	9.939	0.814	1.619	0.263
0.665	0.380	0.046	9.939	0.814	1.619	0.263
0.666	0.380	0.046	9.939	0.814	1.619	0.263
0.667	0.380	0.094	9.957	0.814	1.619	0.534
0.668	0.377	0.094	9.957	0.814	1.619	0.534
0.669	0.377	0.021	9.957	0.814	1.619	0.127
0.670	0.189	0.094	9.957	0.814	1.619	0.534
0.671	0.090	0.094	9.957	0.814	1.619	0.534
0.672	-0.003	0.094	9.957	0.814	1.619	0.263
0.673	-0.003	0.094	9.957	0.814	1.619	0.534
0.674	-0.003	0.096	9.957	1.051	1.619	0.805
0.675	-0.003	0.094	9.957	1.051	1.619	0.534
0.676	-0.003	0.094	9.957	1.051	1.144	0.534
0.677	-0.003	0.096	9.957	1.051	1.144	0.805
0.678	-0.003	0.094	9.939	0.814	0.534	0.534
0.679	-0.003	0.094	9.939	0.814	0.526	0.263
0.680	-0.003	0.094	9.939	0.814	0.263	0.263
0.681	-0.094	0.046	9.867	0.805	0.000	0.127
0.682	-0.094	0.046	9.867	0.805	0.000	0.127
0.683	0.189	0.046	9.867	0.805	0.000	0.127
0.684	0.189	0.021	9.867	0.670	0.000	0.127
0.685	0.189	0.022	9.867	0.542	0.000	0.127
0.686	0.189	0.022	9.867	0.542	0.000	0.127
0.687	0.189	0.022	9.867	0.542	0.000	0.127
0.688	0.189	0.022	9.867	0.534	0.000	0.127
0.689	0.189	0.021	9.867	0.534	-0.136	0.127
0.690	0.189	0.022	9.867	0.534	0.000	0.127
0.691	0.189	0.022	9.867	0.534	-0.136	0.127
0.692	0.189	0.022	9.867	0.534	-0.136	0.127
0.693	0.189	0.021	9.867	0.534	-0.136	0.127
0.694	0.189	0.022	9.867	0.534	-0.136	0.127
0.695	-0.024	0.022	9.867	0.534	-0.136	0.127
0.696	-0.024	0.046	9.867	0.670	-0.136	0.127
0.697	-0.024	0.094	9.867	0.805	-0.136	0.263
0.698	-0.024	0.094	9.867	0.805	0.263	0.263
0.699	-0.024	0.096	9.867	0.814	0.263	0.805
0.700	-0.024	0.118	9.867	0.814	0.263	0.805
0.701	-0.024	0.096	9.867	0.805	-0.136	0.263
0.702	-0.024	0.096	9.867	0.805	-0.136	0.263
0.703	-0.024	0.096	9.867	0.805	-0.136	0.263
0.704	-0.024	0.094	9.864	0.670	-0.136	0.127
0.705	-0.024	0.118	9.864	0.805	-0.136	0.263
0.706	-0.024	0.094	9.626	0.670	-0.136	0.254
0.707	-0.001	0.094	9.626	0.670	-0.136	0.254
0.708	-0.001	0.093	9.579	0.534	-0.144	0.127
0.709	-0.001	0.046	9.579	0.534	-0.144	0.127
0.710	-0.001	0.046	9.579	0.534	-0.136	0.127
0.711	-0.001	0.046	9.579	0.534	-0.136	0.127
0.712	-0.001	0.093	9.579	0.534	0.263	0.127
0.713	-0.001	0.046	9.579	0.534	-0.068	0.127
0.714	-0.001	0.046	9.579	0.534	-0.068	0.127
0.715	-0.001	0.093	9.626	0.534	1.076	0.127
0.716	-0.001	0.094	9.674	0.534	1.144	0.254
0.717	-0.001	0.093	9.626	0.534	1.076	0.127
0.718	0.046	0.094	9.674	0.534	1.144	0.254
0.719	-0.001	0.094	9.674	0.534	1.144	0.254
0.720	-0.024	0.093	9.674	0.534	1.144	0.127
0.721	-0.024	0.093	9.674	0.534	1.144	0.127
0.722	-0.024	0.046	9.674	0.509	1.076	0.127
0.723	-0.024	0.046	9.674	0.509	1.076	0.127
0.724	-0.024	0.046	9.674	0.263	1.076	0.127
0.725	-0.024	0.022	9.674	0.263	0.805	0.127
0.726	-0.024	0.022	9.674	0.119	0.263	0.127
0.727	-0.024	0.009	9.674	0.025	0.263	0.119
0.728	-0.024	0.022	9.772	0.119	0.263	0.127
0.729	-0.024	0.046	9.674	0.263	0.263	0.127
0.730	-0.024	0.022	9.626	0.025	0.263	0.127
0.731	-0.001	0.046	9.674	0.263	0.805	0.127
0.732	0.046	0.093	9.674	0.263	0.805	0.254
0.733	-0.001	0.046	9.674	0.263	0.805	0.127
0.734	-0.001	0.046	9.674	0.263	0.805	0.127
0.735	-0.001	0.093	9.674	0.263	0.805	0.254
0.736	-0.001	0.093	9.674	0.263	0.805	0.254
0.737	-0.001	0.093	9.674	0.263	0.805	0.254
0.738	-0.001	0.093	9.674	0.263	1.076	0.254
0.739	-0.001	0.093	9.674	0.263	1.110	0.254
0.740	-0.001	0.093	9.772	0.263	1.110	0.254
0.741	-0.001	0.093	9.939	0.263	1.348	0.254
0.742	-0.001	0.046	9.939	0.059	1.348	0.127
0.743	-0.024	0.046	9.939	0.059	1.110	0.127
0.744	-0.096	0.046	9.939	0.059	1.110	0.127
0.745	-0.096	0.046	9.939	0.059	1.110	0.127
0.746	-0.096	0.004	9.939	-0.008	1.110	0.025
0.747	-0.096	-0.001	9.939	-0.068	1.093	0.025
0.748	-0.096	-0.001	9.939	-0.008	1.093	0.025
0.749	-0.096	-0.001	9.939	-0.008	1.093	0.025
0.750	-0.096	-0.001	9.939	-0.068	1.076	-0.008
0.751	-0.096	-0.001	9.939	-0.068	1.076	-0.008
0.752	-0.096	-0.001	9.963	-0.008	1.076	0.025
0.753	-0.096	-0.001	9.939	-0.008	1.076	0.025
0.754	-0.012	-0.001	9.939	-0.008	1.076	0.025
0.755	-0.012	-0.001	9.939	-0.034	1.076	-0.008
0.756	-0.001	-0.003	9.939	-0.068	1.076	-0.008
0.757	-0.001	-0.003	9.939	-0.068	1.076	-0.008
0.758	-0.001	-0.001	9.939	-0.034	1.076	0.025
0.759	-0.001	0.004	9.939	-0.008	1.085	0.025
0.760	-0.001	0.000	9.939	-0.008	1.085	0.025
0.761	-0.001	-0.001	9.939	-0.034	1.076	0.000
0.762	-0.001	-0.001	9.939	-0.034	1.085	0.000
0.763	-0.001	-0.001	9.939	-0.034	1.085	0.000
0.764	-0.001	-0.003	9.939	-0.068	1.076	-0.008
0.765	-0.001	-0.003	9.963	-0.068	1.076	-0.008
0.766	-0.001	-0.003	9.965	-0.034	1.076	-0.008
0.767	-0.012	-0.003	10.155	-0.034	1.085	-0.008
0.768	-0.048	-0.006	10.155	-0.068	1.076	-0.017
0.769	-0.048	-0.003	10.155	-0.034	1.076	-0.008
0.770	-0.048	-0.003	10.155	-0.034	1.076	-0.008
0.771	-0.048	-0.003	10.155	-0.034	1.076	-0.008
0.772	-0.048	-0.001	10.155	-0.008	1.085	0.000
0.773	-0.048	-0.003	10.155	-0.034	1.076	-0.008
0.774	-0.048	-0.006	10.155	-0.034	1.076	-0.008
0.775	-0.048	-0.006	10.155	-0.034	1.076	-0.008
0.776	-0.012	-0.006	10.155	-0.008	1.076	0.000
0.777	-0.012	-0.003	10.155	-0.008	1.076	0.025
0.778	-0.012	-0.003	9.965	-0.008	1.076	0.025
0.779	-0.001	-0.003	9.965	-0.008	1.076	0.025
0.780	0.010	0.000	9.965	0.000	1.076	0.025
0.781	0.010	0.000	9.963	0.000	0.509	0.025
0.782	0.010	0.000	9.963	0.000	0.509	0.025
0.783	0.142	0.000	9.963	0.000	0.509	0.025
0.784	0.142	0.004	9.963	0.025	1.076	0.025
0.785	0.142	0.004	9.963	0.025	1.076	0.025
0.786	0.010	0.004	9.963	0.025	1.076	0.025
0.787	0.010	0.000	9.963	0.000	1.076	0.025
0.788	0.010	0.000	9.963	0.000	1.076	0.025
0.789	0.010	0.000	9.963	0.000	1.076	0.025
0.790	0.010	0.000	9.965	0.000	1.076	0.025
0.791	0.010	0.004	10.155	0.000	1.076	0.025
0.792	0.010	0.004	10.155	0.000	1.076	0.263
0.793	0.010	0.022	10.155	0.000	1.076	0.263
0.794	0.010	0.022	10.155	0.000	1.076	0.263
0.795	0.010	0.022	10.155	-0.008	1.076	0.254
0.796	0.010	0.045	10.155	0.000	1.076	0.263
0.797	0.010	0.045	10.155	0.000	1.076	0.263
0.798	0.010	0.045	10.155	0.000	1.076	0.263
0.799	-0.001	0.022	10.155	-0.008	0.509	0.254
0.800	-0.001	0.022	9.965	-0.008	0.509	0.254
0.801	0.010	0.045	9.965	0.000	1.076	0.263
0.802	0.010	0.045	9.965	0.000	0.542	0.263
0.803	0.010	0.045	9.965	0.000	0.542	0.263
0.804	0.010	0.046	9.965	0.025	0.542	0.475
0.805	0.094	0.046	9.965	0.025	0.542	0.475
0.806	0.190	0.046	9.965	0.025	0.542	0.475
0.807	0.190	0.046	9.974	0.025	1.076	0.475
0.808	0.190	0.046	9.974	0.025	1.076	0.475
0.809	0.190	0.046	9.974	0.025	0.542	0.475
0.810	0.190	0.090	9.974	0.136	0.542	0.475
0.811	0.190	0.090	9.974	0.136	0.542	0.475
0.812	0.190	0.094	9.974	0.136	0.542	0.534
0.813	0.190	0.094	9.974	0.136	1.076	0.534
0.814	0.190	0.094	9.974	0.136	1.619	0.534
0.815	0.190	0.094	9.974	0.136	1.619	0.534
0.816	0.192	0.094	9.974	0.136	1.619	0.534
0.817	0.192	0.094	9.974	0.263	1.619	0.534
0.818	0.192	0.094	9.974	0.526	1.619	0.534
0.819	0.192	0.094	9.974	0.263	1.619	0.534
0.820	0.192	0.094	9.974	0.526	1.619	0.534
0.821	0.192	0.094	9.974	0.263	1.619	0.534
0.822	0.192	0.094	9.974	0.203	1.619	0.534
0.823	0.192	0.094	9.974	0.203	1.619	0.534
0.824	0.192	0.094	9.974	0.203	1.619	0.534
0.825	0.192	0.094	9.974	0.203	1.619	0.534
0.826	0.192	0.094	9.965	0.059	1.619	0.509
0.827	0.192	0.094	9.962	0.102	1.619	0.509
0.828	0.192	0.094	9.962	0.102	1.619	0.509
0.829	0.190	0.090	9.962	0.059	1.619	0.263
0.830	0.190	0.094	9.962	0.059	1.619	0.509
0.831	0.094	0.090	9.962	-0.008	1.619	0.263
0.832	0.094	0.090	9.962	-0.008	1.619	0.263
0.833	0.094	0.090	9.962	-0.008	1.619	0.263
0.834	0.094	0.046	9.962	-0.068	0.542	0.263
0.835	0.094	0.045	9.962	-0.136	0.263	0.254
0.836	0.190	0.046	9.962	-0.068	0.542	0.263
0.837	0.190	0.046	9.962	-0.068	0.542	0.263
0.838	0.190	0.046	9.962	-0.068	0.542	0.263
0.839	0.190	0.084	9.962	-0.136	0.542	0.263
0.840	0.190	0.084	9.962	-0.136	0.542	0.263
0.841	0.192	0.090	9.962	-0.008	0.542	0.475
0.842	0.196	0.090	9.962	-0.008	0.542	0.475
0.843	0.196	0.090	9.962	0.059	0.542	0.509
0.844	0.196	0.090	9.962	0.059	0.542	0.509
0.845	0.196	0.090	9.962	0.102	0.542	0.509
0.846	0.196	0.084	9.962	0.102	0.542	0.475
0.847	0.196	0.084	9.962	0.102	0.542	0.475
0.848	0.196	0.084	9.962	0.102	1.017	0.475
0.849	0.196	0.084	9.962	0.102	1.356	0.475
0.850	0.196	0.090	9.974	0.102	1.619	0.509
0.851	0.196	0.084	9.962	0.102	1.356	0.475
0.852	0.196	0.046	9.939	0.102	1.356	0.263
0.853	0.196	0.084	9.962	0.102	1.356	0.475
0.854	0.192	0.084	9.962	0.102	1.356	0.475
0.855	0.046	0.084	9.962	0.102	1.356	0.475
0.856	0.046	0.090	9.962	0.102	1.356	0.509
0.857	0.046	0.084	9.939	0.102	1.017	0.475
0.858	0.046	0.084	9.939	0.102	1.017	0.475
0.859	0.046	0.084	9.939	0.102	1.356	0.475
0.860	0.042	0.084	9.939	0.102	1.356	0.475
0.861	0.042	0.084	9.939	0.102	1.356	0.475
0.862	0.042	0.046	9.939	-0.136	1.017	0.263
0.863	0.042	0.046	9.939	-0.136	1.017	0.263
0.864	0.042	0.046	9.939	-0.136	1.017	0.263
0.865	0.042	0.046	9.939	-0.136	1.017	0.263
0.866	0.042	0.046	9.939	-0.136	1.017	0.263
0.867	0.010	0.046	9.866	-0.271	1.017	0.263
0.868	0.010	0.046	9.866	-0.271	1.017	0.263
0.869	0.010	0.046	9.866	-0.136	1.017	0.263
0.870	0.010	0.046	9.866	-0.136	1.017	0.263
0.871	0.010	0.046	9.866	-0.136	1.017	0.263
0.872	0.010	0.046	9.866	0.102	1.017	0.263
0.873	0.010	0.046	9.866	0.102	1.068	0.263
0.874	0.010	0.046	9.866	0.102	1.068	0.263
0.875	0.010	0.046	9.866	0.102	1.068	0.263
0.876	0.010	0.046	9.866	0.102	1.068	0.263
0.877	0.010	0.046	9.866	-0.008	1.068	0.263
0.878	0.010	0.046	9.939	-0.136	1.068	0.263
0.879	0.010	0.046	9.939	-0.136	1.068	0.263
0.880	0.010	0.046	9.951	-0.008	1.356	0.263
0.881	0.042	0.046	9.951	0.102	1.356	0.263
0.882	0.042	0.046	9.951	-0.008	1.356	0.263
0.883	0.042	0.046	9.951	0.102	1.356	0.263
0.884	0.042	0.046	9.951	0.102	1.356	0.263
0.885	0.042	0.084	9.951	0.102	1.356	0.475
0.886	0.042	0.084	9.951	0.102	1.356	0.475
0.887	0.042	0.084	9.951	0.127	1.619	0.475
0.888	0.042	0.084	9.951	0.127	1.356	0.475
0.889	0.042	0.084	9.951	0.127	1.356	0.475
0.890	0.042	0.084	9.939	0.102	1.356	0.475
0.891	0.042	0.046	9.772	0.068	1.356	0.263
0.892	0.042	0.046	9.772	0.068	1.356	0.263
0.893	0.042	0.046	9.772	0.059	1.356	0.263
0.894	0.042	0.046	9.772	-0.008	1.356	0.263
0.895	0.042	0.046	9.772	-0.008	1.356	0.263
0.896	0.042	0.046	9.772	-0.136	1.068	0.263
0.897	0.042	0.046	9.772	-0.136	1.356	0.263
0.898	0.042	0.046	9.772	-0.136	1.356	0.263
0.899	0.042	0.046	9.772	-0.415	1.068	0.263
0.900	0.042	0.046	9.772	-0.415	1.068	0.263
0.901	0.042	0.046	9.939	-0.034	1.068	0.263
0.902	0.042	0.046	9.772	-0.034	1.068	0.263
0.903	0.042	0.046	9.772	-0.034	1.068	0.263
0.904	0.042	0.046	9.772	-0.034	1.068	0.263
0.905	0.094	0.046	9.772	-0.034	1.068	0.263
0.906	0.010	0.046	9.772	-0.415	1.068	0.263
0.907	0.010	0.046	9.772	-0.034	1.068	0.263
0.908	0.010	0.046	9.772	-0.415	1.068	0.263
0.909	0.010	0.046	9.772	-0.415	1.051	0.263
0.910	0.010	0.046	9.772	-0.415	1.051	0.263
0.911	0.010	0.046	9.772	-0.415	1.051	0.263
0.912	0.010	0.046	9.772	-0.415	1.051	0.263
0.913	0.010	0.046	9.772	-0.415	1.017	0.263
0.914	0.010	0.046	9.772	-0.415	1.017	0.263
0.915	0.010	0.042	9.769	-0.542	1.017	0.263
0.916	0.010	0.042	9.769	-0.542	1.017	0.263
0.917	0.106	0.046	9.772	-0.415	1.017	0.263
0.918	0.010	0.042	9.772	-0.542	1.017	0.263
0.919	0.106	0.042	9.772	-0.542	1.017	0.263
0.920	0.106	0.042	9.772	-0.542	1.017	0.263
0.921	0.106	0.022	9.772	-0.542	1.017	0.237
0.922	0.106	0.022	9.772	-0.822	0.509	0.237
0.923	0.106	0.022	9.772	-0.822	0.509	0.237
0.924	0.106	0.042	9.772	-0.542	1.017	0.263
0.925	0.106	0.042	9.772	-0.822	1.017	0.263
0.926	0.106	0.046	9.951	-0.542	1.017	0.263
0.927	0.106	0.046	9.951	-0.542	1.017	0.263
0.928	0.106	0.046	9.974	-0.542	1.017	0.263
0.929	0.106	0.046	9.974	-0.542	1.017	0.263
0.930	0.010	0.046	9.772	-0.678	0.509	0.263
0.931	0.010	0.046	9.772	-0.678	0.509	0.263
0.932	0.010	0.042	9.772	-0.678	0.509	0.237
0.933	0.000	0.036	9.772	-0.822	0.475	0.203
0.934	0.000	0.042	9.772	-0.678	0.475	0.237
0.935	0.000	0.042	9.772	-0.678	0.475	0.237
0.936	0.000	0.036	9.772	-0.822	0.127	0.203
0.937	0.000	0.022	9.772	-0.958	-0.008	0.127
0.938	0.000	0.022	9.776	-0.958	-0.008	0.127
0.939	0.000	0.022	9.776	-0.958	-0.008	0.127
0.940	0.000	0.036	9.974	-0.822	-0.008	0.203
0.941	0.000	0.046	10.249	-0.678	-0.008	0.263
0.942	0.000	0.046	10.249	-0.822	-0.008	0.263
0.943	0.000	0.046	10.249	-0.678	-0.008	0.263
0.944	0.000	0.046	10.249	-0.678	-0.008	0.263
0.945	0.000	0.046	10.249	-0.678	-0.008	0.263
0.946	0.000	0.094	10.249	-0.542	0.127	0.534
0.947	0.000	0.094	10.249	-0.136	0.127	0.534
0.948	0.000	0.094	10.249	-0.136	0.127	0.534
0.949	0.046	0.168	10.249	-0.034	0.475	0.949
0.950	0.046	0.168	10.249	-0.068	0.475	0.949
0.951	0.046	0.168	10.249	-0.136	0.475	0.949
0.952	0.046	0.168	10.249	-0.136	0.475	0.949
0.953	0.046	0.168	10.058	-0.136	0.127	0.949
0.954	0.046	0.168	10.058	-0.136	0.127	0.949
0.955	0.046	0.094	10.058	-0.542	0.127	0.534
0.956	0.090	0.168	10.058	-0.136	0.475	0.949
0.957	0.090	0.094	10.058	-0.542	0.475	0.534
0.958	0.090	0.168	10.058	-0.136	1.627	0.949
0.959	0.090	0.168	10.058	-0.542	1.627	0.949
0.960	0.168	0.168	10.058	-0.542	1.627	0.949
0.961	0.168	0.186	10.058	-0.136	1.627	1.051
0.962	0.168	0.186	10.058	-0.136	1.627	1.051
0.963	0.168	0.190	10.058	-0.068	1.627	1.076
0.964	0.168	0.190	10.058	-0.034	1.899	1.076
0.965	0.168	0.190	10.249	-0.017	2.153	1.076
0.966	0.090	0.190	10.058	-0.034	1.627	1.076
0.967	0.090	0.190	10.058	-0.034	1.627	1.076
0.968	0.168	0.190	10.058	-0.017	1.627	1.076
0.969	0.090	0.190	10.058	-0.034	1.627	1.076
0.970	0.090	0.190	10.058	-0.034	1.627	1.076
0.971	0.090	0.190	10.058	-0.034	1.076	1.076
0.972	0.090	0.192	10.058	-0.017	1.627	1.076
0.973	0.090	0.190	10.058	-0.034	1.076	1.076
0.974	0.090	0.190	10.058	-0.068	0.127	1.051
0.975	0.090	0.190	9.974	-0.068	0.127	1.051
0.976	0.090	0.190	9.974	-0.068	1.076	1.051
0.977	0.090	0.190	9.974	-0.068	1.076	1.051
0.978	0.190	0.190	9.986	-0.034	1.144	1.076
0.979	0.190	0.190	9.986	-0.034	1.144	1.051
0.980	0.190	0.190	9.986	-0.034	1.144	1.051
0.981	0.090	0.186	9.986	-0.068	1.144	0.949
0.982	0.090	0.190	9.986	-0.068	1.144	1.051
0.983	0.190	0.190	9.986	-0.068	1.144	1.051
0.984	0.190	0.190	9.986	-0.068	1.144	1.051
0.985	0.190	0.190	9.986	-0.136	1.144	1.051
0.986	0.190	0.190	9.986	-0.136	1.144	1.051
0.987	0.190	0.190	9.986	-0.136	1.144	1.051
0.988	0.190	0.190	9.986	-0.136	1.144	1.051
0.989	0.190	0.190	9.986	-0.144	1.144	1.076
0.990	0.190	0.190	9.962	-0.483	1.144	1.051
0.991	0.190	0.190	9.962	-0.483	1.144	1.076
0.992	0.168	0.190	9.962	-0.483	1.144	1.076
0.993	0.090	0.190	9.962	-0.534	1.144	0.534
0.994	0.090	0.190	9.962	-0.534	1.076	0.534
0.995	0.090	0.094	9.962	-0.542	1.017	0.526
0.996	0.090	0.094	9.962	-0.542	1.017	0.526
0.997	0.090	0.093	9.866	-0.958	0.263	0.509
0.998	0.090	0.093	9.866	-1.060	0.263	0.263
0.999	0.090	0.084	9.866	-1.060	0.263	0.254
1.000	0.090	0.022	9.866	-1.060	0.127	0.237
1.001	0.090	0.010	9.866	-1.093	0.127	0.059
1.002	0.090	0.022	9.962	-1.060	0.263	0.237
1.003	0.090	0.022	9.962	-1.093	0.263	0.237
1.004	0.090	0.022	9.962	-1.093	0.263	0.237
1.005	0.142	0.022	9.968	-1.060	0.263	0.237
1.006	0.142	0.022	9.968	-1.060	0.127	0.237
1.007	0.142	0.093	9.968	-1.060	0.263	0.254
1.008	0.142	0.093	9.968	-1.060	0.127	0.254
1.009	0.142	0.022	9.968	-1.060	0.127	0.237
1.010	0.142	0.093	9.968	-1.026	0.127	0.254
1.011	0.142	0.093	9.968	-1.026	0.127	0.254
1.012	0.142	0.093	9.968	-1.026	0.127	0.254
1.013	0.142	0.093	9.968	-1.026	0.127	0.254
1.014	0.142	0.093	9.968	-1.026	0.127	0.254
1.015	0.142	0.093	9.968	-1.026	0.127	0.254
1.016	0.142	0.093	9.968	-1.026	0.127	0.254
1.017	0.142	0.093	9.962	-1.026	0.127	0.254
1.018	0.094	0.046	9.962	-1.026	0.127	0.237
1.019	0.142	0.046	9.962	-1.026	0.127	0.254
1.020	0.142	0.022	9.962	-1.060	0.127	0.237
1.021	0.142	0.046	9.962	-1.026	0.263	0.254
1.022	0.142	0.046	9.962	-1.026	0.263	0.254
1.023	0.142	0.046	9.962	-1.026	0.263	0.254
1.024	0.142	0.093	9.962	-1.026	0.263	0.263
1.025	0.142	0.094	9.968	-0.483	0.534	0.263
1.026	0.142	0.094	9.968	-0.483	0.534	0.263
1.027	0.142	0.094	9.968	-0.483	0.534	0.263
1.028	0.094	0.093	9.968	-0.517	0.263	0.263
1.029	0.094	0.094	10.131	-0.517	0.263	0.534
1.030	0.094	0.094	10.131	-0.517	0.263	0.534
1.031	0.094	0.094	10.131	-0.517	0.263	0.534
1.032	-0.096	0.046	10.131	-0.542	0.263	0.263
1.033	-0.096	0.046	10.131	-0.542	0.263	0.263
1.034	-0.096	-0.012	10.131	-1.026	0.263	0.254
1.035	-0.096	0.046	10.131	-0.542	0.534	0.263
1.036	-0.108	0.046	10.131	-0.542	0.534	0.263
1.037	-0.108	0.046	10.131	-0.542	0.534	0.263
1.038	-0.108	0.046	10.131	-0.678	0.534	0.263
1.039	-0.108	0.046	10.131	-0.678	0.534	0.263
1.040	-0.108	0.094	10.131	-0.542	0.534	0.534
1.041	-0.108	0.046	9.968	-0.678	0.534	0.263
1.042	-0.145	0.046	9.962	-0.678	0.263	0.263
1.043	-0.108	0.094	9.962	-0.542	0.263	0.534
1.044	-0.096	0.094	9.962	-0.517	0.263	0.534
1.045	0.046	0.094	9.962	-0.144	0.534	0.814
1.046	0.046	0.094	9.962	-0.517	0.534	0.534
1.047	0.046	0.094	9.968	-0.144	0.602	0.814
1.048	0.046	0.144	9.968	-0.136	0.949	0.814
1.049	0.046	0.168	9.968	-0.068	1.076	0.949
1.050	0.046	0.168	9.968	-0.068	1.076	0.949
1.051	0.046	0.186	9.968	-0.068	1.348	1.068
1.052	0.046	0.168	9.962	-0.136	1.076	0.949
1.053	0.046	0.144	9.962	-0.136	1.076	0.814
1.054	0.046	0.144	9.968	-0.136	1.076	0.814
1.055	-0.096	0.094	9.962	-0.136	1.076	0.814
1.056	-0.108	0.094	9.962	-0.136	1.076	0.534
1.057	-0.108	0.094	9.962	-0.136	0.949	0.534
1.058	-0.108	0.094	9.962	-0.517	0.949	0.534
1.059	-0.108	0.094	9.962	-0.517	0.949	0.534
1.060	-0.108	0.094	9.962	-0.542	0.949	0.534
1.061	-0.108	0.046	9.962	-0.542	0.949	0.407
1.062	-0.108	0.094	9.962	-0.542	0.949	0.534
1.063	-0.108	0.046	9.962	-0.542	0.949	0.407
1.064	-0.108	0.024	9.962	-0.542	0.670	0.263
1.065	-0.108	0.024	9.772	-0.542	0.670	0.263
1.066	-0.096	0.024	9.772	-0.542	0.949	0.263
1.067	-0.096	0.010	9.772	-0.551	0.949	0.136
1.068	-0.096	0.010	9.772	-0.551	0.949	0.263
1.069	-0.096	0.010	9.772	-0.551	0.949	0.263
1.070	-0.096	0.010	9.772	-0.551	0.949	0.263
1.071	-0.096	0.010	9.772	-0.678	0.949	0.136
1.072	-0.096	0.010	9.772	-0.678	0.949	0.136
1.073	-0.096	0.010	9.772	-0.551	0.949	0.407
1.074	-0.096	0.010	9.772	-0.678	0.949	0.136
1.075	-0.096	0.010	9.772	-0.678	0.949	0.136
1.076	-0.096	0.010	9.772	-0.678	0.949	0.136
1.077	-0.096	0.010	9.772	-0.822	0.949	0.136
1.078	0.022	0.010	9.772	-0.678	1.085	0.136
1.079	0.022	0.010	9.772	-0.678	1.085	0.127
1.080	0.022	0.010	9.772	-0.678	1.085	0.127
1.081	0.022	0.010	9.772	-0.678	1.085	0.136
1.082	0.022	0.010	9.772	-0.678	1.085	0.136
1.083	0.022	0.024	9.772	-0.551	1.085	0.407
1.084	0.022	0.094	9.772	-0.551	1.085	0.534
1.085	0.022	0.024	9.772	-0.678	0.949	0.407
1.086	0.046	0.094	9.772	-0.551	1.085	0.534
1.087	0.046	0.094	9.772	-0.542	1.619	0.534
1.088	0.046	0.094	9.772	-0.542	1.619	0.534
1.089	0.046	0.094	9.772	-0.542	1.619	0.534
1.090	0.046	0.024	9.772	-0.551	1.085	0.407
1.091	0.046	0.024	9.772	-0.551	1.085	0.407
1.092	0.189	0.094	9.773	-0.542	1.619	0.534
1.093	0.189	0.024	9.773	-0.551	1.619	0.407
1.094	0.046	0.010	9.772	-0.814	1.085	0.136
1.095	0.022	0.010	9.772	-0.822	1.085	0.127
1.096	0.022	0.010	9.772	-1.026	1.085	0.127
1.097	0.022	0.004	9.772	-1.076	1.085	0.059
1.098	0.022	0.004	9.772	-1.076	1.085	0.059
1.099	0.022	0.004	9.772	-1.085	1.085	0.059
1.100	0.022	0.004	9.772	-1.085	1.619	0.059
1.101	0.022	0.004	9.772	-1.085	1.619	0.059
1.102	0.022	0.004	9.773	-1.085	1.619	0.059
1.103	0.022	0.004	9.773	-1.085	1.619	0.059
1.104	0.022	0.004	9.773	-1.076	1.619	0.059
1.105	0.022	0.004	9.963	-1.026	1.619	0.136
1.106	0.022	0.024	10.010	-0.822	1.619	0.407
1.107	0.022	0.024	10.155	-0.822	2.034	0.407
1.108	0.022	0.094	10.155	-0.814	2.034	0.534
1.109	0.022	0.094	10.155	-0.551	2.034	0.534
1.110	0.022	0.010	10.155	-0.814	2.034	0.136
1.111	0.022	0.010	10.155	-0.814	2.034	0.059
1.112	0.022	0.004	10.155	-0.822	2.034	0.025
1.113	0.022	0.010	10.155	-0.814	2.034	0.059
1.114	0.022	0.010	10.155	-0.822	2.034	0.059
1.115	0.022	0.010	10.155	-1.026	1.619	0.059
1.116	0.022	0.010	10.155	-1.026	1.619	0.059
1.117	0.022	0.021	10.155	-0.822	1.619	0.127
1.118	0.022	0.021	10.155	-0.822	1.619	0.127
1.119	0.022	0.021	10.153	-1.026	1.619	0.127
1.120	0.180	0.046	10.153	-0.822	1.619	0.263
1.121	0.180	0.094	10.153	-0.814	1.619	0.534
1.122	0.180	0.094	10.153	-0.814	1.619	0.534
1.123	0.180	0.046	10.010	-0.822	1.110	0.263
1.124	0.180	0.046	10.010	-0.814	1.619	0.263
1.125	0.180	0.046	10.010	-0.814	1.619	0.263
1.126	0.180	0.046	10.010	-0.814	1.619	0.263
1.127	0.180	0.046	10.010	-0.814	1.619	0.263
1.128	0.180	0.046	10.010	-0.814	1.110	0.263
1.129	0.180	0.046	9.963	-0.822	1.110	0.263
1.130	0.180	0.046	9.963	-0.822	1.110	0.263
1.131	0.189	0.046	10.010	-0.814	1.110	0.263
1.132	0.189	0.046	10.010	-0.814	1.110	0.263
1.133	0.189	0.046	10.010	-0.814	1.110	0.263
1.134	0.189	0.046	10.010	-0.814	1.110	0.263
1.135	0.189	0.046	10.010	-0.814	1.110	0.263
1.136	0.189	0.046	10.010	-0.814	1.085	0.263
1.137	0.189	0.046	10.010	-0.822	1.085	0.263
1.138	0.190	0.046	10.010	-0.822	1.085	0.263
1.139	0.190	0.046	10.010	-0.822	1.085	0.263
1.140	0.190	0.046	10.010	-0.822	1.085	0.263
1.141	0.190	0.046	10.010	-0.822	1.085	0.263
1.142	0.190	0.046	9.963	-0.958	1.085	0.263
1.143	0.190	0.046	10.010	-0.822	1.085	0.263
1.144	0.190	0.046	10.010	-0.822	1.085	0.263
1.145	0.190	0.046	10.010	-0.542	1.085	0.263
1.146	0.190	0.094	10.010	-0.542	1.085	0.534
1.147	0.190	0.094	10.010	-0.542	0.670	0.534
1.148	0.190	0.094	10.010	-0.542	0.670	0.534
1.149	0.190	0.094	10.010	-0.534	0.670	0.534
1.150	0.190	0.094	10.010	-0.136	0.670	0.534
1.151	0.190	0.046	10.010	-0.517	0.670	0.263
1.152	0.190	0.046	10.010	-0.517	0.670	0.263
1.153	0.190	0.046	10.010	-0.517	0.263	0.263
1.154	0.190	0.046	10.010	-0.517	0.263	0.263
1.155	0.190	0.046	9.962	-0.534	0.263	0.263
1.156	0.190	0.046	9.962	-0.534	0.263	0.263
1.157	0.180	0.022	9.939	-0.542	0.263	0.263
1.158	0.022	0.022	9.939	-0.958	0.263	0.263
1.159	0.022	0.022	9.939	-1.026	0.263	0.263
1.160	-0.001	0.022	9.939	-1.026	0.263	0.263
1.161	-0.001	0.022	9.939	-0.958	0.263	0.263
1.162	-0.001	0.046	9.939	-0.551	0.263	0.263
1.163	-0.001	0.022	9.939	-0.958	0.263	0.263
1.164	-0.001	0.046	9.939	-0.551	0.263	0.263
1.165	-0.001	0.046	9.939	-0.542	0.263	0.263
1.166	-0.001	0.046	9.939	-0.542	0.263	0.263
1.167	-0.001	0.046	9.939	-0.542	0.263	0.263
1.168	-0.097	0.022	9.939	-0.551	0.263	0.263
1.169	-0.097	0.022	9.939	-0.542	0.263	0.263
1.170	-0.120	0.022	9.939	-0.542	0.263	0.263
1.171	-0.144	0.022	9.939	-0.542	0.263	0.127
1.172	-0.144	0.022	9.939	-0.542	0.263	0.127
1.173	-0.144	0.022	9.939	-0.542	0.263	0.127
1.174	-0.144	0.022	9.939	-0.542	0.263	0.127
1.175	-0.144	0.022	9.939	-0.542	0.263	0.127
1.176	-0.144	0.009	9.939	-0.551	0.263	0.119
1.177	-0.144	0.022	9.939	-0.542	0.263	0.127
1.178	-0.144	0.022	9.939	-0.542	0.263	0.127
1.179	-0.120	0.022	9.939	-0.542	0.263	0.127
1.180	-0.096	0.022	9.939	-0.542	0.263	0.127
1.181	-0.096	0.022	9.867	-0.542	0.263	0.127
1.182	-0.096	0.022	9.867	-0.542	0.263	0.127
1.183	-0.120	0.022	9.867	-0.542	0.263	0.127
1.184	-0.120	0.009	9.867	-0.542	0.263	0.127
1.185	-0.120	0.022	9.867	-0.517	0.263	0.127
1.186	-0.120	0.022	9.867	-0.517	0.263	0.127
1.187	-0.120	0.022	9.867	-0.517	0.263	0.127
1.188	-0.120	0.046	9.867	-0.271	0.398	0.254
1.189	-0.120	0.046	9.867	-0.517	0.398	0.254
1.190	-0.120	0.046	9.867	-0.271	1.085	0.263
1.191	-0.120	0.046	9.867	-0.517	1.085	0.254
1.192	-0.120	0.046	9.939	-0.271	1.085	0.254
1.193	-0.120	0.046	9.939	-0.271	1.085	0.254
1.194	-0.120	0.046	9.962	-0.271	1.093	0.254
1.195	-0.096	0.046	9.962	-0.271	1.093	0.254
1.196	-0.096	0.046	9.962	-0.517	1.093	0.127
1.197	-0.096	0.046	9.962	-0.517	1.636	0.254
1.198	-0.096	0.046	9.962	-0.517	1.093	0.127
1.199	-0.073	0.046	9.962	-0.517	1.093	0.254
1.200	-0.073	0.046	9.962	-0.517	1.093	0.254
1.201	-0.073	0.046	9.962	-0.542	1.085	0.254
1.202	-0.073	0.046	9.957	-0.542	1.085	0.254
1.203	-0.073	0.046	9.957	-0.542	1.085	0.254
1.204	-0.073	0.046	9.957	-0.542	1.085	0.237
1.205	-0.001	0.046	9.962	-0.517	1.636	0.254
1.206	-0.001	0.046	9.962	-0.517	1.636	0.254
1.207	-0.001	0.046	9.962	-0.517	1.636	0.254
1.208	0.094	0.046	9.962	-0.517	1.636	0.263
1.209	0.094	0.046	9.962	-0.517	1.636	0.263
1.210	0.289	0.072	9.962	-0.271	1.636	0.263
1.211	0.289	0.046	9.962	-0.517	1.636	0.263
1.212	0.289	0.046	9.962	-0.517	1.636	0.263
1.213	0.289	0.046	9.962	-0.517	1.636	0.263
1.214	0.289	0.046	9.962	-0.542	1.085	0.254
1.215	0.289	0.046	9.962	-0.542	0.814	0.254
1.216	0.289	0.046	9.962	-0.542	0.814	0.254
1.217	0.289	0.046	9.957	-0.542	0.814	0.237
1.218	0.289	0.046	9.962	-0.542	0.814	0.237
1.219	0.094	0.046	9.962	-0.822	0.814	0.127
1.220	0.094	0.046	9.962	-0.822	0.814	0.237
1.221	0.094	0.042	9.962	-0.822	0.814	0.237
1.222	0.094	0.046	9.962	-0.822	0.814	0.254
1.223	0.094	0.046	9.962	-0.542	1.085	0.263
1.224	0.094	0.046	9.962	-0.542	1.636	0.263
1.225	0.094	0.046	9.962	-0.542	1.899	0.263
1.226	0.094	0.046	9.962	-0.542	2.034	0.534
1.227	0.094	0.046	9.962	-0.542	1.899	0.534
1.228	0.094	0.046	9.957	-0.822	1.899	0.263
1.229	0.094	0.046	9.957	-0.822	1.899	0.263
1.230	0.094	0.046	9.962	-0.542	1.899	0.805
1.231	0.072	0.046	9.962	-0.542	1.899	0.263
1.232	-0.001	0.046	9.962	-0.822	1.899	0.263
1.233	0.072	0.046	9.962	-0.822	1.899	0.263
1.234	0.000	0.046	9.962	-0.822	1.899	0.263
1.235	0.000	0.046	9.962	-1.076	1.899	0.237
1.236	0.000	0.046	9.962	-1.076	1.899	0.237
1.237	0.000	0.042	9.962	-1.085	0.814	0.127
1.238	0.000	0.022	9.962	-1.153	0.534	0.127
1.239	0.000	0.022	9.962	-1.153	0.534	0.127
1.240	0.000	0.022	9.962	-1.356	0.534	0.127
1.241	0.000	0.042	9.962	-1.153	0.534	0.127
1.242	0.000	0.042	9.957	-1.153	0.534	0.237
1.243	0.000	0.022	9.951	-1.356	0.534	0.127
1.244	0.000	0.022	9.951	-1.356	0.534	0.127
1.245	0.000	0.022	9.951	-1.356	0.534	0.127
1.246	0.000	0.022	9.951	-1.153	0.534	0.127
1.247	0.000	0.022	9.951	-1.102	0.534	0.127
1.248	0.000	0.042	9.951	-1.085	0.534	0.237
1.249	0.000	0.022	9.951	-1.102	0.534	0.127
1.250	0.000	0.022	9.867	-1.153	0.008	0.127
1.251	0.000	0.022	9.867	-1.153	0.534	0.127
1.252	0.000	0.022	9.867	-1.153	0.534	0.127
1.253	0.000	0.022	9.867	-1.153	0.534	0.127
1.254	0.000	0.010	9.772	-1.153	0.534	0.127
1.255	0.000	0.010	9.772	-1.153	0.237	0.127
1.256	0.000	0.010	9.772	-1.153	0.237	0.127
1.257	0.000	0.010	9.772	-1.356	0.237	0.127
1.258	0.000	0.010	9.772	-1.356	0.534	0.127
1.259	0.000	0.010	9.772	-1.356	0.534	0.127
1.260	0.000	0.010	9.772	-1.356	0.814	0.127
1.261	0.000	0.022	9.772	-1.356	0.814	0.127
1.262	0.000	0.022	9.772	-1.356	0.814	0.127
1.263	0.000	0.022	9.772	-1.356	0.814	0.127
1.264	0.000	0.022	9.772	-1.153	0.949	0.127
1.265	0.000	0.046	9.772	-1.102	1.144	0.136
1.266	0.000	0.022	9.772	-1.093	1.144	0.136
1.267	0.000	0.046	9.867	-1.085	1.144	0.263
1.268	-0.048	0.046	9.772	-1.085	0.949	0.263
1.269	0.000	0.046	9.772	-0.814	0.949	0.263
1.270	0.000	0.046	9.772	-0.814	0.949	0.263
1.271	0.000	0.046	9.770	-1.085	0.814	0.263
1.272	0.000	0.046	9.770	-1.085	0.814	0.263
1.273	0.000	0.046	9.770	-1.085	0.814	0.263
1.274	0.000	0.046	9.770	-1.085	0.814	0.263
1.275	0.000	0.022	9.770	-1.093	0.534	0.136
1.276	0.000	0.022	9.770	-1.093	0.534	0.136
1.277	0.042	0.022	9.770	-1.085	0.534	0.136
1.278	0.042	0.046	9.772	-0.814	0.534	0.263
1.279	0.042	0.022	9.772	-1.085	0.534	0.136
1.280	0.093	0.022	9.772	-1.085	0.534	0.136
1.281	0.118	0.046	9.867	-0.814	0.534	0.263
1.282	0.214	0.046	9.867	-0.542	0.534	0.263
1.283	0.238	0.046	9.867	-0.271	0.534	0.263
1.284	0.238	0.046	9.867	-0.271	0.534	0.263
1.285	0.238	0.046	9.867	-0.271	0.534	0.407
1.286	0.238	0.046	9.867	-0.271	0.534	0.407
1.287	0.238	0.093	9.867	-0.271	0.814	0.526
1.288	0.238	0.093	9.867	-0.271	0.814	0.526
1.289	0.238	0.084	9.867	-0.271	0.534	0.526
1.290	0.238	0.046	9.867	-0.271	0.534	0.407
1.291	0.238	0.046	9.867	-0.271	0.534	0.407
1.292	0.238	0.046	9.951	-0.271	0.534	0.263
1.293	0.238	0.046	9.963	-0.271	0.534	0.263
1.294	0.286	0.046	9.963	-0.271	0.534	0.407
1.295	0.238	0.046	9.963	-0.271	0.534	0.407
1.296	0.238	0.084	9.963	-0.271	0.534	0.407
1.297	0.238	0.046	9.963	-0.534	0.534	0.263
1.298	0.238	0.046	9.963	-0.542	0.534	0.263
1.299	0.238	0.084	9.963	-0.534	0.534	0.263
1.300	0.238	0.084	9.974	-0.534	0.534	0.263
1.301	0.238	0.046	9.974	-0.542	0.534	0.263
1.302	0.238	0.084	9.974	-0.534	0.534	0.263
1.303	0.238	0.084	9.963	-0.534	0.534	0.263
1.304	0.238	0.084	9.974	-0.534	0.534	0.263
1.305	0.286	0.084	9.974	-0.534	1.085	0.263
1.306	0.287	0.094	10.153	-0.271	1.085	0.534
1.307	0.371	0.168	10.153	-0.144	1.085	0.542
1.308	0.287	0.094	10.153	-0.271	0.534	0.534
1.309	0.287	0.094	10.153	-0.271	0.534	0.534
1.310	0.287	0.094	10.153	-0.271	0.534	0.534
1.311	0.287	0.094	10.153	-0.271	0.534	0.534
1.312	0.287	0.120	10.153	-0.144	0.534	0.542
1.313	0.287	0.168	10.153	-0.136	0.534	0.542
1.314	0.287	0.120	10.153	-0.144	0.534	0.542
1.315	0.287	0.094	10.153	-0.271	0.534	0.534
1.316	0.287	0.094	10.153	-0.144	0.534	0.534
1.317	0.287	0.094	10.153	-0.144	0.534	0.534
1.318	0.359	0.094	10.153	-0.144	0.534	0.534
1.319	0.359	0.084	10.149	-0.144	0.534	0.475
1.320	0.359	0.084	10.149	-0.144	0.534	0.475
1.321	0.359	0.094	10.153	-0.144	1.068	0.534
1.322	0.359	0.094	10.153	-0.144	1.068	0.534
1.323	0.359	0.120	10.153	-0.136	1.068	0.542
1.324	0.359	0.094	10.153	-0.144	0.534	0.534
1.325	0.359	0.120	10.153	-0.136	1.068	0.542
1.326	0.359	0.120	10.153	-0.144	1.068	0.542
1.327	0.359	0.120	10.153	-0.144	1.068	0.542
1.328	0.359	0.094	10.153	-0.246	1.068	0.534
1.329	0.359	0.120	10.153	-0.144	1.068	0.542
1.330	0.359	0.094	10.149	-0.246	1.068	0.542
1.331	0.359	0.094	10.082	-0.246	1.068	0.542
1.332	0.359	0.094	10.082	-0.246	1.068	0.542
1.333	0.359	0.094	10.082	-0.246	1.085	0.542
1.334	0.359	0.094	10.082	-0.246	1.085	0.542
1.335	0.359	0.120	10.082	-0.271	1.085	0.542
1.336	0.359	0.120	10.082	-0.271	1.085	0.542
1.337	0.359	0.094	10.082	-0.534	1.068	0.534
1.338	0.359	0.120	10.082	-0.271	1.085	0.534
1.339	0.359	0.168	10.082	-0.271	1.085	0.542
1.340	0.359	0.180	10.082	-0.271	2.136	0.746
1.341	0.359	0.180	10.082	-0.271	2.136	0.542
1.342	0.359	0.190	10.082	-0.271	2.136	0.746
1.343	0.359	0.190	10.082	-0.271	1.085	0.746
1.344	0.072	0.180	10.082	-0.271	1.085	0.542
1.345	0.190	0.180	10.082	-0.271	1.085	0.746
1.346	0.190	0.180	10.082	-0.271	1.068	0.746
1.347	0.190	0.190	10.082	-0.271	1.085	0.805
1.348	0.190	0.180	10.082	-0.246	1.085	0.805
1.349	0.190	0.180	10.082	-0.246	1.085	1.017
1.350	0.190	0.190	10.082	-0.068	1.085	1.076
1.351	0.190	0.190	10.082	-0.017	1.085	1.076
1.352	0.190	0.190	10.082	-0.017	1.085	1.076
1.353	0.190	0.190	10.149	-0.008	1.110	1.076
1.354	0.190	0.190	10.082	-0.008	1.110	1.076
1.355	0.190	0.190	9.986	-0.008	1.085	1.076
1.356	0.072	0.190	9.974	-0.017	1.085	1.076
1.357	0.010	0.190	9.974	-0.068	1.085	1.076
1.358	0.010	0.190	9.974	-0.068	1.085	1.076
1.359	0.010	0.190	9.974	-0.068	1.085	1.076
1.360	0.010	0.180	9.974	-0.246	1.085	1.017
1.361	0.010	0.180	9.974	-0.246	1.085	1.017
1.362	0.010	0.190	9.974	-0.246	1.110	1.076
1.363	0.010	0.190	9.974	-0.246	1.110	1.076
1.364	0.010	0.190	9.974	-0.246	1.110	1.076
1.365	0.010	0.190	9.974	-0.068	1.619	1.076
1.366	0.010	0.190	9.974	-0.246	1.110	1.076
1.367	0.010	0.190	9.974	-0.246	1.110	1.076
1.368	0.010	0.190	9.974	-0.246	1.110	1.076
1.369	0.010	0.190	9.974	-0.068	1.110	1.076
1.370	0.010	0.190	9.974	-0.068	1.110	1.076
1.371	0.010	0.190	9.974	-0.068	1.110	1.076
1.372	0.010	0.190	9.974	-0.068	1.110	1.076
1.373	0.010	0.180	9.974	-0.068	1.110	1.017
1.374	0.010	0.190	9.974	-0.068	1.619	1.076
1.375	0.010	0.190	9.974	-0.068	1.110	1.076
1.376	0.010	0.190	9.974	-0.017	1.110	1.076
1.377	0.010	0.190	9.974	-0.017	1.110	1.076
1.378	0.045	0.190	9.974	-0.017	1.619	1.076
1.379	0.045	0.190	9.965	-0.017	1.619	1.076
1.380	0.045	0.190	9.962	-0.017	1.619	1.076
1.381	0.045	0.120	9.962	-0.068	1.619	0.814
1.382	0.190	0.120	9.962	-0.068	1.619	0.814
1.383	0.190	0.094	9.960	-0.110	1.110	0.534
1.384	0.190	0.094	9.960	-0.110	1.110	0.534
1.385	0.045	0.093	9.960	-0.110	1.110	0.526
1.386	0.045	0.093	9.960	-0.110	1.110	0.526
1.387	0.045	0.093	9.960	-0.110	1.110	0.526
1.388	0.045	0.093	9.960	-0.110	1.110	0.526
1.389	0.045	0.036	9.960	-0.110	1.110	0.509
1.390	0.045	0.022	9.960	-0.110	1.110	0.263
1.391	0.045	0.022	9.960	-0.110	1.110	0.263
1.392	0.045	0.022	9.960	-0.271	1.110	0.127
1.393	0.190	0.022	9.962	-0.110	1.110	0.263
1.394	0.190	0.022	9.962	-0.110	1.110	0.263
1.395	0.190	0.022	9.962	-0.110	1.110	0.263
1.396	0.190	0.036	9.962	-0.068	1.619	0.509
1.397	0.190	0.036	9.962	-0.110	1.619	0.263
1.398	0.190	0.036	9.962	-0.110	1.619	0.263
1.399	0.045	0.022	9.962	-0.271	1.110	0.127
1.400	0.045	0.022	9.962	-0.271	1.110	0.127
1.401	0.045	0.022	9.962	-0.271	1.619	0.127
1.402	0.045	0.022	9.962	-0.271	1.619	0.127
1.403	0.045	0.022	9.962	-0.280	1.110	0.127
1.404	0.045	0.022	9.974	-0.280	1.110	0.127
1.405	0.190	0.022	9.974	-0.280	2.026	0.127
1.406	0.190	0.022	9.974	-0.280	2.026	0.127
1.407	0.190	0.022	9.974	-0.280	2.026	0.127
1.408	0.190	0.046	9.974	-0.271	2.026	0.263
1.409	0.190	0.046	9.974	-0.271	2.026	0.263
1.410	0.190	0.093	9.974	-0.271	2.026	0.263
1.411	0.190	0.094	9.974	-0.144	2.026	0.263
1.412	0.190	0.093	9.974	-0.271	1.619	0.263
1.413	0.190	0.093	9.974	-0.271	1.619	0.263
1.414	0.190	0.093	9.974	-0.144	1.619	0.263
1.415	0.190	0.046	9.974	-0.271	1.619	0.127
1.416	0.190	0.046	9.974	-0.271	1.627	0.127
1.417	0.190	0.046	9.963	-0.271	1.627	0.127
1.418	0.190	0.090	9.963	-0.271	1.627	0.263
1.419	0.190	0.046	9.963	-0.271	1.627	0.127
1.420	0.190	0.012	9.960	-0.754	1.619	0.127
1.421	0.190	0.010	9.960	-0.754	1.619	0.127
1.422	0.190	0.010	9.960	-0.754	1.619	0.127
1.423	0.190	0.010	9.960	-0.958	1.619	0.127
1.424	0.190	0.010	9.960	-0.958	1.619	0.127
1.425	0.190	0.012	9.960	-0.754	1.627	0.127
1.426	0.190	0.046	9.960	-0.754	2.026	0.127
1.427	0.094	0.012	9.960	-0.754	1.627	0.127
1.428	0.190	0.012	9.960	-0.754	1.627	0.127
1.429	0.190	0.046	9.963	-0.271	1.627	0.127
1.430	0.190	0.046	9.963	-0.271	1.627	0.127
1.431	0.190	0.090	9.963	-0.271	1.627	0.263
1.432	0.190	0.090	9.963	-0.271	1.627	0.263
1.433	0.190	0.094	9.963	-0.271	1.627	0.263
1.434	0.286	0.106	9.963	-0.144	1.627	0.475
1.435	0.287	0.106	9.963	-0.144	1.627	0.475
1.436	0.287	0.180	9.963	-0.136	2.026	0.534
1.437	0.287	0.180	9.963	-0.136	2.026	0.534
1.438	0.286	0.106	9.963	-0.144	1.627	0.475
1.439	0.286	0.180	9.963	-0.136	2.026	0.534
1.440	0.286	0.180	9.963	-0.068	1.627	0.534
1.441	0.286	0.180	9.963	-0.017	1.627	0.551
1.442	0.286	0.180	9.962	-0.017	1.627	0.551
1.443	0.286	0.180	9.960	-0.068	1.627	0.534
1.444	0.287	0.180	9.960	-0.017	1.627	0.551
1.445	0.286	0.180	9.960	-0.017	1.627	0.534
1.446	0.286	0.180	9.960	-0.017	1.627	0.551
1.447	0.286	0.180	9.960	-0.008	1.627	0.551
1.448	0.286	0.180	9.960	-0.008	1.627	1.017
1.449	0.286	0.180	9.960	-0.008	1.627	1.017
1.450	0.286	0.180	9.960	-0.017	1.619	0.551
1.451	0.286	0.180	9.960	-0.008	1.619	0.551
1.452	0.286	0.180	9.957	-0.008	1.619	0.551
1.453	0.286	0.180	9.957	0.000	1.619	0.551
1.454	0.286	0.090	9.957	0.000	1.619	0.475
1.455	0.286	0.090	9.957	0.000	1.619	0.475
1.456	0.286	0.090	9.957	0.000	1.619	0.475
1.457	0.286	0.090	9.957	0.000	1.619	0.534
1.458	0.286	0.090	9.957	0.008	1.619	0.534
1.459	0.286	0.090	9.957	0.008	1.619	0.534
1.460	0.286	0.090	9.957	0.008	1.619	0.534
1.461	0.286	0.046	9.957	0.000	1.348	0.475
1.462	0.286	0.046	9.957	0.000	1.348	0.475
1.463	0.286	0.046	9.957	0.000	1.627	0.475
1.464	0.286	0.090	9.957	0.008	2.034	0.534
1.465	0.186	0.090	9.957	0.008	1.627	0.534
1.466	0.186	0.090	9.957	0.008	1.348	0.534
1.467	0.186	0.046	9.867	0.008	1.348	0.475
1.468	0.186	0.046	9.867	0.008	1.348	0.263
1.469	0.186	0.046	9.867	0.127	1.348	0.534
1.470	0.186	0.094	9.867	0.127	2.034	0.534
1.471	0.186	0.094	9.867	0.263	2.034	0.534
1.472	0.186	0.094	9.867	0.263	2.034	0.534
1.473	0.186	0.192	9.867	0.263	2.034	1.076
1.474	0.186	0.192	9.867	0.263	2.034	1.076
1.475	0.186	0.192	9.867	0.263	2.034	1.076
1.476	0.186	0.189	9.867	0.263	1.610	1.068
1.477	0.186	0.189	9.867	0.542	1.610	1.068
1.478	0.186	0.180	9.867	0.263	1.348	1.068
1.479	0.186	0.180	9.867	0.542	1.348	1.068
1.480	0.186	0.180	9.867	0.542	1.348	1.068
1.481	0.186	0.180	9.867	0.542	1.610	1.068
1.482	0.186	0.180	9.867	0.263	1.610	1.068
1.483	0.094	0.094	9.867	0.263	1.610	1.017
1.484	0.094	0.094	9.867	0.263	1.610	1.017
1.485	0.094	0.180	9.867	0.263	1.619	1.068
1.486	0.094	0.094	9.867	0.263	1.610	1.017
1.487	0.094	0.094	9.867	0.263	1.610	1.017
1.488	0.094	0.094	9.867	0.263	1.610	1.017
1.489	0.094	0.094	9.867	0.127	1.348	0.534
1.490	0.094	0.094	9.867	0.127	1.076	0.534
1.491	0.094	0.094	9.968	0.127	1.076	0.534
1.492	0.094	0.094	9.968	0.127	1.076	0.534
1.493	0.094	0.094	9.968	0.127	1.076	0.534
1.494	0.094	0.084	9.968	0.127	1.076	0.534
1.495	0.094	0.094	9.968	0.127	1.076	0.534
1.496	0.094	0.084	9.968	0.000	1.076	0.534
1.497	0.094	0.084	9.968	-0.008	1.076	0.534
1.498	0.094	0.084	9.968	-0.008	1.076	0.534
1.499	0.094	0.094	9.968	0.000	1.610	0.534
1.500	0.094	0.094	9.968	0.263	1.619	1.017
1.501	0.094	0.094	9.968	0.263	1.619	1.017
1.502	0.094	0.094	10.058	0.263	1.619	1.017
1.503	0.094	0.094	10.058	0.263	1.619	1.017
1.504	0.094	0.094	10.058	0.263	1.619	1.017
1.505	0.094	0.094	9.968	0.127	1.610	0.534
1.506	0.094	0.094	9.968	0.127	1.610	0.534
1.507	0.094	0.094	9.968	0.263	1.610	1.017
1.508	0.046	0.094	9.968	0.203	1.610	0.534
1.509	0.046	0.094	9.968	0.263	1.610	1.017
1.510	0.046	0.094	9.968	0.203	1.610	1.017
1.511	0.046	0.180	9.968	0.263	1.619	1.051
1.512	0.046	0.180	9.968	0.263	1.619	1.051
1.513	0.046	0.180	9.968	0.203	1.610	1.051
1.514	0.046	0.094	9.968	0.127	1.085	1.017
1.515	0.046	0.094	9.968	0.127	1.144	1.017
1.516	0.046	0.180	9.968	0.203	1.610	1.051
1.517	0.046	0.180	9.968	0.203	1.610	1.051
1.518	0.046	0.186	10.058	0.263	1.610	1.051
1.519	0.046	0.189	10.058	0.263	1.610	1.051
1.520	0.046	0.189	10.058	0.203	1.610	1.051
1.521	0.046	0.186	10.058	0.127	1.610	1.051
1.522	0.046	0.180	10.058	-0.008	1.610	1.051
1.523	0.046	0.144	10.058	-0.008	1.610	1.017
1.524	0.046	0.144	10.058	-0.008	1.610	1.017
1.525	0.046	0.144	10.058	-0.008	1.610	1.017
1.526	0.046	0.094	10.058	-0.059	1.144	0.542
1.527	0.046	0.093	10.058	-0.136	1.144	0.526
1.528	0.046	0.093	10.058	-0.136	1.144	0.475
1.529	0.046	0.084	10.058	-0.136	1.144	0.475
1.530	0.046	0.093	10.153	-0.136	1.144	0.475
1.531	0.045	0.093	10.058	-0.136	1.085	0.475
1.532	0.045	0.084	10.058	-0.136	1.085	0.475
1.533	0.046	0.093	10.058	-0.136	1.085	0.475
1.534	0.046	0.093	10.058	-0.136	1.085	0.475
1.535	0.046	0.093	10.058	-0.136	0.475	0.475
1.536	0.046	0.093	10.058	-0.136	0.475	0.475
1.537	0.046	0.093	10.058	-0.136	0.475	0.475
1.538	0.046	0.094	10.058	-0.136	1.085	0.475
1.539	0.046	0.094	10.058	-0.136	1.085	0.475
1.540	0.046	0.094	10.058	-0.136	1.144	0.475
1.541	0.046	0.093	9.963	-0.136	1.144	0.475
1.542	0.046	0.094	9.963	-0.136	1.144	0.475
1.543	0.046	0.094	9.963	-0.136	1.144	0.475
1.544	0.046	0.094	9.963	-0.136	1.144	0.526
1.545	0.045	0.094	9.963	-0.136	1.144	0.475
1.546	0.045	0.094	9.963	-0.136	1.144	0.475
1.547	0.045	0.094	9.963	-0.059	1.144	0.526
1.548	0.045	0.094	9.963	-0.136	1.144	0.475
1.549	0.045	0.093	9.963	-0.136	1.085	0.475
1.550	0.045	0.072	9.963	-0.136	1.085	0.475
1.551	0.045	0.072	9.963	-0.136	1.085	0.475
1.552	0.045	0.072	9.963	-0.136	1.085	0.475
1.553	0.045	0.072	9.963	-0.136	1.144	0.475
1.554	0.045	0.093	9.963	-0.136	1.144	0.475
1.555	0.045	0.093	9.951	-0.136	1.144	0.475
1.556	0.045	0.094	10.107	-0.136	1.144	0.526
1.557	0.045	0.094	10.107	-0.136	1.144	0.526
1.558	0.004	0.094	10.107	-0.136	1.144	0.475
1.559	0.004	0.072	10.107	-0.136	1.144	0.407
1.560	0.004	0.072	10.107	-0.136	1.619	0.407
1.561	0.004	0.072	10.107	-0.136	1.144	0.407
1.562	0.004	0.072	10.107	-0.136	1.144	0.407
1.563	0.004	0.072	10.107	-0.136	1.619	0.407
1.564	0.004	0.046	10.107	-0.136	1.619	0.263
1.565	0.004	0.046	10.107	-0.136	1.619	0.263
1.566	0.004	0.046	10.107	-0.136	1.619	0.263
1.567	0.004	0.046	10.107	-0.136	1.619	0.263
1.568	0.004	0.046	9.957	-0.263	1.619	0.263
1.569	0.004	0.046	9.957	-0.263	1.619	0.263
1.570	0.004	0.046	9.957	-0.263	1.619	0.263
1.571	0.004	0.022	9.957	-0.271	1.068	0.127
1.572	0.004	0.022	9.957	-0.271	0.534	0.127
1.573	0.192	0.046	9.957	-0.271	0.534	0.263
1.574	0.192	0.022	9.957	-0.271	0.534	0.127
1.575	0.192	0.022	9.957	-0.271	0.534	0.127
1.576	0.192	0.046	9.957	-0.271	0.949	0.263
1.577	0.192	0.046	9.957	-0.263	1.068	0.263
1.578	0.192	0.046	9.957	-0.263	1.068	0.263
1.579	0.193	0.046	9.957	-0.263	1.076	0.475
1.580	0.193	0.046	9.957	-0.263	1.076	0.475
1.581	0.193	0.046	10.047	-0.136	1.076	0.526
1.582	0.193	0.093	10.047	-0.136	1.076	0.534
1.583	0.193	0.093	10.047	-0.017	1.076	0.534
1.584	0.193	0.046	10.047	-0.136	1.076	0.526
1.585	0.193	0.046	10.047	-0.136	1.076	0.475
1.586	0.193	0.046	10.047	-0.017	1.619	0.526
1.587	0.193	0.093	10.047	-0.008	1.619	0.534
1.588	0.193	0.046	10.047	-0.017	1.076	0.526
1.589	0.193	0.046	10.047	-0.017	1.076	0.526
1.590	0.193	0.046	10.047	-0.017	1.068	0.526
1.591	0.193	0.046	10.047	-0.017	1.068	0.475
1.592	0.193	0.022	10.047	-0.136	1.068	0.263
1.593	0.193	0.046	10.107	-0.017	1.068	0.526
1.594	0.193	0.046	10.107	-0.017	1.068	0.526
1.595	0.193	0.046	10.107	-0.034	1.068	0.526
1.596	0.193	0.093	10.107	-0.017	1.068	1.068
1.597	0.193	0.046	10.107	-0.034	1.068	0.526
1.598	0.193	0.093	10.107	-0.017	1.068	1.068
1.599	0.193	0.093	10.047	-0.017	0.949	1.068
1.600	0.193	0.189	10.047	-0.034	0.949	1.068
1.601	0.193	0.189	10.047	-0.034	0.949	1.068
1.602	0.193	0.189	10.047	-0.017	1.076	1.076
1.603	0.193	0.189	10.047	-0.017	0.949	1.076
1.604	0.193	0.189	10.047	-0.034	0.949	1.076
1.605	0.193	0.189	10.047	-0.034	0.949	1.076
1.606	0.193	0.189	10.010	-0.136	0.949	1.068
1.607	0.287	0.189	10.047	-0.034	0.949	1.068
1.608	0.380	0.189	10.047	-0.017	0.949	1.076
1.609	0.287	0.189	10.047	-0.008	0.949	1.076
1.610	0.287	0.189	10.047	-0.017	0.534	1.068
1.611	0.287	0.093	10.047	-0.034	0.534	0.526
1.612	0.287	0.189	10.047	-0.017	0.949	1.076
1.613	0.287	0.093	10.047	-0.034	0.534	0.526
1.614	0.287	0.094	10.047	-0.034	0.534	0.534
1.615	0.287	0.189	10.047	-0.017	0.949	1.076
1.616	0.287	0.094	10.047	-0.034	0.949	0.534
1.617	0.287	0.094	10.047	-0.034	0.534	0.534
1.618	0.287	0.094	10.047	-0.034	0.534	0.534
1.619	0.383	0.189	10.047	-0.017	0.534	1.076
1.620	0.383	0.190	10.047	-0.008	0.534	1.076
1.621	0.383	0.190	10.047	-0.008	0.949	1.076
1.622	0.383	0.190	10.047	-0.008	1.051	1.076
1.623	0.377	0.190	10.047	-0.008	1.051	1.076
1.624	0.377	0.190	10.047	-0.008	1.076	1.076
1.625	0.377	0.190	10.047	-0.017	1.076	1.076
1.626	0.377	0.189	10.047	-0.034	1.051	1.076
1.627	0.377	0.096	10.047	-0.034	0.534	0.542
1.628	0.377	0.096	10.047	-0.136	0.534	0.542
1.629	0.287	0.096	10.047	-0.136	0.534	0.542
1.630	0.287	0.094	10.047	-0.136	0.534	0.534
1.631	0.287	0.093	10.010	-0.271	0.534	0.526
1.632	0.287	0.093	10.010	-0.271	0.534	0.526
1.633	0.287	0.093	10.010	-0.271	0.534	0.526
1.634	0.377	0.094	10.010	-0.271	0.534	0.534
1.635	0.286	0.094	10.010	-0.542	0.534	0.534
1.636	0.286	0.093	10.010	-0.542	0.534	0.526
1.637	0.286	0.093	10.010	-0.822	0.534	0.526
1.638	0.286	0.093	10.010	-0.822	0.534	0.526
1.639	0.286	0.093	10.010	-0.822	0.534	0.526
1.640	0.286	0.094	10.010	-0.542	0.534	0.534
1.641	0.286	0.094	10.010	-0.542	0.534	0.534
1.642	0.286	0.094	10.010	-0.542	0.534	0.534
1.643	0.286	0.094	10.010	-0.542	0.534	0.534
1.644	0.202	0.093	10.010	-0.542	0.534	0.526
1.645	0.286	0.094	10.010	-0.542	0.534	0.534
1.646	0.286	0.093	10.010	-0.542	0.534	0.526
1.647	0.286	0.093	10.010	-0.483	0.534	0.526
1.648	0.286	0.090	10.010	-0.542	0.534	0.509
1.649	0.286	0.090	10.056	-0.542	0.873	0.509
1.650	0.286	0.090	10.056	-0.542	0.873	0.509
1.651	0.286	0.046	10.056	-0.542	0.534	0.263
1.652	0.286	0.046	10.056	-0.542	0.534	0.263
1.653	0.286	0.046	9.582	-0.822	0.534	0.263
1.654	0.286	0.046	9.582	-0.822	0.534	0.263
1.655	0.286	0.046	9.582	-0.822	0.534	0.263
1.656	0.286	0.046	9.582	-0.822	0.534	0.263
1.657	0.202	0.046	9.579	-0.822	0.263	0.263
1.658	0.202	0.046	9.579	-0.822	0.263	0.263
1.659	0.202	0.046	9.579	-0.822	0.263	0.263
1.660	0.202	0.046	9.579	-0.822	0.263	0.263
1.661	0.202	0.046	9.579	-0.542	0.534	0.263
1.662	0.202	0.046	9.579	-0.822	0.263	0.263
1.663	0.202	0.046	9.579	-0.542	0.534	0.263
1.664	0.202	0.046	9.579	-0.542	0.263	0.263
1.665	0.202	0.046	9.582	-0.542	0.263	0.263
1.666	0.202	0.046	9.963	-0.542	0.263	0.263
1.667	0.202	0.046	9.963	-0.542	0.670	0.263
1.668	0.202	0.090	10.058	-0.483	0.670	0.509
1.669	0.196	0.046	10.058	-0.542	0.670	0.263
1.670	0.190	0.046	10.058	-0.542	0.670	0.263
1.671	0.190	0.046	10.058	-0.542	0.670	0.263
1.672	0.144	0.046	10.058	-0.542	0.670	0.263
1.673	0.144	0.070	10.058	-0.483	0.670	0.509
1.674	0.144	0.070	10.058	-0.271	0.670	0.509
1.675	0.144	0.070	10.058	-0.271	0.670	0.509
1.676	0.144	0.090	10.058	-0.136	0.873	0.534
1.677	0.144	0.094	10.058	-0.136	0.873	0.534
1.678	0.190	0.094	10.058	-0.136	1.076	0.534
1.679	0.190	0.094	9.963	-0.136	1.076	0.534
1.680	0.196	0.094	9.963	-0.136	1.085	0.534
1.681	0.196	0.094	9.963	-0.068	1.085	0.534
1.682	0.371	0.094	9.963	-0.008	1.085	0.534
1.683	0.371	0.094	9.963	-0.068	1.085	0.534
1.684	0.371	0.094	9.963	-0.068	1.085	0.534
1.685	0.380	0.094	9.963	-0.068	1.085	0.534
1.686	0.380	0.094	9.963	-0.068	1.085	0.534
1.687	0.380	0.094	9.963	-0.008	1.085	0.534
1.688	0.380	0.094	9.963	-0.008	1.085	0.534
1.689	0.380	0.094	9.963	-0.008	1.085	0.534
1.690	0.380	0.094	9.963	-0.008	1.085	0.534
1.691	0.380	0.094	10.058	0.000	1.085	0.534
1.692	0.371	0.094	10.058	0.000	1.085	0.534
1.693	0.196	0.094	10.058	-0.008	1.085	0.534
1.694	0.190	0.094	10.058	-0.008	1.076	0.534
1.695	0.190	0.094	10.058	-0.008	1.076	0.534
1.696	0.190	0.094	10.058	-0.068	1.076	0.534
1.697	0.190	0.094	10.058	-0.068	1.076	0.534
1.698	0.190	0.094	10.058	-0.008	1.076	0.534
1.699	0.190	0.094	10.058	-0.008	1.076	0.534
1.700	0.190	0.094	10.058	-0.068	0.670	0.534
1.701	0.190	0.094	9.965	-0.068	0.670	0.534
1.702	0.190	0.094	9.965	-0.068	0.814	0.534
1.703	0.190	0.094	9.965	-0.068	0.814	0.534
1.704	0.190	0.094	9.965	-0.008	0.814	0.534
1.705	0.192	0.094	10.010	0.000	1.076	0.534
1.706	0.371	0.118	10.010	0.000	1.085	0.670
1.707	0.371	0.094	10.010	0.000	1.085	0.534
1.708	0.371	0.094	10.010	0.000	1.085	0.534
1.709	0.371	0.118	10.010	0.000	1.085	0.670
1.710	0.371	0.094	10.010	0.000	1.085	0.534
1.711	0.371	0.094	10.010	-0.008	1.076	0.534
1.712	0.371	0.094	10.010	-0.008	1.076	0.534
1.713	0.371	0.094	10.010	0.000	1.085	0.534
1.714	0.371	0.094	10.010	0.000	1.619	0.534
1.715	0.371	0.094	9.965	-0.068	1.619	0.534
1.716	0.371	0.094	9.974	-0.068	1.619	0.534
1.717	0.371	0.094	10.010	-0.068	1.619	0.534
1.718	0.371	0.094	10.010	-0.068	1.619	0.534
1.719	0.371	0.094	10.010	-0.068	1.619	0.534
1.720	0.371	0.094	10.010	-0.068	1.619	0.534
1.721	0.371	0.094	10.010	-0.068	1.619	0.534
1.722	0.371	0.094	10.010	-0.068	1.085	0.534
1.723	0.371	0.094	10.010	-0.068	1.085	0.534
1.724	0.371	0.094	10.010	-0.068	1.076	0.534
1.725	0.371	0.094	10.010	-0.068	0.814	0.534
1.726	0.371	0.094	10.010	-0.212	0.534	0.534
1.727	0.371	0.094	10.010	-0.212	0.534	0.534
1.728	0.192	0.090	9.974	-0.271	0.534	0.534
1.729	0.192	0.090	9.974	-0.271	0.534	0.534
1.730	0.192	0.090	9.974	-0.271	0.534	0.534
1.731	0.192	0.046	9.974	-0.542	0.534	0.526
1.732	0.192	0.046	9.974	-0.542	0.534	0.526
1.733	0.192	0.046	9.974	-0.542	0.534	0.254
1.734	0.192	0.046	9.974	-0.542	0.534	0.254
1.735	0.192	0.046	9.974	-0.542	0.534	0.254
1.736	0.192	0.048	9.974	-0.271	0.534	0.526
1.737	0.192	0.048	9.974	-0.271	0.534	0.526
1.738	0.192	0.090	9.974	-0.212	0.534	0.534
1.739	0.192	0.090	9.974	-0.212	0.814	0.534
1.740	0.192	0.094	10.010	-0.068	0.949	0.534
1.741	0.192	0.090	9.974	-0.212	0.949	0.534
1.742	0.377	0.094	10.010	-0.068	0.949	0.534
1.743	0.377	0.094	10.010	-0.212	0.949	0.534
1.744	0.377	0.094	10.010	-0.212	1.051	0.534
1.745	0.377	0.094	10.010	-0.212	1.051	0.534
1.746	0.377	0.094	10.010	-0.068	1.051	0.534
1.747	0.377	0.090	10.010	-0.068	1.051	0.534
1.748	0.377	0.090	10.010	-0.068	1.051	0.534
1.749	0.377	0.048	10.010	-0.212	0.949	0.526
1.750	0.377	0.048	9.974	-0.212	0.949	0.526
1.751	0.377	0.090	10.010	-0.068	1.051	0.534
1.752	0.377	0.048	10.010	-0.212	1.051	0.526
1.753	0.377	0.048	10.058	-0.212	1.051	0.534
1.754	0.377	0.048	10.058	-0.212	1.051	0.534
1.755	0.189	0.048	9.974	-0.212	0.949	0.534
1.756	0.189	0.048	9.974	-0.212	0.534	0.534
1.757	0.238	0.048	9.974	-0.212	0.534	0.534
1.758	0.238	0.048	9.974	-0.212	0.949	0.534
1.759	0.238	0.048	9.974	-0.212	0.949	0.534
1.760	0.238	0.090	9.974	-0.068	0.949	0.534
1.761	0.238	0.048	9.974	-0.068	0.949	0.534
1.762	0.238	0.090	9.974	-0.008	1.051	0.534
1.763	0.238	0.090	9.974	-0.008	1.051	0.534
1.764	0.238	0.090	9.974	-0.008	0.949	0.534
1.765	0.238	0.090	9.974	-0.008	0.949	0.534
1.766	0.238	0.090	10.058	-0.008	0.949	0.534
1.767	0.190	0.048	10.058	-0.008	0.949	0.534
1.768	0.190	0.048	10.058	-0.008	0.949	0.534
1.769	0.190	0.048	10.058	-0.008	0.949	0.534
1.770	0.190	0.048	10.058	-0.008	0.949	0.534
1.771	0.190	0.046	10.058	-0.008	0.949	0.534
1.772	0.190	0.048	10.058	0.059	1.051	0.534
1.773	0.190	0.048	10.058	0.059	1.051	0.534
1.774	0.190	0.048	10.058	0.059	1.051	0.534
1.775	0.190	0.048	10.058	-0.008	1.051	0.534
1.776	0.190	0.048	10.058	-0.008	1.051	0.534
1.777	0.238	0.048	10.058	-0.008	1.093	0.534
1.778	0.238	0.094	10.155	0.059	1.093	0.534
1.779	0.238	0.094	10.156	0.059	1.093	0.805
1.780	0.238	0.094	10.155	0.059	1.051	0.805
1.781	0.382	0.142	10.155	0.127	1.051	0.949
1.782	0.238	0.142	10.155	0.127	1.051	0.805
1.783	0.190	0.142	10.155	0.127	1.051	0.805
1.784	0.190	0.142	10.155	0.127	1.051	0.805
1.785	0.190	0.142	10.155	0.127	1.051	0.805
1.786	0.190	0.142	10.155	0.059	1.051	0.805
1.787	0.190	0.142	10.155	0.059	1.093	0.805
1.788	0.190	0.142	10.155	0.059	1.093	0.805
1.789	0.190	0.142	10.155	0.059	1.093	0.805
1.790	0.190	0.046	10.058	0.059	1.085	0.534
1.791	0.190	0.046	10.058	0.059	1.085	0.534
1.792	0.190	0.022	9.965	0.000	1.085	0.127
1.793	0.190	0.022	9.963	0.000	0.814	0.127
1.794	0.238	0.046	9.963	0.059	0.814	0.534
1.795	0.238	0.022	9.963	0.000	0.814	0.127
1.796	0.238	0.022	9.963	-0.008	0.814	0.127
1.797	0.238	0.046	9.963	-0.008	0.814	0.534
1.798	0.238	0.022	9.963	-0.008	0.814	0.127
1.799	0.238	0.046	9.963	-0.008	1.085	0.534
1.800	0.238	0.142	9.965	-0.008	1.093	0.805
1.801	0.238	0.046	9.965	-0.008	1.085	0.534
1.802	0.238	0.142	9.965	-0.008	1.093	0.805
1.803	0.238	0.142	9.965	-0.008	1.093	0.805
1.804	0.238	0.022	9.963	-0.008	1.093	0.127
1.805	0.238	0.022	9.986	0.000	1.093	0.127
1.806	0.190	0.004	9.986	-0.034	1.093	0.059
1.807	0.048	0.022	9.986	0.000	1.093	0.127
1.808	0.024	0.004	9.986	-0.034	1.085	0.059
1.809	0.024	0.004	9.986	-0.034	1.085	0.059
1.810	0.024	0.004	9.986	-0.034	1.085	0.059
1.811	0.024	0.022	9.986	0.000	1.085	0.127
1.812	0.024	0.022	9.986	0.000	1.085	0.127
1.813	0.024	0.004	9.986	-0.034	0.814	0.059
1.814	0.024	0.022	9.986	-0.034	1.085	0.127
1.815	0.024	0.022	9.986	-0.034	1.085	0.263
1.816	0.024	0.022	9.963	-0.068	1.085	0.263
1.817	0.024	0.022	9.818	-0.136	1.085	0.263
1.818	0.024	0.022	9.818	-0.136	1.085	0.263
1.819	0.048	0.022	9.818	-0.136	1.085	0.263
1.820	0.311	0.048	9.818	-0.068	1.085	0.534
1.821	0.311	0.048	9.591	-0.068	0.814	0.534
1.822	0.311	0.048	9.591	-0.068	0.814	0.534
1.823	0.311	0.022	9.591	-0.136	0.814	0.263
1.824	0.311	0.022	9.591	-0.136	0.814	0.263
1.825	0.311	0.048	9.591	-0.068	1.085	0.534
1.826	0.311	0.094	9.591	-0.034	1.085	0.542
1.827	0.048	0.048	9.585	-0.068	1.085	0.534
1.828	0.048	0.022	9.585	-0.136	1.085	0.263
1.829	0.048	0.022	9.585	-0.136	1.085	0.263
1.830	0.024	0.004	9.585	-0.246	1.085	0.254
1.831	0.004	0.004	9.585	-0.246	1.085	0.254
1.832	-0.048	0.004	9.585	-0.263	1.085	0.254
1.833	0.004	0.022	9.585	-0.246	1.085	0.263
1.834	0.004	0.046	9.585	-0.246	1.085	0.263
1.835	0.004	0.048	9.585	-0.136	1.085	0.263
1.836	0.004	0.090	9.585	-0.068	1.085	0.534
1.837	0.004	0.090	9.585	-0.068	0.814	0.534
1.838	0.004	0.048	9.585	-0.136	0.534	0.263
1.839	0.004	0.090	9.585	-0.068	0.814	0.534
1.840	0.004	0.090	9.585	-0.068	0.814	0.534
1.841	0.004	0.094	9.585	-0.034	0.814	0.534
1.842	0.004	0.094	9.951	-0.034	0.814	0.542
1.843	0.048	0.180	9.974	0.000	1.085	1.017
1.844	0.004	0.094	9.951	-0.034	1.085	0.542
1.845	0.048	0.180	9.951	0.000	1.085	1.017
1.846	0.048	0.180	9.951	0.008	1.085	1.017
1.847	0.048	0.180	9.951	0.008	1.085	1.017
1.848	0.048	0.190	9.951	0.017	1.085	1.051
1.849	0.048	0.180	9.951	0.017	1.085	1.017
1.850	0.048	0.094	9.951	0.017	0.534	0.542
1.851	0.142	0.180	9.951	0.059	1.085	1.017
1.852	0.142	0.180	9.951	0.059	1.085	1.017
1.853	0.142	0.180	9.951	0.119	1.085	1.017
1.854	0.142	0.180	9.974	0.119	1.085	1.017
1.855	0.142	0.180	9.974	0.127	1.085	1.017
1.856	0.142	0.180	9.974	0.127	1.085	1.017
1.857	0.286	0.190	9.974	0.263	1.085	1.051
1.858	0.287	0.192	9.974	0.526	1.085	1.076
1.859	0.286	0.190	9.974	0.263	1.085	1.051
1.860	0.286	0.190	9.974	0.263	1.085	1.051
1.861	0.286	0.190	9.974	0.263	0.534	1.051
1.862	0.286	0.180	9.974	0.119	0.254	1.017
1.863	0.286	0.192	9.974	0.263	1.093	1.051
1.864	0.286	0.180	9.974	0.263	0.254	1.017
1.865	0.286	0.192	9.974	0.526	0.254	1.051
1.866	0.286	0.180	9.974	0.526	0.254	1.017
1.867	0.286	0.180	9.974	0.526	0.254	1.017
1.868	0.142	0.094	9.951	0.263	0.119	0.534
1.869	0.142	0.093	9.951	0.119	0.119	0.526
1.870	0.004	0.090	9.951	0.119	0.119	0.263
1.871	0.004	0.093	9.974	0.127	0.254	0.526
1.872	0.004	0.090	9.974	0.119	0.254	0.263
1.873	0.004	0.093	9.974	0.127	0.254	0.526
1.874	0.004	0.094	9.974	0.263	0.254	0.534
1.875	0.004	0.093	9.974	0.127	0.119	0.526
1.876	0.004	0.093	9.974	0.127	0.119	0.526
1.877	0.004	0.094	9.986	0.263	0.254	0.534
1.878	0.004	0.094	9.974	0.263	0.254	0.534
1.879	0.004	0.180	9.974	0.526	1.076	1.017
1.880	0.004	0.180	9.986	0.526	1.076	1.017
1.881	0.000	0.096	9.986	0.526	1.076	0.814
1.882	0.000	0.096	9.986	0.526	1.076	0.814
1.883	0.000	0.096	9.986	0.526	1.076	0.814
1.884	0.000	0.180	9.986	0.542	1.076	1.017
1.885	0.000	0.180	9.986	0.542	1.076	1.017
1.886	0.000	0.096	9.986	0.526	1.076	0.814
1.887	0.000	0.094	9.986	0.271	1.076	0.814
1.888	0.000	0.094	9.986	0.271	1.076	0.814
1.889	0.000	0.093	9.986	0.263	0.254	0.805
1.890	0.000	0.094	9.986	0.271	0.254	0.814
1.891	0.000	0.093	9.915	0.263	0.254	0.805
1.892	0.000	0.093	9.915	0.263	0.254	0.805
1.893	0.000	0.093	9.915	0.237	0.254	0.526
1.894	0.287	0.093	9.915	0.237	0.254	0.805
1.895	0.000	0.093	9.915	0.127	0.254	0.526
1.896	0.000	0.093	9.915	0.127	0.254	0.526
1.897	0.000	0.093	9.915	0.127	0.254	0.526
1.898	0.000	0.084	9.915	0.127	0.254	0.526
1.899	0.000	0.093	9.915	0.127	0.254	0.526
1.900	0.000	0.093	9.915	0.127	0.534	0.526
1.901	-0.001	0.093	9.915	0.127	0.534	0.526
1.902	-0.001	0.093	9.915	0.127	0.534	0.526
1.903	-0.001	0.093	9.915	0.127	1.051	0.805
1.904	-0.001	0.093	9.915	0.127	1.051	0.805
1.905	-0.001	0.084	9.915	0.051	1.051	0.526
1.906	-0.001	0.093	9.915	0.127	1.051	0.805
1.907	-0.046	0.084	9.915	0.051	1.051	0.526
1.908	-0.046	0.084	9.915	0.051	1.051	0.526
1.909	-0.046	0.084	9.915	0.051	1.051	0.526
1.910	-0.046	0.084	9.915	0.051	1.051	0.526
1.911	-0.046	0.022	9.915	0.000	1.051	0.127
1.912	-0.046	0.084	9.915	0.051	1.051	0.526
1.913	-0.046	0.022	9.915	0.000	1.017	0.127
1.914	-0.046	0.084	9.915	0.000	1.051	0.526
1.915	-0.046	0.022	9.915	-0.008	1.051	0.127
1.916	-0.046	0.022	9.915	-0.008	1.076	0.263
1.917	-0.046	0.084	9.962	0.000	1.076	0.526
1.918	-0.001	0.093	9.963	0.051	1.076	0.805
1.919	-0.001	0.093	9.963	0.051	1.076	0.805
1.920	-0.046	0.093	9.963	0.000	1.076	0.805
1.921	-0.046	0.093	9.963	0.000	1.076	0.805
1.922	-0.046	0.093	9.963	0.000	1.076	0.805
1.923	-0.046	0.093	9.963	0.000	1.076	0.805
1.924	-0.046	0.084	9.963	-0.008	1.076	0.526
1.925	-0.046	0.093	9.963	-0.008	1.144	0.805
1.926	-0.046	0.093	9.963	-0.008	1.144	0.805
1.927	-0.046	0.093	9.963	-0.008	1.144	0.805
1.928	-0.046	0.093	9.963	-0.008	1.144	0.805
1.929	-0.192	0.084	9.963	-0.034	1.144	0.526
1.930	-0.192	0.046	9.962	-0.034	1.144	0.263
1.931	-0.097	0.046	9.962	-0.034	1.144	0.263
1.932	-0.097	0.046	9.962	-0.034	1.144	0.263
1.933	-0.097	0.046	9.962	-0.034	1.144	0.263
1.934	-0.097	0.046	9.962	-0.034	1.144	0.263
1.935	-0.097	0.046	9.962	-0.034	1.144	0.263
1.936	-0.097	0.022	9.962	-0.136	1.144	0.263
1.937	-0.097	0.022	9.962	-0.246	1.144	0.263
1.938	-0.097	0.022	9.962	-0.246	1.619	0.263
1.939	-0.097	0.046	9.962	-0.136	1.619	0.263
1.940	-0.097	0.022	9.962	-0.246	1.144	0.263
1.941	-0.097	0.022	9.962	-0.271	1.619	0.263
1.942	-0.097	0.022	9.962	-0.542	1.619	0.263
1.943	-0.097	0.046	9.963	-0.271	1.619	0.263
1.944	-0.097	0.046	9.963	-0.271	1.619	0.263
1.945	-0.097	0.046	10.058	-0.271	1.627	0.263
1.946	-0.097	0.094	10.058	-0.246	1.627	0.534
1.947	-0.097	0.046	10.058	-0.271	1.627	0.263
1.948	-0.097	0.094	10.058	-0.271	1.627	0.534
1.949	-0.097	0.046	10.058	-0.271	1.619	0.263
1.950	-0.097	0.046	10.058	-0.271	1.348	0.263
1.951	-0.097	0.046	10.058	-0.271	1.348	0.263
1.952	-0.097	0.046	10.058	-0.271	1.144	0.263
1.953	-0.097	0.046	9.986	-0.271	1.144	0.263
1.954	-0.097	0.046	9.963	-0.271	1.144	0.263
1.955	-0.046	0.046	9.968	-0.271	1.144	0.263
1.956	-0.024	0.046	9.968	-0.271	1.144	0.263
1.957	-0.001	0.046	9.968	-0.271	1.144	0.263
1.958	-0.001	0.046	9.968	-0.271	1.144	0.263
1.959	0.168	0.046	9.968	-0.271	1.144	0.263
1.960	0.168	0.046	9.968	-0.246	1.144	0.534
1.961	0.168	0.094	9.968	-0.136	1.348	0.534
1.962	0.168	0.046	9.968	-0.246	1.348	0.534
1.963	0.168	0.046	9.968	-0.246	1.348	0.534
1.964	0.168	0.046	9.968	-0.246	1.348	0.534
1.965	0.168	0.046	9.968	-0.246	1.348	0.534
1.966	0.168	0.046	9.986	-0.246	1.348	0.534
1.967	0.168	0.046	9.986	-0.246	1.348	0.534
1.968	-0.001	0.046	9.968	-0.246	1.076	0.263
1.969	-0.024	0.046	9.968	-0.246	1.076	0.263
1.970	0.168	0.046	9.968	-0.136	1.076	0.534
1.971	0.168	0.046	9.968	-0.136	1.076	0.263
1.972	0.168	0.046	9.968	-0.136	1.076	0.263
1.973	0.168	0.046	9.968	-0.246	1.051	0.263
1.974	0.168	0.046	9.968	-0.136	1.051	0.263
1.975	0.168	0.046	9.968	0.000	1.051	0.263
1.976	0.168	0.046	9.968	-0.136	0.542	0.263
1.977	0.168	0.046	9.968	-0.136	0.254	0.263
1.978	0.168	0.046	9.968	0.000	0.254	0.263
1.979	0.168	0.046	9.962	0.000	0.254	0.263
1.980	0.168	0.046	9.962	-0.136	0.254	0.263
1.981	0.359	0.046	9.962	0.000	0.254	0.263
1.982	0.371	0.046	9.962	0.000	0.254	0.534
1.983	0.371	0.046	9.962	-0.008	0.254	0.534
1.984	0.371	0.046	9.962	-0.008	0.475	0.534
1.985	0.371	0.046	9.962	-0.008	0.475	0.534
1.986	0.371	0.046	9.962	0.000	0.475	0.534
1.987	0.371	0.046	9.962	0.000	0.542	0.534
1.988	0.371	0.046	9.962	-0.008	0.475	0.534
1.989	0.359	0.022	9.962	-0.136	0.254	0.263
1.990	0.335	0.022	9.962	-0.136	0.254	0.263
1.991	0.287	0.022	9.962	-0.136	0.059	0.263
1.992	0.287	0.022	9.962	-0.136	0.059	0.237
1.993	0.168	0.022	9.962	-0.008	0.059	0.127
1.994	0.168	0.022	9.962	-0.008	0.059	0.127
1.995	0.168	0.022	9.962	-0.008	0.059	0.127
1.996	0.168	0.022	9.962	-0.017	0.059	0.127
1.997	0.168	0.022	9.962	-0.017	0.059	0.127
1.998	0.168	0.000	9.962	-0.136	0.000	0.127
1.999	0.168	0.000	9.962	-0.136	0.000	0.127
[truncated: 130,494 more rows]
