# Supplementary material for: Dataset on powered two wheelers fall and critical events detection
Source: Data Brief. 2019 Mar 16;23:103828. doi: 10.1016/j.dib.2019.103828 (PMC6660605; doi:10.1016/j.dib.2019.103828)
Supplement: Multimedia component 2 [file mmc2.zip › Extreme manoeuvres/Fall Like manoeuvre 2/Fall Like manoeuvre 2.csv]

time(s)	Ax(m/s�)	Ay(m/s�)	Az(m/s�)	Rx(�/s)	Ry.(�/s)	Rz(�/s)
0.001	0.000	0.000	0.000	0.000	0.000	0.000
0.002	0.000	0.000	0.000	0.000	0.000	0.000
0.003	0.000	0.000	0.000	0.000	0.000	0.000
0.004	0.000	0.000	0.000	0.000	0.000	0.000
0.005	0.000	0.000	0.000	0.000	0.000	0.000
0.006	0.000	0.000	0.000	0.000	0.000	0.000
0.007	0.000	0.000	0.000	0.000	0.000	0.000
0.008	0.000	0.000	0.000	0.000	0.000	0.000
0.009	0.000	0.000	0.000	0.000	0.000	0.000
0.010	0.000	0.000	0.000	0.000	0.000	0.000
0.011	0.000	0.000	0.000	0.000	0.000	0.000
0.012	0.000	0.000	0.000	0.000	0.000	0.000
0.013	0.000	0.000	0.000	0.000	0.000	0.000
0.014	0.000	0.000	0.000	0.000	0.000	0.000
0.015	0.000	0.000	0.000	0.000	0.000	0.000
0.016	0.000	0.000	0.000	0.000	0.000	0.000
0.017	0.000	0.000	0.000	0.000	0.000	0.000
0.018	0.000	0.000	0.000	0.000	0.000	0.000
0.019	0.000	0.000	0.000	0.000	0.000	0.000
0.020	0.000	0.000	0.000	0.000	0.000	0.000
0.021	0.000	0.000	0.000	0.000	0.000	0.000
0.022	0.000	0.000	0.000	0.000	0.000	0.000
0.023	0.000	0.000	0.000	0.000	0.000	0.000
0.024	0.000	0.000	0.000	0.000	0.000	0.000
0.025	0.000	0.000	8.441	0.000	0.000	0.000
0.026	0.000	0.000	8.815	0.000	0.000	0.000
0.027	0.000	0.000	8.815	0.000	0.000	0.000
0.028	0.000	0.000	8.932	0.000	0.000	0.000
0.029	0.000	0.000	8.981	0.000	0.000	0.000
0.030	0.000	0.000	9.077	0.000	0.000	0.000
0.031	0.000	0.000	9.197	0.000	0.000	0.000
0.032	0.000	0.000	9.484	0.000	0.000	0.000
0.033	0.000	0.000	9.568	0.000	0.000	0.000
0.034	0.000	0.000	9.641	0.000	0.000	0.000
0.035	0.000	0.000	9.866	0.000	0.000	0.000
0.036	0.000	0.000	9.960	-0.008	0.000	0.000
0.037	0.000	0.000	9.960	-0.068	0.000	0.000
0.038	0.000	0.000	9.960	-0.068	0.000	0.000
0.039	0.000	0.000	9.960	-0.136	0.000	0.000
0.040	-0.001	0.000	9.960	-0.136	0.000	0.000
0.041	-0.001	0.000	9.960	-0.136	0.000	0.000
0.042	-0.001	0.000	9.960	-0.136	0.000	0.000
0.043	-0.091	0.000	9.960	-0.517	0.000	0.000
0.044	-0.091	0.000	9.960	-0.542	0.000	0.000
0.045	-0.091	0.000	9.960	-0.822	0.000	0.000
0.046	-0.091	0.000	9.960	-0.958	0.000	0.000
0.047	-0.091	0.000	9.960	-0.958	-0.008	0.000
0.048	-0.091	0.000	9.960	-1.093	-0.008	0.000
0.049	-0.091	0.012	9.960	-1.102	-0.008	0.127
0.050	-0.091	0.022	9.962	-1.102	-0.008	0.136
0.051	-0.091	0.012	9.960	-1.153	-0.136	0.127
0.052	-0.091	0.012	9.960	-1.102	-0.136	0.127
0.053	-0.091	0.022	9.960	-1.093	-0.136	0.136
0.054	-0.096	0.022	9.960	-1.093	-0.136	0.136
0.055	-0.096	0.046	9.960	-1.093	-0.136	0.263
0.056	-0.096	0.022	9.960	-1.093	-0.136	0.136
0.057	-0.096	0.021	9.960	-1.102	-0.008	0.127
0.058	-0.240	0.021	9.960	-1.102	-0.008	0.127
0.059	-0.240	0.022	9.960	-1.102	0.000	0.127
0.060	-0.240	0.022	9.960	-1.102	0.059	0.127
0.061	-0.240	0.022	9.962	-1.102	0.059	0.127
0.062	-0.289	0.022	9.962	-1.102	0.059	0.127
0.063	-0.289	0.022	9.962	-1.085	0.059	0.136
0.064	-0.289	0.022	9.962	-1.085	0.237	0.136
0.065	-0.361	0.022	9.962	-1.085	0.237	0.136
0.066	-0.361	0.022	9.962	-1.085	0.237	0.127
0.067	-0.361	0.022	9.962	-1.085	0.237	0.127
0.068	-0.361	0.046	9.962	-1.085	0.263	0.136
0.069	-0.361	0.022	9.962	-1.085	0.237	0.127
0.070	-0.361	0.022	9.962	-1.085	0.237	0.127
0.071	-0.361	0.021	9.962	-1.102	0.059	0.127
0.072	-0.361	0.012	9.962	-1.221	-0.008	0.008
0.073	-0.361	0.012	9.962	-1.365	-0.008	0.008
0.074	-0.361	0.012	9.962	-1.365	-0.008	0.008
0.075	-0.361	0.012	9.962	-1.568	-0.008	0.008
0.076	-0.289	0.012	9.962	-1.568	-0.008	0.008
0.077	-0.240	0.021	9.962	-1.365	-0.008	0.127
0.078	-0.240	0.021	9.962	-1.365	-0.008	0.127
0.079	-0.240	0.021	9.724	-1.365	-0.008	0.127
0.080	-0.240	0.022	9.724	-1.093	0.059	0.127
0.081	-0.240	0.046	9.724	-1.085	0.237	0.263
0.082	-0.240	0.046	9.724	-1.085	0.237	0.263
0.083	-0.289	0.022	9.724	-1.085	0.059	0.127
0.084	-0.289	0.022	9.724	-1.085	0.059	0.127
0.085	-0.240	0.022	9.724	-1.085	0.237	0.127
0.086	-0.240	0.046	9.724	-1.085	0.254	0.263
0.087	-0.240	0.084	9.962	-1.026	0.254	0.263
0.088	-0.289	0.046	9.962	-1.085	0.254	0.263
0.089	-0.289	0.046	9.962	-1.085	0.254	0.263
0.090	-0.361	0.046	9.962	-1.085	0.254	0.263
0.091	-0.361	0.022	9.962	-1.085	0.254	0.127
0.092	-0.361	0.022	9.962	-1.085	0.254	0.127
0.093	-0.361	0.022	9.962	-1.085	0.254	0.127
0.094	-0.361	0.022	9.962	-1.060	0.254	0.127
0.095	-0.361	0.046	9.962	-1.026	0.254	0.263
0.096	-0.361	0.084	9.962	-0.822	0.263	0.263
0.097	-0.361	0.084	9.962	-0.822	0.263	0.263
0.098	-0.361	0.093	9.962	-0.687	0.263	0.475
0.099	-0.361	0.084	9.962	-0.687	0.254	0.475
0.100	-0.361	0.084	9.962	-0.687	0.254	0.475
0.101	-0.195	0.093	9.962	-0.576	0.263	0.509
0.102	-0.195	0.093	9.962	-0.576	0.254	0.509
0.103	-0.195	0.093	9.962	-0.576	0.254	0.509
0.104	-0.195	0.093	9.962	-0.576	0.254	0.509
0.105	-0.195	0.093	9.962	-0.542	0.254	0.509
0.106	-0.195	0.093	9.962	-0.542	0.254	0.509
0.107	-0.195	0.094	9.962	-0.542	0.254	0.534
0.108	-0.195	0.093	9.962	-0.542	0.254	0.509
0.109	-0.195	0.084	9.962	-0.542	0.237	0.475
0.110	-0.195	0.084	9.962	-0.542	0.237	0.475
0.111	-0.195	0.084	9.962	-0.542	0.237	0.475
0.112	-0.195	0.084	9.962	-0.542	0.254	0.475
0.113	-0.195	0.084	9.962	-0.542	0.254	0.263
0.114	-0.195	0.084	9.962	-0.542	0.059	0.263
0.115	-0.195	0.093	9.963	-0.542	0.254	0.475
0.116	-0.195	0.084	9.963	-0.542	0.254	0.475
0.117	-0.195	0.093	9.963	-0.542	0.254	0.509
0.118	-0.195	0.093	10.058	-0.542	0.254	0.509
0.119	-0.190	0.093	10.058	-0.542	0.254	0.509
0.120	-0.190	0.046	10.058	-0.542	0.059	0.263
0.121	-0.190	0.046	10.058	-0.542	0.059	0.263
0.122	-0.190	0.093	10.058	-0.542	0.254	0.509
0.123	-0.190	0.046	10.058	-0.517	0.059	0.263
0.124	-0.190	0.046	10.058	-0.517	0.059	0.263
0.125	-0.190	0.094	10.058	-0.271	0.059	0.534
0.126	-0.190	0.046	10.058	-0.271	0.059	0.263
0.127	-0.190	0.046	9.962	-0.517	0.059	0.263
0.128	-0.169	0.046	9.962	-0.271	0.059	0.263
0.129	-0.012	0.094	10.058	-0.263	0.254	0.534
0.130	-0.012	0.046	10.058	-0.271	0.254	0.263
0.131	-0.012	0.046	10.058	-0.271	0.254	0.263
0.132	-0.012	0.094	10.058	-0.263	0.534	0.534
0.133	-0.012	0.094	10.058	-0.008	1.076	0.534
0.134	-0.012	0.094	10.058	-0.008	1.356	1.026
0.135	-0.169	0.094	10.058	-0.008	1.076	0.534
0.136	-0.169	0.094	10.058	-0.008	1.356	1.026
0.137	-0.169	0.094	10.058	-0.008	1.356	0.534
0.138	-0.169	0.094	10.058	-0.008	1.356	0.534
0.139	-0.169	0.094	10.105	0.059	1.356	1.026
0.140	-0.012	0.181	10.155	0.059	1.356	1.068
0.141	-0.012	0.181	10.155	0.059	1.356	1.076
0.142	-0.012	0.181	10.155	0.059	1.356	1.076
0.143	-0.012	0.181	10.155	0.475	1.356	1.076
0.144	-0.012	0.186	10.155	0.534	1.356	1.085
0.145	-0.012	0.186	10.155	0.534	1.356	1.085
0.146	-0.012	0.181	10.155	0.534	1.348	1.076
0.147	-0.012	0.181	10.155	0.534	1.348	1.076
0.148	-0.012	0.118	10.155	0.475	1.076	1.068
0.149	-0.012	0.118	10.155	0.475	1.076	1.068
0.150	-0.012	0.094	10.105	0.059	0.678	1.026
0.151	-0.190	0.094	10.105	0.059	0.534	0.534
0.152	-0.012	0.094	10.105	0.059	0.678	0.542
0.153	-0.012	0.094	10.058	0.000	0.534	0.534
0.154	0.010	0.094	9.962	-0.008	0.534	0.534
0.155	0.010	0.094	9.962	-0.110	0.534	0.534
0.156	0.010	0.094	9.962	-0.008	0.534	0.534
0.157	0.010	0.094	9.962	-0.110	0.534	0.263
0.158	0.090	0.094	9.962	-0.008	0.678	0.534
0.159	0.090	0.094	9.962	-0.008	0.678	0.534
0.160	0.090	0.094	9.962	-0.110	0.475	0.263
0.161	0.090	0.094	9.962	-0.008	0.678	0.534
0.162	0.090	0.094	9.962	-0.008	0.678	0.534
0.163	0.090	0.094	9.962	0.000	0.805	0.534
0.164	0.090	0.094	9.962	0.000	0.805	0.534
0.165	0.010	0.094	9.962	-0.008	0.678	0.263
0.166	0.010	0.094	9.962	-0.008	0.678	0.263
0.167	0.072	0.094	9.962	0.000	0.678	0.263
0.168	0.010	0.094	9.962	-0.068	0.475	0.263
0.169	0.010	0.094	9.962	0.000	0.475	0.534
0.170	-0.001	0.094	9.962	-0.068	0.475	0.534
0.171	-0.001	0.094	9.962	-0.068	0.475	0.534
0.172	-0.001	0.094	9.962	-0.068	0.407	0.534
0.173	-0.001	0.094	9.962	-0.068	0.407	0.534
0.174	-0.024	0.094	9.962	-0.110	0.119	0.127
0.175	-0.024	0.046	9.962	-0.110	0.017	0.085
0.176	-0.024	0.046	9.962	-0.110	-0.136	0.085
0.177	-0.024	0.094	9.962	-0.068	-0.136	0.127
0.178	-0.192	0.046	9.867	-0.110	-0.271	0.085
0.179	-0.240	0.021	9.844	-0.263	-0.483	0.025
0.180	-0.192	0.046	9.844	-0.110	-0.483	0.085
0.181	-0.024	0.021	9.844	-0.110	-0.483	0.025
0.182	-0.024	0.021	9.844	-0.110	-0.483	0.025
0.183	-0.024	0.021	9.844	-0.110	-0.483	0.025
0.184	-0.024	0.021	9.844	-0.110	-0.483	0.025
0.185	-0.024	0.046	9.844	-0.068	-0.271	0.085
0.186	-0.024	0.021	9.676	-0.110	-0.483	0.025
0.187	-0.024	0.021	9.676	-0.110	-0.271	0.025
0.188	-0.024	0.021	9.844	-0.110	-0.271	0.025
0.189	-0.024	0.004	9.844	-0.136	-0.271	0.025
0.190	-0.024	0.004	9.844	-0.136	-0.271	0.025
0.191	-0.024	0.004	9.867	-0.136	-0.271	0.025
0.192	-0.024	0.021	9.962	-0.110	-0.271	0.025
0.193	-0.193	0.021	9.962	-0.110	-0.271	0.025
0.194	-0.289	0.021	9.962	-0.110	-0.271	0.025
0.195	-0.289	0.021	9.962	-0.110	-0.271	0.025
0.196	-0.313	0.004	9.962	-0.136	-0.271	0.000
0.197	-0.313	0.004	9.962	-0.136	-0.271	0.000
0.198	-0.313	0.004	9.962	-0.136	-0.271	0.000
0.199	-0.313	0.004	9.962	-0.110	-0.271	0.000
0.200	-0.313	0.021	9.962	-0.068	-0.483	0.025
0.201	-0.289	0.021	9.962	-0.068	-0.483	0.025
0.202	-0.289	0.021	9.962	-0.068	-0.483	0.025
0.203	-0.289	0.021	9.962	-0.068	-0.542	0.025
0.204	-0.289	0.021	9.957	-0.034	-0.542	0.025
0.205	-0.289	0.021	9.957	-0.008	-0.542	0.025
0.206	-0.193	0.021	9.951	-0.034	-0.542	0.025
0.207	-0.193	0.022	9.951	-0.008	-0.542	0.085
0.208	-0.193	0.022	9.951	-0.008	-0.542	0.085
0.209	-0.193	0.022	9.867	-0.008	-0.542	0.085
0.210	-0.193	0.048	9.867	0.000	-0.271	0.127
0.211	-0.193	0.022	9.867	-0.008	-0.542	0.085
0.212	-0.193	0.022	9.867	-0.008	-0.542	0.085
0.213	-0.193	0.022	9.867	-0.008	-0.542	0.085
0.214	-0.193	0.048	9.867	0.000	-0.271	0.127
0.215	-0.193	0.048	9.867	0.000	-0.271	0.127
0.216	-0.193	0.094	9.951	0.025	-0.271	0.271
0.217	-0.193	0.094	9.951	0.025	-0.271	0.271
0.218	-0.193	0.094	9.957	0.059	-0.136	0.271
0.219	-0.193	0.094	10.299	0.059	-0.136	0.271
0.220	-0.193	0.094	10.299	0.263	-0.136	0.475
0.221	-0.193	0.094	10.299	0.263	-0.136	0.475
0.222	-0.193	0.094	10.299	0.263	-0.136	0.475
0.223	-0.193	0.094	10.299	0.263	-0.136	0.475
0.224	-0.192	0.094	10.299	0.263	-0.136	0.475
0.225	-0.192	0.094	10.299	0.509	-0.212	0.475
0.226	-0.192	0.094	10.299	0.509	-0.212	0.475
0.227	-0.192	0.094	10.299	0.509	-0.212	0.271
0.228	-0.192	0.094	10.299	0.509	-0.212	0.271
0.229	-0.091	0.094	10.299	0.526	-0.212	0.475
0.230	-0.192	0.094	9.957	0.509	-0.212	0.271
0.231	-0.192	0.094	9.957	0.509	-0.212	0.271
0.232	-0.192	0.094	9.957	0.509	-0.212	0.271
0.233	-0.091	0.048	9.957	0.509	-0.212	0.127
0.234	-0.091	0.048	9.957	0.509	-0.212	0.127
0.235	-0.091	0.022	9.957	0.509	-0.212	0.127
0.236	-0.091	0.048	9.963	0.526	-0.212	0.127
0.237	-0.091	0.048	9.963	0.526	-0.212	0.127
0.238	-0.091	0.094	9.963	0.534	-0.076	0.271
0.239	-0.091	0.094	9.963	0.534	0.025	0.271
0.240	-0.006	0.094	9.963	0.551	0.025	0.271
0.241	-0.006	0.094	9.963	0.551	0.025	0.127
0.242	-0.006	0.094	9.963	0.805	0.000	0.127
0.243	-0.006	0.094	10.299	1.017	0.025	0.127
0.244	-0.006	0.094	10.299	1.076	0.025	0.475
0.245	-0.006	0.094	10.299	1.076	0.025	0.475
0.246	-0.006	0.094	10.299	1.085	0.025	0.534
0.247	-0.048	0.094	10.299	1.085	0.025	0.534
0.248	-0.091	0.094	10.299	1.085	0.025	0.534
0.249	-0.091	0.094	10.299	1.085	0.025	0.534
0.250	-0.091	0.094	10.299	1.085	0.025	0.475
0.251	-0.091	0.094	10.299	1.085	0.025	0.475
0.252	-0.091	0.094	10.299	1.110	0.025	0.534
0.253	-0.091	0.096	10.299	1.110	0.263	0.814
0.254	-0.091	0.168	10.299	1.356	0.263	0.949
0.255	-0.091	0.168	9.965	1.110	0.263	0.814
0.256	-0.091	0.168	9.965	1.212	0.263	0.814
0.257	-0.145	0.142	9.963	1.110	0.025	0.542
0.258	-0.145	0.142	9.963	1.110	0.025	0.542
0.259	-0.091	0.142	9.965	1.110	0.263	0.542
0.260	-0.091	0.142	9.965	1.110	0.263	0.542
0.261	-0.091	0.142	9.965	1.110	0.534	0.542
0.262	-0.091	0.168	9.965	1.110	0.534	0.814
0.263	-0.091	0.142	9.965	1.085	0.534	0.542
0.264	-0.091	0.096	9.965	1.085	0.534	0.534
0.265	-0.091	0.096	9.965	1.085	0.949	0.534
0.266	-0.091	0.072	9.965	1.085	0.534	0.407
0.267	-0.145	0.072	9.965	1.085	0.263	0.407
0.268	-0.192	0.072	9.965	1.085	0.263	0.407
0.269	-0.192	0.072	9.965	1.085	0.534	0.407
0.270	-0.192	0.046	9.965	1.085	0.534	0.263
0.271	-0.145	0.072	10.299	1.085	0.949	0.407
0.272	-0.145	0.072	10.299	1.085	0.949	0.263
0.273	-0.145	0.094	10.299	1.085	0.949	0.407
0.274	-0.145	0.096	10.299	1.085	0.949	0.534
0.275	-0.192	0.096	10.299	1.085	0.949	0.534
0.276	-0.145	0.142	10.299	1.085	0.949	0.542
0.277	-0.145	0.142	10.299	1.085	0.949	0.542
0.278	-0.145	0.142	10.299	1.085	0.949	0.542
0.279	-0.145	0.096	10.299	1.085	0.949	0.534
0.280	-0.048	0.096	10.299	1.085	0.949	0.534
0.281	-0.048	0.096	10.299	1.085	0.534	0.534
0.282	-0.048	0.096	9.965	1.085	0.534	0.534
0.283	-0.048	0.096	9.766	1.076	0.534	0.534
0.284	-0.048	0.094	9.766	1.068	0.534	0.534
0.285	-0.046	0.096	9.766	1.076	0.534	0.534
0.286	-0.046	0.094	9.766	1.068	0.534	0.534
0.287	-0.046	0.094	9.766	1.068	0.949	0.534
0.288	-0.024	0.094	9.766	1.068	0.949	0.534
0.289	-0.024	0.094	9.766	1.068	0.949	0.534
0.290	-0.046	0.094	9.766	1.068	0.949	0.534
0.291	-0.046	0.094	9.766	1.068	0.949	0.534
0.292	-0.046	0.094	9.766	1.068	1.076	0.534
0.293	-0.046	0.094	9.766	1.017	1.076	0.407
0.294	-0.046	0.072	9.766	0.534	1.076	0.263
0.295	-0.046	0.072	9.963	0.542	1.076	0.263
0.296	-0.046	0.022	9.963	0.534	1.076	0.127
0.297	-0.046	0.072	9.963	0.542	1.076	0.263
0.298	-0.046	0.072	9.963	0.542	1.076	0.263
0.299	-0.046	0.072	9.963	0.542	1.076	0.263
0.300	-0.046	0.072	9.963	0.949	1.076	0.407
0.301	-0.046	0.094	9.963	1.017	1.076	0.534
0.302	-0.046	0.022	9.963	0.949	0.949	0.263
0.303	-0.046	0.022	9.963	0.949	0.059	0.263
0.304	-0.046	0.022	9.963	0.949	0.059	0.263
0.305	-0.046	0.022	9.963	0.949	0.059	0.263
0.306	-0.046	0.004	9.963	0.542	0.059	0.127
0.307	-0.024	0.004	9.963	0.542	0.949	0.127
0.308	-0.024	0.004	9.951	0.542	0.949	0.127
0.309	-0.046	0.000	9.766	0.542	0.059	0.059
0.310	-0.046	-0.006	9.582	0.534	0.000	0.000
0.311	-0.046	-0.006	9.582	0.534	0.000	0.059
0.312	-0.046	-0.006	9.582	0.534	0.000	-0.034
0.313	-0.046	-0.006	9.582	0.534	0.000	0.059
0.314	-0.046	-0.006	9.582	0.534	0.000	0.059
0.315	-0.046	0.004	9.582	0.534	0.000	0.127
0.316	-0.046	0.010	9.582	0.534	0.059	0.127
0.317	-0.046	0.004	9.582	0.534	0.059	0.059
0.318	-0.046	0.004	9.582	0.534	0.000	0.059
0.319	-0.046	0.004	9.582	0.534	0.000	0.059
0.320	-0.046	0.004	9.582	0.534	0.000	0.059
0.321	-0.048	0.004	9.582	0.534	-0.008	0.059
0.322	-0.187	-0.006	9.582	0.263	-0.008	0.059
0.323	-0.190	-0.006	9.582	0.025	-0.008	-0.034
0.324	-0.190	-0.022	9.582	0.025	-0.008	-0.127
0.325	-0.187	-0.006	9.582	0.136	-0.008	-0.034
0.326	-0.187	-0.006	9.582	0.136	-0.008	-0.034
0.327	-0.187	-0.006	9.582	0.136	-0.008	0.000
0.328	-0.187	0.000	9.582	0.263	-0.008	0.025
0.329	-0.187	0.000	9.582	0.263	-0.008	0.025
0.330	-0.187	0.004	9.582	0.263	-0.008	0.051
0.331	-0.187	0.004	9.582	0.534	0.051	0.059
0.332	-0.187	0.004	9.582	0.534	0.051	0.059
0.333	-0.187	0.004	9.772	0.534	0.051	0.059
0.334	-0.187	0.004	9.772	0.542	0.051	0.059
0.335	-0.187	0.004	9.772	0.542	0.051	0.059
0.336	-0.096	0.004	9.772	0.949	0.051	0.059
0.337	-0.096	0.004	9.772	1.051	0.051	0.059
0.338	-0.187	0.004	9.772	0.949	0.051	0.051
0.339	-0.187	0.004	9.772	0.949	0.051	0.051
0.340	-0.187	0.004	9.772	0.949	0.051	0.051
0.341	-0.187	0.004	9.772	1.051	0.263	0.051
0.342	-0.187	0.004	9.772	1.051	0.263	0.051
0.343	-0.187	0.004	9.772	1.068	0.263	0.051
0.344	-0.187	0.004	9.772	1.076	0.509	0.059
0.345	-0.187	0.004	9.770	1.076	0.509	0.051
0.346	-0.187	0.009	9.772	1.076	0.509	0.059
0.347	-0.187	0.009	9.772	1.076	0.509	0.059
0.348	-0.096	0.010	9.772	1.076	0.509	0.127
0.349	-0.096	0.010	9.772	1.068	0.509	0.127
0.350	-0.096	0.022	9.772	1.076	0.509	0.127
0.351	-0.187	0.010	9.772	1.068	0.509	0.059
0.352	-0.187	0.010	9.772	1.068	0.509	0.059
0.353	-0.187	0.010	9.772	0.771	0.509	0.059
0.354	-0.187	0.009	9.772	0.534	0.263	0.051
0.355	-0.187	0.009	9.772	0.534	0.263	0.051
0.356	-0.187	0.010	9.772	0.534	0.263	0.059
0.357	-0.187	0.022	9.772	0.534	0.263	0.059
0.358	-0.187	0.010	9.770	0.534	0.051	0.059
0.359	-0.096	0.022	9.772	0.534	0.263	0.059
0.360	-0.022	0.022	9.986	0.771	0.509	0.127
0.361	-0.022	0.022	9.772	0.771	0.509	0.059
0.362	-0.012	0.042	9.772	1.076	0.534	0.203
0.363	-0.012	0.022	9.772	0.771	0.534	0.059
0.364	-0.012	0.022	9.772	0.771	0.534	0.127
0.365	-0.012	0.022	9.772	0.534	0.534	0.127
0.366	-0.001	0.042	9.772	0.771	0.534	0.203
0.367	-0.001	0.045	9.772	1.051	1.068	0.263
0.368	-0.001	0.045	9.772	1.051	1.076	0.263
0.369	-0.001	0.045	9.772	1.051	1.076	0.263
0.370	-0.001	0.046	9.986	1.076	1.093	0.263
0.371	-0.001	0.045	9.986	1.051	1.093	0.263
0.372	0.010	0.046	10.105	1.076	1.619	0.263
0.373	0.010	0.046	10.155	1.076	1.619	0.263
0.374	-0.001	0.046	10.155	1.076	1.619	0.263
0.375	-0.001	0.058	10.155	1.076	1.619	0.263
0.376	-0.022	0.058	10.155	1.076	1.619	0.263
0.377	-0.096	0.058	10.155	1.076	1.619	0.263
0.378	-0.096	0.058	10.155	1.076	1.619	0.263
0.379	-0.096	0.093	10.155	1.076	1.627	0.263
0.380	-0.096	0.058	10.155	1.076	1.627	0.263
0.381	-0.096	0.093	10.155	1.076	1.627	0.263
0.382	-0.096	0.093	10.105	1.076	1.627	0.263
0.383	-0.096	0.094	10.105	1.051	1.619	0.526
0.384	-0.096	0.094	9.986	0.771	1.619	0.526
0.385	-0.096	0.093	9.963	0.542	1.093	0.263
0.386	-0.022	0.094	9.963	0.542	1.093	0.526
0.387	-0.001	0.094	9.963	0.542	1.093	0.526
0.388	0.010	0.094	9.963	0.542	1.093	0.526
0.389	0.046	0.094	9.963	0.771	1.619	0.534
0.390	0.046	0.094	9.963	0.771	1.619	0.534
0.391	0.046	0.094	9.963	0.542	1.619	0.534
0.392	0.046	0.094	9.963	0.534	1.627	0.534
0.393	0.046	0.096	9.963	0.534	2.153	0.534
0.394	0.046	0.094	9.963	0.534	2.153	0.534
0.395	0.046	0.096	9.986	0.534	2.153	0.534
0.396	0.046	0.096	10.010	0.534	2.153	0.534
0.397	0.046	0.136	10.153	0.542	2.153	0.534
0.398	0.046	0.144	10.153	0.771	2.153	0.542
0.399	0.046	0.144	10.153	0.542	2.153	0.534
0.400	-0.022	0.096	10.153	0.534	2.153	0.534
0.401	-0.022	0.144	10.153	0.534	2.153	0.534
0.402	-0.190	0.144	10.153	0.534	2.153	0.542
0.403	-0.190	0.186	10.153	0.542	2.153	1.017
0.404	-0.190	0.186	10.153	0.542	2.153	1.017
0.405	-0.190	0.186	10.153	0.542	1.627	1.017
0.406	-0.190	0.190	10.153	0.814	1.627	1.017
0.407	-0.190	0.190	10.153	0.814	1.619	1.017
0.408	-0.190	0.190	10.153	0.814	1.619	1.017
0.409	-0.190	0.190	10.153	0.814	1.619	1.017
0.410	-0.192	0.186	10.010	0.542	1.619	1.017
0.411	-0.190	0.186	10.010	0.542	1.619	1.017
0.412	-0.190	0.144	9.963	0.534	1.619	0.542
0.413	0.094	0.144	9.776	0.534	1.619	0.542
0.414	0.094	0.144	9.748	0.534	1.093	0.542
0.415	0.094	0.144	9.748	0.534	1.093	0.542
0.416	-0.190	0.144	9.748	0.534	1.093	0.542
0.417	-0.190	0.144	9.748	0.534	1.093	0.542
0.418	-0.190	0.096	9.673	0.534	1.093	0.534
0.419	-0.190	0.096	9.673	0.534	1.093	0.534
0.420	-0.190	0.094	9.673	0.534	1.093	0.534
0.421	-0.190	0.096	9.673	0.534	1.093	0.534
0.422	-0.192	0.094	9.673	0.534	1.093	0.534
0.423	-0.193	0.094	9.673	0.534	1.093	0.534
0.424	-0.193	0.096	9.748	0.534	1.093	0.534
0.425	-0.204	0.096	9.748	0.534	1.093	0.534
0.426	-0.204	0.144	9.766	0.534	1.093	0.542
0.427	-0.286	0.144	9.766	0.534	1.093	0.542
0.428	-0.286	0.144	9.748	0.534	1.051	0.542
0.429	-0.286	0.096	9.748	0.475	0.949	0.534
0.430	-0.286	0.144	9.748	0.534	0.949	0.542
0.431	-0.286	0.144	9.748	0.534	0.949	0.534
0.432	-0.286	0.144	9.748	0.534	0.263	0.534
0.433	-0.286	0.144	9.748	0.475	0.263	0.534
0.434	-0.286	0.144	9.748	0.534	0.263	0.534
0.435	-0.286	0.144	9.748	0.534	0.263	0.534
0.436	-0.286	0.144	9.626	0.534	0.263	0.534
0.437	-0.286	0.094	9.577	0.475	0.263	0.534
0.438	-0.286	0.094	9.577	0.534	0.263	0.534
0.439	-0.286	0.094	9.577	0.534	0.263	0.534
0.440	-0.286	0.094	9.577	0.475	0.263	0.534
0.441	-0.286	0.094	9.577	0.475	0.263	0.534
0.442	-0.286	0.094	9.577	0.534	0.263	0.534
0.443	-0.286	0.094	9.577	0.534	0.263	0.534
0.444	-0.286	0.144	9.577	0.534	0.263	0.949
0.445	-0.286	0.094	9.577	0.534	0.263	0.949
0.446	-0.286	0.094	9.577	0.534	0.263	0.949
0.447	-0.286	0.094	9.577	0.534	0.263	0.949
0.448	-0.204	0.094	9.577	0.534	0.263	0.949
0.449	-0.204	0.094	9.615	0.534	0.263	0.949
0.450	-0.204	0.094	9.626	0.534	0.398	1.017
0.451	-0.204	0.094	9.615	0.534	0.398	0.949
0.452	-0.286	0.094	9.748	0.534	0.398	0.534
0.453	-0.287	0.022	9.748	0.203	0.398	0.534
0.454	-0.383	0.012	9.748	0.203	0.398	0.534
0.455	-0.383	0.010	9.748	0.127	0.398	0.068
0.456	-0.383	0.010	9.748	0.127	0.263	0.068
0.457	-0.383	0.012	9.748	0.203	0.263	0.534
0.458	-0.383	0.012	9.748	0.203	0.263	0.534
0.459	-0.383	0.010	9.748	0.127	0.263	0.068
0.460	-0.383	0.010	9.748	0.127	0.263	0.068
0.461	-0.383	0.010	9.748	0.127	0.263	0.068
0.462	-0.383	0.010	9.748	0.127	0.263	0.127
0.463	-0.383	0.010	9.615	0.127	0.263	0.127
0.464	-0.287	0.022	9.615	0.127	0.263	0.534
0.465	-0.286	0.022	9.580	0.127	0.263	0.534
0.466	-0.269	0.022	9.580	0.025	0.263	0.534
0.467	-0.192	0.022	9.580	0.025	0.263	0.534
0.468	-0.048	0.094	9.615	0.127	0.263	0.534
0.469	-0.048	0.094	9.615	0.127	0.263	0.534
0.470	-0.048	0.094	9.615	0.203	0.398	0.542
0.471	-0.048	0.094	9.615	0.127	0.398	0.534
0.472	-0.048	0.094	9.580	0.127	0.398	0.534
0.473	-0.048	0.094	9.580	0.127	0.398	0.534
0.474	-0.048	0.022	9.580	0.025	0.398	0.534
0.475	-0.048	0.022	9.580	-0.034	0.526	0.534
0.476	-0.048	0.022	9.580	-0.034	0.670	0.534
0.477	-0.048	0.094	9.615	0.025	1.017	0.534
0.478	-0.192	0.094	9.867	-0.034	1.017	0.534
0.479	-0.048	0.094	10.058	0.025	1.085	0.542
0.480	-0.269	0.094	10.058	-0.034	1.085	0.534
0.481	-0.269	0.094	10.058	-0.068	1.085	0.542
0.482	-0.269	0.094	10.155	-0.068	1.144	0.542
0.483	-0.269	0.094	10.155	-0.068	1.144	0.542
0.484	-0.269	0.022	10.155	-0.068	1.144	0.542
0.485	-0.269	0.022	10.155	-0.068	1.144	0.542
0.486	-0.269	0.022	10.155	-0.068	1.144	0.542
0.487	-0.269	0.096	10.155	-0.034	1.144	0.542
0.488	-0.269	0.096	10.153	-0.034	1.144	0.542
0.489	-0.269	0.022	10.153	-0.068	1.085	0.542
0.490	-0.269	0.022	9.867	-0.068	1.085	0.542
0.491	-0.192	0.096	9.867	-0.034	1.085	0.542
0.492	-0.192	0.022	9.615	-0.068	1.017	0.542
0.493	-0.048	0.022	9.615	-0.068	1.017	0.542
0.494	-0.048	0.022	9.615	-0.136	1.017	0.136
0.495	-0.048	0.022	9.615	-0.136	1.017	0.136
0.496	-0.048	0.022	9.615	-0.136	1.144	0.203
0.497	-0.048	0.022	9.615	-0.263	1.144	0.136
0.498	-0.192	0.022	9.615	-0.263	1.144	0.136
0.499	-0.192	0.022	9.867	-0.263	1.144	0.136
0.500	-0.048	0.022	9.867	-0.263	1.627	0.136
0.501	-0.048	0.036	9.957	-0.136	2.102	0.203
0.502	-0.048	0.036	9.957	-0.136	2.102	0.203
0.503	-0.048	0.036	10.153	-0.136	2.102	0.203
0.504	-0.048	0.036	10.153	-0.136	2.102	0.203
0.505	-0.048	0.036	10.153	-0.136	2.102	0.203
0.506	-0.192	0.036	10.153	-0.136	2.102	0.203
0.507	-0.265	0.022	10.153	-0.263	2.102	0.136
0.508	-0.265	0.036	10.153	-0.136	2.102	0.203
0.509	-0.192	0.096	10.153	-0.068	2.102	0.542
0.510	-0.192	0.096	10.153	-0.068	2.102	0.542
0.511	-0.192	0.096	10.153	-0.068	2.136	0.542
0.512	-0.192	0.144	10.153	-0.068	2.136	0.542
0.513	-0.192	0.144	10.153	-0.068	2.136	0.542
0.514	-0.192	0.096	10.153	-0.068	2.102	0.542
0.515	-0.192	0.096	10.153	-0.068	1.627	0.542
0.516	-0.192	0.096	9.957	-0.068	1.627	0.542
0.517	-0.192	0.096	9.957	-0.068	1.627	0.542
0.518	-0.265	0.036	9.782	-0.068	1.076	0.203
0.519	-0.192	0.036	9.782	-0.068	1.076	0.203
0.520	-0.192	0.036	9.782	-0.068	1.076	0.203
0.521	-0.192	0.036	9.782	-0.271	1.017	0.203
0.522	-0.192	0.036	9.957	-0.068	1.076	0.203
0.523	-0.192	0.022	9.957	-0.212	1.076	0.136
0.524	-0.192	0.036	9.957	-0.068	1.627	0.203
0.525	-0.192	0.022	9.957	-0.136	1.627	0.136
0.526	-0.192	0.012	9.951	-0.212	1.076	0.127
0.527	-0.048	0.012	9.951	-0.212	1.076	0.127
0.528	-0.048	0.012	9.951	-0.136	1.085	0.127
0.529	-0.048	0.012	9.951	-0.136	1.085	0.127
0.530	-0.048	0.022	9.957	-0.136	1.085	0.127
0.531	-0.048	0.022	9.957	-0.136	1.085	0.127
0.532	-0.192	0.012	9.951	-0.136	1.076	0.127
0.533	-0.265	0.012	9.951	-0.136	1.076	0.102
0.534	-0.265	0.022	9.951	-0.136	1.076	0.127
0.535	-0.265	0.036	9.951	-0.136	1.076	0.203
0.536	-0.265	0.012	9.782	-0.136	1.017	0.102
0.537	-0.265	0.010	9.782	-0.212	0.534	-0.008
0.538	-0.265	-0.001	9.782	-0.212	0.263	-0.008
0.539	-0.265	0.010	9.782	-0.136	0.263	-0.008
0.540	-0.265	0.010	9.782	-0.212	0.025	-0.008
0.541	-0.265	0.010	9.782	-0.212	0.025	-0.008
0.542	-0.193	0.010	9.782	-0.212	0.263	-0.008
0.543	-0.193	0.010	9.782	-0.136	0.263	-0.008
0.544	-0.192	0.012	9.782	-0.136	0.263	0.102
0.545	-0.192	0.012	9.782	-0.136	0.263	0.102
0.546	-0.192	0.010	9.782	-0.136	0.263	-0.008
0.547	-0.024	0.012	9.782	-0.136	0.263	0.102
0.548	-0.024	0.010	9.782	-0.136	0.025	-0.008
0.549	-0.024	0.012	9.782	-0.136	0.263	0.102
0.550	-0.192	0.010	9.782	-0.136	0.025	-0.008
0.551	-0.192	-0.001	9.782	-0.212	0.000	-0.034
0.552	-0.192	-0.001	9.818	-0.212	0.000	-0.008
0.553	-0.192	-0.001	9.818	-0.212	0.000	-0.008
0.554	-0.192	-0.001	9.951	-0.212	0.000	-0.008
0.555	-0.192	-0.001	9.951	-0.212	0.000	-0.008
0.556	-0.024	-0.001	9.951	-0.212	0.025	-0.008
0.557	-0.024	0.000	9.951	-0.136	0.263	0.000
0.558	-0.024	0.000	9.960	-0.136	0.263	0.000
0.559	-0.024	0.000	9.960	-0.136	0.263	0.000
0.560	0.010	0.010	9.960	-0.136	0.263	0.542
0.561	0.010	0.010	9.960	-0.136	0.263	0.263
0.562	0.010	0.010	9.960	-0.212	0.025	0.263
0.563	0.010	0.046	9.960	-0.136	0.263	0.534
0.564	0.010	0.094	9.960	-0.136	0.263	0.542
0.565	0.010	0.094	9.960	-0.136	0.263	0.542
0.566	0.010	0.094	9.960	-0.136	0.263	0.542
0.567	0.010	0.094	9.960	-0.136	0.263	0.542
0.568	0.022	0.180	9.962	-0.136	0.263	0.949
0.569	0.022	0.180	9.962	-0.136	0.263	0.949
0.570	0.045	0.180	9.962	-0.136	0.263	0.542
0.571	0.045	0.180	9.962	-0.136	0.263	0.542
0.572	0.045	0.180	9.962	-0.136	0.263	0.949
0.573	0.045	0.180	9.962	-0.136	0.263	0.949
0.574	0.045	0.180	9.962	-0.136	0.263	0.542
0.575	0.045	0.190	9.962	-0.136	1.085	0.949
0.576	0.045	0.190	9.965	-0.136	1.085	0.949
0.577	0.022	0.190	9.965	-0.136	1.085	0.949
0.578	0.022	0.190	9.965	-0.136	1.144	0.949
0.579	0.045	0.190	9.965	-0.136	1.144	0.949
0.580	0.045	0.190	9.965	-0.076	1.627	0.949
0.581	0.045	0.190	9.965	-0.008	1.627	0.949
0.582	0.045	0.190	9.965	-0.008	1.627	0.949
0.583	0.072	0.190	9.965	0.263	1.627	1.017
0.584	0.045	0.190	9.965	-0.008	1.627	0.949
0.585	0.045	0.190	9.965	-0.008	1.627	0.949
0.586	0.045	0.190	9.965	-0.008	1.627	0.949
0.587	0.045	0.190	9.965	0.263	1.627	1.017
0.588	0.045	0.190	9.965	0.263	1.627	1.076
0.589	0.045	0.190	9.965	0.263	1.144	1.017
0.590	0.072	0.190	9.965	0.263	1.627	1.076
0.591	0.072	0.190	9.965	0.263	1.627	1.017
0.592	0.072	0.190	9.965	0.263	1.627	1.076
0.593	0.072	0.190	9.965	0.263	1.627	1.076
0.594	0.045	0.190	9.962	0.127	1.144	1.017
0.595	0.072	0.190	9.962	0.263	1.144	1.076
0.596	0.072	0.190	9.962	0.263	1.144	1.076
0.597	0.045	0.190	9.962	0.263	1.144	1.076
0.598	0.045	0.190	9.962	0.263	1.627	1.076
0.599	0.045	0.190	9.962	0.203	1.144	1.017
0.600	0.045	0.190	9.962	0.263	1.627	1.076
0.601	0.045	0.190	9.962	0.263	1.627	1.076
0.602	0.045	0.190	9.962	0.263	1.627	1.076
0.603	0.045	0.263	9.965	0.263	1.899	1.076
0.604	0.045	0.263	9.965	0.263	1.899	1.076
0.605	0.045	0.263	9.968	0.263	1.899	1.076
0.606	0.045	0.190	10.058	0.263	1.899	1.076
0.607	0.045	0.190	10.058	0.263	1.899	1.076
0.608	0.036	0.190	9.968	0.203	1.627	1.076
0.609	-0.001	0.190	9.968	0.203	1.627	1.076
0.610	-0.001	0.190	9.968	0.203	1.627	1.076
0.611	-0.001	0.190	9.968	0.263	1.627	1.076
0.612	-0.001	0.190	9.968	0.263	1.627	1.076
0.613	-0.001	0.190	9.968	0.254	1.144	1.076
0.614	-0.001	0.190	9.968	0.203	1.110	1.017
0.615	-0.001	0.190	10.058	0.254	1.144	1.076
0.616	-0.001	0.190	10.058	0.263	1.899	1.076
0.617	-0.001	0.190	10.058	0.263	1.899	1.076
0.618	-0.001	0.190	10.153	0.271	1.899	1.076
0.619	-0.001	0.190	10.070	0.263	1.899	1.076
0.620	-0.001	0.190	10.070	0.271	1.899	1.076
0.621	-0.001	0.190	10.070	0.271	1.899	1.076
0.622	-0.001	0.190	10.070	0.254	1.899	1.076
0.623	-0.001	0.190	10.070	0.271	1.899	1.076
0.624	-0.001	0.190	10.070	0.407	1.899	1.076
0.625	-0.001	0.190	10.070	0.407	1.899	1.076
0.626	-0.001	0.190	10.070	0.407	1.899	1.076
0.627	-0.001	0.190	10.070	0.407	1.899	1.076
0.628	-0.001	0.190	10.070	0.407	1.899	1.076
0.629	-0.006	0.190	10.058	0.271	1.110	1.076
0.630	-0.192	0.190	10.058	0.254	1.076	1.076
0.631	-0.240	0.144	10.058	0.203	1.076	1.017
0.632	-0.240	0.144	10.058	0.203	1.076	1.017
0.633	-0.240	0.096	10.058	0.127	1.076	0.814
0.634	-0.192	0.144	10.058	0.127	1.076	0.949
0.635	-0.192	0.144	10.058	0.127	1.076	0.949
0.636	-0.192	0.144	10.058	0.203	1.076	0.949
0.637	-0.192	0.144	10.058	0.203	1.110	0.949
0.638	-0.192	0.144	10.058	0.203	1.110	0.949
0.639	-0.192	0.168	10.058	0.254	1.212	1.076
0.640	-0.192	0.168	10.058	0.254	1.212	1.076
0.641	-0.192	0.168	10.058	0.254	1.110	1.076
0.642	-0.192	0.168	10.058	0.254	1.110	1.076
0.643	-0.192	0.168	10.058	0.254	1.110	1.076
0.644	-0.181	0.190	10.070	0.254	1.212	1.076
0.645	-0.181	0.168	10.058	0.203	1.212	1.076
0.646	-0.024	0.190	10.058	0.203	1.212	1.076
0.647	-0.024	0.190	10.058	0.254	1.212	1.076
0.648	-0.024	0.190	10.058	0.263	1.212	1.076
0.649	-0.024	0.190	10.058	0.263	1.212	1.076
0.650	-0.024	0.190	10.058	0.263	1.212	1.076
0.651	-0.024	0.190	10.058	0.263	1.212	1.076
0.652	-0.024	0.190	10.058	0.509	1.899	1.093
0.653	-0.024	0.190	10.058	0.263	1.212	1.076
0.654	-0.024	0.190	10.058	0.263	1.212	1.093
0.655	-0.024	0.190	9.963	0.263	1.212	1.093
0.656	-0.024	0.190	9.960	0.254	1.212	1.076
0.657	-0.024	0.193	9.963	0.254	1.212	1.093
0.658	-0.024	0.193	9.965	0.263	1.212	1.093
0.659	-0.024	0.193	9.965	0.263	1.212	1.093
0.660	-0.024	0.193	9.965	0.254	1.212	1.093
0.661	-0.024	0.193	9.965	0.127	1.212	1.093
0.662	-0.024	0.202	9.965	0.127	1.212	1.144
0.663	-0.024	0.202	9.965	0.127	1.212	1.356
0.664	-0.024	0.240	9.965	0.263	2.161	1.619
0.665	-0.024	0.202	9.963	0.127	1.212	1.356
0.666	-0.024	0.196	9.963	0.059	1.212	1.144
0.667	-0.024	0.193	9.963	0.034	1.212	1.093
0.668	-0.024	0.190	9.960	0.025	1.076	1.076
0.669	-0.024	0.190	9.953	0.034	1.076	1.076
0.670	-0.024	0.193	9.953	0.034	1.076	1.093
0.671	-0.001	0.196	9.953	0.034	1.076	1.093
0.672	-0.001	0.196	9.953	0.034	1.076	1.093
0.673	-0.001	0.196	9.953	0.000	1.076	1.093
0.674	-0.001	0.196	9.953	0.000	1.076	1.093
0.675	-0.001	0.196	9.953	0.000	1.076	1.093
0.676	-0.001	0.196	9.953	0.000	1.212	1.093
0.677	-0.001	0.193	9.953	0.000	1.017	1.076
0.678	-0.001	0.192	9.953	-0.008	1.017	0.949
0.679	0.072	0.193	9.960	0.000	1.212	1.076
0.680	0.072	0.192	9.960	-0.008	1.212	0.949
0.681	0.072	0.193	9.963	0.000	1.212	1.076
0.682	0.072	0.193	9.963	-0.008	1.212	1.076
0.683	0.072	0.193	9.963	-0.008	1.212	1.076
0.684	-0.001	0.193	9.963	-0.008	1.212	1.076
0.685	-0.024	0.192	9.963	-0.110	1.212	0.949
0.686	-0.024	0.192	9.963	-0.136	1.212	0.949
0.687	-0.024	0.192	9.963	-0.136	1.212	0.949
0.688	-0.024	0.190	9.963	-0.136	1.212	0.534
0.689	-0.096	0.180	9.963	-0.246	1.017	0.509
0.690	-0.096	0.180	9.963	-0.246	0.670	0.271
0.691	-0.096	0.180	9.963	-0.246	0.670	0.271
0.692	-0.096	0.094	9.960	-0.271	0.526	0.263
0.693	-0.096	0.180	9.960	-0.246	0.526	0.271
0.694	-0.096	0.180	9.953	-0.246	0.526	0.271
0.695	-0.096	0.180	9.674	-0.136	0.526	0.509
0.696	-0.096	0.180	9.674	-0.136	0.526	0.509
0.697	-0.024	0.094	9.674	-0.246	0.526	0.271
0.698	-0.024	0.094	9.674	-0.271	0.526	0.263
0.699	-0.024	0.094	9.674	-0.271	0.526	0.263
0.700	-0.024	0.094	9.674	-0.271	0.526	0.263
0.701	-0.024	0.094	9.674	-0.246	0.670	0.263
0.702	-0.024	0.094	9.674	-0.246	0.670	0.263
0.703	-0.024	0.094	9.674	-0.271	1.017	0.263
0.704	-0.024	0.094	9.674	-0.517	1.017	0.263
0.705	-0.024	0.094	9.582	-0.517	1.017	0.263
0.706	-0.024	0.094	9.674	-0.271	1.076	0.263
0.707	-0.024	0.094	9.674	-0.517	1.076	0.263
0.708	-0.024	0.094	9.674	-0.534	1.076	0.263
0.709	-0.024	0.094	9.674	-0.534	1.076	0.263
0.710	-0.096	0.094	9.974	-0.534	1.076	0.263
0.711	-0.192	0.094	9.974	-0.542	1.076	0.263
0.712	-0.192	0.090	9.974	-0.822	1.076	0.263
0.713	-0.192	0.046	9.974	-0.822	1.076	0.059
0.714	-0.192	0.046	9.974	-0.822	1.017	-0.008
0.715	-0.192	0.046	9.974	-0.822	1.076	0.059
0.716	-0.192	0.090	9.974	-0.542	1.076	0.263
0.717	-0.192	0.046	9.974	-0.822	1.017	0.059
0.718	-0.192	0.046	9.974	-0.822	1.017	0.059
0.719	-0.192	0.046	9.974	-0.822	0.059	-0.008
0.720	-0.192	0.045	9.965	-0.822	0.059	-0.008
0.721	-0.192	0.045	9.965	-0.822	0.059	0.059
0.722	-0.192	0.045	9.939	-0.822	0.059	0.059
0.723	-0.192	0.004	9.770	-1.076	0.059	-0.136
0.724	-0.192	0.001	9.770	-1.085	0.059	-0.212
0.725	-0.192	-0.006	9.770	-1.093	0.059	-0.212
0.726	-0.192	-0.006	9.770	-1.085	0.059	-0.212
0.727	-0.192	-0.006	9.582	-1.085	0.025	-0.212
0.728	-0.192	-0.006	9.582	-1.085	0.025	-0.136
0.729	-0.193	-0.006	9.582	-1.085	0.025	-0.136
0.730	-0.193	-0.001	9.582	-1.076	0.059	-0.034
0.731	-0.193	-0.006	9.582	-1.085	0.025	-0.136
0.732	-0.193	-0.001	9.770	-1.076	0.059	-0.034
0.733	-0.193	-0.001	9.939	-1.076	0.059	0.000
0.734	-0.193	-0.001	9.962	-1.076	0.059	0.000
0.735	-0.193	-0.001	9.962	-1.076	0.059	0.000
0.736	-0.193	-0.001	9.962	-1.076	0.059	0.000
0.737	-0.379	-0.006	9.962	-1.085	0.059	-0.034
0.738	-0.379	-0.006	9.962	-1.076	0.059	-0.034
0.739	-0.379	-0.006	9.962	-1.076	0.059	-0.034
0.740	-0.379	-0.001	9.962	-0.822	0.059	0.000
0.741	-0.379	0.001	9.962	-0.822	0.059	0.102
0.742	-0.379	0.045	9.962	-0.542	0.805	0.263
0.743	-0.379	0.042	9.962	-0.822	0.059	0.254
0.744	-0.379	0.042	9.962	-1.076	0.059	0.254
0.745	-0.379	0.042	9.962	-1.076	0.059	0.254
0.746	-0.379	0.001	9.939	-1.076	0.059	0.102
0.747	-0.383	0.001	9.770	-1.076	0.025	0.102
0.748	-0.383	0.001	9.770	-1.076	0.025	0.102
0.749	-0.383	0.001	9.770	-1.076	0.025	0.102
0.750	-0.379	0.001	9.770	-1.076	0.025	0.102
0.751	-0.193	0.001	9.770	-1.076	0.025	0.102
0.752	-0.193	0.001	9.770	-1.076	0.025	0.102
0.753	-0.193	0.022	9.770	-0.822	0.025	0.127
0.754	-0.193	0.022	9.770	-0.822	0.059	0.127
0.755	-0.193	0.022	9.867	-0.822	0.127	0.127
0.756	-0.193	0.001	9.867	-1.076	0.059	0.102
0.757	-0.193	0.022	9.867	-0.822	0.127	0.127
0.758	-0.193	0.001	9.867	-1.076	0.127	0.127
0.759	-0.193	0.001	9.939	-1.076	0.127	0.127
0.760	-0.193	-0.001	9.939	-1.093	0.127	0.127
0.761	-0.193	-0.001	9.962	-1.085	0.127	0.102
0.762	-0.193	-0.001	9.962	-1.076	0.203	0.127
0.763	-0.383	0.001	9.962	-1.076	0.203	0.127
0.764	-0.383	0.001	9.962	-1.076	0.203	0.127
0.765	-0.383	0.001	9.962	-1.085	0.127	0.127
0.766	-0.383	0.001	9.962	-1.085	0.203	0.127
0.767	-0.389	0.001	9.962	-1.085	0.203	0.127
0.768	-0.389	0.022	9.962	-1.093	0.203	0.127
0.769	-0.389	0.022	9.962	-1.093	0.203	0.127
0.770	-0.389	0.022	9.963	-1.093	0.203	0.203
0.771	-0.389	0.022	9.962	-1.093	0.203	0.203
0.772	-0.389	0.022	9.962	-1.102	0.127	0.127
0.773	-0.389	0.022	9.962	-1.102	0.127	0.203
0.774	-0.383	0.022	9.962	-1.093	0.127	0.254
0.775	-0.373	0.042	9.962	-1.085	0.127	0.263
0.776	-0.193	0.022	9.962	-1.093	0.127	0.254
0.777	-0.181	0.042	9.962	-1.085	0.203	0.263
0.778	-0.181	0.042	9.962	-1.085	0.203	0.263
0.779	-0.181	0.045	9.962	-1.085	0.203	0.263
0.780	-0.181	0.042	9.962	-1.093	0.127	0.254
0.781	-0.181	0.045	9.962	-1.085	0.203	0.263
0.782	-0.181	0.042	9.962	-1.093	0.127	0.254
0.783	-0.181	0.045	9.963	-1.093	0.203	0.254
0.784	-0.181	0.045	9.963	-1.085	0.203	0.254
0.785	-0.181	0.046	9.968	-1.085	0.805	0.263
0.786	-0.181	0.046	10.058	-1.085	0.805	0.263
0.787	-0.181	0.046	10.058	-1.085	0.805	0.263
0.788	-0.192	0.045	10.105	-1.085	0.805	0.254
0.789	-0.181	0.046	10.107	-1.076	0.805	0.263
0.790	-0.192	0.045	10.107	-1.085	0.805	0.254
0.791	-0.192	0.045	10.107	-1.076	0.805	0.254
0.792	-0.193	0.042	10.107	-1.085	0.805	0.203
0.793	-0.193	0.045	10.107	-1.076	0.805	0.203
0.794	-0.193	0.045	10.107	-0.542	0.805	0.203
0.795	-0.193	0.022	10.107	-1.076	0.203	0.127
0.796	-0.193	0.045	10.107	-1.076	0.203	0.203
0.797	-0.192	0.045	10.107	-1.076	0.203	0.203
0.798	-0.192	0.048	10.155	-1.076	0.203	0.475
0.799	-0.192	0.048	10.155	-1.076	0.203	0.203
0.800	-0.192	0.084	10.156	-1.076	0.203	0.475
0.801	-0.192	0.048	10.155	-1.076	0.203	0.263
0.802	-0.181	0.048	10.105	-1.085	0.203	0.263
0.803	-0.022	0.048	10.105	-1.085	0.203	0.263
0.804	-0.022	0.048	10.105	-1.085	0.805	0.263
0.805	-0.022	0.048	10.105	-1.076	0.805	0.263
0.806	-0.022	0.048	10.155	-1.076	0.949	0.263
0.807	-0.181	0.048	10.155	-1.076	0.949	0.263
0.808	-0.181	0.084	10.155	-0.814	1.076	0.475
0.809	-0.181	0.090	10.155	-0.542	1.144	0.509
0.810	-0.181	0.090	10.156	-0.542	1.144	0.509
0.811	-0.181	0.094	10.156	-0.542	1.899	0.526
0.812	-0.192	0.090	10.156	-0.542	1.899	0.509
0.813	-0.192	0.090	10.156	-0.814	1.899	0.509
0.814	-0.192	0.090	10.156	-0.814	1.899	0.509
0.815	-0.192	0.094	10.156	-0.814	1.899	0.509
0.816	-0.283	0.090	10.155	-1.076	1.076	0.509
0.817	-0.283	0.090	10.155	-1.076	1.076	0.509
0.818	-0.290	0.090	10.155	-1.076	1.076	0.475
0.819	-0.290	0.090	10.155	-1.076	1.076	0.475
0.820	-0.290	0.090	10.155	-1.076	0.949	0.475
0.821	-0.290	0.090	10.155	-1.076	1.076	0.475
0.822	-0.290	0.090	10.155	-1.060	1.076	0.475
0.823	-0.290	0.096	10.155	-0.814	1.076	0.509
0.824	-0.290	0.090	10.155	-0.814	1.076	0.263
0.825	-0.290	0.090	10.155	-0.814	1.076	0.263
0.826	-0.290	0.096	10.155	-0.542	1.076	0.509
0.827	-0.290	0.090	10.152	-0.542	1.076	0.263
0.828	-0.290	0.048	9.974	-0.814	1.076	0.000
0.829	-0.283	0.048	9.974	-0.814	1.076	0.000
0.830	-0.190	0.090	9.974	-0.542	1.899	0.263
0.831	-0.190	0.048	9.968	-0.814	1.076	0.000
0.832	-0.190	0.048	9.968	-0.542	1.899	0.000
0.833	-0.190	0.046	9.968	-0.542	2.034	0.000
0.834	-0.190	0.090	9.968	-0.517	2.153	0.000
0.835	-0.190	0.090	9.968	-0.517	2.034	0.000
0.836	-0.190	0.096	9.968	-0.483	2.034	0.263
0.837	-0.190	0.096	9.968	-0.280	2.034	0.509
0.838	-0.190	0.096	9.968	-0.280	2.034	0.534
0.839	-0.283	0.096	9.968	-0.280	1.899	0.534
0.840	-0.283	0.096	9.968	-0.280	1.899	0.534
0.841	-0.283	0.096	10.152	-0.280	2.034	0.534
0.842	-0.190	0.096	10.152	-0.280	2.034	0.534
0.843	-0.190	0.096	10.152	-0.280	2.034	0.534
0.844	-0.190	0.096	10.152	-0.271	2.034	0.534
0.845	-0.190	0.096	10.152	-0.271	2.034	0.534
0.846	-0.190	0.096	10.152	-0.483	2.034	0.509
0.847	-0.190	0.096	10.152	-0.483	2.034	0.509
0.848	-0.190	0.094	9.968	-0.517	1.899	0.263
0.849	-0.190	0.090	9.968	-0.483	1.627	0.263
0.850	-0.190	0.090	9.963	-0.483	1.627	0.263
0.851	-0.190	0.090	9.963	-0.517	1.627	0.212
0.852	-0.190	0.090	9.963	-0.517	1.627	0.212
0.853	-0.190	0.046	9.927	-0.542	1.627	0.127
0.854	-0.096	0.090	9.927	-0.517	1.627	0.212
0.855	-0.096	0.094	9.927	-0.483	1.627	0.509
0.856	-0.096	0.094	9.776	-0.483	1.483	0.509
0.857	-0.096	0.094	9.776	-0.483	1.483	0.509
0.858	-0.096	0.090	9.776	-0.517	1.483	0.212
0.859	-0.096	0.090	9.776	-0.517	1.483	0.212
0.860	-0.096	0.090	9.776	-0.517	1.483	0.212
0.861	-0.096	0.090	9.776	-0.517	1.483	0.212
0.862	-0.096	0.094	9.776	-0.483	1.483	0.509
0.863	-0.096	0.094	9.776	-0.483	1.483	0.212
0.864	-0.096	0.094	9.776	-0.271	1.483	0.212
0.865	-0.096	0.046	9.770	-0.271	1.483	0.127
0.866	-0.048	0.094	9.776	-0.136	1.483	0.212
0.867	-0.048	0.094	9.776	-0.136	1.483	0.237
0.868	-0.024	0.094	9.776	-0.136	1.483	0.237
0.869	-0.003	0.094	9.776	-0.110	1.483	0.534
0.870	-0.012	0.094	9.776	-0.136	1.483	0.237
0.871	-0.012	0.046	9.776	-0.271	1.076	0.212
0.872	-0.012	0.046	9.776	-0.271	1.076	0.212
0.873	-0.012	0.046	9.963	-0.271	1.076	0.212
0.874	-0.024	0.046	9.963	-0.271	1.017	0.212
0.875	-0.024	0.046	9.963	-0.271	1.017	0.212
0.876	-0.024	0.046	9.963	-0.483	0.534	0.127
0.877	-0.024	0.046	9.818	-0.415	0.534	0.212
0.878	-0.024	0.046	9.818	-0.415	0.534	0.212
0.879	-0.048	0.046	9.818	-0.483	0.534	0.127
0.880	-0.096	0.046	9.818	-0.483	0.534	0.127
0.881	-0.096	0.046	9.915	-0.415	1.017	0.212
0.882	-0.096	0.046	9.818	-0.483	0.534	0.212
0.883	-0.096	0.046	9.818	-0.542	0.534	0.212
0.884	-0.096	0.046	9.818	-0.958	0.534	0.212
0.885	-0.096	0.022	9.818	-1.085	0.475	0.127
0.886	-0.096	0.018	9.818	-1.085	0.034	0.127
0.887	-0.096	0.018	9.818	-1.085	0.034	0.127
0.888	-0.096	0.004	9.818	-1.085	0.034	0.127
0.889	-0.096	0.000	9.818	-1.119	0.034	0.000
0.890	-0.096	0.000	9.818	-1.119	0.034	0.000
0.891	-0.096	-0.001	9.770	-1.356	0.008	-0.008
0.892	-0.096	0.000	9.770	-1.356	0.008	0.000
0.893	-0.192	-0.006	9.770	-1.365	0.008	-0.017
0.894	-0.192	-0.006	9.770	-1.365	0.008	-0.017
0.895	-0.192	-0.006	9.770	-1.365	0.034	-0.017
0.896	-0.192	0.000	9.770	-1.356	0.263	0.000
0.897	-0.192	0.000	9.770	-1.119	0.263	0.127
0.898	-0.192	0.018	9.770	-1.093	0.263	0.212
0.899	-0.192	0.018	9.770	-1.093	0.263	0.237
0.900	-0.192	0.018	9.770	-1.093	0.263	0.237
0.901	-0.192	0.018	9.770	-1.093	0.127	0.237
0.902	-0.192	0.022	9.772	-1.085	0.127	0.237
0.903	-0.192	0.093	9.818	-1.085	0.127	0.534
0.904	-0.192	0.093	9.818	-1.085	0.127	0.534
0.905	-0.096	0.093	9.818	-1.085	0.127	0.534
0.906	-0.096	0.094	9.915	-0.542	0.263	0.534
0.907	-0.096	0.093	9.915	-1.085	0.127	0.534
0.908	-0.096	0.093	9.915	-0.542	0.127	0.534
0.909	-0.096	0.090	9.915	-1.085	0.127	0.526
0.910	-0.096	0.093	9.915	-0.542	0.263	0.534
0.911	-0.096	0.093	9.915	-0.542	0.263	0.534
0.912	-0.096	0.093	9.915	-0.542	0.263	0.534
0.913	-0.096	0.094	9.915	-0.415	0.534	0.534
0.914	-0.096	0.094	9.915	-0.415	0.263	0.534
0.915	-0.096	0.142	9.963	-0.271	0.263	0.670
0.916	-0.192	0.094	9.915	-0.415	0.263	0.534
0.917	-0.192	0.142	9.915	-0.415	0.263	0.670
0.918	-0.193	0.142	9.915	-0.415	0.263	0.670
0.919	-0.287	0.142	9.915	-0.542	0.263	0.670
0.920	-0.287	0.142	9.915	-0.542	0.263	0.670
0.921	-0.287	0.142	9.915	-0.542	0.263	0.670
0.922	-0.287	0.142	9.915	-0.415	0.263	0.949
0.923	-0.287	0.142	9.818	-0.542	0.263	0.670
0.924	-0.287	0.142	9.818	-0.542	0.263	0.670
0.925	-0.287	0.094	9.818	-1.076	0.127	0.534
0.926	-0.287	0.094	9.818	-0.542	0.127	0.534
0.927	-0.287	0.094	9.772	-0.542	0.127	0.534
0.928	-0.287	0.096	9.772	-0.542	0.127	0.542
0.929	-0.287	0.142	9.772	-0.483	0.127	0.949
0.930	-0.287	0.096	9.772	-0.542	0.127	0.542
0.931	-0.287	0.094	9.772	-0.542	0.127	0.534
0.932	-0.287	0.094	9.772	-0.542	0.127	0.534
0.933	-0.287	0.094	9.772	-0.542	0.127	0.534
0.934	-0.287	0.094	9.772	-0.542	0.127	0.534
0.935	-0.287	0.096	9.772	-0.534	0.263	0.542
0.936	-0.287	0.096	9.772	-0.517	0.263	0.542
0.937	-0.287	0.096	9.772	-0.517	0.263	0.542
0.938	-0.287	0.142	9.772	-0.483	0.670	0.949
0.939	-0.287	0.142	9.772	-0.271	0.670	0.949
0.940	-0.287	0.168	9.915	-0.271	0.949	1.085
0.941	-0.287	0.192	9.965	-0.271	1.085	1.085
0.942	-0.287	0.192	10.345	-0.271	1.085	1.085
0.943	-0.287	0.192	10.345	-0.271	1.085	1.085
0.944	-0.287	0.192	10.346	-0.271	1.110	1.085
0.945	-0.287	0.190	10.346	-0.271	1.085	1.085
0.946	-0.289	0.168	10.346	-0.271	1.085	1.076
0.947	-0.289	0.168	10.346	-0.271	1.085	1.076
0.948	-0.289	0.142	10.346	-0.271	1.085	1.076
0.949	-0.289	0.096	10.346	-0.271	0.949	0.542
0.950	-0.289	0.094	10.346	-0.483	0.670	0.534
0.951	-0.289	0.096	10.346	-0.271	0.949	0.542
0.952	-0.289	0.094	10.346	-0.271	0.670	0.534
0.953	-0.289	0.094	10.345	-0.271	0.263	0.534
0.954	-0.289	0.094	9.965	-0.483	0.263	0.526
0.955	-0.289	0.094	9.965	-0.483	0.263	0.526
0.956	-0.373	0.090	9.939	-0.517	0.059	0.263
0.957	-0.289	0.094	9.939	-0.483	0.263	0.526
0.958	-0.289	0.094	9.915	-0.517	0.059	0.526
0.959	-0.289	0.094	9.915	-0.517	0.059	0.263
0.960	-0.289	0.010	9.915	-0.517	0.059	0.059
0.961	-0.289	0.010	9.915	-0.534	0.059	0.059
0.962	-0.289	0.010	9.915	-0.534	0.059	0.059
0.963	-0.289	0.010	9.915	-0.534	0.059	0.059
0.964	-0.289	0.004	9.915	-0.542	0.263	0.025
0.965	-0.287	0.004	9.915	-0.542	0.263	0.025
0.966	-0.287	0.010	9.939	-0.534	0.670	0.059
0.967	-0.287	0.010	9.965	-0.517	0.670	0.059
0.968	-0.289	0.010	10.153	-0.517	0.670	0.059
0.969	-0.193	0.090	10.245	-0.483	1.110	0.263
0.970	-0.193	0.090	10.346	-0.271	1.110	0.263
0.971	-0.193	0.094	10.346	-0.271	1.110	0.509
0.972	-0.193	0.094	10.346	-0.271	1.110	0.509
0.973	-0.289	0.094	10.346	-0.271	1.110	0.509
0.974	-0.289	0.094	10.346	-0.271	1.110	0.534
0.975	-0.373	0.094	10.346	-0.271	1.110	0.534
0.976	-0.373	0.096	10.346	-0.136	1.110	0.542
0.977	-0.373	0.094	10.346	-0.136	1.093	0.534
0.978	-0.373	0.094	10.346	-0.136	1.093	0.534
0.979	-0.373	0.094	10.346	-0.136	1.076	0.509
0.980	-0.373	0.094	10.346	-0.136	0.670	0.509
0.981	-0.289	0.094	10.245	-0.059	0.670	0.534
0.982	-0.193	0.094	10.245	-0.059	1.076	0.534
0.983	-0.192	0.094	10.153	-0.059	1.076	0.534
0.984	-0.192	0.094	9.963	-0.059	1.093	0.534
0.985	-0.096	0.094	9.963	-0.059	1.093	0.534
0.986	-0.091	0.096	9.963	-0.008	1.093	0.542
0.987	-0.073	0.096	9.963	-0.008	1.093	0.542
0.988	-0.022	0.096	9.963	-0.008	1.093	0.542
0.989	-0.006	0.096	9.963	-0.008	1.110	0.542
0.990	-0.006	0.096	9.963	-0.008	1.110	0.542
0.991	-0.006	0.096	9.963	-0.008	1.110	0.542
0.992	-0.006	0.096	9.963	-0.008	1.110	0.542
0.993	0.022	0.096	10.153	0.000	1.348	0.542
0.994	0.022	0.096	10.153	-0.008	1.110	0.542
0.995	0.045	0.096	10.245	-0.008	1.348	0.542
0.996	0.045	0.096	10.340	0.000	1.348	0.542
0.997	0.022	0.096	10.340	0.000	1.348	0.542
0.998	0.022	0.096	10.340	0.000	1.348	0.542
0.999	-0.006	0.096	10.340	0.000	1.348	0.542
1.000	-0.073	0.180	10.340	0.000	1.348	0.805
1.001	-0.073	0.180	10.340	0.000	1.348	0.805
1.002	-0.073	0.180	10.340	-0.008	1.348	0.805
1.003	-0.091	0.180	10.340	-0.008	1.348	0.805
1.004	-0.091	0.190	10.340	-0.008	1.348	1.017
1.005	-0.091	0.189	10.245	-0.008	1.110	1.017
1.006	-0.073	0.190	10.245	0.000	1.348	1.051
1.007	-0.073	0.189	10.153	-0.008	1.110	1.017
1.008	-0.006	0.189	10.153	-0.008	1.110	1.017
1.009	-0.006	0.189	10.153	-0.008	1.093	1.017
1.010	0.022	0.190	10.058	-0.008	1.093	1.051
1.011	0.046	0.190	9.963	0.000	1.093	1.068
1.012	0.046	0.190	9.963	-0.008	1.085	1.051
1.013	0.046	0.190	9.963	-0.008	1.076	1.051
1.014	0.046	0.190	9.963	-0.008	1.085	1.068
1.015	0.046	0.190	9.963	-0.008	1.085	1.051
1.016	0.046	0.189	9.963	-0.034	1.085	1.017
1.017	0.046	0.190	9.963	-0.034	1.093	1.051
1.018	0.046	0.190	9.963	-0.008	1.110	1.068
1.019	0.046	0.190	9.963	-0.008	1.110	1.068
1.020	0.046	0.190	9.963	-0.008	1.110	1.051
1.021	0.046	0.189	9.963	-0.034	1.110	1.017
1.022	0.046	0.180	9.963	-0.136	1.110	0.814
1.023	0.046	0.180	9.963	-0.136	1.110	0.814
1.024	0.046	0.168	9.963	-0.136	1.110	0.805
1.025	0.046	0.168	10.058	-0.136	1.110	0.805
1.026	0.022	0.094	10.058	-0.136	1.110	0.534
1.027	-0.006	0.168	10.058	-0.136	1.110	0.805
1.028	-0.096	0.168	10.058	-0.136	1.085	0.805
1.029	-0.096	0.180	10.058	-0.034	1.085	0.814
1.030	-0.096	0.180	10.058	-0.034	1.085	0.814
1.031	-0.096	0.168	10.058	-0.034	1.017	0.805
1.032	-0.096	0.168	10.058	-0.034	1.017	0.805
1.033	-0.096	0.180	10.058	-0.008	1.017	0.814
1.034	-0.096	0.189	10.058	0.000	1.017	1.017
1.035	-0.096	0.180	9.963	-0.008	0.534	0.814
1.036	-0.096	0.180	9.963	-0.008	0.534	0.814
1.037	-0.096	0.180	9.963	-0.008	0.534	0.814
1.038	-0.096	0.168	9.773	-0.034	0.534	0.814
1.039	-0.096	0.168	9.773	-0.034	0.534	0.814
1.040	-0.096	0.094	9.773	-0.136	0.534	0.534
1.041	-0.096	0.024	9.773	-0.136	0.534	0.136
1.042	-0.096	0.022	9.773	-0.136	0.534	0.127
1.043	-0.096	0.010	9.773	-0.136	0.534	0.102
1.044	-0.096	0.022	9.773	-0.136	0.534	0.127
1.045	-0.096	0.022	9.773	-0.136	0.534	0.127
1.046	-0.096	0.022	9.773	-0.136	0.534	0.127
1.047	-0.096	0.022	9.773	-0.136	1.017	0.127
1.048	-0.096	0.046	9.963	-0.034	1.017	0.534
1.049	-0.096	0.168	9.963	-0.008	1.085	0.814
1.050	-0.096	0.168	10.059	-0.008	1.085	0.814
1.051	-0.096	0.168	10.059	-0.008	1.085	0.814
1.052	-0.190	0.168	10.059	-0.008	1.085	0.814
1.053	-0.190	0.189	10.059	-0.008	1.085	1.051
1.054	-0.193	0.168	10.059	-0.008	1.085	0.814
1.055	-0.240	0.046	10.059	-0.034	1.085	0.534
1.056	-0.240	0.022	10.059	-0.068	0.534	0.127
1.057	-0.240	0.010	10.059	-0.068	0.534	0.059
1.058	-0.240	0.022	10.059	-0.068	0.534	0.127
1.059	-0.240	0.022	10.059	-0.034	0.534	0.127
1.060	-0.289	0.018	10.059	-0.034	0.534	0.102
1.061	-0.289	0.018	10.059	-0.034	0.534	0.102
1.062	-0.240	0.018	10.059	-0.034	0.534	0.102
1.063	-0.193	0.018	10.059	-0.034	0.534	0.102
1.064	-0.240	0.010	9.773	-0.068	0.534	0.059
1.065	-0.193	0.018	9.773	-0.034	0.534	0.102
1.066	-0.193	0.018	9.773	-0.034	0.534	0.102
1.067	-0.240	0.010	9.773	-0.068	0.534	0.059
1.068	-0.240	-0.001	9.773	-0.068	0.534	-0.008
1.069	-0.240	-0.001	9.773	-0.068	0.534	-0.008
1.070	-0.193	0.010	9.773	-0.068	0.534	0.059
1.071	-0.193	0.018	9.773	-0.034	1.356	0.102
1.072	-0.190	0.022	9.773	-0.008	1.619	0.127
1.073	-0.190	0.022	10.059	-0.008	1.619	0.127
1.074	-0.190	0.022	9.773	-0.008	1.619	0.127
1.075	-0.190	0.046	9.773	0.000	1.619	0.263
1.076	-0.190	0.046	9.957	-0.008	1.619	0.263
1.077	-0.193	0.022	9.963	-0.034	1.619	0.203
1.078	-0.240	0.022	9.963	-0.034	1.619	0.203
1.079	-0.240	0.022	9.963	-0.034	1.619	0.203
1.080	-0.289	0.022	9.963	-0.034	1.619	0.203
1.081	-0.289	0.046	9.963	-0.034	1.619	0.263
1.082	-0.289	0.046	9.963	0.000	1.619	0.271
1.083	-0.289	0.046	9.963	-0.034	1.619	0.263
1.084	-0.289	0.022	9.963	-0.068	1.356	0.203
1.085	-0.289	0.046	9.963	-0.034	1.619	0.263
1.086	-0.289	0.022	9.963	-0.068	1.356	0.203
1.087	-0.289	0.018	9.957	-0.068	1.356	0.127
1.088	-0.289	0.018	9.957	-0.068	1.356	0.127
1.089	-0.289	0.018	9.957	-0.068	1.356	0.127
1.090	-0.289	0.022	9.957	-0.068	1.356	0.203
1.091	-0.240	0.018	9.957	-0.068	1.356	0.203
1.092	-0.193	0.018	9.957	-0.068	1.356	0.203
1.093	-0.193	0.018	9.957	-0.068	1.356	0.203
1.094	-0.193	0.018	9.957	-0.068	1.356	0.203
1.095	-0.240	0.018	9.957	-0.068	1.356	0.203
1.096	-0.337	0.010	9.957	-0.068	1.356	0.102
1.097	-0.382	0.010	9.957	-0.068	1.085	0.059
1.098	-0.382	0.010	9.957	-0.068	1.085	0.059
1.099	-0.382	0.001	9.957	-0.136	1.068	0.059
1.100	-0.193	0.001	9.957	-0.136	1.085	0.059
1.101	-0.193	0.001	9.957	-0.136	1.085	0.059
1.102	-0.193	0.010	9.962	-0.068	1.085	0.059
1.103	-0.193	0.010	9.962	-0.136	1.085	0.059
1.104	-0.193	0.010	9.962	-0.068	1.085	0.059
1.105	-0.193	0.010	9.962	-0.068	1.085	0.059
1.106	-0.216	0.010	9.962	-0.068	1.085	0.059
1.107	-0.216	0.010	9.962	-0.068	1.085	0.059
1.108	-0.216	0.010	9.962	-0.068	1.085	0.059
1.109	-0.216	0.010	9.962	-0.068	1.085	0.059
1.110	-0.193	0.010	9.962	-0.068	1.085	0.203
1.111	-0.216	0.010	9.962	-0.068	1.076	0.059
1.112	-0.216	0.010	9.962	-0.068	1.068	0.059
1.113	-0.216	0.010	9.962	-0.068	1.068	0.059
1.114	-0.193	0.010	9.962	-0.068	1.068	0.059
1.115	-0.193	0.010	9.957	-0.136	1.068	0.059
1.116	-0.190	0.010	9.957	-0.136	1.068	0.059
1.117	-0.190	0.010	9.957	-0.136	1.068	0.059
1.118	-0.190	0.010	9.957	-0.136	1.068	0.059
1.119	-0.190	0.010	9.957	-0.136	1.068	0.059
1.120	-0.192	0.010	9.957	-0.136	1.068	0.059
1.121	-0.192	0.010	9.957	-0.136	1.068	0.059
1.122	-0.193	0.010	9.957	-0.136	1.068	0.059
1.123	-0.193	0.048	9.957	-0.068	1.076	0.203
1.124	-0.193	0.093	9.962	0.025	1.085	0.271
1.125	-0.193	0.048	9.957	-0.068	1.085	0.203
1.126	-0.193	0.093	9.962	0.025	1.085	0.271
1.127	-0.193	0.093	9.962	0.025	1.085	0.271
1.128	-0.193	0.084	9.962	-0.068	1.085	0.271
1.129	-0.216	0.048	9.962	-0.136	1.085	0.059
1.130	-0.193	0.084	9.962	-0.068	1.085	0.271
1.131	-0.216	0.048	9.962	-0.136	1.085	0.059
1.132	-0.216	0.010	9.962	-0.271	1.076	0.059
1.133	-0.216	0.048	9.962	-0.136	1.076	0.059
1.134	-0.216	0.048	9.962	-0.136	1.076	0.059
1.135	-0.216	0.048	9.962	-0.136	1.076	0.059
1.136	-0.216	0.048	9.962	-0.136	1.076	0.059
1.137	-0.216	0.048	9.962	-0.136	1.068	0.059
1.138	-0.216	0.048	9.962	-0.068	1.068	0.254
1.139	-0.216	0.048	9.844	-0.068	1.068	0.254
1.140	-0.216	0.048	9.844	-0.068	1.068	0.254
1.141	-0.216	0.084	9.844	0.025	1.068	0.271
1.142	-0.216	0.084	9.844	0.059	1.068	0.271
1.143	-0.192	0.093	9.844	0.127	1.068	0.271
1.144	-0.192	0.084	9.844	0.127	0.949	0.271
1.145	-0.192	0.084	9.844	0.127	0.949	0.271
1.146	-0.192	0.093	9.844	0.127	0.949	0.271
1.147	-0.192	0.093	9.844	0.127	0.949	0.271
1.148	-0.192	0.084	9.844	0.127	0.949	0.271
1.149	-0.192	0.084	9.844	0.127	0.949	0.271
1.150	-0.216	0.048	9.844	-0.059	0.000	0.254
1.151	-0.287	0.048	9.844	-0.059	0.000	0.254
1.152	-0.287	0.048	9.844	-0.059	0.000	0.254
1.153	-0.287	0.048	9.844	-0.059	0.000	0.254
1.154	-0.287	0.048	9.769	-0.068	-0.127	0.127
1.155	-0.287	0.048	9.769	-0.068	-0.127	0.127
1.156	-0.287	0.048	9.769	-0.059	-0.127	0.254
1.157	-0.287	0.048	9.769	-0.059	-0.127	0.254
1.158	-0.287	0.084	9.769	0.127	-0.127	0.254
1.159	-0.287	0.084	9.769	0.127	-0.127	0.254
1.160	-0.287	0.048	9.769	-0.059	-0.280	0.127
1.161	-0.287	0.048	9.769	-0.059	-0.280	0.127
1.162	-0.287	0.048	9.769	-0.059	-0.127	0.127
1.163	-0.287	0.048	9.769	0.127	-0.127	0.254
1.164	-0.287	0.084	9.769	0.127	-0.017	0.271
1.165	-0.287	0.093	9.965	0.127	-0.017	0.509
1.166	-0.287	0.094	9.965	0.127	-0.017	0.509
1.167	-0.287	0.094	9.965	0.127	-0.017	0.534
1.168	-0.022	0.094	9.965	0.127	-0.017	0.534
1.169	-0.022	0.094	9.965	0.127	-0.017	0.534
1.170	-0.022	0.094	9.965	0.127	-0.017	0.534
1.171	-0.022	0.094	9.965	0.127	-0.017	0.509
1.172	-0.022	0.084	9.965	0.127	-0.017	0.271
1.173	-0.022	0.048	9.965	0.127	-0.017	0.254
1.174	-0.022	0.048	9.965	0.127	-0.017	0.254
1.175	-0.022	0.084	9.965	0.127	0.475	0.271
1.176	-0.022	0.048	9.965	0.127	0.475	0.254
1.177	-0.022	0.084	9.986	0.127	0.475	0.271
1.178	-0.022	0.094	10.058	0.127	0.814	0.271
1.179	-0.022	0.094	10.153	0.254	1.068	0.534
1.180	-0.022	0.094	10.155	0.127	1.068	0.534
1.181	-0.022	0.180	10.155	0.254	1.068	0.949
1.182	-0.022	0.186	10.155	0.271	1.068	1.068
1.183	-0.091	0.186	10.155	0.271	1.068	1.068
1.184	-0.096	0.186	10.155	0.271	1.068	1.068
1.185	-0.096	0.180	10.155	0.127	0.814	0.949
1.186	-0.096	0.180	10.155	0.127	0.814	0.949
1.187	-0.096	0.180	10.155	0.127	0.814	0.949
1.188	-0.096	0.180	10.155	0.127	0.475	0.949
1.189	-0.096	0.180	10.155	0.127	0.475	0.949
1.190	-0.096	0.100	10.155	0.127	0.475	0.568
1.191	-0.096	0.094	10.155	0.127	0.475	0.568
1.192	-0.096	0.100	10.156	0.127	0.475	0.949
1.193	-0.096	0.094	10.156	0.127	0.475	0.568
1.194	-0.096	0.094	10.156	0.127	0.814	0.568
1.195	-0.096	0.094	10.156	0.059	0.814	0.568
1.196	-0.096	0.094	10.156	0.000	0.814	0.534
1.197	-0.096	0.094	10.156	0.059	1.068	0.568
1.198	-0.096	0.100	10.156	0.127	1.068	0.949
1.199	-0.096	0.180	10.156	0.127	1.627	1.068
1.200	-0.096	0.180	10.156	0.127	1.627	1.068
1.201	-0.096	0.100	10.156	0.127	1.068	0.949
1.202	-0.096	0.100	10.156	0.127	1.085	0.949
1.203	-0.096	0.180	10.201	0.127	1.085	1.051
1.204	-0.096	0.180	10.201	0.127	1.085	1.051
1.205	-0.096	0.180	10.201	0.127	1.085	1.068
1.206	-0.190	0.180	10.201	0.127	1.085	1.068
1.207	-0.190	0.180	10.201	0.127	1.085	1.068
1.208	-0.190	0.180	10.345	0.127	1.890	1.068
1.209	-0.190	0.180	10.345	0.127	1.890	1.076
1.210	-0.190	0.180	10.345	0.127	1.890	1.076
1.211	-0.190	0.180	10.345	0.127	1.890	1.076
1.212	-0.190	0.180	10.345	0.127	1.890	1.076
1.213	-0.190	0.100	10.345	0.127	1.085	1.068
1.214	-0.190	0.100	10.345	0.127	1.085	1.068
1.215	-0.190	0.094	10.201	0.059	1.085	1.068
1.216	-0.190	0.094	10.156	0.000	1.068	1.051
1.217	-0.190	0.094	10.156	-0.008	1.068	0.805
1.218	-0.190	0.048	10.155	-0.068	0.475	0.568
1.219	-0.190	0.048	10.155	-0.068	0.475	0.568
1.220	-0.096	0.048	10.152	-0.068	0.475	0.568
1.221	-0.096	0.048	10.152	-0.068	0.475	0.568
1.222	-0.096	0.090	10.152	-0.068	0.475	0.568
1.223	-0.096	0.094	10.152	-0.068	1.085	0.805
1.224	-0.096	0.090	9.962	-0.068	0.407	0.568
1.225	-0.096	0.090	9.962	-0.068	0.407	0.568
1.226	-0.096	0.094	9.962	-0.068	1.085	0.805
1.227	-0.096	0.094	9.962	-0.068	1.085	0.805
1.228	-0.190	0.090	9.962	-0.068	1.085	0.568
1.229	-0.216	0.090	9.962	-0.068	1.085	0.568
1.230	-0.216	0.048	9.867	-0.076	1.085	0.534
1.231	-0.287	0.048	9.962	-0.076	1.085	0.534
1.232	-0.287	0.046	9.962	-0.271	1.085	0.407
1.233	-0.335	0.046	9.962	-0.271	1.085	0.263
1.234	-0.335	0.046	9.962	-0.076	1.085	0.534
1.235	-0.335	0.090	9.962	-0.068	1.085	0.568
1.236	-0.335	0.094	9.962	-0.068	1.085	0.805
1.237	-0.287	0.094	9.962	0.127	1.085	0.805
1.238	-0.287	0.094	9.962	0.127	1.110	1.017
1.239	-0.287	0.094	9.962	-0.008	1.085	0.805
1.240	-0.287	0.090	9.962	-0.008	1.085	0.805
1.241	-0.287	0.090	9.962	-0.008	0.941	0.534
1.242	-0.287	0.046	9.867	-0.008	0.407	0.263
1.243	-0.287	0.046	9.867	-0.008	0.407	0.263
1.244	-0.287	0.090	9.867	-0.008	0.407	0.805
1.245	0.000	0.046	9.867	-0.008	0.407	0.263
1.246	0.000	0.046	9.867	0.127	0.407	0.263
1.247	0.000	0.022	9.867	0.119	0.407	0.263
1.248	0.004	0.022	9.867	0.119	0.407	0.263
1.249	0.004	0.004	9.867	0.119	0.407	0.237
1.250	0.004	0.004	9.867	0.127	0.941	0.237
1.251	0.004	0.022	9.867	0.237	1.076	0.263
1.252	0.004	0.022	9.867	0.237	1.076	0.263
1.253	0.004	0.022	9.867	0.237	1.076	0.263
1.254	0.004	0.046	9.960	0.263	1.085	0.263
1.255	0.004	0.046	9.960	0.263	1.085	0.263
1.256	0.004	0.046	9.962	0.263	1.085	0.263
1.257	0.004	0.046	9.962	0.263	1.085	0.263
1.258	0.000	0.046	9.960	0.263	1.076	0.263
1.259	0.000	0.046	9.960	0.263	1.076	0.263
1.260	0.000	0.090	9.960	0.263	1.076	0.263
1.261	0.000	0.094	9.960	0.271	1.076	0.534
1.262	0.000	0.094	9.960	0.534	1.076	0.814
1.263	0.000	0.094	9.960	0.534	1.076	0.814
1.264	0.000	0.094	9.960	0.534	1.076	0.814
1.265	0.000	0.144	9.960	0.534	1.076	0.551
1.266	0.000	0.144	9.960	0.670	1.093	0.814
1.267	0.000	0.144	9.960	0.670	1.076	0.814
1.268	0.000	0.144	9.960	0.670	1.076	0.814
1.269	0.000	0.094	9.960	0.534	1.076	0.551
1.270	0.000	0.094	9.960	0.534	1.076	0.551
1.271	0.045	0.144	9.960	0.670	1.076	0.814
1.272	0.045	0.144	9.951	0.670	1.076	0.814
1.273	0.045	0.144	9.951	0.670	1.076	0.805
1.274	0.045	0.144	9.960	1.068	1.076	0.814
1.275	0.045	0.144	9.960	1.068	1.076	0.805
1.276	0.045	0.144	9.960	0.670	1.076	0.551
1.277	0.045	0.144	9.960	0.670	1.076	0.551
1.278	0.045	0.144	9.960	0.670	1.076	0.551
1.279	0.045	0.094	9.960	0.534	1.076	0.534
1.280	0.045	0.144	9.962	0.670	1.076	0.551
1.281	0.045	0.144	9.962	1.068	1.076	0.551
1.282	0.186	0.144	9.963	1.076	1.093	0.805
1.283	0.186	0.144	9.963	1.076	1.093	0.805
1.284	0.186	0.144	9.963	1.076	1.093	0.551
1.285	0.186	0.094	9.963	1.076	1.093	0.534
1.286	0.186	0.094	9.963	1.076	1.076	0.534
1.287	0.186	0.094	9.963	1.076	1.076	0.534
1.288	0.186	0.094	9.963	0.534	1.076	0.534
1.289	0.186	0.094	9.963	1.076	1.076	0.534
1.290	0.186	0.094	9.963	1.076	1.076	0.534
1.291	0.186	0.144	9.963	1.085	1.093	0.551
1.292	0.186	0.144	9.963	1.085	1.093	0.551
1.293	0.186	0.094	9.962	1.076	1.093	0.534
1.294	0.186	0.094	9.962	1.076	1.093	0.534
1.295	0.186	0.144	9.986	1.085	1.093	0.551
1.296	0.186	0.144	9.986	1.085	1.093	0.805
1.297	0.186	0.144	9.986	1.085	1.093	0.805
1.298	0.186	0.144	9.986	1.085	1.093	0.551
1.299	0.186	0.144	9.986	1.076	1.093	0.551
1.300	0.186	0.144	9.986	1.076	1.093	0.805
1.301	0.186	0.168	9.986	1.076	1.093	0.805
1.302	0.186	0.144	9.986	0.534	1.093	0.805
1.303	0.186	0.168	9.986	1.076	1.093	0.805
1.304	0.186	0.168	9.986	1.076	1.093	0.805
1.305	0.186	0.168	9.986	1.076	1.093	0.805
1.306	0.186	0.168	9.986	1.076	1.212	0.805
1.307	0.186	0.190	10.107	1.085	2.136	0.805
1.308	0.186	0.168	10.107	1.085	2.136	0.805
1.309	0.186	0.168	10.107	1.085	2.136	0.551
1.310	0.186	0.094	10.107	0.534	2.136	0.534
1.311	0.186	0.094	10.107	0.534	2.136	0.534
1.312	0.186	0.094	10.107	0.534	2.161	0.534
1.313	0.186	0.094	10.107	0.534	2.161	0.534
1.314	0.186	0.094	10.107	0.534	2.136	0.263
1.315	0.186	0.046	10.107	0.534	2.136	0.263
1.316	0.186	0.046	10.107	0.534	2.136	0.263
1.317	0.186	0.094	10.107	0.534	2.161	0.263
1.318	0.186	0.094	10.107	0.534	2.161	0.263
1.319	0.186	0.046	10.107	0.534	2.136	0.263
1.320	0.186	0.046	10.107	0.534	2.136	0.263
1.321	0.186	0.046	10.107	0.534	2.136	0.263
1.322	0.214	0.168	10.251	0.949	2.161	0.805
1.323	0.214	0.046	10.251	0.534	2.161	0.263
1.324	0.214	0.046	10.251	0.127	2.136	0.263
1.325	0.214	0.046	10.251	0.127	2.136	0.263
1.326	0.214	0.046	10.251	0.127	2.161	0.263
1.327	0.214	0.046	10.251	0.025	2.136	0.263
1.328	0.214	0.046	10.251	0.025	2.136	0.263
1.329	0.214	0.046	10.251	0.025	2.136	0.263
1.330	0.214	0.046	10.107	-0.017	1.899	0.263
1.331	0.214	0.046	10.059	-0.034	1.899	0.127
1.332	0.186	0.046	9.986	-0.034	1.899	0.127
1.333	0.214	0.046	10.059	-0.017	1.899	0.263
1.334	0.214	0.046	10.059	-0.017	1.899	0.263
1.335	0.214	0.046	10.059	-0.034	1.899	0.263
1.336	-0.012	0.046	10.059	-0.068	1.899	0.127
1.337	-0.012	0.046	10.059	-0.034	1.899	0.263
1.338	-0.012	0.046	10.059	-0.034	1.899	0.263
1.339	-0.012	0.010	10.059	-0.068	1.899	0.059
1.340	-0.012	0.046	10.059	-0.034	1.899	0.263
1.341	-0.012	0.046	10.059	-0.034	1.899	0.263
1.342	-0.012	0.046	10.059	-0.034	1.899	0.263
1.343	-0.012	0.048	10.059	0.127	1.899	0.407
1.344	-0.012	0.046	10.059	-0.034	1.899	0.263
1.345	-0.012	0.046	9.986	-0.068	1.899	0.263
1.346	-0.012	0.046	9.986	-0.068	1.899	0.263
1.347	-0.012	0.046	9.986	-0.034	1.899	0.263
1.348	-0.012	0.048	9.986	0.127	2.034	0.407
1.349	-0.012	0.094	9.986	0.127	2.034	0.534
1.350	-0.012	0.094	9.986	0.127	2.034	0.534
1.351	-0.012	0.048	9.986	0.127	2.034	0.407
1.352	-0.012	0.048	9.986	0.263	2.034	0.407
1.353	-0.012	0.048	9.986	0.263	1.899	0.407
1.354	-0.012	0.046	9.986	0.127	1.899	0.263
1.355	-0.012	0.046	9.986	0.127	1.899	0.407
1.356	-0.012	0.046	9.986	0.127	1.619	0.407
1.357	-0.012	0.046	9.986	0.127	1.619	0.407
1.358	-0.012	0.046	9.986	0.127	1.619	0.407
1.359	-0.012	0.046	9.986	0.127	1.619	0.407
1.360	0.084	0.048	9.986	0.263	1.619	0.534
1.361	0.084	0.048	9.986	0.263	1.619	0.534
1.362	0.084	0.046	9.986	0.127	1.212	0.407
1.363	0.084	0.046	9.986	0.127	1.212	0.407
1.364	0.084	0.048	9.986	0.263	1.212	0.534
1.365	0.084	0.048	9.986	0.263	1.212	0.534
1.366	0.084	-0.001	9.986	-0.008	1.076	0.407
1.367	0.084	-0.001	9.986	-0.008	1.051	0.127
1.368	0.084	0.048	9.986	-0.008	1.076	0.407
1.369	0.084	0.072	9.986	0.263	1.076	0.534
1.370	0.084	0.072	9.986	0.263	1.076	0.534
1.371	0.084	0.072	9.986	0.263	1.076	0.534
1.372	-0.012	0.048	9.986	0.263	1.076	0.407
1.373	-0.012	0.072	9.986	0.271	1.076	0.534
1.374	-0.012	0.072	9.986	0.271	1.212	0.534
1.375	-0.012	0.048	9.986	0.263	1.212	0.407
1.376	-0.012	0.048	9.986	0.263	1.093	0.407
1.377	-0.012	0.072	9.986	0.271	1.093	0.534
1.378	-0.012	0.094	9.986	0.271	1.093	0.534
1.379	-0.012	0.094	9.986	0.475	1.212	0.534
1.380	-0.012	0.094	9.962	0.475	1.212	0.534
1.381	-0.012	0.094	9.986	0.534	1.212	0.534
1.382	-0.012	0.094	9.986	0.534	1.212	0.534
1.383	-0.192	0.072	9.962	0.475	1.093	0.534
1.384	-0.240	0.094	9.962	0.475	1.093	0.534
1.385	-0.240	0.094	9.986	0.534	1.093	0.534
1.386	-0.001	0.094	9.986	0.534	1.093	0.534
1.387	-0.240	0.094	9.986	0.475	1.093	0.534
1.388	-0.240	0.094	9.986	0.475	1.093	0.534
1.389	-0.240	0.094	9.986	0.534	1.093	0.534
1.390	-0.240	0.094	9.986	0.534	1.085	0.534
1.391	-0.240	0.094	9.986	0.475	1.076	0.534
1.392	-0.240	0.094	9.986	0.475	1.076	0.534
1.393	-0.240	0.072	9.962	0.263	1.076	0.534
1.394	-0.240	0.072	9.962	0.263	1.076	0.534
1.395	-0.240	0.094	9.968	0.475	1.076	0.534
1.396	-0.240	0.094	9.968	0.475	1.076	0.534
1.397	-0.001	0.094	9.968	0.263	1.076	0.534
1.398	0.094	0.094	9.968	0.263	1.076	0.534
1.399	0.118	0.094	9.968	0.263	1.076	0.534
1.400	0.118	0.094	9.968	0.263	1.076	0.534
1.401	0.118	0.094	9.968	0.263	1.076	0.534
1.402	0.118	0.094	9.968	0.475	1.076	0.534
1.403	0.118	0.094	9.968	0.475	1.076	0.534
1.404	0.118	0.094	9.968	0.475	1.076	0.534
1.405	0.118	0.094	9.968	0.534	1.085	0.534
1.406	0.118	0.094	9.968	0.475	1.085	0.534
1.407	0.118	0.094	9.968	0.263	1.076	0.534
1.408	0.118	0.094	9.968	0.263	1.076	0.534
1.409	0.118	0.094	9.968	0.263	1.076	0.534
1.410	-0.001	0.094	9.974	0.263	1.076	0.534
1.411	-0.001	0.094	9.974	0.263	1.076	0.534
1.412	-0.048	0.094	9.974	0.263	1.076	0.534
1.413	-0.085	0.094	9.974	0.263	1.076	0.534
1.414	-0.085	0.094	9.974	-0.008	1.076	0.534
1.415	-0.192	0.094	9.974	-0.008	1.076	0.534
1.416	-0.192	0.094	9.974	0.263	1.085	0.534
1.417	-0.192	0.094	9.974	0.263	1.085	0.534
1.418	-0.192	0.094	9.974	-0.008	1.076	0.534
1.419	-0.192	0.094	9.974	-0.076	1.076	0.534
1.420	-0.192	0.046	9.968	-0.136	0.670	0.534
1.421	-0.192	0.046	9.962	-0.136	0.670	0.534
1.422	-0.085	0.022	9.866	-0.136	0.670	0.534
1.423	-0.048	0.022	9.866	-0.136	0.670	0.534
1.424	-0.048	0.046	9.866	-0.136	0.670	0.534
1.425	-0.048	0.046	9.866	-0.076	0.670	0.534
1.426	-0.048	0.046	9.866	-0.076	0.670	0.534
1.427	-0.048	0.046	9.866	-0.076	0.670	0.534
1.428	-0.048	0.046	9.866	-0.136	0.670	0.534
1.429	-0.048	0.046	9.866	-0.136	0.534	0.263
1.430	-0.048	0.046	9.866	-0.136	0.670	0.534
1.431	-0.048	0.046	9.866	-0.136	1.076	0.534
1.432	-0.048	0.046	9.962	-0.136	1.076	0.534
1.433	-0.048	0.046	9.968	-0.076	1.085	0.534
1.434	-0.048	0.046	9.974	-0.076	1.085	0.814
1.435	-0.048	0.046	9.974	-0.076	1.348	0.814
1.436	-0.085	0.046	9.974	-0.076	1.348	0.814
1.437	-0.085	0.046	9.974	-0.076	1.348	0.814
1.438	-0.145	0.046	9.974	-0.076	1.348	0.814
1.439	-0.192	0.046	9.974	-0.136	1.348	0.263
1.440	-0.192	0.022	9.974	-0.136	1.348	0.127
1.441	-0.383	0.022	9.974	-0.136	1.348	0.127
1.442	-0.383	0.046	9.974	-0.136	1.348	0.263
1.443	-0.383	0.046	9.974	-0.076	1.492	0.526
1.444	-0.383	0.046	9.974	-0.076	1.348	0.526
1.445	-0.383	0.046	9.974	-0.136	0.670	0.263
1.446	-0.383	0.022	9.962	-0.136	0.542	0.127
1.447	-0.383	0.022	9.603	-0.136	0.542	0.127
1.448	-0.383	0.022	9.603	-0.246	0.542	0.059
1.449	-0.383	0.003	9.591	-0.271	0.475	0.025
1.450	-0.383	0.003	9.591	-0.271	0.475	0.025
1.451	-0.383	0.003	9.591	-0.280	0.475	0.025
1.452	-0.287	0.001	9.591	-0.542	0.475	0.017
1.453	-0.383	0.001	9.591	-0.542	0.475	0.017
1.454	-0.383	0.001	9.591	-0.542	0.475	0.008
1.455	-0.287	0.001	9.591	-0.542	0.475	0.008
1.456	-0.287	0.001	9.591	-0.280	0.542	0.017
1.457	-0.287	0.001	9.591	-0.271	0.542	0.017
1.458	-0.287	0.003	9.603	-0.246	0.670	0.025
1.459	-0.287	0.022	9.603	-0.136	1.348	0.059
1.460	-0.383	0.003	9.603	-0.246	1.348	0.025
1.461	-0.383	0.003	9.772	-0.246	1.348	0.025
1.462	-0.385	0.022	9.962	-0.246	1.348	0.025
1.463	-0.383	0.022	10.010	-0.136	1.348	0.059
1.464	-0.385	0.045	10.010	-0.246	1.348	0.127
1.465	-0.385	0.045	10.010	-0.246	1.348	0.127
1.466	-0.395	0.022	10.010	-0.271	0.949	0.127
1.467	-0.395	0.022	10.010	-0.271	0.949	0.127
1.468	-0.395	0.022	10.010	-0.271	0.949	0.127
1.469	-0.395	0.045	10.010	-0.136	1.492	0.254
1.470	-0.395	0.045	10.010	-0.034	1.627	0.263
1.471	-0.395	0.045	10.010	-0.136	1.492	0.263
1.472	-0.395	0.046	10.010	-0.034	1.492	0.263
1.473	-0.395	0.046	9.962	-0.136	1.492	0.263
1.474	-0.395	0.045	9.772	-0.136	1.492	0.254
1.475	-0.395	0.045	9.772	-0.136	1.492	0.254
1.476	-0.385	0.045	9.772	-0.136	1.492	0.254
1.477	-0.383	0.045	9.772	-0.136	1.492	0.254
1.478	-0.383	0.045	9.772	-0.068	1.492	0.254
1.479	-0.383	0.045	9.772	-0.068	1.594	0.254
1.480	-0.383	0.045	9.772	-0.068	1.594	0.127
1.481	-0.383	0.022	9.772	-0.136	1.492	0.025
1.482	-0.383	0.045	9.772	-0.068	1.594	0.127
1.483	-0.287	0.045	9.772	-0.068	1.627	0.127
1.484	-0.287	0.045	9.772	-0.068	2.034	0.127
1.485	-0.383	0.022	9.772	-0.068	1.627	0.059
1.486	-0.383	0.045	9.772	-0.068	1.627	0.127
1.487	-0.383	0.045	9.963	-0.068	1.627	0.254
1.488	-0.383	0.045	10.010	-0.068	1.627	0.263
1.489	-0.383	0.045	10.010	-0.068	1.627	0.263
1.490	-0.383	0.046	10.010	-0.034	1.627	0.271
1.491	-0.289	0.084	10.010	-0.034	1.627	0.526
1.492	-0.289	0.046	10.010	-0.068	1.627	0.271
1.493	-0.289	0.045	10.010	-0.068	1.594	0.263
1.494	-0.289	0.045	10.010	-0.068	1.594	0.263
1.495	-0.289	0.045	10.010	-0.068	1.594	0.263
1.496	-0.289	0.045	10.010	-0.068	1.594	0.263
1.497	-0.289	0.045	10.010	-0.068	1.110	0.263
1.498	-0.289	0.045	10.010	-0.068	0.949	0.263
1.499	-0.287	0.045	10.010	-0.068	1.110	0.263
1.500	-0.287	0.045	9.986	-0.136	1.110	0.263
1.501	-0.204	0.045	9.986	-0.136	1.110	0.263
1.502	-0.091	0.045	9.963	-0.136	1.110	0.263
1.503	-0.049	0.022	9.963	-0.271	1.110	0.263
1.504	-0.049	0.045	9.963	-0.271	1.110	0.263
1.505	-0.091	0.045	9.963	-0.271	1.110	0.263
1.506	-0.091	0.045	9.963	-0.271	1.110	0.263
1.507	-0.091	0.046	9.963	-0.136	1.594	0.271
1.508	-0.091	0.046	9.963	-0.136	1.594	0.271
1.509	-0.091	0.045	9.963	-0.517	1.348	0.263
1.510	-0.091	0.045	9.963	-0.517	1.348	0.263
1.511	-0.091	0.045	9.963	-0.517	1.348	0.263
1.512	-0.091	0.045	9.963	-0.517	1.594	0.263
1.513	-0.091	0.022	9.963	-0.542	1.594	0.263
1.514	-0.091	0.022	9.986	-0.542	1.594	0.263
1.515	-0.091	0.042	9.986	-0.542	1.594	0.271
1.516	-0.091	0.042	9.986	-0.542	1.594	0.263
1.517	-0.108	0.022	9.986	-0.542	1.594	0.102
1.518	-0.108	0.042	9.986	-0.542	1.594	0.263
1.519	-0.108	0.042	9.986	-0.542	1.348	0.263
1.520	-0.108	0.042	9.986	-0.542	1.110	0.263
1.521	-0.108	0.042	9.986	-0.542	1.110	0.263
1.522	-0.108	0.022	9.986	-0.542	1.085	0.102
1.523	-0.108	0.022	9.986	-0.542	1.085	0.263
1.524	-0.108	0.022	9.986	-0.542	0.263	0.263
1.525	-0.108	0.022	9.986	-0.542	0.263	0.263
1.526	-0.108	0.042	9.986	-0.542	0.263	0.475
1.527	-0.108	0.042	9.986	-0.542	0.263	0.475
1.528	-0.091	0.046	9.986	-0.542	0.263	0.509
1.529	-0.091	0.046	9.986	-0.542	0.263	0.509
1.530	-0.091	0.042	9.986	-0.542	0.263	0.509
1.531	-0.091	0.046	9.986	-0.542	1.076	0.534
1.532	-0.091	0.046	9.986	-0.542	1.076	0.534
1.533	-0.108	0.042	9.986	-0.542	0.263	0.509
1.534	-0.108	0.022	9.986	-0.542	0.136	0.475
1.535	-0.108	0.042	9.986	-0.814	0.263	0.509
1.536	-0.108	0.042	9.986	-0.814	0.263	0.509
1.537	-0.108	0.042	9.986	-0.542	0.526	0.509
1.538	-0.108	0.042	9.986	-0.814	0.526	0.475
1.539	-0.108	0.090	10.105	-0.814	0.526	0.509
1.540	-0.108	0.090	10.105	-0.822	0.526	0.509
1.541	-0.241	0.042	10.105	-0.822	0.526	0.475
1.542	-0.241	0.042	10.105	-0.822	0.526	0.475
1.543	-0.241	0.090	10.105	-0.822	0.526	0.509
1.544	-0.241	0.093	10.105	-0.822	0.526	0.526
1.545	-0.241	0.093	10.105	-0.822	0.526	0.526
1.546	-0.287	0.093	10.105	-0.822	0.526	0.526
1.547	-0.287	0.094	10.105	-0.814	1.076	0.534
1.548	-0.287	0.094	10.105	-0.814	1.076	0.534
1.549	-0.287	0.144	10.105	-0.814	1.076	0.542
1.550	-0.287	0.094	10.105	-0.822	0.526	0.534
1.551	-0.287	0.094	10.105	-0.822	0.526	0.534
1.552	-0.287	0.144	10.152	-0.551	0.526	1.017
1.553	-0.287	0.186	10.152	-0.542	0.526	1.068
1.554	-0.361	0.186	10.152	-0.542	0.526	1.068
1.555	-0.361	0.144	10.152	-0.551	0.526	1.017
1.556	-0.361	0.093	10.152	-0.822	0.526	0.526
1.557	-0.382	0.090	10.152	-0.822	0.263	0.509
1.558	-0.382	0.046	10.105	-0.822	0.000	0.475
1.559	-0.382	0.090	10.105	-0.822	0.000	0.509
1.560	-0.382	0.093	10.105	-0.822	0.263	0.526
1.561	-0.382	0.093	10.105	-0.822	0.000	0.526
1.562	-0.382	0.093	10.105	-0.822	0.000	0.526
1.563	-0.382	0.093	10.105	-0.822	0.000	0.526
1.564	-0.382	0.093	9.986	-0.822	0.000	0.526
1.565	-0.382	0.093	9.986	-0.822	0.000	0.526
1.566	-0.382	0.093	9.986	-0.822	0.000	0.526
1.567	-0.361	0.093	9.986	-0.551	0.000	0.526
1.568	-0.361	0.093	9.986	-0.551	0.000	0.526
1.569	-0.361	0.093	9.986	-0.822	0.000	0.526
1.570	-0.382	0.090	9.986	-1.085	0.000	0.475
1.571	-0.382	0.093	9.986	-0.822	0.000	0.526
1.572	-0.382	0.093	9.986	-0.551	0.263	0.526
1.573	-0.382	0.093	9.986	-0.822	0.017	0.526
1.574	-0.382	0.093	9.986	-0.551	0.263	0.526
1.575	-0.382	0.093	9.986	-0.542	0.263	0.526
1.576	-0.382	0.093	9.986	-0.542	0.263	0.526
1.577	-0.382	0.093	9.974	-0.551	0.263	0.263
1.578	-0.382	0.093	9.974	-0.551	0.263	0.263
1.579	-0.382	0.093	9.818	-0.551	0.017	0.263
1.580	-0.382	0.093	9.818	-0.551	0.017	0.263
1.581	-0.382	0.046	9.818	-0.822	0.017	0.059
1.582	-0.382	0.046	9.818	-0.958	0.017	0.059
1.583	-0.382	0.046	9.818	-0.958	0.263	0.059
1.584	-0.382	0.046	9.818	-0.822	0.526	0.059
1.585	-0.382	0.046	9.818	-0.551	0.526	0.059
1.586	-0.382	0.046	9.818	-0.551	0.526	0.059
1.587	-0.382	0.042	9.818	-0.551	0.263	0.059
1.588	-0.382	0.046	9.818	-0.542	0.263	0.059
1.589	-0.361	0.046	9.818	-0.542	0.534	0.059
1.590	-0.382	0.042	9.676	-0.542	0.534	0.059
1.591	-0.382	0.042	9.676	-0.542	0.534	0.059
1.592	-0.382	0.042	9.676	-0.542	0.534	0.059
1.593	-0.382	0.042	9.676	-0.542	0.534	0.059
1.594	-0.382	0.042	9.676	-0.542	0.534	0.059
1.595	-0.382	0.042	9.676	-0.542	0.534	0.059
1.596	-0.382	0.042	9.676	-0.542	0.534	0.127
1.597	-0.382	0.022	9.676	-0.542	0.263	0.059
1.598	-0.382	0.022	9.676	-0.542	0.127	0.059
1.599	-0.382	0.022	9.676	-0.542	0.127	0.059
1.600	-0.382	0.022	9.676	-0.542	0.127	0.059
1.601	-0.382	0.000	9.626	-0.542	0.127	0.059
1.602	-0.382	0.000	9.591	-0.678	0.127	0.000
1.603	-0.382	-0.001	9.591	-0.788	0.127	0.000
1.604	-0.192	0.000	9.591	-0.788	0.127	0.000
1.605	-0.096	0.000	9.591	-0.788	0.127	0.000
1.606	-0.096	0.000	9.591	-0.678	0.127	0.059
1.607	-0.096	0.022	9.591	-0.542	0.534	0.059
1.608	-0.096	0.022	9.626	-0.542	0.949	0.059
1.609	-0.096	0.000	9.626	-0.678	0.949	0.059
1.610	-0.096	0.000	9.626	-0.788	0.949	0.059
1.611	-0.096	0.000	9.626	-0.958	1.068	0.059
1.612	-0.096	0.000	9.626	-0.958	0.949	0.000
1.613	-0.096	0.000	9.626	-0.958	1.068	0.000
1.614	0.001	0.000	9.676	-0.788	1.076	0.000
1.615	0.046	0.022	9.963	-0.678	1.627	0.059
1.616	0.046	0.042	9.974	-0.542	1.627	0.127
1.617	0.001	0.022	9.974	-0.678	1.627	0.059
1.618	-0.096	0.000	9.974	-0.788	1.627	0.000
1.619	-0.144	0.000	9.974	-0.788	1.627	0.000
1.620	-0.096	0.022	9.974	-0.678	1.627	0.059
1.621	-0.096	0.022	9.974	-0.678	1.627	0.059
1.622	-0.096	0.000	9.974	-0.788	1.076	0.000
1.623	-0.096	0.000	9.974	-0.788	1.076	0.000
1.624	-0.096	0.000	9.974	-0.788	1.068	0.000
1.625	-0.096	0.000	9.974	-0.958	0.949	0.000
1.626	-0.144	-0.001	9.974	-0.958	0.814	0.000
1.627	-0.144	-0.001	9.963	-0.958	0.814	0.000
1.628	-0.144	-0.001	9.963	-0.958	0.814	0.000
1.629	-0.096	-0.001	9.963	-0.958	0.949	0.000
1.630	-0.019	-0.001	9.963	-0.958	0.949	0.000
1.631	-0.019	-0.001	9.963	-0.958	1.068	0.000
1.632	-0.019	-0.001	9.963	-0.788	1.068	0.000
1.633	-0.019	-0.001	9.963	-0.678	1.068	0.000
1.634	-0.019	0.000	9.963	-0.678	1.068	0.127
1.635	-0.019	0.000	9.963	-0.788	1.068	0.000
1.636	-0.019	0.000	9.963	-1.060	1.068	0.000
1.637	-0.019	0.000	9.962	-1.076	1.068	0.000
1.638	-0.019	-0.001	9.772	-1.085	1.068	0.000
1.639	-0.096	-0.001	9.772	-1.085	0.814	0.000
1.640	-0.096	0.000	9.962	-1.085	1.068	0.000
1.641	-0.096	-0.001	9.962	-1.085	1.068	0.000
1.642	-0.096	-0.001	9.962	-1.085	1.068	0.000
1.643	-0.144	-0.001	9.962	-1.085	1.068	0.000
1.644	-0.187	-0.001	9.962	-1.085	1.068	-0.008
1.645	-0.187	-0.001	9.963	-1.085	1.076	-0.008
1.646	-0.187	0.000	9.963	-1.085	1.076	-0.008
1.647	-0.187	0.000	9.963	-1.085	1.076	-0.008
1.648	-0.187	0.000	9.963	-1.085	1.076	0.000
1.649	-0.187	0.000	9.963	-1.085	1.068	0.000
1.650	-0.187	0.004	9.963	-1.085	1.076	0.263
1.651	-0.187	0.025	9.963	-1.085	1.076	0.263
1.652	-0.187	0.025	9.963	-1.085	1.076	0.263
1.653	-0.187	0.046	9.962	-1.085	1.076	0.263
1.654	-0.187	0.046	9.773	-1.085	1.076	0.263
1.655	-0.187	0.046	9.773	-1.076	1.076	0.263
1.656	-0.144	0.025	9.772	-1.085	1.076	0.263
1.657	-0.120	0.025	9.772	-1.085	1.076	0.263
1.658	-0.120	0.025	9.772	-1.076	1.076	0.263
1.659	-0.120	0.025	9.772	-1.076	1.076	0.263
1.660	-0.120	0.025	9.772	-1.060	1.110	0.263
1.661	-0.120	0.004	9.772	-1.026	1.144	0.263
1.662	-0.120	0.004	9.772	-1.026	1.144	0.263
1.663	-0.120	-0.010	9.772	-1.026	1.144	-0.059
1.664	-0.144	-0.012	9.772	-1.060	1.110	-0.068
1.665	-0.187	-0.012	9.772	-1.060	0.814	-0.068
1.666	-0.190	-0.012	9.772	-1.060	0.407	-0.068
1.667	-0.190	-0.010	9.773	-1.026	1.076	-0.059
1.668	-0.190	-0.010	9.773	-1.026	1.076	0.000
1.669	-0.287	-0.010	9.773	-1.026	1.076	0.000
1.670	-0.337	-0.012	9.773	-1.060	1.076	-0.059
1.671	-0.385	-0.013	9.773	-1.076	1.076	-0.068
1.672	-0.385	-0.012	9.773	-1.060	1.076	-0.059
1.673	-0.385	-0.010	9.773	-1.026	1.076	0.000
1.674	-0.385	-0.010	9.773	-1.026	1.076	0.000
1.675	-0.385	0.004	9.773	-0.687	1.076	0.263
1.676	-0.385	0.025	9.773	-0.551	1.076	0.280
1.677	-0.385	0.025	9.773	-0.551	1.076	0.280
1.678	-0.385	0.025	9.773	-0.551	1.076	0.280
1.679	-0.385	0.046	9.773	-0.542	1.076	0.475
1.680	-0.385	0.046	9.770	-0.534	1.076	0.534
1.681	-0.385	0.046	9.770	-0.534	1.076	0.534
1.682	-0.187	0.072	9.770	-0.534	1.076	0.534
1.683	-0.120	0.072	9.770	-0.534	1.076	0.534
1.684	-0.120	0.046	9.770	-0.551	1.076	0.475
1.685	0.046	0.072	9.770	-0.483	1.076	0.534
1.686	0.046	0.106	9.770	-0.271	1.076	0.534
1.687	0.046	0.106	9.770	-0.271	1.110	0.534
1.688	0.046	0.180	9.770	-0.136	1.356	0.542
1.689	0.082	0.190	9.770	-0.136	1.619	0.949
1.690	0.082	0.180	9.770	-0.136	1.356	0.534
1.691	0.082	0.180	9.773	-0.136	1.356	0.534
1.692	0.082	0.190	9.773	-0.136	1.356	0.949
1.693	0.082	0.190	9.965	-0.136	1.356	0.949
1.694	0.082	0.190	9.974	-0.136	1.356	0.949
1.695	0.082	0.190	9.984	-0.136	1.619	0.949
1.696	0.046	0.190	9.984	-0.136	1.619	0.949
1.697	0.046	0.190	9.984	-0.136	1.619	0.949
1.698	-0.181	0.180	9.984	-0.271	1.619	0.542
1.699	-0.181	0.106	9.984	-0.271	1.619	0.534
1.700	-0.181	0.096	9.984	-0.483	1.356	0.534
1.701	-0.181	0.096	9.984	-0.483	1.093	0.534
1.702	-0.181	0.096	9.984	-0.483	1.093	0.534
1.703	-0.181	0.072	9.984	-0.542	1.076	0.475
1.704	-0.181	0.072	9.984	-0.542	1.068	0.475
1.705	-0.181	0.096	9.984	-0.542	1.068	0.534
1.706	-0.181	0.096	9.984	-0.542	1.068	0.534
1.707	-0.181	0.096	9.984	-0.542	1.068	0.534
1.708	0.000	0.106	9.984	-0.483	1.068	0.534
1.709	0.000	0.106	9.984	-0.483	1.068	0.534
1.710	0.046	0.106	9.984	-0.483	1.068	0.534
1.711	0.046	0.106	9.984	-0.542	1.068	0.534
1.712	0.046	0.180	10.059	-0.483	1.076	0.542
1.713	0.046	0.180	10.059	-0.542	1.076	0.542
1.714	0.046	0.180	10.059	-0.542	1.076	0.542
1.715	0.046	0.186	10.059	-0.483	1.093	0.805
1.716	0.046	0.186	10.059	-0.483	1.348	0.805
1.717	0.046	0.180	10.059	-0.542	1.348	0.670
1.718	0.046	0.186	10.059	-0.483	1.348	0.805
1.719	0.046	0.186	10.177	-0.483	1.348	0.805
1.720	0.046	0.186	10.177	-0.483	1.348	0.805
1.721	0.048	0.190	10.227	-0.415	1.356	0.949
1.722	0.046	0.186	10.227	-0.415	1.356	0.805
1.723	0.046	0.186	10.227	-0.271	1.356	0.805
1.724	0.046	0.186	10.227	-0.271	1.356	0.805
1.725	0.000	0.180	10.227	-0.415	1.356	0.670
1.726	-0.145	0.142	10.227	-0.542	1.356	0.542
1.727	-0.145	0.106	10.227	-0.542	1.348	0.534
1.728	-0.145	0.106	10.227	-0.542	1.093	0.534
1.729	-0.145	0.106	10.227	-0.542	1.093	0.534
1.730	-0.145	0.096	10.227	-0.678	1.068	0.263
1.731	-0.145	0.096	10.227	-0.678	1.068	0.263
1.732	-0.145	0.046	10.227	-0.678	1.068	0.263
1.733	-0.145	0.046	10.227	-0.678	1.068	0.263
1.734	0.000	0.096	10.227	-0.542	1.068	0.542
1.735	-0.145	0.046	10.227	-0.542	1.068	0.263
1.736	0.000	0.046	10.227	-0.542	1.068	0.263
1.737	0.000	0.046	10.227	-0.678	1.068	0.263
1.738	0.000	0.046	10.227	-0.678	1.068	0.263
1.739	-0.145	0.046	10.227	-0.678	1.068	0.263
1.740	-0.145	0.046	10.227	-0.678	1.068	0.263
1.741	-0.145	0.046	10.227	-0.678	1.068	0.263
1.742	-0.145	0.046	10.227	-0.958	1.068	0.263
1.743	-0.145	0.046	10.227	-0.958	1.068	0.263
1.744	-0.145	0.048	10.323	-0.678	1.068	0.271
1.745	-0.181	0.046	10.227	-0.958	1.051	0.263
1.746	-0.192	0.046	10.227	-0.958	0.949	0.263
1.747	-0.145	0.048	10.227	-0.958	0.949	0.271
1.748	-0.025	0.142	10.227	-0.678	0.949	0.670
1.749	-0.025	0.142	10.227	-0.542	1.051	0.805
1.750	-0.025	0.186	10.227	-0.415	1.068	0.805
1.751	-0.025	0.142	10.227	-0.542	1.068	0.805
1.752	-0.025	0.142	10.227	-0.542	1.068	0.805
1.753	-0.025	0.142	10.227	-0.415	1.068	0.805
1.754	-0.025	0.142	10.227	-0.271	1.348	0.805
1.755	-0.025	0.142	10.227	-0.271	1.051	0.670
1.756	-0.025	0.142	10.227	-0.271	1.017	0.670
1.757	-0.025	0.072	10.177	-0.271	1.017	0.271
1.758	-0.025	0.072	10.153	-0.271	1.017	0.271
1.759	-0.025	0.072	9.957	-0.271	1.017	0.271
1.760	-0.181	0.072	9.957	-0.271	1.017	0.271
1.761	-0.025	0.106	9.957	-0.271	1.017	0.526
1.762	-0.025	0.106	9.957	-0.271	1.017	0.526
1.763	-0.025	0.106	9.957	-0.263	1.017	0.526
1.764	-0.025	0.142	9.957	-0.212	1.017	0.602
1.765	-0.025	0.142	9.957	-0.212	1.017	0.602
1.766	-0.025	0.106	9.957	-0.212	1.017	0.526
1.767	-0.025	0.142	9.957	-0.144	1.017	0.602
1.768	-0.025	0.106	9.957	-0.136	1.017	0.526
1.769	-0.025	0.106	9.957	-0.136	1.017	0.526
1.770	-0.025	0.142	10.059	-0.136	1.017	0.602
1.771	-0.145	0.142	9.957	-0.136	1.017	0.602
1.772	-0.025	0.186	9.957	-0.059	1.017	0.805
1.773	-0.025	0.186	9.957	-0.017	1.017	0.805
1.774	-0.025	0.186	9.957	-0.017	1.017	0.805
1.775	0.010	0.190	9.957	-0.017	1.017	1.076
1.776	0.022	0.190	9.957	-0.017	1.017	1.076
1.777	0.022	0.190	9.957	-0.017	1.017	1.076
1.778	0.022	0.190	9.957	-0.136	1.017	1.085
1.779	0.022	0.190	9.957	-0.136	1.017	1.076
1.780	0.022	0.190	9.957	-0.127	1.017	1.076
1.781	0.022	0.190	9.957	-0.017	1.017	1.076
1.782	0.022	0.192	9.957	-0.008	1.017	1.085
1.783	0.022	0.192	9.957	-0.008	1.017	1.085
1.784	0.022	0.192	9.957	-0.008	1.017	1.085
1.785	0.022	0.192	9.957	-0.008	1.017	1.085
1.786	0.010	0.190	9.957	-0.017	1.017	1.076
1.787	0.010	0.192	9.957	-0.017	1.017	1.085
1.788	0.010	0.190	9.957	-0.017	1.017	1.076
1.789	0.010	0.190	9.957	-0.008	1.017	0.814
1.790	0.010	0.190	9.957	0.000	1.085	0.814
1.791	0.010	0.190	9.957	0.000	1.085	0.814
1.792	0.010	0.190	9.957	0.008	1.085	1.076
1.793	0.010	0.186	9.957	0.008	1.085	1.076
1.794	0.010	0.186	9.957	0.008	1.085	1.076
1.795	0.010	0.186	9.957	0.008	1.085	1.076
1.796	0.010	0.180	9.957	0.008	1.085	0.814
1.797	0.010	0.180	9.957	0.025	1.085	0.814
1.798	-0.085	0.144	9.957	0.008	1.085	0.814
1.799	-0.145	0.144	9.915	0.000	1.085	0.805
1.800	-0.145	0.144	9.915	0.000	1.017	0.805
1.801	-0.145	0.144	9.915	0.008	1.017	0.814
1.802	-0.145	0.144	9.915	0.008	1.017	0.814
1.803	-0.145	0.144	9.915	0.008	1.017	0.814
1.804	-0.145	0.144	9.915	0.000	1.017	0.805
1.805	-0.145	0.144	9.915	-0.008	1.017	0.805
1.806	-0.145	0.144	9.915	-0.008	1.017	0.805
1.807	-0.145	0.144	9.915	-0.008	1.017	0.814
1.808	-0.145	0.144	9.915	-0.008	1.017	0.814
1.809	-0.085	0.144	9.867	-0.008	1.017	0.814
1.810	0.010	0.144	9.867	-0.008	1.017	0.814
1.811	-0.085	0.144	9.867	-0.017	1.017	0.814
1.812	-0.085	0.144	9.867	-0.127	1.017	0.805
1.813	-0.085	0.144	9.867	-0.136	1.017	0.805
1.814	-0.085	0.142	9.867	-0.136	1.017	0.805
1.815	-0.085	0.142	9.867	-0.263	1.017	0.805
1.816	-0.085	0.144	9.867	-0.136	1.085	0.805
1.817	-0.085	0.142	9.867	-0.263	1.085	0.805
1.818	-0.085	0.142	9.867	-0.271	1.085	0.805
1.819	0.010	0.144	9.867	-0.263	1.085	0.805
1.820	0.010	0.142	9.867	-0.263	1.085	0.805
1.821	0.010	0.142	10.155	-0.263	1.085	0.805
1.822	-0.085	0.142	10.156	-0.263	1.085	0.805
1.823	-0.193	0.046	10.156	-0.271	1.085	0.542
1.824	-0.204	0.042	10.156	-0.271	1.085	0.509
1.825	-0.204	0.042	10.156	-0.271	1.085	0.509
1.826	-0.204	0.046	10.156	-0.263	1.085	0.542
1.827	-0.204	0.046	10.156	-0.263	1.085	0.542
1.828	-0.204	0.046	10.156	-0.263	1.085	0.542
1.829	-0.204	0.042	10.156	-0.271	1.085	0.509
1.830	-0.283	0.022	10.156	-0.271	1.017	0.263
1.831	-0.283	0.022	10.156	-0.271	0.534	0.263
1.832	-0.283	0.022	10.156	-0.271	0.534	0.263
1.833	-0.283	0.022	10.155	-0.271	0.534	0.263
1.834	-0.283	0.022	9.968	-0.271	0.534	0.263
1.835	-0.283	0.022	9.867	-0.271	0.534	0.263
1.836	-0.204	0.022	9.770	-0.271	0.534	0.263
1.837	-0.193	0.022	9.770	-0.271	0.534	0.263
1.838	-0.193	0.022	9.770	-0.271	0.534	0.127
1.839	-0.193	0.022	9.770	-0.271	0.534	0.127
1.840	-0.193	0.004	9.770	-0.483	0.534	0.059
1.841	-0.193	0.022	9.770	-0.483	1.017	0.059
1.842	-0.193	0.022	9.770	-0.534	1.017	0.008
1.843	-0.193	0.022	9.770	-0.534	1.076	0.008
1.844	-0.193	0.022	9.770	-0.534	1.076	0.008
1.845	-0.193	0.022	9.867	-0.483	1.076	0.059
1.846	-0.193	0.022	9.962	-0.483	1.076	0.059
1.847	-0.193	0.022	9.968	-0.483	1.076	0.059
1.848	-0.193	0.046	10.155	-0.271	1.076	0.127
1.849	-0.193	0.046	10.155	-0.271	1.076	0.127
1.850	-0.204	0.046	10.155	-0.483	1.076	0.127
1.851	-0.287	0.046	10.155	-0.483	1.076	0.127
1.852	-0.287	0.084	10.155	-0.483	1.076	0.127
1.853	-0.287	0.084	10.155	-0.271	1.627	0.263
1.854	-0.287	0.093	10.155	-0.271	1.627	0.509
1.855	-0.287	0.093	10.155	-0.271	1.627	0.509
1.856	-0.287	0.094	10.155	-0.263	1.627	0.526
1.857	-0.287	0.094	10.155	-0.263	1.627	0.526
1.858	-0.287	0.093	9.968	-0.271	1.076	0.509
1.859	-0.287	0.093	9.968	-0.271	1.076	0.509
1.860	-0.287	0.094	9.962	-0.263	1.076	0.526
1.861	-0.287	0.094	9.772	-0.263	1.076	0.526
1.862	-0.193	0.096	9.772	-0.068	1.076	0.542
1.863	-0.096	0.144	9.772	-0.068	1.076	0.805
1.864	-0.048	0.186	9.772	-0.008	1.076	0.814
1.865	-0.048	0.144	9.772	-0.008	1.076	0.805
1.866	-0.048	0.096	9.772	0.000	1.076	0.542
1.867	-0.048	0.096	9.772	0.000	1.076	0.542
1.868	-0.048	0.096	9.772	0.000	1.076	0.542
1.869	-0.096	0.094	9.772	0.000	1.051	0.526
1.870	-0.096	0.096	9.772	0.000	1.076	0.542
1.871	-0.096	0.096	9.772	0.000	1.076	0.542
1.872	-0.096	0.094	9.772	0.000	1.076	0.526
1.873	-0.096	0.094	9.818	0.000	1.076	0.526
1.874	-0.096	0.096	9.962	0.000	1.076	0.542
1.875	-0.193	0.096	9.962	0.000	1.076	0.542
1.876	-0.287	0.094	9.962	0.000	1.076	0.526
1.877	-0.287	0.094	9.962	0.000	1.076	0.526
1.878	-0.379	0.093	9.962	0.000	1.076	0.526
1.879	-0.379	0.094	9.962	0.000	1.076	0.526
1.880	-0.287	0.096	9.962	0.059	1.348	0.542
1.881	-0.287	0.096	9.962	0.000	1.348	0.542
1.882	-0.287	0.094	9.962	0.000	1.076	0.526
1.883	-0.287	0.094	9.962	0.000	1.076	0.526
1.884	-0.287	0.094	9.962	0.000	1.076	0.509
1.885	-0.287	0.094	9.962	0.000	1.051	0.509
1.886	-0.287	0.094	9.962	0.000	1.051	0.509
1.887	-0.287	0.096	9.818	0.000	1.051	0.526
1.888	-0.287	0.096	9.772	0.000	1.051	0.526
1.889	-0.096	0.144	9.772	0.000	1.051	0.542
1.890	-0.001	0.190	9.772	0.059	1.051	0.805
1.891	-0.001	0.190	9.772	0.059	1.051	0.805
1.892	-0.001	0.190	9.772	0.059	1.076	0.805
1.893	-0.001	0.190	9.772	0.059	1.076	0.805
1.894	-0.096	0.190	9.772	0.059	1.076	0.805
1.895	-0.096	0.144	9.772	0.059	1.076	0.670
1.896	-0.096	0.144	9.772	0.127	1.348	0.797
1.897	-0.096	0.106	9.772	0.059	1.348	0.670
1.898	-0.096	0.096	9.772	0.059	1.348	0.542
1.899	-0.096	0.096	9.818	0.102	1.348	0.670
1.900	-0.096	0.096	10.201	0.127	1.348	0.670
1.901	-0.096	0.094	10.201	0.127	1.348	0.542
1.902	-0.145	0.094	10.323	0.263	1.348	0.670
1.903	-0.192	0.094	10.323	0.127	1.212	0.534
1.904	-0.287	0.093	10.323	0.102	1.076	0.526
1.905	-0.287	0.094	10.323	0.127	1.076	0.534
1.906	-0.287	0.094	10.323	0.127	1.076	0.534
1.907	-0.287	0.094	10.323	0.127	1.076	0.534
1.908	-0.287	0.094	10.323	0.127	1.076	0.670
1.909	-0.287	0.094	10.323	0.127	0.542	0.670
1.910	-0.287	0.094	10.323	0.127	0.542	0.670
1.911	-0.287	0.094	10.323	0.127	0.542	0.670
1.912	-0.287	0.094	10.323	0.102	0.542	0.534
1.913	-0.287	0.094	10.201	0.102	0.542	0.534
1.914	-0.287	0.093	9.866	0.059	0.542	0.526
1.915	-0.192	0.094	9.770	0.068	0.542	0.526
1.916	-0.145	0.094	9.770	0.102	0.542	0.534
1.917	-0.145	0.094	9.770	0.102	0.542	0.534
1.918	-0.145	0.094	9.770	0.102	1.068	0.534
1.919	-0.145	0.106	9.770	0.127	1.076	0.670
1.920	-0.145	0.106	9.770	0.127	1.076	0.670
1.921	-0.145	0.094	9.770	0.127	1.076	0.534
1.922	-0.145	0.094	9.770	0.127	1.076	0.534
1.923	-0.145	0.106	9.770	0.407	1.144	0.670
1.924	-0.145	0.094	9.770	0.127	1.144	0.534
1.925	-0.145	0.094	9.770	0.102	1.144	0.526
1.926	-0.145	0.094	9.866	0.102	1.144	0.509
1.927	-0.145	0.094	9.963	0.127	1.212	0.534
1.928	-0.145	0.094	9.963	0.127	1.212	0.534
1.929	-0.169	0.094	9.963	0.102	1.212	0.534
1.930	-0.190	0.094	9.963	0.068	1.144	0.509
1.931	-0.190	0.094	9.963	0.102	1.144	0.534
1.932	-0.190	0.094	9.963	0.102	1.144	0.534
1.933	-0.190	0.094	9.963	0.102	1.144	0.534
1.934	-0.190	0.094	9.963	0.102	1.144	0.670
1.935	-0.190	0.094	9.963	0.102	1.144	0.670
1.936	-0.190	0.094	9.963	0.102	1.076	0.670
1.937	-0.190	0.094	9.963	0.102	1.076	0.670
1.938	-0.190	0.106	9.963	0.407	1.076	0.797
1.939	-0.190	0.094	9.963	0.102	1.076	0.670
1.940	-0.190	0.094	9.939	0.068	1.076	0.534
1.941	-0.169	0.094	9.866	0.102	1.076	0.670
1.942	-0.145	0.106	9.866	0.407	1.076	0.797
1.943	-0.096	0.094	9.866	0.102	1.076	0.670
1.944	-0.096	0.094	9.866	0.068	1.076	0.534
1.945	-0.003	0.094	9.866	0.068	1.076	0.534
1.946	-0.003	0.094	9.866	0.068	1.076	0.509
1.947	-0.003	0.094	9.866	0.068	1.076	0.509
1.948	-0.003	0.094	9.866	0.000	1.144	0.509
1.949	-0.003	0.094	9.866	0.000	1.212	0.509
1.950	-0.003	0.094	9.866	0.000	1.356	0.509
1.951	-0.003	0.144	9.939	0.068	1.627	0.534
1.952	0.046	0.144	9.939	0.068	2.034	0.534
1.953	0.046	0.144	9.957	0.068	2.034	0.509
1.954	0.046	0.144	9.957	0.068	2.034	0.509
1.955	0.046	0.093	9.957	0.000	2.034	0.475
1.956	-0.003	0.093	9.957	0.000	2.034	0.475
1.957	-0.096	0.084	9.957	0.000	2.034	0.263
1.958	-0.169	0.046	9.957	0.000	2.034	0.263
1.959	-0.190	0.046	9.957	0.000	2.034	0.263
1.960	-0.190	0.046	9.957	0.000	2.034	0.263
1.961	-0.190	0.046	9.957	0.000	2.034	0.263
1.962	-0.190	0.084	9.957	0.068	2.034	0.263
1.963	-0.190	0.084	9.957	0.068	2.034	0.263
1.964	-0.190	0.093	9.963	0.119	2.102	0.475
1.965	-0.190	0.084	9.963	0.119	2.034	0.263
1.966	-0.190	0.046	9.957	0.000	1.627	0.263
1.967	-0.190	0.084	9.939	0.119	1.627	0.263
1.968	-0.096	0.093	9.939	0.254	1.627	0.475
1.969	-0.003	0.084	9.939	0.119	1.627	0.263
1.970	-0.003	0.046	9.939	0.000	1.627	0.263
1.971	-0.003	0.046	9.939	0.000	1.627	0.263
1.972	-0.003	0.093	9.939	0.119	1.627	0.263
1.973	-0.003	0.046	9.939	0.025	1.627	0.263
1.974	-0.003	0.046	9.939	0.119	1.627	0.263
1.975	-0.003	0.093	9.939	0.254	2.034	0.263
1.976	0.046	0.144	9.939	0.263	2.102	0.814
1.977	0.046	0.093	9.939	0.254	2.034	0.263
1.978	0.046	0.093	9.951	0.254	2.034	0.263
1.979	0.046	0.093	9.957	0.263	2.034	0.263
1.980	0.046	0.144	9.963	0.271	2.034	0.814
1.981	0.046	0.144	9.968	0.263	2.034	0.814
1.982	0.046	0.144	9.968	0.263	2.034	0.814
1.983	-0.096	0.093	9.968	0.254	2.034	0.263
1.984	-0.096	0.093	9.968	0.254	2.034	0.263
1.985	-0.096	0.144	9.968	0.263	2.034	0.814
1.986	-0.096	0.189	9.968	0.271	2.034	0.949
1.987	-0.096	0.144	9.968	0.263	1.627	0.814
1.988	-0.192	0.093	9.968	0.254	1.076	0.263
1.989	-0.192	0.132	9.968	0.263	0.949	0.373
1.990	-0.192	0.144	9.968	0.271	1.076	0.814
1.991	-0.192	0.132	9.968	0.263	1.076	0.373
1.992	-0.192	0.093	9.957	0.263	1.076	0.271
1.993	-0.192	0.132	9.962	0.271	1.076	0.373
1.994	-0.096	0.132	9.962	0.271	1.076	0.373
1.995	-0.096	0.093	9.962	0.263	1.076	0.271
1.996	-0.096	0.132	9.962	0.271	1.076	0.373
1.997	-0.096	0.144	9.962	0.271	1.076	0.373
1.998	-0.096	0.189	9.962	0.509	1.076	0.814
1.999	-0.048	0.189	9.962	0.509	1.076	0.814
[truncated: 146,942 more rows]
