# Supplementary material for: Dataset on powered two wheelers fall and critical events detection
Source: Data Brief. 2019 Mar 16;23:103828. doi: 10.1016/j.dib.2019.103828 (PMC6660605; doi:10.1016/j.dib.2019.103828)
Supplement: Multimedia component 2 [file mmc2.zip › Extreme manoeuvres/Fall Like manoeuvre 3/Fall Like manoeuvre 3.csv]

time(s)	Ax(m/s�)	Ay(m/s�)	Az(m/s�)	Rx(�/s)	Ry.(�/s)	Rz(�/s)
0.001	0.000	0.000	0.000	0.000	0.000	0.000
0.002	0.000	0.000	0.000	0.000	0.000	0.000
0.003	0.000	0.000	0.000	0.000	0.000	0.000
0.004	0.000	0.000	0.000	0.000	0.000	0.000
0.005	0.000	0.000	0.000	0.000	0.000	0.000
0.006	0.000	0.000	0.000	0.000	0.000	0.000
0.007	0.000	0.000	0.000	0.000	0.000	0.000
0.008	0.000	0.000	0.000	0.000	0.000	0.000
0.009	0.000	0.000	0.000	0.000	0.000	0.000
0.010	0.000	0.000	0.000	0.000	0.000	0.000
0.011	0.000	0.000	0.000	0.000	0.000	0.000
0.012	0.000	0.000	0.000	0.000	0.000	0.000
0.013	0.000	0.000	0.000	0.000	0.000	0.000
0.014	0.000	0.000	0.000	0.000	0.000	0.000
0.015	0.000	0.000	0.000	0.000	0.000	0.000
0.016	0.000	0.000	0.000	0.000	0.000	0.000
0.017	0.000	0.000	0.000	0.000	0.000	0.000
0.018	0.000	0.000	0.000	0.000	0.000	0.000
0.019	0.000	0.000	0.000	0.000	0.000	0.000
0.020	0.000	0.000	0.000	0.000	0.000	0.000
0.021	0.000	0.000	0.000	0.000	0.000	0.000
0.022	0.000	0.000	0.000	0.000	0.000	0.000
0.023	0.000	0.000	0.000	0.000	0.000	0.000
0.024	0.000	0.000	0.000	0.000	0.000	0.000
0.025	0.000	0.000	7.291	0.000	0.000	0.000
0.026	0.000	0.000	8.766	0.000	0.000	0.000
0.027	0.000	0.000	8.812	0.000	0.000	0.000
0.028	0.000	0.000	8.815	0.000	0.000	0.000
0.029	0.000	0.000	8.815	0.000	0.000	0.000
0.030	0.000	0.000	8.824	0.000	0.000	0.000
0.031	0.000	0.000	8.824	0.000	0.000	0.000
0.032	0.000	0.000	8.824	0.000	0.000	0.000
0.033	0.000	0.000	8.860	0.000	0.000	0.000
0.034	0.000	0.000	9.004	0.000	0.000	0.000
0.035	0.000	0.000	9.005	0.000	0.000	0.000
0.036	0.000	0.000	9.101	0.000	0.000	0.000
0.037	0.096	0.000	9.195	0.000	0.000	0.000
0.038	0.096	0.000	9.201	0.000	0.000	0.008
0.039	0.096	0.004	9.435	0.000	0.025	0.127
0.040	0.096	0.022	9.579	0.000	0.127	0.254
0.041	0.096	0.045	9.580	0.000	0.136	0.271
0.042	0.096	0.045	9.580	0.000	0.136	0.271
0.043	0.096	0.046	9.585	0.000	0.237	0.542
0.044	0.096	0.046	9.628	0.000	0.271	0.542
0.045	0.096	0.096	9.724	0.000	0.534	0.805
0.046	0.096	0.096	9.772	0.000	0.534	0.805
0.047	0.096	0.096	9.951	0.000	0.534	0.805
0.048	0.096	0.106	9.965	0.000	0.534	0.805
0.049	0.096	0.106	9.974	0.000	0.534	0.805
0.050	0.286	0.180	9.986	0.025	0.805	1.068
0.051	0.286	0.189	9.986	0.059	1.619	1.076
0.052	0.196	0.180	9.986	0.059	1.619	1.076
0.053	0.196	0.189	9.986	0.059	1.627	1.085
0.054	0.196	0.180	9.986	0.059	1.627	1.076
0.055	0.196	0.106	9.986	0.025	1.627	1.076
0.056	0.196	0.180	9.986	0.059	1.627	1.085
0.057	0.286	0.180	9.986	0.059	1.627	1.085
0.058	0.286	0.190	9.986	0.059	1.627	1.093
0.059	0.286	0.190	10.155	0.059	1.627	1.093
0.060	0.286	0.190	10.155	0.059	1.627	1.093
0.061	0.196	0.190	10.155	0.059	1.619	1.093
0.062	0.096	0.180	9.986	0.059	1.619	1.093
0.063	0.196	0.190	9.986	0.263	1.619	1.110
0.064	0.196	0.190	9.986	0.263	1.492	1.110
0.065	0.196	0.190	9.986	0.263	1.492	1.110
0.066	0.196	0.190	9.986	0.263	1.492	1.110
0.067	0.196	0.190	9.986	0.263	1.492	1.110
0.068	0.196	0.190	9.986	0.263	1.492	1.110
0.069	0.196	0.180	9.986	0.263	0.949	1.093
0.070	0.196	0.190	10.155	0.263	1.492	1.110
0.071	0.196	0.180	10.155	0.263	1.492	1.093
0.072	0.196	0.190	10.155	0.263	1.492	1.110
0.073	0.096	0.190	10.155	0.059	0.949	1.110
0.074	0.094	0.180	10.155	0.025	0.949	1.093
0.075	0.094	0.180	10.155	0.025	0.949	1.093
0.076	0.094	0.180	10.155	0.025	1.492	1.093
0.077	0.094	0.106	10.155	0.000	1.492	1.076
0.078	0.094	0.094	10.155	-0.008	1.492	1.076
0.079	0.094	0.180	10.155	0.000	1.492	1.076
0.080	0.094	0.094	10.155	-0.008	1.492	1.076
0.081	0.094	0.180	10.155	0.000	1.627	1.076
0.082	0.010	0.094	10.155	-0.008	1.627	1.076
0.083	0.010	0.093	10.155	-0.263	1.492	0.805
0.084	0.010	0.093	10.155	-0.263	1.627	0.805
0.085	0.010	0.094	10.155	-0.263	1.627	1.076
0.086	0.010	0.093	9.986	-0.271	1.627	0.805
0.087	0.010	0.093	9.986	-0.271	1.627	0.805
0.088	0.010	0.093	9.986	-0.263	1.627	0.805
0.089	-0.048	0.093	9.986	-0.263	1.627	0.805
0.090	-0.048	0.093	9.986	-0.263	1.627	0.805
0.091	-0.048	0.084	9.986	-0.263	1.627	0.534
0.092	-0.048	0.084	10.155	-0.263	1.627	0.534
0.093	-0.048	0.048	10.155	-0.271	1.492	0.526
0.094	-0.048	0.084	10.155	-0.263	1.492	0.534
0.095	-0.048	0.084	10.155	-0.263	1.492	0.534
0.096	-0.048	0.084	9.986	-0.263	1.492	0.534
0.097	-0.048	0.093	10.155	-0.008	1.492	0.805
0.098	-0.048	0.084	9.986	-0.263	1.492	0.534
0.099	-0.007	0.093	9.974	-0.059	1.492	0.805
0.100	-0.096	0.084	9.963	-0.271	1.051	0.534
0.101	-0.145	0.048	9.963	-0.517	0.949	0.526
0.102	-0.145	0.048	9.963	-0.517	0.949	0.526
0.103	-0.145	0.048	9.915	-0.517	0.534	0.526
0.104	-0.145	0.084	9.915	-0.271	0.534	0.534
0.105	-0.145	0.084	9.915	-0.271	0.534	0.534
0.106	-0.145	0.048	9.915	-0.517	0.263	0.526
0.107	-0.145	0.048	9.915	-0.517	0.263	0.526
0.108	-0.145	0.048	9.915	-0.517	0.263	0.526
0.109	-0.145	0.048	9.915	-0.517	0.263	0.407
0.110	-0.181	0.048	9.915	-0.517	0.059	0.407
0.111	-0.181	0.084	9.915	-0.271	0.263	0.407
0.112	-0.181	0.093	9.915	-0.068	0.263	0.526
0.113	-0.192	0.084	9.915	-0.271	0.059	0.407
0.114	-0.192	0.084	9.915	-0.068	0.059	0.407
0.115	-0.192	0.048	9.915	-0.271	0.059	0.263
0.116	-0.192	0.046	9.915	-0.271	0.059	0.263
0.117	-0.192	0.046	9.915	-0.271	0.059	0.008
0.118	-0.192	0.046	9.915	-0.271	0.025	0.008
0.119	-0.192	0.046	9.915	-0.068	0.059	0.263
0.120	-0.192	0.046	9.915	-0.068	0.059	0.263
0.121	-0.192	0.048	9.915	-0.068	0.059	0.263
0.122	-0.181	0.048	9.915	-0.059	0.059	0.263
0.123	-0.181	0.046	9.794	-0.059	0.059	0.263
0.124	-0.145	0.046	9.794	-0.059	0.059	0.263
0.125	-0.091	0.046	9.794	-0.059	0.059	0.263
0.126	-0.091	0.046	9.794	-0.068	0.000	0.263
0.127	-0.091	0.048	9.794	-0.068	0.000	0.263
0.128	-0.091	0.048	9.794	-0.136	0.000	0.263
0.129	-0.091	0.048	9.794	-0.136	0.000	0.263
0.130	-0.091	0.072	9.794	-0.136	0.059	0.263
0.131	-0.091	0.072	9.794	-0.136	0.059	0.263
0.132	-0.043	0.084	9.794	-0.136	0.136	0.407
0.133	-0.043	0.084	9.794	-0.068	1.051	0.475
0.134	-0.043	0.094	9.915	-0.059	1.051	0.534
0.135	-0.043	0.094	9.915	-0.059	1.051	0.534
0.136	-0.043	0.094	9.963	-0.059	1.051	0.534
0.137	-0.091	0.084	9.963	-0.068	1.051	0.475
0.138	-0.091	0.084	9.915	-0.136	0.136	0.475
0.139	-0.091	0.084	9.915	-0.136	0.136	0.475
0.140	-0.091	0.084	9.915	-0.263	0.136	0.407
0.141	-0.091	0.084	9.915	-0.263	0.136	0.475
0.142	-0.043	0.094	9.915	-0.136	0.136	0.534
0.143	-0.043	0.094	9.915	-0.068	1.068	0.534
0.144	-0.043	0.094	9.915	-0.136	0.136	0.534
0.145	-0.043	0.094	9.915	-0.263	0.136	0.534
0.146	-0.043	0.094	9.963	-0.136	0.263	0.534
0.147	-0.043	0.094	9.963	-0.263	0.263	0.534
0.148	-0.043	0.094	9.963	-0.263	0.263	0.534
0.149	-0.043	0.094	9.915	-0.263	0.263	0.534
0.150	-0.024	0.094	9.915	-0.136	0.509	0.534
0.151	-0.024	0.094	9.915	-0.136	0.509	0.534
0.152	-0.024	0.096	9.915	-0.068	0.509	0.534
0.153	-0.024	0.096	9.915	-0.068	0.509	0.534
0.154	-0.024	0.096	9.915	-0.136	0.509	0.534
0.155	-0.024	0.096	9.915	-0.136	0.509	0.534
0.156	-0.024	0.142	9.915	-0.068	1.068	0.949
0.157	-0.024	0.142	9.915	-0.068	1.068	0.949
0.158	-0.024	0.096	9.915	-0.136	1.068	0.534
0.159	-0.024	0.094	9.867	-0.263	1.068	0.534
0.160	-0.024	0.094	9.968	-0.246	1.076	0.534
0.161	-0.024	0.084	9.968	-0.263	1.076	0.534
0.162	-0.024	0.084	9.968	-0.263	1.076	0.534
0.163	-0.024	0.084	10.058	-0.263	1.076	0.534
0.164	-0.024	0.094	10.058	-0.263	1.076	0.949
0.165	-0.024	0.094	10.058	-0.263	1.076	0.949
0.166	-0.024	0.096	10.058	-0.263	1.076	1.017
0.167	-0.024	0.096	10.058	-0.271	1.068	1.017
0.168	-0.024	0.096	10.058	-0.271	1.068	1.017
0.169	-0.024	0.096	10.058	-0.271	0.509	0.949
0.170	-0.001	0.096	10.058	-0.271	0.509	0.949
0.171	-0.001	0.094	9.968	-0.415	0.509	0.534
0.172	-0.001	0.084	9.867	-0.534	0.509	0.475
0.173	0.094	0.094	9.867	-0.415	0.509	0.534
0.174	0.180	0.094	9.867	-0.415	0.509	0.534
0.175	0.180	0.096	9.867	-0.415	0.509	0.949
0.176	0.180	0.096	9.867	-0.415	0.509	0.534
0.177	0.180	0.096	9.867	-0.415	0.509	0.475
0.178	0.180	0.096	9.867	-0.415	1.068	0.475
0.179	0.180	0.096	9.867	-0.415	1.068	0.475
0.180	0.180	0.096	9.867	-0.415	1.068	0.271
0.181	0.094	0.046	9.867	-0.517	0.509	0.271
0.182	0.094	0.024	9.867	-0.517	0.509	0.263
0.183	0.094	0.024	9.867	-0.517	0.509	0.263
0.184	0.084	-0.001	9.867	-0.534	0.509	0.136
0.185	-0.001	-0.001	9.760	-0.542	0.271	-0.008
0.186	-0.001	-0.001	9.760	-0.542	0.271	-0.008
0.187	-0.001	-0.001	9.760	-0.534	0.271	0.136
0.188	0.084	0.024	9.760	-0.517	0.509	0.263
0.189	0.084	0.010	9.760	-0.517	0.509	0.136
0.190	0.084	0.024	9.760	-0.415	0.509	0.263
0.191	0.094	0.024	9.760	-0.415	0.509	0.263
0.192	0.094	0.010	9.760	-0.517	0.271	0.136
0.193	0.094	-0.001	9.760	-0.534	0.263	0.059
0.194	0.094	0.010	9.760	-0.517	0.271	0.136
0.195	0.094	0.010	9.760	-0.415	0.271	0.136
0.196	0.094	-0.001	9.676	-0.517	0.127	0.059
0.197	0.094	0.010	9.676	-0.415	0.127	0.136
0.198	0.180	0.024	9.676	-0.271	0.271	0.263
0.199	0.094	0.010	9.676	-0.415	0.271	0.136
0.200	0.094	-0.001	9.676	-0.517	0.127	0.059
0.201	0.094	-0.001	9.676	-0.517	0.127	-0.008
0.202	0.094	-0.001	9.676	-0.534	0.127	-0.008
0.203	0.094	-0.043	9.676	-0.542	0.127	-0.008
0.204	0.094	-0.001	9.676	-0.534	0.127	-0.008
0.205	0.094	-0.001	9.676	-0.517	0.271	0.059
0.206	0.094	-0.001	9.676	-0.534	0.271	-0.008
0.207	0.180	-0.001	9.760	-0.517	0.670	-0.008
0.208	0.094	-0.001	9.760	-0.517	0.271	-0.008
0.209	0.094	-0.001	9.772	-0.483	0.271	0.059
0.210	0.094	-0.001	9.772	-0.483	0.271	0.059
0.211	0.094	-0.001	9.772	-0.483	0.271	0.059
0.212	0.084	-0.001	9.772	-0.483	0.271	0.059
0.213	0.084	-0.001	9.772	-0.483	0.670	0.059
0.214	0.084	-0.001	9.772	-0.483	0.670	0.059
0.215	0.084	-0.001	9.772	-0.517	0.271	0.059
0.216	0.084	-0.001	9.772	-0.517	0.271	0.059
0.217	0.084	-0.001	9.772	-0.483	0.271	0.059
0.218	0.084	0.010	9.772	-0.271	0.670	0.059
0.219	0.084	0.010	9.772	-0.271	0.814	0.059
0.220	0.048	-0.001	9.772	-0.271	0.670	0.059
0.221	0.048	-0.001	9.867	-0.271	0.670	0.059
0.222	0.084	0.010	9.867	-0.263	0.814	0.059
0.223	0.048	-0.001	9.867	-0.271	0.814	0.059
0.224	0.048	0.010	9.867	-0.271	0.814	0.059
0.225	0.048	0.010	9.867	-0.271	0.814	0.059
0.226	-0.012	0.010	9.867	-0.271	0.814	0.059
0.227	-0.012	0.010	9.867	-0.263	0.814	0.059
0.228	-0.012	0.010	9.867	-0.271	0.670	0.059
0.229	-0.012	0.010	9.867	-0.271	0.670	0.059
0.230	-0.012	0.010	9.867	-0.263	0.814	0.059
0.231	0.048	0.022	9.867	-0.246	1.017	0.127
0.232	0.048	0.046	9.915	-0.136	1.076	0.263
0.233	0.048	0.022	9.915	-0.246	1.076	0.127
0.234	0.048	0.046	9.963	-0.136	1.093	0.127
0.235	0.048	0.093	10.010	0.025	1.110	0.263
0.236	0.048	0.094	10.010	0.025	1.110	0.398
0.237	0.048	0.093	10.010	0.025	1.093	0.398
0.238	-0.012	0.093	10.010	0.025	1.093	0.398
0.239	-0.012	0.093	10.010	-0.136	1.085	0.398
0.240	-0.012	0.046	10.010	-0.246	1.017	0.127
0.241	-0.048	0.046	10.010	-0.246	1.017	0.127
0.242	-0.048	0.093	10.155	-0.136	1.076	0.398
0.243	-0.048	0.093	10.203	-0.136	1.076	0.398
0.244	-0.012	0.093	10.203	-0.136	1.076	0.398
0.245	-0.012	0.046	10.155	-0.136	1.076	0.263
0.246	-0.012	0.046	10.155	-0.136	1.076	0.263
0.247	-0.012	0.046	10.155	-0.136	1.085	0.263
0.248	-0.024	0.046	10.058	-0.246	1.076	0.127
0.249	-0.012	0.046	10.058	-0.136	1.076	0.263
0.250	-0.012	0.046	10.058	-0.136	1.076	0.263
0.251	-0.012	0.093	10.058	-0.136	1.085	0.398
0.252	-0.012	0.094	10.058	-0.008	1.085	0.534
0.253	-0.012	0.094	10.058	-0.008	1.085	0.534
0.254	-0.012	0.141	10.058	0.025	1.093	0.534
0.255	-0.012	0.094	10.058	-0.008	1.085	0.534
0.256	-0.012	0.141	10.058	0.025	1.085	0.534
0.257	-0.012	0.141	10.058	0.025	1.085	0.534
0.258	-0.012	0.141	10.058	0.025	1.085	0.534
0.259	-0.012	0.141	10.058	-0.008	1.085	0.534
0.260	-0.024	0.094	10.058	-0.136	1.085	0.534
0.261	-0.024	0.094	10.058	-0.136	1.085	0.534
0.262	-0.024	0.094	10.058	-0.136	1.085	0.534
0.263	-0.024	0.141	10.058	-0.008	1.619	0.534
0.264	-0.024	0.094	10.058	-0.136	1.085	0.534
0.265	-0.024	0.141	10.058	-0.008	1.619	0.534
0.266	-0.024	0.094	10.058	-0.136	1.619	0.534
0.267	-0.024	0.094	10.058	-0.136	1.619	0.534
0.268	-0.024	0.093	9.963	-0.136	1.619	0.398
0.269	-0.048	0.093	9.963	-0.136	1.348	0.398
0.270	-0.048	0.093	9.939	-0.136	1.348	0.398
0.271	-0.024	0.094	9.960	-0.136	1.348	0.534
0.272	-0.094	0.093	9.939	-0.136	1.085	0.398
0.273	-0.024	0.094	9.939	-0.136	1.085	0.534
0.274	-0.024	0.094	9.939	-0.136	1.085	0.398
0.275	-0.024	0.094	9.939	-0.136	1.348	0.398
0.276	-0.001	0.094	9.939	-0.136	1.348	0.398
0.277	-0.001	0.141	9.939	-0.136	1.348	0.534
0.278	-0.001	0.141	9.939	-0.136	1.348	0.534
0.279	-0.001	0.141	9.960	-0.136	1.348	0.534
0.280	-0.001	0.141	9.960	-0.136	1.348	0.534
0.281	-0.001	0.094	9.960	-0.136	1.348	0.263
0.282	-0.001	0.046	9.939	-0.136	1.348	0.059
0.283	-0.001	0.094	9.960	-0.136	1.348	0.263
0.284	-0.001	0.094	9.957	-0.136	1.348	0.263
0.285	-0.001	0.046	9.957	-0.136	1.348	-0.008
0.286	0.168	0.046	9.957	-0.136	1.348	-0.008
0.287	0.168	0.046	9.957	-0.136	1.619	0.263
0.288	0.168	0.046	9.957	-0.136	1.619	0.263
0.289	0.168	0.046	9.957	-0.136	1.627	0.263
0.290	0.168	0.046	9.957	-0.136	1.627	0.263
0.291	0.168	0.046	9.957	-0.136	1.627	0.263
0.292	0.180	0.046	9.957	-0.136	1.627	0.263
0.293	0.180	0.046	9.939	-0.136	1.627	0.263
0.294	0.168	0.046	9.939	-0.136	1.627	0.263
0.295	0.168	0.046	9.939	-0.136	1.627	0.263
0.296	0.168	0.046	9.939	-0.136	1.627	0.263
0.297	0.168	0.046	9.915	-0.136	1.627	0.263
0.298	0.168	0.046	9.915	-0.136	1.627	0.263
0.299	-0.001	-0.003	9.915	-0.136	1.627	-0.008
0.300	-0.001	0.046	9.915	-0.136	1.627	0.263
0.301	-0.001	-0.003	9.915	-0.136	1.619	-0.008
0.302	-0.001	-0.003	9.957	-0.136	1.627	-0.008
0.303	-0.001	-0.003	9.957	-0.136	1.627	0.059
0.304	-0.001	-0.003	9.957	-0.136	1.627	0.059
0.305	-0.001	0.046	9.957	-0.136	1.627	0.263
0.306	-0.001	0.046	9.960	-0.136	1.627	0.263
0.307	-0.001	0.046	9.960	-0.136	1.619	0.263
0.308	0.000	0.094	9.962	-0.068	1.627	0.263
0.309	-0.001	0.046	9.962	-0.068	1.627	0.263
0.310	-0.001	0.094	9.962	-0.034	1.627	0.263
0.311	-0.001	0.094	9.962	-0.008	1.627	0.534
0.312	-0.001	0.094	9.962	-0.008	1.627	0.263
0.313	-0.001	0.046	9.962	-0.034	1.627	0.263
0.314	-0.001	0.046	9.962	-0.034	1.627	0.263
0.315	-0.001	0.046	9.962	-0.034	1.627	0.263
0.316	-0.001	0.046	9.962	-0.034	1.619	0.263
0.317	0.000	0.094	9.962	-0.008	1.627	0.263
0.318	0.000	0.094	9.963	0.127	1.627	0.534
0.319	0.000	0.094	9.962	-0.008	1.627	0.263
0.320	0.046	0.094	9.963	0.127	1.627	0.534
0.321	0.000	0.094	9.963	-0.008	1.627	0.263
0.322	0.046	0.094	9.963	0.127	1.627	0.534
0.323	0.000	0.094	9.963	-0.008	1.627	0.263
0.324	0.046	0.094	10.058	0.127	1.627	0.534
0.325	0.046	0.094	10.058	-0.008	1.627	0.263
0.326	0.046	0.094	10.058	0.127	1.627	0.534
0.327	0.046	0.094	10.059	0.127	1.627	0.534
0.328	0.046	0.094	10.059	0.127	1.627	0.534
0.329	0.046	0.094	10.059	0.127	1.627	0.263
0.330	0.046	0.046	10.059	-0.008	1.619	0.263
0.331	0.046	0.094	10.059	0.127	1.619	0.263
0.332	0.046	0.094	10.059	0.127	1.619	0.263
0.333	0.046	0.094	10.059	0.127	1.619	0.263
0.334	0.000	0.046	10.059	0.127	1.348	0.263
0.335	0.000	0.094	10.059	0.127	1.348	0.534
0.336	-0.001	0.046	10.059	0.000	1.076	0.263
0.337	-0.001	0.046	10.058	-0.008	1.076	0.263
0.338	-0.001	0.046	10.058	-0.008	1.076	0.263
0.339	-0.001	0.046	10.058	-0.008	1.076	0.263
0.340	-0.001	0.046	10.058	-0.008	1.076	0.263
0.341	-0.001	0.022	10.058	-0.008	1.076	0.263
0.342	-0.019	0.022	10.058	-0.542	1.076	0.127
0.343	-0.019	0.022	10.059	-0.008	1.076	0.263
0.344	-0.001	0.046	10.149	-0.008	1.076	0.263
0.345	-0.001	0.022	10.061	-0.008	1.076	0.127
0.346	-0.001	0.022	10.061	-0.008	1.076	0.127
0.347	-0.001	0.022	10.061	-0.008	1.076	0.127
0.348	0.000	0.046	10.061	0.000	1.076	0.263
0.349	0.000	0.046	10.061	0.000	1.076	0.263
0.350	0.000	0.046	10.061	0.000	1.076	0.263
0.351	-0.001	0.046	10.061	0.000	1.076	0.263
0.352	-0.001	0.022	10.061	-0.008	0.534	0.127
0.353	-0.001	0.046	10.061	0.000	0.534	0.263
0.354	-0.001	0.046	10.061	0.000	0.534	0.263
0.355	-0.001	0.046	10.061	0.000	0.534	0.263
0.356	-0.001	0.046	10.061	-0.008	0.534	0.263
0.357	-0.019	0.046	10.061	-0.008	0.534	0.263
0.358	-0.019	0.046	10.061	-0.008	0.534	0.263
0.359	-0.001	0.046	9.951	-0.008	0.534	0.263
0.360	-0.001	0.022	9.951	-0.136	0.534	0.127
0.361	0.046	0.022	9.951	-0.136	0.534	0.127
0.362	0.046	0.046	9.951	-0.263	0.534	0.127
0.363	0.046	0.046	9.951	-0.136	0.534	0.127
0.364	0.046	0.084	9.951	-0.008	0.534	0.263
0.365	0.046	0.046	9.951	-0.136	0.475	0.127
0.366	0.046	0.046	9.951	-0.136	0.534	0.127
0.367	0.046	0.022	9.951	-0.263	0.475	0.127
0.368	0.046	0.022	9.951	-0.263	0.475	0.127
0.369	0.046	0.022	9.951	-0.263	0.475	0.127
0.370	-0.001	0.022	9.951	-0.271	0.263	0.127
0.371	0.046	0.022	9.951	-0.263	0.475	0.127
0.372	-0.001	0.022	9.951	-0.271	0.475	0.127
0.373	0.046	0.022	9.957	-0.263	1.017	0.127
0.374	0.046	0.022	9.951	-0.263	0.475	0.127
0.375	0.094	0.022	9.951	-0.263	0.475	0.263
0.376	-0.001	0.022	9.951	-0.271	0.475	0.127
0.377	-0.001	0.022	9.951	-0.271	0.475	0.127
0.378	-0.001	0.022	9.951	-0.263	0.949	0.127
0.379	-0.001	0.022	9.951	-0.263	0.949	0.127
0.380	-0.001	0.022	9.951	-0.136	1.017	0.263
0.381	-0.001	0.022	9.951	-0.136	1.017	0.127
0.382	-0.001	0.022	9.951	-0.263	1.017	0.263
0.383	-0.001	0.022	9.951	-0.263	1.017	0.263
0.384	0.022	0.022	9.957	-0.263	1.076	0.263
0.385	0.094	0.022	9.957	-0.263	1.076	0.263
0.386	0.094	0.022	9.957	-0.263	1.076	0.263
0.387	0.094	0.022	9.986	-0.136	1.212	0.263
0.388	0.094	0.022	9.986	-0.136	1.212	0.263
0.389	0.094	0.022	9.986	-0.136	1.212	0.263
0.390	0.094	0.022	9.986	-0.136	1.212	0.263
0.391	0.094	0.046	9.986	-0.008	1.610	0.475
0.392	0.094	0.046	9.986	-0.008	1.610	0.475
0.393	0.094	0.022	9.986	-0.136	1.610	0.263
0.394	0.022	0.022	9.963	-0.136	1.212	0.127
0.395	0.022	0.022	9.963	-0.136	1.212	0.263
0.396	0.094	0.046	9.986	-0.008	1.610	0.534
0.397	0.022	0.022	9.986	-0.136	1.610	0.263
0.398	0.000	0.022	9.986	-0.136	1.610	0.127
0.399	0.022	0.022	9.986	-0.136	1.610	0.534
0.400	0.022	0.022	9.986	-0.136	1.610	0.534
0.401	0.022	0.022	9.986	-0.136	1.610	0.534
0.402	0.000	0.022	9.986	-0.136	1.610	0.534
0.403	0.000	0.022	9.986	-0.136	1.899	0.534
0.404	0.000	0.022	9.986	-0.136	1.899	0.534
0.405	0.000	0.022	9.986	-0.136	1.610	0.127
0.406	0.000	0.022	9.986	-0.136	1.610	0.127
0.407	0.022	0.022	9.986	-0.136	1.610	0.127
0.408	0.022	0.022	9.963	-0.136	1.212	0.127
0.409	0.022	0.022	9.963	-0.136	1.212	0.127
0.410	0.046	0.022	9.986	-0.008	1.212	0.127
0.411	0.022	0.022	9.986	-0.136	1.212	0.127
0.412	0.022	0.022	9.986	-0.136	1.212	0.127
0.413	0.022	0.022	9.986	-0.136	1.212	0.127
0.414	0.022	0.022	9.986	-0.136	1.212	0.127
0.415	0.022	0.022	9.986	-0.008	1.610	0.127
0.416	0.022	0.022	9.986	-0.008	1.610	0.127
0.417	0.022	0.022	9.963	-0.008	1.610	0.127
0.418	0.022	0.022	9.963	-0.136	1.212	0.127
0.419	0.022	0.022	9.986	-0.008	1.212	0.127
0.420	0.022	0.042	9.986	0.008	1.212	0.127
0.421	0.000	0.042	9.986	0.008	1.212	0.127
0.422	0.000	0.042	9.986	0.008	1.212	0.127
0.423	-0.049	0.022	9.986	-0.008	1.085	0.127
0.424	-0.049	0.022	9.986	-0.136	1.085	0.127
0.425	-0.181	0.022	9.986	-0.136	1.085	0.127
0.426	-0.181	0.042	9.986	-0.136	1.085	0.127
0.427	-0.181	0.042	9.986	-0.246	1.085	0.127
0.428	-0.181	0.022	9.963	-0.271	0.534	0.127
0.429	-0.181	0.022	9.963	-0.271	0.534	0.127
0.430	-0.181	0.010	9.963	-0.483	0.534	0.127
0.431	-0.181	0.010	9.963	-0.483	0.534	0.127
0.432	-0.289	0.009	9.963	-0.542	0.398	0.068
0.433	-0.289	-0.001	9.957	-0.542	0.398	0.000
0.434	-0.289	0.009	9.676	-0.542	0.398	0.068
0.435	-0.289	0.009	9.676	-0.542	0.398	0.068
0.436	-0.289	0.009	9.580	-0.542	0.271	0.068
0.437	-0.181	0.010	9.580	-0.542	0.271	0.127
0.438	-0.181	0.010	9.580	-0.542	0.271	0.127
0.439	-0.181	0.010	9.580	-0.542	0.263	0.127
0.440	-0.181	0.010	9.580	-0.542	0.263	0.127
0.441	-0.181	0.010	9.580	-0.542	0.263	0.127
0.442	-0.181	0.042	9.580	-0.542	0.263	0.127
0.443	-0.096	0.046	9.580	-0.542	0.271	0.127
0.444	-0.096	0.046	9.580	-0.271	0.398	0.263
0.445	-0.096	0.046	9.580	-0.542	0.271	0.127
0.446	-0.181	0.042	9.580	-0.542	0.263	0.127
0.447	-0.096	0.046	9.676	-0.542	0.263	0.127
0.448	-0.181	0.046	9.820	-0.542	0.263	0.127
0.449	-0.181	0.046	9.820	-0.542	0.263	0.127
0.450	-0.240	0.042	9.820	-0.542	-0.212	0.127
0.451	-0.181	0.046	9.957	-0.542	0.263	0.127
0.452	-0.096	0.046	9.957	-0.542	0.263	0.127
0.453	-0.096	0.042	9.957	-0.542	-0.212	0.127
0.454	-0.096	0.010	9.957	-1.060	-0.271	0.068
0.455	-0.096	0.010	9.957	-1.060	-0.271	0.068
0.456	-0.096	0.010	9.957	-1.060	-0.271	0.068
0.457	-0.096	0.010	9.957	-0.542	-0.212	0.068
0.458	-0.096	0.042	9.957	-0.542	-0.212	0.127
0.459	-0.096	0.042	9.820	-0.542	-0.212	0.127
0.460	-0.096	0.010	9.676	-0.542	-0.212	0.068
0.461	-0.096	0.010	9.650	-0.542	-0.542	0.068
0.462	-0.096	0.010	9.650	-0.542	-0.542	0.068
0.463	-0.096	0.010	9.650	-0.542	-0.542	0.127
0.464	-0.096	-0.024	9.650	-1.026	-0.542	0.000
0.465	-0.096	-0.024	9.650	-1.026	-0.542	0.000
0.466	-0.096	0.010	9.650	-0.542	-0.542	0.127
0.467	-0.096	0.046	9.650	-0.542	-0.212	0.263
0.468	-0.096	0.046	9.650	-0.542	-0.136	0.263
0.469	-0.096	0.046	9.650	-0.542	-0.212	0.263
0.470	-0.096	0.010	9.650	-0.542	-0.534	0.127
0.471	-0.096	0.010	9.650	-0.542	-0.534	0.127
0.472	-0.096	0.010	9.650	-0.542	-0.534	0.127
0.473	-0.046	0.046	9.820	-0.542	-0.136	0.263
0.474	-0.046	0.046	9.856	-0.542	0.127	0.263
0.475	-0.046	0.046	9.856	-0.542	0.127	0.263
0.476	-0.046	0.046	9.856	-0.542	0.127	0.263
0.477	-0.046	0.046	9.856	-0.271	0.127	0.263
0.478	-0.046	0.046	9.856	-0.271	0.127	0.263
0.479	-0.046	0.046	9.856	-0.271	0.127	0.263
0.480	-0.012	0.046	9.856	-0.271	0.127	0.263
0.481	-0.012	0.000	9.856	-0.542	0.000	0.263
0.482	-0.012	0.004	9.856	-0.542	0.025	0.263
0.483	-0.012	0.046	9.856	-0.271	0.025	0.263
0.484	-0.012	0.022	9.856	-0.271	0.025	0.263
0.485	-0.012	0.022	9.856	-0.271	0.025	0.263
0.486	-0.001	0.022	9.915	-0.271	0.127	0.263
0.487	-0.012	0.004	9.915	-0.271	0.127	0.059
0.488	-0.010	0.004	9.915	-0.271	0.127	0.059
0.489	-0.001	0.022	9.915	-0.271	0.254	0.263
0.490	-0.001	0.046	9.915	-0.271	0.254	0.263
0.491	-0.001	0.022	9.915	-0.271	0.254	0.263
0.492	-0.001	0.022	9.915	-0.271	0.254	0.263
0.493	-0.001	0.010	9.915	-0.271	0.254	0.059
0.494	-0.001	0.004	9.915	-0.271	0.127	0.059
0.495	-0.001	0.010	9.915	-0.271	0.254	0.059
0.496	-0.001	0.022	9.915	-0.246	1.017	0.263
0.497	-0.001	0.010	9.915	-0.246	1.017	0.059
0.498	-0.001	0.010	9.915	-0.246	1.017	0.059
0.499	-0.010	0.004	9.915	-0.271	1.017	0.059
0.500	-0.001	0.010	9.915	-0.246	1.017	0.059
0.501	-0.001	0.010	9.856	-0.246	0.534	0.059
0.502	-0.001	0.010	9.856	-0.246	0.534	0.059
0.503	-0.010	0.010	9.856	-0.246	0.534	0.059
0.504	-0.010	0.022	9.856	0.000	1.017	0.263
0.505	-0.010	0.022	9.856	0.000	1.017	0.263
0.506	-0.010	0.010	9.856	-0.246	1.017	0.059
0.507	-0.010	0.022	9.856	0.000	1.076	0.263
0.508	-0.010	0.022	9.856	0.000	1.076	0.263
0.509	-0.010	0.022	9.915	0.000	1.076	0.263
0.510	-0.010	0.022	9.939	0.025	1.076	0.263
0.511	-0.010	0.022	9.939	0.025	1.212	0.263
0.512	0.022	0.046	9.939	0.059	1.212	0.263
0.513	0.022	0.046	9.939	0.059	1.212	0.263
0.514	0.022	0.084	9.968	0.127	1.356	0.263
0.515	0.022	0.046	9.965	0.059	1.212	0.059
0.516	0.022	0.022	9.965	0.059	1.076	0.059
0.517	0.022	0.022	9.965	0.059	1.076	0.059
0.518	0.022	0.022	9.965	0.059	1.076	0.059
0.519	0.022	0.046	9.965	0.254	1.212	0.059
0.520	0.022	0.046	9.965	0.254	1.212	0.059
0.521	0.022	0.046	9.965	0.254	1.076	0.059
0.522	0.022	0.046	9.965	0.254	1.076	0.059
0.523	0.024	0.046	9.965	0.254	1.076	0.059
0.524	-0.010	0.022	9.965	0.059	1.017	0.059
0.525	0.000	0.022	9.965	0.059	1.017	0.059
0.526	0.000	0.022	9.965	0.254	1.076	0.059
0.527	0.000	0.010	9.965	0.059	1.076	0.059
0.528	0.000	0.022	9.965	0.254	1.076	0.059
0.529	0.000	0.022	9.965	0.254	1.076	0.059
0.530	0.000	0.022	9.965	0.254	1.076	0.059
0.531	0.000	0.046	9.965	0.263	1.085	0.059
0.532	0.000	0.046	9.965	0.407	1.085	0.127
0.533	0.000	0.046	9.965	0.263	1.076	0.059
0.534	0.000	0.046	9.965	0.263	1.076	0.059
0.535	0.000	0.046	9.965	0.263	1.076	0.059
0.536	0.000	0.046	9.965	0.263	1.076	0.059
0.537	0.024	0.046	9.965	0.407	1.076	0.127
0.538	0.024	0.046	9.965	0.263	1.076	0.068
0.539	0.000	0.042	9.965	0.254	1.017	0.059
0.540	0.000	0.010	9.965	0.059	1.017	0.059
0.541	0.000	0.042	9.965	0.254	1.017	0.059
0.542	0.000	0.009	9.965	0.025	1.017	0.059
0.543	0.000	0.042	9.965	0.025	1.076	0.059
0.544	0.000	0.046	9.965	0.254	1.085	0.068
0.545	0.000	0.042	9.963	0.025	1.076	0.059
0.546	0.000	0.009	9.939	0.000	0.542	0.059
0.547	0.024	0.042	9.939	0.025	1.017	0.059
0.548	0.046	0.046	9.963	0.254	1.076	0.068
0.549	0.048	0.046	9.963	0.254	1.076	0.127
0.550	0.048	0.046	9.963	0.025	1.076	0.068
0.551	0.046	0.042	9.963	0.000	1.076	0.059
0.552	0.046	0.042	9.963	0.000	1.076	0.059
0.553	0.048	0.042	9.963	0.000	1.076	0.059
0.554	0.046	0.009	9.963	-0.136	1.017	0.059
0.555	0.046	0.042	9.963	0.000	1.076	0.059
0.556	0.046	0.042	9.963	0.000	1.076	0.059
0.557	0.046	0.042	9.963	-0.127	1.076	0.059
0.558	0.046	0.042	9.965	-0.127	1.076	0.059
0.559	0.046	0.042	9.965	-0.127	1.076	0.059
0.560	0.046	0.046	9.965	-0.127	1.076	0.068
0.561	0.046	0.046	10.056	-0.127	1.076	0.068
0.562	0.046	0.046	10.056	-0.127	1.076	0.068
0.563	0.046	0.046	10.056	-0.127	1.076	0.127
0.564	0.046	0.042	10.056	-0.136	1.076	0.127
0.565	0.046	0.042	10.143	-0.136	1.085	0.127
0.566	0.046	0.042	10.143	-0.136	1.085	0.127
0.567	0.046	0.009	10.143	-0.271	1.076	0.068
0.568	0.046	0.000	10.143	-0.271	1.017	0.000
0.569	0.046	-0.012	10.143	-0.271	0.949	-0.059
0.570	0.046	-0.012	10.143	-0.271	0.949	-0.059
0.571	0.046	-0.012	10.143	-0.271	0.949	-0.059
0.572	0.048	0.009	10.143	-0.271	1.017	0.068
0.573	0.048	0.009	10.143	-0.271	1.017	0.068
0.574	0.048	0.009	10.143	-0.271	1.017	0.068
0.575	0.072	0.042	10.143	-0.136	1.017	0.127
0.576	0.072	0.042	10.143	-0.136	0.949	0.127
0.577	0.093	0.042	10.143	-0.136	0.949	0.263
0.578	0.093	0.022	10.143	-0.271	0.949	0.068
0.579	0.093	0.042	10.143	-0.136	1.017	0.263
0.580	0.093	0.046	10.143	-0.127	1.017	0.263
0.581	0.093	0.046	10.143	-0.127	1.017	0.263
0.582	0.093	0.042	10.143	-0.127	1.017	0.263
0.583	0.094	0.046	10.143	0.000	1.017	0.263
0.584	0.094	0.046	10.143	0.000	1.076	0.263
0.585	0.072	0.042	10.143	-0.127	1.076	0.263
0.586	0.048	0.046	10.143	0.000	1.076	0.263
0.587	0.000	0.042	10.143	-0.127	1.076	0.263
0.588	0.000	0.046	10.143	-0.127	1.076	0.263
0.589	0.000	0.046	10.152	0.000	1.619	0.526
0.590	0.000	0.048	10.152	0.000	1.619	0.534
0.591	0.000	0.046	10.143	0.000	1.076	0.526
0.592	0.000	0.046	10.143	0.000	1.017	0.526
0.593	0.000	0.046	10.143	0.000	1.017	0.263
0.594	0.000	0.046	10.143	0.000	0.949	0.263
0.595	0.048	0.046	10.152	0.000	1.017	0.526
0.596	0.048	0.046	10.152	0.000	1.017	0.526
0.597	0.000	0.046	10.143	0.000	0.949	0.271
0.598	0.000	0.046	10.143	0.000	0.949	0.271
0.599	0.000	0.024	10.143	0.000	0.949	0.263
0.600	0.000	0.024	10.143	0.000	0.949	0.263
0.601	0.000	0.024	10.143	0.000	0.949	0.263
0.602	0.000	0.024	10.143	0.000	0.949	0.263
0.603	0.000	0.046	10.143	0.000	1.017	0.271
0.604	0.094	0.046	10.143	0.000	1.017	0.271
0.605	0.000	0.024	10.143	0.000	0.949	0.263
0.606	0.000	0.024	10.143	0.000	0.949	0.263
0.607	0.000	0.024	10.143	0.000	0.949	0.263
0.608	0.000	0.022	10.010	0.000	0.949	0.263
0.609	0.000	0.021	9.968	-0.271	0.509	0.237
0.610	-0.012	0.012	9.963	-0.271	0.509	0.136
0.611	-0.024	0.012	9.963	-0.271	0.509	0.136
0.612	-0.073	0.012	9.963	-0.271	0.509	0.136
0.613	-0.085	0.000	9.963	-0.271	0.509	0.034
0.614	-0.085	0.012	9.963	-0.271	0.509	0.136
0.615	-0.085	0.021	9.963	-0.271	0.509	0.237
0.616	-0.073	0.022	9.963	0.000	0.509	0.263
0.617	-0.073	0.022	9.963	0.000	0.509	0.263
0.618	-0.073	0.022	9.963	0.000	0.509	0.263
0.619	-0.024	0.024	9.963	0.000	1.017	0.263
0.620	-0.012	0.024	9.963	0.008	1.076	0.263
0.621	-0.012	0.022	9.963	0.000	1.076	0.263
0.622	-0.024	0.021	9.939	-0.271	1.017	0.237
0.623	-0.024	0.021	9.867	-0.271	1.017	0.237
0.624	-0.024	0.021	9.867	-0.271	1.017	0.237
0.625	-0.024	0.021	9.867	-0.271	1.076	0.237
0.626	-0.024	0.012	9.867	-0.271	1.076	0.136
0.627	-0.024	0.012	9.867	-0.271	1.076	0.136
0.628	-0.024	0.012	9.867	-0.271	1.076	0.136
0.629	-0.024	0.012	9.867	-0.271	1.017	0.136
0.630	-0.024	0.000	9.867	-0.271	1.017	0.034
0.631	-0.073	0.000	9.867	-0.271	0.534	0.000
0.632	-0.073	0.000	9.939	-0.271	0.534	0.000
0.633	-0.073	0.000	9.867	-0.271	0.534	0.000
0.634	-0.073	0.000	9.939	-0.271	0.534	0.000
0.635	-0.073	0.000	9.939	-0.271	0.534	0.000
0.636	-0.192	0.000	9.939	-0.271	0.534	0.000
0.637	-0.192	0.000	9.939	-0.271	0.534	0.034
0.638	-0.024	0.000	9.939	-0.271	0.534	0.034
0.639	-0.192	0.000	9.867	-0.517	0.509	0.000
0.640	-0.192	0.000	9.867	-0.542	0.509	0.000
0.641	-0.192	0.000	9.939	-0.542	0.534	0.000
0.642	-0.192	0.000	9.939	-0.542	0.534	0.000
0.643	-0.192	0.000	9.939	-0.542	0.534	0.000
0.644	-0.192	0.000	9.939	-0.814	0.534	0.000
0.645	-0.337	0.000	9.939	-0.814	0.127	0.000
0.646	-0.192	0.000	9.963	-0.542	0.534	0.000
0.647	-0.337	0.000	9.963	-0.814	0.534	0.000
0.648	-0.337	0.000	9.963	-0.814	0.127	0.000
0.649	-0.337	0.000	9.963	-0.542	0.534	0.000
0.650	-0.337	0.003	9.963	-0.271	0.534	0.000
0.651	-0.337	0.018	9.963	0.000	0.534	0.000
0.652	0.000	0.022	9.963	0.000	1.051	0.127
0.653	0.000	0.018	9.963	0.000	0.534	0.059
0.654	0.000	0.018	9.963	0.000	0.534	0.059
0.655	0.022	0.022	9.963	0.000	1.051	0.127
0.656	0.022	0.022	9.963	0.000	1.051	0.127
0.657	0.022	0.022	9.957	0.000	1.051	0.127
0.658	0.022	0.022	9.939	0.000	1.051	0.127
0.659	0.094	0.022	9.957	0.008	1.051	0.127
0.660	0.094	0.022	9.957	0.059	1.051	0.127
0.661	0.094	0.022	9.957	0.059	1.051	0.127
0.662	0.094	0.022	9.957	0.059	1.051	0.127
0.663	0.094	0.022	9.957	0.059	1.051	0.127
0.664	0.094	0.022	9.957	0.008	1.051	0.127
0.665	0.094	0.022	9.957	0.008	1.051	0.127
0.666	0.022	0.022	9.957	0.000	1.051	0.127
0.667	0.022	0.022	9.963	0.000	1.051	0.127
0.668	0.022	0.022	9.963	0.008	1.076	0.127
0.669	0.022	0.022	9.963	0.000	1.051	0.127
0.670	0.022	0.022	9.957	0.000	1.051	0.059
0.671	0.022	0.022	9.957	0.000	1.051	0.059
0.672	0.022	0.022	9.957	0.000	1.051	0.127
0.673	-0.091	0.022	9.957	-0.271	1.051	0.059
0.674	0.022	0.022	9.957	0.000	1.051	0.127
0.675	0.022	0.022	9.957	0.000	0.534	0.127
0.676	0.022	0.022	9.963	0.000	1.051	0.127
0.677	0.022	0.022	9.963	0.000	1.051	0.127
0.678	0.022	0.022	9.963	0.000	1.051	0.127
0.679	0.022	0.022	9.963	0.000	1.051	0.127
0.680	0.022	0.022	9.963	0.000	1.051	0.127
0.681	0.094	0.046	10.082	0.000	1.085	0.127
0.682	0.094	0.046	10.010	0.000	1.085	0.127
0.683	0.094	0.022	10.010	0.000	1.085	0.127
0.684	0.022	0.022	9.963	-0.068	1.051	0.127
0.685	0.094	0.046	10.010	0.000	1.085	0.127
0.686	0.094	0.022	10.010	-0.068	1.085	0.127
0.687	0.094	0.022	10.010	-0.068	1.085	0.127
0.688	0.022	0.022	10.010	-0.068	1.085	0.127
0.689	0.094	0.046	10.082	0.000	1.627	0.127
0.690	0.094	0.046	10.082	0.008	1.627	0.127
0.691	0.094	0.046	10.082	0.059	1.627	0.237
0.692	0.094	0.046	10.010	0.059	1.627	0.237
0.693	0.094	0.046	10.010	0.008	1.627	0.237
0.694	0.094	0.072	10.010	0.008	1.627	0.263
0.695	0.094	0.094	10.010	0.059	2.034	0.407
0.696	0.022	0.094	10.010	0.059	1.627	0.407
0.697	0.094	0.094	10.058	0.127	1.627	0.509
0.698	0.022	0.094	10.058	0.059	1.627	0.407
0.699	0.022	0.072	10.058	0.000	1.619	0.263
0.700	0.022	0.094	10.058	0.059	1.619	0.407
0.701	0.022	0.094	10.058	0.059	1.619	0.407
0.702	0.022	0.072	10.058	0.059	1.619	0.407
0.703	0.022	0.072	10.058	0.059	1.619	0.407
0.704	0.022	0.094	10.058	0.127	1.619	0.509
0.705	0.022	0.094	10.058	0.127	1.093	0.509
0.706	0.022	0.094	10.058	0.127	1.093	0.509
0.707	0.010	0.072	10.058	0.059	1.085	0.509
0.708	0.010	0.072	10.058	0.102	1.085	0.509
0.709	0.010	0.046	10.010	0.059	1.085	0.407
0.710	0.010	0.046	9.968	0.000	1.076	0.407
0.711	0.010	0.072	9.968	0.102	1.076	0.509
0.712	0.010	0.072	9.968	0.102	1.076	0.407
0.713	0.010	0.072	9.968	0.127	1.076	0.407
0.714	0.010	0.094	9.968	0.127	1.076	0.509
0.715	0.010	0.094	9.968	0.127	1.076	0.509
0.716	0.010	0.094	9.968	0.127	1.085	0.534
0.717	0.010	0.094	9.968	0.127	1.085	0.534
0.718	0.010	0.094	9.968	0.127	1.076	0.534
0.719	0.010	0.094	9.867	0.127	1.076	0.534
0.720	0.010	0.094	9.867	0.127	1.076	0.534
0.721	0.046	0.094	9.968	0.127	1.076	0.534
0.722	0.046	0.094	9.968	0.127	1.076	0.534
0.723	0.046	0.094	9.968	0.127	1.076	0.534
0.724	0.010	0.094	9.968	0.127	1.076	0.509
0.725	0.010	0.094	9.968	0.127	1.076	0.509
0.726	0.010	0.072	9.867	0.127	0.534	0.407
0.727	0.010	0.072	9.867	0.127	0.271	0.407
0.728	0.010	0.046	9.867	0.127	0.271	0.407
0.729	0.010	0.046	9.867	0.127	0.271	0.263
0.730	0.010	0.046	9.867	0.127	0.271	0.263
0.731	0.010	0.046	9.820	0.127	0.271	0.263
0.732	0.010	0.046	9.820	0.102	0.127	0.263
0.733	0.010	0.046	9.820	0.127	0.127	0.263
0.734	0.010	0.046	9.820	0.127	0.271	0.263
0.735	0.010	0.046	9.820	0.127	0.271	0.263
0.736	0.010	0.046	9.820	0.127	0.271	0.263
0.737	0.010	0.022	9.820	0.102	0.271	0.263
0.738	0.010	0.022	9.820	0.102	0.271	0.263
0.739	0.000	0.022	9.820	0.102	0.271	0.263
0.740	0.010	0.046	9.820	0.102	0.271	0.263
0.741	0.010	0.022	9.820	0.025	0.271	0.263
0.742	0.010	0.046	9.867	0.102	0.534	0.263
0.743	0.010	0.046	9.867	0.102	0.534	0.263
0.744	0.010	0.046	9.867	0.102	0.534	0.263
0.745	0.010	0.046	9.867	0.102	0.534	0.263
0.746	0.010	0.046	9.867	0.102	0.534	0.263
0.747	-0.096	0.022	9.772	0.059	0.271	0.263
0.748	-0.096	0.046	9.772	0.102	0.271	0.263
0.749	-0.096	0.046	9.772	0.102	0.271	0.263
0.750	-0.169	0.022	9.772	0.059	0.271	0.254
0.751	-0.169	0.022	9.772	0.025	0.271	0.127
0.752	-0.169	0.022	9.772	0.025	0.271	0.127
0.753	-0.169	0.022	9.772	0.059	0.534	0.254
0.754	-0.169	0.022	9.772	0.025	0.271	0.254
0.755	-0.169	0.022	9.772	0.000	0.263	0.127
0.756	-0.169	0.022	9.772	0.000	0.271	0.254
0.757	-0.169	0.022	9.772	0.000	0.534	0.254
0.758	-0.169	0.022	9.867	0.000	0.534	0.263
0.759	-0.169	0.022	9.867	0.000	0.534	0.263
0.760	-0.096	0.022	9.963	0.000	0.542	0.263
0.761	-0.169	0.022	9.963	-0.271	0.542	0.127
0.762	-0.169	0.022	9.963	-0.271	0.542	0.127
0.763	-0.169	0.022	9.963	-0.271	0.542	0.127
0.764	-0.169	0.022	9.963	-0.280	0.542	0.127
0.765	-0.169	0.012	9.963	-0.534	0.534	0.127
0.766	-0.169	0.010	9.963	-0.542	0.534	0.127
0.767	-0.169	0.010	9.963	-0.958	0.526	0.102
0.768	-0.169	0.010	9.963	-1.060	0.526	0.102
0.769	-0.169	0.010	9.965	-0.958	0.534	0.127
0.770	-0.169	0.010	10.010	-0.958	0.534	0.127
0.771	-0.187	0.010	10.010	-0.958	0.526	0.127
0.772	-0.190	0.010	10.010	-1.060	0.526	0.102
0.773	-0.190	0.010	10.010	-0.542	0.526	0.127
0.774	-0.190	0.010	10.010	-0.542	0.526	0.127
0.775	-0.190	0.010	10.010	-0.542	0.526	0.127
0.776	-0.190	0.010	10.010	-0.542	0.526	0.102
0.777	-0.190	0.010	10.010	-0.542	0.526	0.102
0.778	-0.190	0.010	10.010	-0.534	0.526	0.102
0.779	-0.190	0.010	10.010	-0.280	0.526	0.102
0.780	-0.190	0.012	10.010	-0.271	0.526	0.127
0.781	-0.190	0.012	10.010	-0.271	0.526	0.127
0.782	-0.190	0.012	10.010	-0.271	0.526	0.127
0.783	-0.190	0.012	10.010	-0.271	0.526	0.127
0.784	-0.190	0.012	10.010	-0.271	0.526	0.127
0.785	-0.192	0.012	10.010	-0.271	0.263	0.127
0.786	-0.192	0.012	10.010	-0.271	0.263	0.127
0.787	-0.192	0.012	10.010	-0.271	0.263	0.127
0.788	-0.192	0.010	10.010	-0.280	0.263	0.102
0.789	-0.192	0.010	10.010	-0.280	0.263	0.102
0.790	-0.289	0.010	10.010	-0.280	0.263	0.102
0.791	-0.289	0.010	10.010	-0.271	0.263	0.127
0.792	-0.289	0.010	10.010	-0.271	0.263	0.127
0.793	-0.289	0.010	10.010	-0.271	0.263	0.102
0.794	-0.289	0.006	9.963	-0.280	0.263	0.102
0.795	-0.289	0.004	9.818	-0.534	0.263	0.102
0.796	-0.337	0.004	9.770	-0.542	0.263	0.102
0.797	-0.337	0.000	9.770	-0.542	0.263	0.102
0.798	-0.337	0.000	9.769	-0.542	0.000	0.102
0.799	-0.337	0.000	9.769	-0.542	0.000	0.102
0.800	-0.337	0.000	9.769	-0.534	0.000	0.102
0.801	-0.337	0.000	9.769	-0.280	0.000	0.127
0.802	-0.337	0.000	9.769	-0.280	0.000	0.127
0.803	-0.337	0.000	9.769	-0.280	0.000	0.127
0.804	-0.337	0.000	9.769	-0.280	0.119	0.102
0.805	-0.337	0.000	9.769	-0.280	0.119	0.102
0.806	-0.337	0.000	9.769	-0.534	0.119	0.102
0.807	-0.337	0.000	9.769	-0.534	0.119	0.102
0.808	-0.337	0.000	9.769	-0.534	0.119	0.102
0.809	-0.337	0.000	9.769	-0.280	0.119	0.102
0.810	-0.337	0.000	9.769	-0.271	0.119	0.127
0.811	-0.379	0.004	9.769	-0.136	0.119	0.127
0.812	-0.379	0.004	9.769	-0.136	-0.059	0.127
0.813	-0.379	0.000	9.769	-0.136	-0.059	0.127
0.814	-0.379	0.000	9.769	-0.136	-0.059	0.127
0.815	-0.379	0.000	9.769	-0.136	-0.271	0.127
0.816	-0.379	0.000	9.769	-0.136	-0.271	0.127
0.817	-0.379	0.000	9.769	-0.136	-0.271	0.127
0.818	-0.337	0.004	9.769	-0.136	-0.271	0.254
0.819	-0.192	0.004	9.769	-0.136	-0.271	0.254
0.820	-0.192	0.006	9.769	-0.068	-0.271	0.263
0.821	-0.192	0.000	9.582	-0.068	-0.271	0.254
0.822	-0.096	0.006	9.769	-0.068	-0.271	0.263
0.823	-0.096	0.006	9.769	-0.068	-0.059	0.263
0.824	-0.001	0.006	9.769	-0.068	-0.059	0.263
0.825	-0.096	0.000	9.769	-0.068	-0.059	0.254
0.826	-0.096	0.000	9.769	-0.068	-0.059	0.254
0.827	-0.096	0.000	9.769	-0.136	-0.059	0.127
0.828	-0.096	0.000	9.769	-0.136	0.119	0.254
0.829	-0.096	0.000	9.769	-0.136	0.127	0.254
0.830	-0.192	0.000	9.769	-0.136	0.119	0.127
0.831	-0.192	0.000	9.769	-0.136	0.119	0.127
0.832	-0.096	0.000	9.770	-0.136	0.127	0.254
0.833	-0.096	0.000	9.770	-0.136	0.127	0.254
0.834	-0.096	0.000	9.770	-0.136	0.127	0.254
0.835	-0.096	0.000	9.818	-0.136	0.263	0.254
0.836	-0.096	0.000	9.818	-0.136	0.263	0.254
0.837	-0.096	0.012	9.818	-0.136	0.263	0.263
0.838	-0.001	0.046	9.818	-0.068	0.263	0.263
0.839	-0.001	0.046	9.818	-0.136	0.263	0.263
0.840	-0.001	0.012	9.818	-0.136	0.127	0.263
0.841	0.010	0.046	9.818	-0.136	0.127	0.263
0.842	0.010	0.045	9.818	-0.534	0.119	0.254
0.843	0.010	0.045	9.974	-0.534	0.119	0.254
0.844	0.010	0.045	9.974	-0.534	0.119	0.254
0.845	0.010	0.045	9.974	-0.534	0.119	0.254
0.846	0.010	0.046	9.974	-0.136	0.119	0.254
0.847	0.048	0.046	10.059	-0.136	0.127	0.263
0.848	0.048	0.046	10.059	-0.136	0.127	0.254
0.849	0.090	0.046	10.059	-0.136	0.127	0.263
0.850	0.090	0.046	10.059	-0.136	0.127	0.254
0.851	0.048	0.045	10.059	-0.534	0.127	0.254
0.852	0.048	0.045	10.059	-0.534	0.263	0.254
0.853	0.048	0.012	10.059	-0.534	0.127	0.068
0.854	0.048	0.012	10.059	-1.060	0.127	0.000
0.855	0.090	0.012	10.059	-0.542	0.263	0.000
0.856	0.090	0.045	10.059	-0.542	0.263	0.254
0.857	0.090	0.046	10.152	-0.534	0.263	0.254
0.858	0.090	0.046	10.152	-0.534	0.263	0.254
0.859	0.094	0.046	10.152	-0.534	0.263	0.254
0.860	0.090	0.046	10.152	-0.534	0.263	0.254
0.861	0.090	0.046	10.152	-0.534	0.263	0.254
0.862	0.090	0.046	10.152	-0.136	1.076	0.263
0.863	0.090	0.046	10.152	-0.534	1.076	0.263
0.864	0.090	0.046	10.152	-0.542	0.407	0.254
0.865	0.090	0.046	10.152	-0.534	1.076	0.263
0.866	0.090	0.093	10.153	-0.483	1.093	0.263
0.867	0.090	0.093	10.153	-0.136	1.093	0.509
0.868	0.090	0.093	10.153	-0.483	1.076	0.509
0.869	0.090	0.093	10.152	-0.534	1.076	0.263
0.870	0.094	0.093	10.152	-0.534	1.076	0.263
0.871	0.094	0.093	10.152	-0.534	1.076	0.263
0.872	0.094	0.046	10.059	-0.542	0.814	0.263
0.873	0.094	0.046	10.059	-0.542	0.814	0.263
0.874	0.094	0.093	10.059	-0.534	0.814	0.263
0.875	0.190	0.093	10.059	-0.483	1.017	0.509
0.876	0.192	0.093	10.059	-0.483	1.017	0.509
0.877	0.192	0.093	10.059	-0.136	1.017	0.509
0.878	0.192	0.093	10.059	-0.483	1.017	0.509
0.879	0.192	0.093	10.059	-0.483	1.017	0.509
0.880	0.286	0.093	10.059	-0.483	1.076	0.509
0.881	0.286	0.093	9.962	-0.542	1.076	0.509
0.882	0.286	0.093	10.059	-0.483	1.076	0.509
0.883	0.192	0.090	10.059	-0.483	1.076	0.509
0.884	0.190	0.046	10.059	-0.542	1.076	0.263
0.885	0.190	0.090	10.059	-0.483	1.076	0.509
0.886	0.190	0.093	10.059	-0.136	1.076	0.509
0.887	0.190	0.094	10.059	-0.136	1.076	0.534
0.888	0.190	0.093	10.059	-0.271	1.017	0.509
0.889	0.190	0.090	10.059	-0.271	1.017	0.509
0.890	0.190	0.094	10.059	-0.136	1.017	0.534
0.891	0.094	0.090	9.962	-0.271	1.017	0.509
0.892	0.094	0.094	9.962	-0.136	1.017	0.534
0.893	0.094	0.094	9.960	-0.136	1.017	0.534
0.894	0.094	0.094	9.960	-0.136	1.017	0.534
0.895	0.094	0.094	9.960	-0.136	1.017	0.534
0.896	0.094	0.090	9.960	-0.271	1.017	0.509
0.897	-0.091	0.000	9.915	-0.483	1.017	0.102
0.898	-0.091	0.090	9.915	-0.271	1.017	0.509
0.899	-0.091	0.090	9.915	-0.271	1.017	0.509
0.900	-0.091	0.090	9.915	-0.271	1.017	0.509
0.901	0.094	0.090	9.915	-0.271	1.017	0.509
0.902	0.094	0.090	9.915	-0.271	1.017	0.509
0.903	0.094	0.090	9.915	-0.127	1.017	0.509
0.904	0.094	0.090	9.915	-0.127	1.017	0.509
0.905	0.094	0.090	9.915	0.000	1.017	0.509
0.906	0.094	0.046	9.869	-0.127	1.017	0.127
0.907	0.094	0.046	9.869	-0.127	1.017	0.127
0.908	-0.091	0.010	9.869	-0.271	1.017	0.102
0.909	-0.190	0.000	9.773	-0.483	1.017	0.025
0.910	-0.190	0.000	9.773	-0.483	1.017	0.025
0.911	-0.190	0.000	9.773	-0.542	1.017	0.000
0.912	-0.190	0.000	9.773	-0.542	1.017	0.000
0.913	-0.190	0.000	9.676	-0.542	0.814	0.000
0.914	-0.190	0.000	9.676	-0.483	1.017	0.025
0.915	-0.190	0.000	9.676	-0.542	0.814	0.000
0.916	-0.190	0.000	9.676	-0.542	0.814	0.000
0.917	-0.190	0.000	9.676	-0.542	0.542	0.000
0.918	-0.190	0.000	9.676	-0.542	0.542	0.000
0.919	-0.091	0.000	9.773	-0.542	0.542	0.025
0.920	-0.190	-0.001	9.773	-0.542	0.542	0.000
0.921	-0.091	0.000	9.773	-0.542	0.542	0.025
0.922	-0.091	0.000	9.773	-0.271	0.542	0.102
0.923	-0.091	0.000	9.773	-0.542	0.542	0.025
0.924	-0.091	-0.001	9.773	-0.542	0.542	-0.127
0.925	-0.190	-0.013	9.773	-0.542	0.509	-0.136
0.926	-0.190	-0.013	9.773	-0.542	0.509	-0.136
0.927	-0.190	-0.013	9.773	-0.542	0.127	-0.136
0.928	-0.190	-0.001	9.773	-0.542	0.542	-0.127
0.929	-0.190	-0.013	9.773	-0.542	0.127	-0.127
0.930	-0.190	-0.013	9.773	-0.542	0.025	-0.127
0.931	-0.190	-0.001	9.579	-0.542	0.025	0.025
0.932	-0.373	-0.013	9.579	-0.542	0.000	-0.127
0.933	-0.373	-0.007	9.579	-0.542	0.000	-0.042
0.934	-0.373	-0.007	9.579	-0.542	0.000	-0.042
0.935	-0.216	-0.012	9.579	-0.542	0.000	-0.068
0.936	-0.216	-0.013	9.579	-0.551	0.000	-0.136
0.937	-0.216	-0.013	9.579	-1.060	0.000	-0.136
0.938	-0.216	-0.012	9.579	-1.060	0.000	-0.068
0.939	-0.091	-0.007	9.579	-0.551	0.025	-0.042
0.940	-0.091	-0.007	9.579	-0.551	0.025	-0.042
0.941	-0.091	-0.007	9.579	-0.551	0.025	-0.042
0.942	-0.216	-0.012	9.579	-1.060	0.000	-0.068
0.943	-0.216	-0.012	9.579	-1.060	0.000	-0.068
0.944	-0.216	-0.007	9.773	-0.551	0.000	-0.042
0.945	-0.216	-0.007	9.773	-0.551	0.000	-0.042
0.946	-0.091	-0.001	9.773	-0.542	0.000	0.000
0.947	-0.048	0.000	9.773	-0.542	0.025	0.025
0.948	-0.204	-0.001	9.773	-0.542	0.000	0.000
0.949	-0.204	-0.001	9.773	-0.542	-0.034	0.000
0.950	-0.204	-0.001	9.773	-0.542	-0.034	0.000
0.951	-0.204	0.000	9.773	-0.542	-0.034	0.025
0.952	-0.204	0.000	9.722	-0.542	-0.034	0.025
0.953	-0.204	-0.001	9.722	-0.542	-0.068	0.000
0.954	-0.204	0.000	9.722	-0.542	-0.034	0.127
0.955	-0.204	0.000	9.722	-0.542	-0.034	0.263
0.956	-0.204	0.000	9.580	-0.542	-0.034	0.263
0.957	-0.204	0.000	9.580	-0.542	-0.034	0.263
0.958	-0.048	0.010	9.580	-0.542	-0.034	0.263
0.959	-0.012	0.010	9.722	-0.542	0.000	0.263
0.960	-0.010	0.010	9.722	-0.542	0.000	0.263
0.961	-0.001	0.045	9.722	-0.542	0.000	0.263
0.962	-0.001	0.045	9.722	-0.542	0.000	0.263
0.963	-0.001	0.045	9.866	-0.542	0.000	0.263
0.964	-0.001	0.045	9.866	-0.542	0.000	0.263
0.965	-0.001	0.045	9.866	-0.542	0.000	0.263
0.966	-0.001	0.010	9.866	-0.542	-0.034	0.263
0.967	-0.001	0.010	9.866	-0.542	0.000	0.263
0.968	-0.001	0.010	9.866	-0.534	0.000	0.263
0.969	-0.001	0.046	9.866	-0.542	0.000	0.263
0.970	-0.001	0.046	9.866	-0.542	0.000	0.263
0.971	-0.001	0.010	9.866	-0.542	0.000	0.059
0.972	-0.001	0.010	9.866	-0.542	0.000	0.059
0.973	-0.001	0.010	9.866	-0.542	0.000	0.059
0.974	-0.001	0.010	9.866	-0.551	0.000	0.059
0.975	-0.001	0.010	9.866	-0.551	0.000	0.059
0.976	-0.001	0.046	9.866	-0.542	0.000	0.263
0.977	-0.001	0.046	9.957	-0.542	0.542	0.263
0.978	-0.001	0.046	9.957	-0.542	0.542	0.263
0.979	-0.001	0.046	9.957	-0.542	0.542	0.263
0.980	-0.001	0.046	9.957	-0.551	0.542	0.263
0.981	-0.001	0.046	9.962	-0.542	0.542	0.059
0.982	-0.001	0.046	9.962	-0.542	0.542	0.059
0.983	-0.001	0.046	9.962	-0.542	0.542	0.263
0.984	0.015	0.094	9.963	-0.517	0.542	0.263
0.985	0.015	0.094	9.963	-0.542	0.542	0.263
0.986	0.015	0.096	9.963	-0.517	0.542	0.542
0.987	0.015	0.096	9.963	-0.280	0.542	0.542
0.988	0.015	0.094	9.962	-0.517	0.059	0.263
0.989	-0.001	0.094	9.962	-0.517	0.059	0.263
0.990	-0.001	0.094	9.962	-0.517	0.059	0.263
0.991	-0.001	0.094	9.866	-0.517	0.059	0.263
0.992	-0.001	0.094	9.866	-0.517	0.059	0.263
0.993	-0.001	0.094	9.866	-0.280	0.534	0.263
0.994	-0.001	0.046	9.866	-0.280	0.534	0.263
0.995	0.015	0.094	9.866	-0.271	0.542	0.263
0.996	0.015	0.094	9.866	-0.271	0.542	0.805
0.997	-0.001	0.094	9.866	-0.280	0.534	0.263
0.998	0.015	0.094	9.963	-0.271	0.542	0.805
0.999	0.015	0.094	9.963	-0.280	0.542	0.263
1.000	0.015	0.094	9.963	-0.280	0.542	0.263
1.001	0.015	0.046	9.963	-0.517	0.542	0.059
1.002	0.015	0.046	9.968	-0.517	0.542	0.059
1.003	0.015	0.046	9.968	-0.517	0.542	0.059
1.004	0.015	0.022	9.968	-0.517	0.542	0.059
1.005	0.015	0.022	9.986	-0.280	0.542	0.059
1.006	0.015	0.022	9.986	-0.280	0.534	0.059
1.007	0.015	0.022	10.058	-0.280	0.534	0.059
1.008	0.015	0.094	10.153	-0.271	0.534	0.127
1.009	0.015	0.094	10.153	-0.271	0.534	0.127
1.010	0.015	0.094	10.153	-0.271	0.534	0.127
1.011	-0.001	0.022	10.153	-0.517	0.534	0.008
1.012	-0.001	0.001	10.153	-0.542	0.509	0.000
1.013	-0.001	0.022	10.153	-0.517	0.534	0.008
1.014	-0.001	0.022	10.153	-0.517	0.534	0.008
1.015	-0.001	0.072	10.153	-0.271	1.017	0.127
1.016	-0.001	0.072	10.153	-0.068	1.017	0.127
1.017	-0.001	0.022	10.058	-0.271	0.534	0.127
1.018	-0.001	0.022	10.058	-0.271	0.534	0.127
1.019	0.018	0.022	10.058	-0.068	1.017	0.127
1.020	0.018	0.072	10.058	-0.068	1.017	0.127
1.021	0.018	0.072	10.058	-0.068	1.017	0.127
1.022	0.018	0.022	10.058	-0.068	1.017	0.127
1.023	0.018	0.072	10.058	-0.034	1.017	0.127
1.024	0.018	0.072	10.058	-0.034	1.017	0.127
1.025	-0.012	0.072	10.058	-0.034	1.017	0.127
1.026	-0.012	0.072	10.058	-0.008	1.017	0.127
1.027	-0.012	0.072	9.968	-0.008	1.017	0.127
1.028	-0.012	0.022	9.968	-0.068	0.534	0.127
1.029	-0.012	0.072	9.968	-0.008	1.017	0.127
1.030	-0.012	0.072	9.968	-0.008	1.017	0.127
1.031	-0.012	0.072	10.177	-0.008	1.017	0.407
1.032	0.018	0.094	10.251	0.059	1.017	1.051
1.033	0.018	0.094	10.251	0.059	1.017	1.051
1.034	0.018	0.094	10.251	0.059	1.017	1.051
1.035	0.018	0.094	10.251	0.059	1.017	1.076
1.036	0.018	0.094	10.251	0.059	1.017	1.076
1.037	0.018	0.094	10.251	0.059	1.017	1.076
1.038	0.018	0.094	10.251	0.059	1.017	1.076
1.039	0.018	0.094	10.251	-0.008	1.017	1.051
1.040	0.018	0.072	10.251	-0.068	1.017	0.407
1.041	0.018	0.094	10.299	-0.034	1.076	1.051
1.042	0.018	0.094	10.345	-0.034	1.076	1.076
1.043	0.018	0.094	10.323	-0.068	1.076	1.051
1.044	0.018	0.144	10.345	-0.034	1.093	1.076
1.045	-0.012	0.094	10.323	-0.068	1.076	1.051
1.046	-0.024	0.094	10.323	-0.068	1.076	0.814
1.047	-0.012	0.094	10.323	-0.068	1.076	1.051
1.048	-0.012	0.094	10.323	-0.068	1.076	1.051
1.049	-0.012	0.144	10.323	-0.068	1.076	1.076
1.050	-0.012	0.186	10.323	-0.034	1.076	1.076
1.051	-0.012	0.190	10.323	-0.008	1.076	1.085
1.052	-0.012	0.190	10.299	-0.008	1.076	1.085
1.053	-0.012	0.190	10.299	-0.008	1.076	1.093
1.054	-0.012	0.196	10.299	-0.008	1.076	1.110
1.055	-0.012	0.196	10.251	-0.008	1.076	1.110
1.056	-0.012	0.196	10.251	-0.008	1.076	1.110
1.057	-0.012	0.190	10.177	-0.008	1.076	1.093
1.058	-0.012	0.190	10.153	-0.034	1.076	1.085
1.059	-0.012	0.190	9.965	-0.034	1.076	1.085
1.060	-0.012	0.186	9.939	-0.068	1.076	1.076
1.061	0.018	0.190	9.939	-0.034	1.076	1.085
1.062	0.018	0.190	9.939	-0.034	1.076	1.085
1.063	0.018	0.186	9.939	-0.068	1.076	1.076
1.064	0.094	0.186	9.939	-0.068	1.076	1.076
1.065	0.094	0.186	9.939	-0.068	1.076	1.076
1.066	0.094	0.186	9.939	-0.068	1.076	1.076
1.067	0.094	0.190	9.939	-0.068	1.093	1.085
1.068	0.096	0.190	9.939	-0.068	1.110	1.085
1.069	0.094	0.190	9.939	-0.068	1.110	1.085
1.070	0.094	0.190	9.974	-0.068	1.110	1.085
1.071	0.094	0.190	9.974	-0.068	1.110	1.085
1.072	0.094	0.190	9.974	-0.068	1.110	1.085
1.073	-0.012	0.190	9.974	-0.127	1.110	1.085
1.074	0.094	0.196	9.974	-0.127	1.110	1.110
1.075	0.096	0.214	9.974	-0.068	1.619	1.348
1.076	0.096	0.214	10.153	-0.068	1.627	1.348
1.077	0.096	0.214	10.153	-0.127	1.627	1.348
1.078	0.096	0.214	10.153	-0.127	1.627	1.348
1.079	0.096	0.196	10.153	-0.127	1.619	1.110
1.080	0.096	0.196	10.153	-0.127	1.619	1.110
1.081	0.096	0.190	9.974	-0.271	1.110	1.085
1.082	0.096	0.190	9.974	-0.271	1.110	1.085
1.083	0.096	0.190	9.974	-0.271	1.110	1.085
1.084	0.096	0.190	9.974	-0.271	1.110	1.085
1.085	0.096	0.168	9.915	-0.271	1.110	1.076
1.086	0.096	0.144	9.915	-0.271	1.110	0.949
1.087	0.096	0.168	9.915	-0.271	1.110	1.076
1.088	0.096	0.190	9.915	-0.271	1.619	1.076
1.089	0.096	0.190	9.915	-0.127	1.627	1.110
1.090	0.096	0.196	9.915	-0.068	1.899	1.348
1.091	0.096	0.190	9.915	-0.068	1.627	1.110
1.092	0.096	0.190	9.915	-0.008	1.899	1.348
1.093	0.096	0.190	9.915	-0.008	1.899	1.348
1.094	0.096	0.190	9.915	-0.068	1.899	1.076
1.095	0.096	0.190	9.960	-0.068	1.899	1.076
1.096	0.144	0.190	9.974	-0.008	2.102	1.348
1.097	0.144	0.214	10.010	-0.008	2.102	1.619
1.098	0.096	0.190	9.974	-0.008	1.899	1.348
1.099	0.084	0.190	9.974	-0.008	1.899	1.076
1.100	0.045	0.168	9.974	-0.068	1.899	1.076
1.101	0.045	0.094	9.974	-0.127	1.899	0.949
1.102	0.045	0.090	9.974	-0.144	1.899	0.949
1.103	0.045	0.090	9.974	-0.144	1.627	0.949
1.104	0.045	0.090	9.974	-0.144	1.093	0.949
1.105	0.022	-0.001	9.974	-0.271	1.068	0.814
1.106	0.022	-0.001	9.974	-0.144	1.068	0.814
1.107	0.022	-0.001	9.974	-0.144	1.068	0.814
1.108	0.022	0.090	9.974	-0.136	1.068	0.949
1.109	0.045	0.090	9.974	-0.136	1.068	1.076
1.110	0.084	0.090	9.974	-0.136	1.093	1.076
1.111	0.084	0.090	9.974	-0.136	1.093	0.949
1.112	0.084	0.090	9.974	-0.136	1.093	0.949
1.113	0.084	0.093	10.010	-0.127	1.627	1.076
1.114	0.045	0.093	10.010	-0.127	1.627	1.076
1.115	0.045	0.093	10.010	-0.136	1.627	1.076
1.116	0.045	0.090	10.010	-0.136	1.627	1.076
1.117	0.045	0.090	10.010	-0.136	1.619	0.814
1.118	0.045	0.090	10.010	-0.136	1.619	0.814
1.119	0.045	0.090	10.010	-0.136	1.619	0.814
1.120	0.045	0.090	10.010	-0.136	1.619	0.814
1.121	0.045	0.090	10.149	-0.008	1.619	1.076
1.122	0.084	0.093	10.249	0.127	1.627	1.076
1.123	0.189	0.094	10.249	0.263	2.034	1.076
1.124	0.168	0.094	10.249	0.407	2.034	1.076
1.125	0.084	0.093	10.249	0.263	2.034	1.076
1.126	0.045	0.090	10.249	0.127	1.619	1.051
1.127	0.045	0.090	10.249	0.127	1.619	1.051
1.128	0.045	0.093	10.249	0.127	1.619	1.076
1.129	0.045	0.094	10.249	0.127	1.619	1.076
1.130	0.045	0.094	10.249	0.263	2.034	1.076
1.131	0.045	0.094	10.249	0.263	2.034	1.076
1.132	0.045	0.094	10.249	0.263	1.627	1.076
1.133	0.022	0.094	10.249	0.127	1.619	1.076
1.134	0.022	0.094	10.149	-0.008	1.212	1.051
1.135	0.022	0.094	10.149	-0.008	1.212	1.051
1.136	0.084	0.094	9.962	-0.008	1.212	1.051
1.137	0.168	0.094	9.962	0.127	1.212	1.051
1.138	0.189	0.094	9.962	0.127	1.212	1.051
1.139	0.189	0.094	9.962	-0.017	1.212	1.017
1.140	0.189	0.094	9.962	-0.017	1.212	1.017
1.141	0.189	0.094	9.960	-0.034	1.212	1.017
1.142	0.189	0.094	9.960	-0.034	1.212	1.017
1.143	0.189	0.094	9.960	-0.034	1.619	1.051
1.144	0.189	0.094	9.960	-0.017	1.627	1.051
1.145	0.190	0.180	9.962	-0.008	2.034	1.076
1.146	0.189	0.180	9.962	-0.008	1.627	1.076
1.147	0.189	0.094	9.962	-0.017	1.627	1.051
1.148	0.189	0.180	10.149	-0.017	1.627	1.051
1.149	0.189	0.180	10.149	-0.008	1.627	1.076
1.150	0.190	0.186	10.149	-0.008	1.627	1.076
1.151	0.189	0.189	10.149	0.127	1.627	1.076
1.152	0.189	0.189	10.149	0.127	1.627	1.076
1.153	0.168	0.186	10.149	-0.008	1.627	1.068
1.154	0.168	0.186	10.149	-0.008	1.627	1.051
1.155	0.189	0.186	10.149	-0.008	1.627	1.051
1.156	0.189	0.186	10.149	-0.008	1.627	1.051
1.157	0.189	0.186	10.149	-0.008	1.627	1.051
1.158	0.189	0.186	10.149	-0.008	1.627	1.051
1.159	0.189	0.180	10.149	-0.008	1.627	1.051
1.160	0.189	0.186	10.155	-0.008	1.627	1.051
1.161	0.189	0.186	10.149	-0.008	1.627	1.051
1.162	0.189	0.189	10.155	-0.008	1.627	1.068
1.163	0.189	0.186	10.155	-0.008	1.627	1.051
1.164	0.189	0.180	10.155	-0.008	1.627	1.051
1.165	0.189	0.186	10.155	-0.008	1.627	1.051
1.166	0.189	0.189	10.155	-0.008	1.627	1.068
1.167	0.189	0.189	10.155	-0.008	2.102	1.076
1.168	0.189	0.189	10.155	-0.008	2.102	1.076
1.169	0.189	0.189	10.155	-0.008	2.102	1.076
1.170	0.189	0.189	10.155	-0.008	2.102	1.068
1.171	0.189	0.189	10.155	-0.008	2.102	1.051
1.172	0.168	0.186	10.131	-0.017	1.627	1.051
1.173	0.168	0.186	10.131	-0.017	1.627	1.051
1.174	0.189	0.189	10.155	-0.017	2.102	1.051
1.175	0.189	0.189	10.155	-0.008	2.102	1.051
1.176	0.189	0.189	10.155	-0.008	2.102	1.051
1.177	0.189	0.189	10.155	-0.008	2.102	1.068
1.178	0.189	0.190	10.155	-0.008	2.102	1.068
1.179	0.189	0.287	10.155	-0.008	2.102	1.076
1.180	0.189	0.190	10.131	-0.008	1.627	1.068
1.181	0.189	0.287	10.131	-0.008	2.102	1.068
1.182	0.189	0.189	10.131	-0.008	2.102	1.068
1.183	0.287	0.287	10.131	-0.008	2.136	1.085
1.184	0.287	0.287	10.131	-0.008	2.433	1.085
1.185	0.189	0.287	10.131	-0.008	2.433	1.085
1.186	0.180	0.287	10.131	-0.008	2.136	1.085
1.187	0.090	0.189	10.061	-0.008	1.144	1.068
1.188	0.022	0.186	9.965	-0.008	1.068	1.051
1.189	0.022	0.186	9.965	-0.008	1.068	1.051
1.190	0.022	0.186	9.965	-0.008	1.068	1.051
1.191	0.022	0.189	10.061	-0.008	1.144	1.068
1.192	0.022	0.189	10.061	-0.008	1.144	1.068
1.193	0.022	0.189	9.965	-0.008	1.068	1.068
1.194	0.022	0.168	9.965	-0.008	1.068	0.949
1.195	0.021	0.142	9.960	-0.008	0.814	0.949
1.196	0.021	0.142	9.957	-0.008	0.263	0.949
1.197	0.021	0.168	9.957	-0.008	0.263	0.949
1.198	0.022	0.168	9.957	-0.008	0.263	0.949
1.199	0.090	0.168	9.957	-0.008	0.805	0.949
1.200	0.090	0.142	9.957	-0.008	0.805	0.949
1.201	0.090	0.142	9.957	-0.008	0.805	0.949
1.202	0.180	0.142	9.957	-0.008	0.805	0.949
1.203	0.214	0.168	9.957	0.000	0.805	0.949
1.204	0.214	0.180	9.957	0.000	1.068	1.051
1.205	0.214	0.186	9.957	0.059	1.110	1.051
1.206	0.214	0.186	9.957	0.127	1.110	1.051
1.207	0.214	0.186	9.957	0.237	2.161	1.068
1.208	0.180	0.186	9.957	0.237	1.110	1.051
1.209	0.180	0.186	9.957	0.237	1.110	1.051
1.210	0.094	0.180	9.957	0.237	1.110	1.051
1.211	0.021	0.180	9.957	0.237	1.110	1.051
1.212	0.021	0.180	9.957	0.237	1.110	1.051
1.213	0.094	0.186	9.957	0.475	1.110	1.051
1.214	0.094	0.186	9.957	0.475	1.110	1.051
1.215	0.094	0.180	9.957	0.475	1.110	1.051
1.216	0.094	0.168	9.957	0.127	1.068	0.949
1.217	0.094	0.168	9.957	0.127	1.068	0.949
1.218	0.094	0.094	9.957	0.127	0.805	0.949
1.219	0.094	0.084	9.957	0.127	0.263	0.534
1.220	0.094	0.084	9.957	0.127	0.263	0.949
1.221	0.094	0.084	9.957	0.127	0.263	0.534
1.222	0.180	0.084	9.915	0.127	0.805	0.534
1.223	0.180	0.084	9.912	0.127	0.805	0.534
1.224	0.180	0.084	9.912	0.127	0.805	0.534
1.225	0.214	0.094	9.912	0.136	0.805	1.051
1.226	0.287	0.094	9.912	0.136	0.805	1.051
1.227	0.287	0.024	9.912	0.136	0.805	0.534
1.228	0.287	0.024	9.912	0.136	0.805	0.475
1.229	0.287	0.022	9.912	0.136	0.805	0.136
1.230	0.214	0.022	9.912	0.136	0.805	0.136
1.231	0.214	0.010	9.912	0.127	0.805	0.127
1.232	0.214	0.022	9.915	0.136	1.017	0.136
1.233	0.214	0.022	9.957	0.136	1.017	0.136
1.234	0.214	0.024	9.957	0.136	1.017	0.136
1.235	0.214	0.024	9.960	0.136	1.068	0.136
1.236	0.214	0.072	9.986	0.136	1.085	0.475
1.237	0.214	0.072	9.986	0.136	1.110	0.475
1.238	0.214	0.072	10.059	0.136	1.110	0.475
1.239	0.214	0.072	10.059	0.136	1.110	0.475
1.240	0.214	0.024	10.059	0.136	1.085	0.136
1.241	0.214	0.022	10.059	0.127	1.017	0.127
1.242	0.214	0.012	10.059	0.127	0.805	0.127
1.243	0.214	0.012	10.105	0.127	0.805	0.127
1.244	0.214	0.022	10.105	0.127	0.805	0.127
1.245	0.214	0.024	10.105	0.127	0.805	0.136
1.246	0.214	0.024	10.143	0.127	1.017	0.136
1.247	0.214	0.024	10.143	0.127	1.017	0.136
1.248	0.214	0.024	10.165	0.127	1.085	0.136
1.249	0.214	0.024	10.165	0.127	1.017	0.136
1.250	0.287	0.072	10.165	0.127	1.017	0.475
1.251	0.287	0.072	10.165	0.025	1.017	0.475
1.252	0.287	0.084	10.165	0.127	1.017	0.475
1.253	0.287	0.084	10.165	0.127	1.085	0.475
1.254	0.287	0.072	10.165	0.025	1.017	0.475
1.255	0.287	0.072	10.165	0.025	1.017	0.475
1.256	0.202	0.072	10.165	0.000	1.017	0.475
1.257	0.202	0.072	10.165	0.000	1.017	0.136
1.258	0.287	0.084	10.249	0.000	1.085	0.475
1.259	0.287	0.094	10.323	0.000	1.085	0.475
1.260	0.359	0.094	10.323	0.000	1.085	0.475
1.261	0.359	0.094	10.323	0.000	1.085	0.475
1.262	0.287	0.084	10.323	0.000	1.085	0.475
1.263	0.202	0.084	10.323	0.000	1.085	0.475
1.264	0.202	0.084	10.323	0.000	1.085	0.475
1.265	0.202	0.094	10.323	0.000	1.085	0.475
1.266	0.202	0.094	10.323	0.000	1.085	0.475
1.267	0.202	0.084	10.323	0.000	1.017	0.475
1.268	0.202	0.084	10.249	0.000	1.017	0.475
1.269	0.202	0.084	10.249	0.000	1.017	0.475
1.270	0.202	0.094	10.165	0.000	1.017	0.475
1.271	0.202	0.094	10.165	0.000	1.017	0.475
1.272	0.094	0.084	10.165	-0.034	0.127	0.068
1.273	0.094	0.084	10.165	-0.034	0.000	0.068
1.274	0.094	0.072	10.165	-0.127	0.000	0.059
1.275	0.094	0.072	10.165	-0.127	0.000	0.059
1.276	0.094	0.084	10.165	-0.059	0.000	0.068
1.277	0.094	0.084	10.165	-0.059	0.000	0.407
1.278	0.094	0.094	10.165	-0.059	0.127	0.407
1.279	0.094	0.094	10.165	-0.059	0.127	0.407
1.280	0.202	0.094	10.165	-0.034	0.263	0.475
1.281	0.202	0.186	10.165	-0.034	0.263	0.475
1.282	0.202	0.186	10.249	-0.034	0.263	0.475
1.283	0.094	0.094	10.249	-0.034	0.263	0.407
1.284	0.072	0.094	10.249	0.000	0.263	0.475
1.285	0.072	0.186	10.299	0.000	0.263	0.526
1.286	0.072	0.094	10.299	0.000	0.263	0.475
1.287	0.072	0.094	10.299	0.000	0.263	0.475
1.288	0.072	0.186	10.299	0.000	1.348	0.526
1.289	0.072	0.186	10.299	0.000	1.348	0.534
1.290	0.072	0.186	10.299	0.000	1.492	0.534
1.291	0.072	0.190	10.299	0.025	1.492	1.017
1.292	0.072	0.192	10.299	0.127	1.619	1.051
1.293	0.072	0.192	10.143	0.203	1.619	1.051
1.294	0.072	0.190	9.968	0.127	1.492	1.017
1.295	0.072	0.190	9.968	0.127	1.492	1.017
1.296	0.072	0.186	9.965	0.025	1.348	0.534
1.297	0.072	0.186	9.963	0.025	1.348	0.534
1.298	0.072	0.186	9.962	0.025	1.076	0.534
1.299	0.072	0.186	9.962	0.025	1.076	0.534
1.300	0.072	0.094	9.962	0.000	1.076	0.526
1.301	0.072	0.094	9.962	0.127	1.076	0.526
1.302	0.072	0.094	9.963	0.127	1.348	0.526
1.303	0.010	0.093	9.963	0.000	1.076	0.407
1.304	0.010	0.093	9.963	0.000	1.076	0.407
1.305	0.010	0.093	9.965	0.000	1.076	0.407
1.306	0.010	0.094	9.968	0.203	1.492	0.526
1.307	0.004	0.093	10.058	0.203	1.492	0.526
1.308	-0.037	0.090	10.058	0.000	1.492	0.407
1.309	-0.169	0.084	10.058	0.000	1.492	0.407
1.310	-0.169	0.084	10.058	0.000	1.492	0.407
1.311	-0.169	0.084	10.058	0.203	1.492	0.407
1.312	-0.169	0.090	10.058	0.237	1.492	0.407
1.313	-0.169	0.084	9.968	0.203	1.076	0.237
1.314	-0.169	0.090	9.968	0.237	1.076	0.407
1.315	-0.169	0.084	9.968	0.203	0.263	0.237
1.316	-0.169	0.084	9.968	0.203	0.263	0.237
1.317	-0.169	0.084	9.963	0.203	0.263	0.237
1.318	-0.169	0.084	9.963	0.203	0.263	0.237
1.319	-0.169	0.084	9.963	0.203	0.263	0.237
1.320	-0.037	0.084	9.962	0.237	0.263	0.237
1.321	-0.037	0.084	9.962	0.237	0.263	0.237
1.322	-0.037	0.084	9.962	0.237	0.263	0.271
1.323	-0.037	0.084	9.962	0.237	0.263	0.271
1.324	-0.037	0.090	9.962	0.237	1.076	0.407
1.325	-0.169	0.084	9.962	0.237	1.076	0.271
1.326	-0.169	0.036	9.962	0.237	1.076	0.237
1.327	-0.169	0.084	9.962	0.237	1.076	0.237
1.328	-0.169	0.084	9.963	0.237	1.076	0.237
1.329	-0.169	0.084	9.963	0.237	1.619	0.237
1.330	-0.169	0.036	9.963	0.237	1.627	0.203
1.331	-0.169	0.036	10.053	0.237	1.627	0.237
1.332	-0.169	0.036	10.053	0.237	1.627	0.237
1.333	-0.192	0.010	10.053	0.237	1.610	0.203
1.334	-0.331	0.006	10.053	0.203	1.610	0.136
1.335	-0.331	0.000	9.962	0.059	1.076	0.059
1.336	-0.331	0.000	9.962	0.000	1.076	0.059
1.337	-0.331	0.000	9.962	0.000	1.076	0.059
1.338	-0.331	0.000	9.962	0.000	1.076	0.059
1.339	-0.383	0.000	9.962	0.000	1.076	0.000
1.340	-0.361	0.000	9.962	0.000	1.076	0.059
1.341	-0.361	0.000	9.962	0.000	0.263	0.000
1.342	-0.361	0.000	9.962	0.000	0.263	0.000
1.343	-0.331	0.000	10.053	0.000	0.263	0.000
1.344	-0.181	0.000	10.053	0.000	0.263	0.000
1.345	-0.037	0.000	10.053	0.000	0.263	0.000
1.346	-0.022	0.000	10.053	0.059	0.263	0.059
1.347	-0.022	0.000	10.058	0.059	0.263	0.059
1.348	-0.022	0.000	10.058	0.000	0.263	0.000
1.349	-0.022	0.000	10.058	0.000	0.263	0.059
1.350	-0.022	0.000	10.058	0.000	0.263	0.000
1.351	-0.022	0.000	10.058	0.000	1.076	0.000
1.352	-0.022	0.000	10.053	0.000	0.534	0.000
1.353	0.000	0.010	10.058	0.059	1.076	0.059
1.354	0.000	0.036	10.058	0.059	1.076	0.136
1.355	0.000	0.036	10.153	0.059	1.076	0.136
1.356	0.000	0.010	10.153	0.059	1.076	0.059
1.357	0.000	0.010	10.153	0.059	1.076	0.059
1.358	0.000	0.036	10.153	0.059	1.076	0.136
1.359	0.000	0.046	10.153	0.059	1.076	0.263
1.360	-0.022	0.036	10.153	-0.008	1.076	0.136
1.361	-0.022	0.046	10.153	-0.008	1.076	0.263
1.362	-0.022	0.010	10.153	-0.110	1.068	0.263
1.363	-0.022	0.046	10.153	-0.008	1.076	0.271
1.364	-0.022	0.046	10.153	-0.008	1.076	0.271
1.365	-0.022	0.084	10.153	0.059	1.076	0.534
1.366	-0.022	0.084	10.156	0.059	1.076	0.534
1.367	0.000	0.094	10.213	0.059	1.610	0.805
1.368	0.022	0.094	10.213	0.059	1.610	0.949
1.369	0.022	0.094	10.213	0.059	1.610	0.949
1.370	0.022	0.142	10.213	0.059	1.610	0.949
1.371	0.022	0.142	10.213	0.059	1.610	0.949
1.372	0.022	0.142	10.213	0.059	1.610	1.068
1.373	0.022	0.094	10.213	0.059	1.610	0.949
1.374	0.022	0.094	10.213	0.059	1.076	0.949
1.375	0.046	0.142	10.213	0.059	1.610	1.068
1.376	0.046	0.189	10.213	0.059	1.627	1.076
1.377	0.046	0.142	10.213	0.059	1.627	1.076
1.378	0.046	0.094	10.156	0.059	1.610	0.949
1.379	0.046	0.094	10.156	0.059	1.610	0.949
1.380	0.046	0.142	10.156	0.059	1.610	1.076
1.381	0.046	0.094	10.153	0.000	1.610	0.949
1.382	0.046	0.094	10.153	0.000	1.610	0.949
1.383	0.046	0.094	10.153	0.000	1.365	0.949
1.384	0.046	0.094	10.153	0.000	1.365	0.949
1.385	0.046	0.142	10.153	0.059	1.627	1.076
1.386	0.046	0.190	10.153	0.059	1.627	1.076
1.387	0.046	0.190	10.153	0.263	2.034	1.076
1.388	0.046	0.190	10.153	0.263	1.365	1.076
1.389	0.046	0.190	10.156	0.263	1.365	1.076
1.390	0.046	0.142	10.156	0.059	1.144	1.076
1.391	0.046	0.168	10.156	0.263	1.144	1.076
1.392	0.046	0.142	10.153	0.263	1.144	1.076
1.393	0.046	0.142	10.082	0.263	1.144	1.076
1.394	0.094	0.142	10.082	0.263	1.144	1.076
1.395	0.094	0.142	10.082	0.263	1.144	1.076
1.396	0.094	0.168	10.082	0.263	1.365	1.076
1.397	0.094	0.168	10.064	0.263	1.144	1.076
1.398	0.094	0.190	10.064	0.526	1.144	1.076
1.399	0.094	0.190	10.064	0.526	1.144	1.076
1.400	0.094	0.190	10.064	0.526	1.144	1.085
1.401	0.094	0.190	10.064	0.263	1.144	1.085
1.402	0.094	0.190	10.064	0.526	1.365	1.144
1.403	0.094	0.190	10.058	0.263	1.365	1.085
1.404	0.046	0.168	10.058	0.000	1.144	1.076
1.405	0.046	0.168	10.058	0.000	1.144	1.076
1.406	0.046	0.168	10.058	0.000	1.144	1.076
1.407	0.094	0.190	10.058	0.263	1.144	1.076
1.408	0.094	0.190	10.058	0.526	1.144	1.076
1.409	0.094	0.190	10.058	0.526	1.144	1.076
1.410	0.190	0.190	10.058	0.534	1.365	1.076
1.411	0.190	0.190	10.058	0.526	1.144	1.076
1.412	0.190	0.190	10.058	0.534	1.365	1.076
1.413	0.190	0.190	10.058	0.534	1.365	1.076
1.414	0.190	0.190	10.058	0.534	1.365	1.076
1.415	0.190	0.190	10.058	0.534	1.144	1.076
1.416	0.190	0.190	10.058	0.534	1.144	1.076
1.417	0.094	0.190	10.058	0.526	1.076	1.076
1.418	0.094	0.168	10.058	0.263	1.076	1.051
1.419	0.094	0.168	10.058	0.526	1.076	1.051
1.420	0.094	0.168	10.058	0.534	1.076	1.051
1.421	0.190	0.190	10.064	0.534	1.144	1.076
1.422	0.190	0.190	10.064	0.534	1.144	1.051
1.423	0.190	0.190	10.064	0.534	1.144	1.051
1.424	0.190	0.190	10.064	0.568	1.144	1.051
1.425	0.190	0.168	10.064	0.534	1.076	1.017
1.426	0.190	0.168	10.064	0.534	1.076	1.017
1.427	0.190	0.168	10.064	0.534	1.017	1.017
1.428	0.094	0.168	10.064	0.534	0.949	1.017
1.429	0.094	0.190	10.064	0.568	0.949	1.051
1.430	0.094	0.190	10.058	0.568	0.949	1.051
1.431	0.094	0.190	10.064	0.568	0.949	1.076
1.432	0.094	0.190	10.064	0.568	0.949	1.076
1.433	0.094	0.190	10.149	0.568	1.017	1.076
1.434	0.094	0.190	10.149	0.568	1.017	1.076
1.435	0.193	0.190	10.149	0.568	1.017	1.076
1.436	0.193	0.190	10.149	0.568	1.017	1.076
1.437	0.193	0.190	10.149	0.568	1.017	1.076
1.438	0.284	0.193	10.149	0.805	1.076	1.085
1.439	0.284	0.193	10.149	0.805	1.899	1.085
1.440	0.284	0.193	10.149	0.805	1.899	1.085
1.441	0.284	0.193	10.149	0.568	1.899	1.085
1.442	0.284	0.193	10.153	0.805	1.899	1.085
1.443	0.284	0.193	10.153	0.805	2.170	1.085
1.444	0.284	0.193	10.153	0.805	2.170	1.085
1.445	0.284	0.193	10.153	0.805	2.170	1.085
1.446	0.238	0.193	10.153	0.805	1.899	1.085
1.447	0.238	0.193	10.153	0.568	1.899	1.085
1.448	0.238	0.193	10.153	0.263	1.899	1.085
1.449	0.193	0.193	10.153	0.263	1.899	1.085
1.450	0.193	0.192	10.153	0.263	1.899	1.076
1.451	0.193	0.192	10.153	0.263	1.899	1.076
1.452	0.193	0.192	10.153	0.263	1.899	1.076
1.453	0.193	0.193	10.153	0.568	1.899	1.085
1.454	0.238	0.193	10.153	0.805	2.170	1.085
1.455	0.238	0.193	10.153	0.568	2.153	1.085
1.456	0.193	0.193	10.153	0.568	1.899	1.085
1.457	0.193	0.193	10.153	0.568	1.899	1.085
1.458	0.193	0.193	10.153	0.263	1.899	1.085
1.459	0.193	0.193	10.153	0.263	1.899	1.085
1.460	0.022	0.192	10.153	0.127	1.899	1.085
1.461	0.022	0.192	10.153	0.127	2.153	1.085
1.462	0.022	0.168	10.153	0.119	2.153	1.085
1.463	0.022	0.118	10.153	0.008	1.899	1.017
1.464	0.022	0.118	10.153	0.000	1.594	0.814
1.465	0.022	0.118	10.153	0.000	1.899	0.814
1.466	0.022	0.144	10.153	0.008	1.899	1.017
1.467	0.022	0.144	9.963	0.000	1.899	1.017
1.468	0.022	0.144	9.974	0.000	1.899	1.017
1.469	0.022	0.118	9.974	-0.008	1.899	0.814
1.470	0.000	0.096	9.974	-0.025	1.899	0.542
1.471	0.000	0.090	9.963	-0.136	1.594	0.509
1.472	0.000	0.090	9.963	-0.025	1.594	0.509
1.473	0.000	0.090	9.963	-0.025	1.594	0.509
1.474	0.000	0.090	9.963	-0.025	1.594	0.509
1.475	0.000	0.090	9.963	-0.025	1.594	0.509
1.476	0.000	0.090	9.963	-0.025	1.492	0.509
1.477	0.000	0.090	9.963	-0.025	1.492	0.509
1.478	0.000	0.090	9.963	-0.025	1.492	0.509
1.479	0.000	0.090	9.974	-0.025	1.492	0.509
1.480	0.000	0.090	9.974	-0.025	1.492	0.509
1.481	0.000	0.090	9.974	-0.025	1.492	0.509
1.482	-0.001	0.045	9.974	-0.025	1.492	0.407
1.483	0.000	0.090	9.974	-0.008	1.492	0.509
1.484	0.000	0.090	9.974	-0.025	1.492	0.509
1.485	-0.001	0.090	9.974	-0.025	1.492	0.509
1.486	-0.001	0.090	9.974	-0.025	1.492	0.509
1.487	-0.001	0.045	9.974	-0.068	0.949	0.407
1.488	-0.048	0.024	9.974	-0.136	0.568	0.263
1.489	-0.048	0.024	9.974	-0.068	0.568	0.263
1.490	-0.048	0.024	9.974	-0.068	0.949	0.263
1.491	-0.048	0.024	9.974	-0.068	0.949	0.271
1.492	-0.120	0.024	9.974	-0.068	0.509	0.271
1.493	-0.169	0.022	9.915	-0.136	0.475	0.254
1.494	-0.169	0.022	9.974	-0.136	0.509	0.254
1.495	-0.120	0.024	9.974	-0.068	0.509	0.271
1.496	-0.120	0.024	9.974	-0.068	0.509	0.271
1.497	-0.120	0.024	9.974	-0.025	0.509	0.271
1.498	-0.120	0.045	9.974	0.008	0.509	0.407
1.499	-0.048	0.090	9.974	0.119	0.949	0.509
1.500	-0.048	0.090	9.974	0.119	0.949	0.509
1.501	-0.048	0.093	9.974	0.127	1.076	0.534
1.502	-0.048	0.093	9.974	0.127	1.076	0.534
1.503	-0.048	0.090	9.974	0.119	1.076	0.509
1.504	-0.048	0.090	9.974	0.119	1.076	0.509
1.505	-0.048	0.045	9.974	0.119	1.076	0.407
1.506	-0.048	0.093	10.131	0.127	1.093	0.534
1.507	-0.048	0.045	10.131	0.119	1.076	0.407
1.508	-0.048	0.093	10.131	0.127	1.076	0.534
1.509	-0.048	0.094	10.131	0.136	1.076	0.542
1.510	-0.048	0.094	10.131	0.136	1.076	0.542
1.511	-0.048	0.118	10.131	0.254	1.076	0.542
1.512	-0.048	0.118	10.131	0.254	1.076	0.542
1.513	-0.048	0.118	10.131	0.254	1.076	0.542
1.514	-0.048	0.094	10.131	0.254	1.076	0.542
1.515	-0.120	0.093	10.131	0.136	1.068	0.534
1.516	-0.120	0.024	9.974	0.127	0.509	0.407
1.517	-0.048	0.093	10.131	0.136	1.068	0.534
1.518	-0.048	0.093	10.131	0.136	1.068	0.542
1.519	-0.048	0.094	10.131	0.136	1.068	0.542
1.520	-0.046	0.094	10.131	0.136	1.068	0.542
1.521	0.000	0.094	10.131	0.136	1.068	0.542
1.522	-0.046	0.093	10.131	0.127	1.068	0.542
1.523	-0.046	0.094	10.131	0.136	1.076	0.542
1.524	-0.046	0.094	10.131	0.136	1.093	0.542
1.525	-0.046	0.094	10.131	0.136	1.093	0.542
1.526	-0.046	0.118	10.131	0.254	1.093	0.542
1.527	-0.046	0.118	10.131	0.254	1.093	0.542
1.528	0.000	0.144	10.131	0.526	1.144	0.542
1.529	0.000	0.118	9.960	0.254	1.093	0.542
1.530	-0.046	0.094	9.960	0.127	1.076	0.534
1.531	-0.046	0.022	9.960	0.127	1.076	0.526
1.532	0.000	0.094	9.960	0.127	1.076	0.534
1.533	-0.046	0.022	9.960	0.102	1.076	0.526
1.534	-0.046	0.094	9.960	0.127	1.076	0.534
1.535	-0.046	0.022	9.960	0.102	1.076	0.526
1.536	-0.046	0.022	9.960	0.102	1.076	0.526
1.537	-0.046	0.094	9.960	0.127	1.093	0.534
1.538	-0.046	0.094	9.960	0.127	1.093	0.534
1.539	0.000	0.094	9.960	0.127	1.093	0.534
1.540	0.000	0.094	9.960	0.127	1.093	0.534
1.541	0.000	0.118	9.960	0.254	1.144	0.534
1.542	0.046	0.118	9.960	0.254	1.627	0.534
1.543	0.046	0.118	9.962	0.398	1.627	0.542
1.544	0.046	0.118	9.962	0.398	1.627	0.542
1.545	0.046	0.118	9.963	0.398	1.627	0.542
1.546	0.046	0.118	9.963	0.398	1.627	0.542
1.547	0.046	0.144	9.963	0.526	1.627	0.542
1.548	0.046	0.118	9.963	0.398	1.627	0.542
1.549	0.046	0.118	9.963	0.398	1.627	0.542
1.550	0.046	0.118	9.963	0.398	1.627	0.542
1.551	0.046	0.118	9.963	0.398	1.144	0.542
1.552	0.046	0.118	9.963	0.398	1.144	0.542
1.553	0.046	0.118	9.963	0.526	1.627	0.542
1.554	0.046	0.118	9.963	0.526	1.627	0.534
1.555	0.046	0.144	10.149	0.534	1.627	0.542
1.556	0.046	0.118	9.963	0.526	1.627	0.534
1.557	0.046	0.118	9.962	0.526	1.627	0.534
1.558	0.046	0.094	9.962	0.475	1.627	0.534
1.559	0.048	0.094	9.962	0.475	1.627	0.534
1.560	0.048	0.118	9.962	0.526	1.627	0.534
1.561	0.048	0.094	9.962	0.475	1.627	0.534
1.562	0.048	0.118	9.962	0.526	1.627	0.534
1.563	0.048	0.144	9.962	0.534	1.627	0.542
1.564	0.048	0.144	9.962	0.534	1.627	0.542
1.565	0.048	0.144	9.960	0.534	1.627	0.542
1.566	0.048	0.144	9.962	0.534	1.627	0.542
1.567	0.046	0.144	9.960	0.534	1.627	0.534
1.568	0.046	0.144	9.960	0.534	1.627	0.534
1.569	0.046	0.118	9.960	0.534	1.627	0.534
1.570	0.048	0.118	9.960	0.534	1.627	0.534
1.571	0.094	0.144	9.962	0.534	1.627	0.534
1.572	0.094	0.144	9.963	0.542	1.899	0.534
1.573	0.094	0.144	9.963	0.534	1.627	0.534
1.574	0.094	0.144	9.963	0.534	1.627	0.534
1.575	0.094	0.144	9.963	0.534	1.627	0.534
1.576	0.094	0.144	9.963	0.542	1.899	0.542
1.577	0.094	0.186	9.963	0.949	1.899	0.670
1.578	0.094	0.186	9.968	0.949	1.899	0.670
1.579	0.094	0.186	9.968	0.949	1.899	0.670
1.580	0.094	0.186	9.968	0.949	1.899	0.670
1.581	0.192	0.186	10.249	1.017	1.899	0.670
1.582	0.094	0.144	10.153	0.949	1.899	0.542
1.583	0.192	0.186	10.153	1.017	1.899	0.670
1.584	0.192	0.186	10.153	1.017	1.899	0.670
1.585	0.192	0.186	10.153	1.017	2.034	0.670
1.586	0.192	0.186	10.153	1.017	2.034	1.017
1.587	0.192	0.186	10.153	1.051	2.136	1.017
1.588	0.192	0.186	10.153	1.076	2.161	1.051
1.589	0.192	0.186	10.153	1.076	2.136	1.017
1.590	0.192	0.186	10.153	1.076	2.161	1.051
1.591	0.192	0.186	10.153	1.076	2.161	1.017
1.592	0.094	0.144	9.968	1.051	2.136	0.534
1.593	0.048	0.144	9.968	1.051	1.899	0.534
1.594	0.048	0.144	10.153	1.051	2.136	0.534
1.595	0.046	0.094	9.968	1.017	1.899	0.534
1.596	0.048	0.144	9.968	1.051	2.136	0.534
1.597	0.046	0.094	9.968	1.017	2.136	0.534
1.598	0.000	0.094	9.968	1.017	2.136	0.534
1.599	0.000	0.094	9.968	0.949	2.136	0.534
1.600	0.000	0.094	9.968	1.017	2.136	0.534
1.601	0.000	0.094	9.968	0.949	2.136	0.534
1.602	0.000	0.094	9.968	0.534	2.136	0.534
1.603	0.000	0.094	9.968	0.949	2.136	0.534
1.604	0.000	0.094	9.968	0.949	2.034	0.407
1.605	0.000	0.072	9.968	0.534	1.899	0.127
1.606	0.000	0.094	9.968	0.949	2.034	0.407
1.607	0.000	0.094	10.059	0.949	2.136	0.407
1.608	0.000	0.094	10.059	0.949	2.136	0.407
1.609	-0.001	0.022	9.968	0.534	2.034	0.127
1.610	-0.001	0.004	9.968	0.263	2.034	0.025
1.611	0.000	0.022	9.968	0.534	2.034	0.127
1.612	0.000	0.022	9.968	0.263	2.034	0.059
1.613	0.000	0.004	9.968	0.263	2.034	0.025
1.614	0.046	0.004	9.968	0.263	2.136	0.025
1.615	0.046	0.004	9.968	0.263	2.136	0.025
1.616	0.046	0.004	9.968	0.263	2.136	0.025
1.617	0.046	0.022	9.968	0.263	2.136	0.059
1.618	0.046	0.022	9.968	0.263	2.136	0.127
1.619	0.094	0.024	9.968	0.534	2.136	0.136
1.620	0.094	0.024	9.968	0.534	2.136	0.136
1.621	0.046	0.022	9.968	0.534	2.034	0.127
1.622	0.000	0.022	9.962	0.263	1.619	0.059
1.623	0.000	0.022	9.962	0.263	2.034	0.059
1.624	0.000	0.004	9.962	0.127	2.034	0.025
1.625	0.000	0.022	9.962	0.127	2.034	0.059
1.626	0.000	0.004	9.962	0.127	1.619	0.025
1.627	0.000	-0.001	9.962	0.025	1.619	-0.008
1.628	0.000	-0.001	9.915	0.025	1.144	-0.008
1.629	-0.001	-0.001	9.915	0.025	1.051	-0.008
1.630	0.000	0.004	9.962	0.127	1.619	0.025
1.631	0.000	0.022	9.915	0.127	1.619	0.059
1.632	0.000	0.022	9.915	0.127	1.619	0.127
1.633	-0.001	0.022	9.915	0.025	1.051	0.059
1.634	-0.001	0.004	9.915	0.000	1.051	0.025
1.635	-0.001	0.022	9.915	0.025	1.051	0.059
1.636	-0.001	0.022	9.915	0.025	1.051	0.059
1.637	-0.001	0.022	9.866	0.000	0.568	0.059
1.638	-0.001	0.004	9.866	0.000	0.331	0.025
1.639	-0.001	0.004	9.866	-0.136	0.331	-0.136
1.640	-0.001	0.004	9.866	-0.136	0.331	-0.136
1.641	-0.001	0.022	9.866	-0.136	0.551	-0.110
1.642	-0.001	0.022	9.866	0.000	0.551	0.025
1.643	-0.001	0.022	9.866	-0.136	0.551	-0.110
1.644	-0.024	0.004	9.866	-0.212	0.331	-0.136
1.645	-0.001	0.022	9.866	-0.136	0.331	-0.110
1.646	-0.012	0.004	9.866	-0.212	0.254	-0.136
1.647	-0.012	0.004	9.866	-0.212	0.254	-0.110
1.648	-0.012	0.022	9.866	-0.136	0.254	0.000
1.649	-0.012	0.022	9.866	-0.136	0.254	0.000
1.650	-0.012	0.022	9.772	-0.212	0.000	0.000
1.651	-0.012	0.022	9.772	-0.212	0.254	0.000
1.652	-0.012	0.024	9.772	-0.263	0.254	0.000
1.653	-0.012	0.022	9.770	-0.271	0.254	-0.110
1.654	-0.012	0.024	9.770	-0.271	0.254	0.000
1.655	-0.012	0.024	9.770	-0.271	0.254	0.000
1.656	-0.012	0.024	9.770	-0.271	0.254	0.000
1.657	0.046	0.042	9.770	-0.263	0.254	0.000
1.658	0.094	0.046	9.770	-0.263	0.254	0.059
1.659	0.094	0.046	9.866	-0.008	0.551	0.102
1.660	0.094	0.084	9.866	-0.008	0.551	0.102
1.661	0.046	0.046	9.866	-0.059	0.534	0.059
1.662	0.046	0.084	9.866	-0.059	0.534	0.102
1.663	0.046	0.084	9.866	-0.059	0.534	0.127
1.664	-0.012	0.046	9.866	-0.263	0.254	0.102
1.665	-0.012	0.046	9.866	-0.263	0.254	0.102
1.666	-0.012	0.084	9.915	-0.059	0.534	0.127
1.667	0.046	0.084	9.915	-0.059	0.551	0.127
1.668	0.046	0.084	9.915	-0.068	0.551	0.102
1.669	-0.012	0.084	9.915	-0.068	0.551	0.102
1.670	-0.024	0.046	9.915	-0.263	0.551	0.102
1.671	-0.187	0.046	9.915	-0.263	0.551	0.102
1.672	-0.012	0.084	9.915	-0.068	0.814	0.127
1.673	-0.012	0.084	9.915	-0.068	0.814	0.127
1.674	-0.012	0.084	9.915	-0.059	0.814	0.127
1.675	-0.048	0.084	9.915	-0.068	0.814	0.127
1.676	-0.048	0.084	9.915	-0.068	0.814	0.127
1.677	-0.048	0.084	9.915	-0.068	0.949	0.127
1.678	-0.048	0.046	9.915	-0.068	0.949	0.127
1.679	-0.048	0.046	9.915	-0.068	0.949	0.127
1.680	-0.048	0.046	9.915	-0.068	0.949	0.127
1.681	-0.048	0.090	9.962	-0.068	0.949	0.127
1.682	-0.048	0.093	9.962	-0.068	0.949	0.263
1.683	-0.048	0.093	9.962	-0.068	0.949	0.263
1.684	-0.048	0.094	9.962	-0.059	0.949	0.263
1.685	-0.048	0.093	9.962	-0.059	0.949	0.263
1.686	-0.012	0.093	9.962	-0.059	0.949	0.263
1.687	-0.012	0.093	9.986	-0.059	0.949	0.263
1.688	-0.012	0.093	9.986	-0.059	1.051	0.263
1.689	-0.012	0.093	9.986	-0.059	1.051	0.263
1.690	-0.012	0.093	9.986	-0.059	1.051	0.263
1.691	-0.012	0.090	9.986	-0.059	1.051	0.263
1.692	-0.012	0.090	9.962	-0.059	1.051	0.263
1.693	-0.012	0.090	9.951	-0.059	1.051	0.263
1.694	-0.012	0.090	9.951	-0.059	1.051	0.263
1.695	-0.012	0.090	9.951	-0.059	1.051	0.263
1.696	0.090	0.093	9.951	-0.059	1.051	0.263
1.697	-0.048	0.093	9.951	-0.059	1.051	0.263
1.698	-0.048	0.090	9.951	-0.059	1.051	0.263
1.699	-0.048	0.093	9.951	-0.059	1.051	0.263
1.700	-0.048	0.090	9.951	-0.059	1.051	0.263
1.701	-0.193	0.046	9.951	-0.068	1.051	0.263
1.702	-0.193	0.046	9.951	-0.059	1.051	0.263
1.703	-0.193	0.046	9.951	-0.059	1.051	0.263
1.704	-0.193	0.046	9.951	-0.059	1.051	0.263
1.705	-0.193	0.046	9.951	-0.059	0.949	0.263
1.706	-0.193	0.046	9.951	-0.068	0.949	0.263
1.707	-0.193	0.046	9.951	-0.068	0.949	0.263
1.708	-0.193	0.046	9.951	-0.068	0.949	0.263
1.709	-0.193	0.010	9.772	-0.068	0.534	0.059
1.710	-0.193	0.010	9.772	-0.136	0.534	0.059
1.711	-0.193	0.010	9.772	-0.068	0.949	0.263
1.712	-0.193	0.010	9.772	-0.068	0.949	0.263
1.713	-0.193	0.010	9.772	-0.068	0.949	0.059
1.714	-0.193	0.010	9.772	-0.068	1.051	0.263
1.715	-0.193	0.010	9.772	-0.059	1.068	0.509
1.716	-0.048	0.010	9.772	-0.059	1.076	0.509
1.717	-0.193	0.010	9.772	-0.068	1.076	0.263
1.718	-0.193	0.010	9.772	-0.059	1.076	0.509
1.719	-0.193	0.010	9.772	-0.068	1.076	0.263
1.720	-0.192	0.010	9.772	-0.068	1.076	0.059
1.721	-0.048	0.010	9.772	-0.068	1.076	0.059
1.722	-0.048	0.010	9.772	-0.136	1.051	0.059
1.723	-0.048	0.010	9.772	-0.136	0.534	0.059
1.724	-0.048	0.010	9.772	-0.136	0.534	0.059
1.725	-0.048	0.010	9.772	-0.136	0.534	0.059
1.726	-0.048	0.010	9.772	-0.068	0.534	0.263
1.727	-0.048	0.046	9.772	-0.068	0.509	0.509
1.728	-0.048	0.010	9.772	-0.068	0.297	0.509
1.729	-0.012	0.076	9.772	-0.068	0.509	0.534
1.730	-0.012	0.010	9.770	-0.068	0.509	0.509
1.731	-0.012	0.010	9.580	-0.136	0.297	0.059
1.732	-0.012	0.000	9.580	-0.271	0.297	0.059
1.733	0.010	0.010	9.770	-0.136	0.509	0.059
1.734	0.021	0.010	9.770	-0.136	0.509	0.059
1.735	0.021	0.010	9.770	-0.136	0.509	0.263
1.736	0.010	0.010	9.770	-0.136	0.509	0.263
1.737	0.010	0.010	9.579	-0.136	0.509	0.263
1.738	0.010	0.010	9.579	-0.271	0.297	0.263
1.739	0.010	0.010	9.579	-0.271	0.297	0.263
1.740	0.010	0.010	9.579	-0.271	0.297	0.263
1.741	0.010	0.022	9.579	-0.271	0.407	0.534
1.742	0.010	0.076	9.579	-0.136	0.407	0.534
1.743	0.010	0.076	9.579	-0.136	0.407	0.534
1.744	0.010	0.076	9.579	-0.136	0.407	0.534
1.745	0.010	0.076	9.579	-0.136	0.297	0.534
1.746	0.010	0.076	9.579	-0.136	0.297	0.534
1.747	0.021	0.076	9.579	-0.136	0.297	0.814
1.748	0.021	0.084	9.579	-0.068	0.407	0.949
1.749	0.021	0.076	9.579	-0.068	0.407	0.814
1.750	0.021	0.084	9.579	-0.068	0.407	0.949
1.751	0.022	0.084	9.579	-0.068	0.407	0.949
1.752	0.022	0.084	9.579	-0.263	0.407	0.949
1.753	0.022	0.084	9.579	-0.068	0.407	0.958
1.754	0.022	0.084	9.579	-0.263	0.407	0.958
1.755	0.046	0.084	9.579	-0.263	0.407	0.958
1.756	0.046	0.084	9.532	-0.263	0.407	0.958
1.757	0.046	0.084	9.532	-0.271	0.407	0.958
1.758	0.046	0.084	9.532	-0.271	0.407	0.958
1.759	0.046	0.084	9.579	-0.263	0.509	1.017
1.760	0.046	0.084	9.579	-0.263	0.509	1.017
1.761	0.046	0.084	9.579	-0.271	0.509	1.017
1.762	0.046	0.076	9.579	-0.271	0.407	0.958
1.763	0.046	0.076	9.579	-0.271	0.407	0.958
1.764	0.046	0.076	9.579	-0.271	0.407	0.949
1.765	0.046	0.072	9.579	-0.271	0.297	0.814
1.766	0.046	0.072	9.579	-0.271	0.297	0.814
1.767	0.046	0.076	9.579	-0.271	0.407	0.949
1.768	0.046	0.072	9.579	-0.271	0.407	0.814
1.769	0.046	0.076	9.760	-0.271	0.407	0.949
1.770	0.046	0.076	9.772	-0.271	0.407	0.949
1.771	0.046	0.076	9.772	-0.271	0.407	0.949
1.772	0.046	0.072	9.772	-0.271	0.407	0.949
1.773	0.046	0.072	9.772	-0.407	0.407	0.949
1.774	0.046	0.072	9.772	-0.407	0.509	0.949
1.775	0.046	0.072	9.772	-0.407	0.509	0.949
1.776	0.046	0.046	9.772	-0.517	0.407	0.534
1.777	0.046	0.046	9.772	-0.517	0.407	0.534
1.778	0.046	0.046	9.772	-0.534	0.407	0.534
1.779	0.046	0.022	9.772	-0.534	0.407	0.534
1.780	0.046	0.022	9.772	-0.542	0.263	0.534
1.781	0.046	0.046	9.772	-0.534	0.407	0.534
1.782	0.094	0.072	9.772	-0.534	0.407	0.949
1.783	0.046	0.046	9.772	-0.534	0.407	0.534
1.784	0.046	0.046	9.772	-0.534	0.407	0.534
1.785	0.046	0.046	9.772	-0.534	0.407	0.814
1.786	0.046	0.046	9.772	-0.534	0.407	0.534
1.787	0.046	0.046	9.866	-0.534	0.407	0.534
1.788	0.046	0.046	9.866	-0.534	0.407	0.534
1.789	0.046	0.046	9.866	-0.534	0.407	0.534
1.790	0.046	0.046	9.866	-0.534	0.407	0.534
1.791	0.046	0.046	9.866	-0.534	0.407	0.534
1.792	0.046	0.022	9.866	-0.542	0.407	0.534
1.793	0.046	0.046	9.866	-0.534	0.949	0.534
1.794	0.094	0.046	9.965	-0.534	1.068	0.534
1.795	0.046	0.046	9.867	-0.534	1.068	0.534
1.796	0.046	0.022	9.867	-0.542	1.068	0.271
1.797	0.009	0.003	9.867	-0.542	1.068	0.271
1.798	0.009	0.003	9.867	-0.542	0.949	0.271
1.799	0.009	0.000	9.867	-0.534	0.949	0.509
1.800	-0.096	0.000	9.867	-0.534	0.949	0.271
1.801	-0.096	0.000	9.867	-0.534	0.949	0.271
1.802	-0.096	0.000	9.867	-0.534	0.949	0.271
1.803	-0.187	-0.001	9.867	-0.534	0.407	0.263
1.804	-0.187	-0.001	9.867	-0.534	0.407	0.263
1.805	-0.187	-0.001	9.867	-0.534	0.949	0.271
1.806	-0.187	0.000	9.867	-0.271	0.949	0.509
1.807	-0.187	-0.001	9.867	-0.136	0.949	0.509
1.808	-0.187	-0.001	9.867	-0.136	0.949	0.271
1.809	-0.187	-0.001	9.867	-0.136	0.949	0.271
1.810	-0.096	0.000	9.867	-0.008	0.949	0.509
1.811	-0.096	0.000	9.867	-0.008	0.949	0.271
1.812	-0.096	0.022	9.965	0.000	1.085	0.509
1.813	0.009	0.046	9.965	0.059	1.085	0.534
1.814	0.009	0.046	9.965	0.059	1.085	0.814
1.815	0.009	0.046	9.965	0.059	1.144	0.814
1.816	-0.096	0.022	9.965	0.000	1.085	0.509
1.817	-0.096	0.000	9.867	-0.008	0.949	0.271
1.818	-0.096	0.022	9.867	0.000	0.949	0.509
1.819	-0.096	0.000	9.867	-0.008	0.949	0.271
1.820	-0.096	0.022	9.951	0.000	0.949	0.509
1.821	-0.012	0.046	9.965	0.127	1.085	0.814
1.822	-0.012	0.046	9.965	0.127	1.085	0.814
1.823	-0.012	0.046	9.965	0.127	1.085	0.814
1.824	-0.012	0.046	9.965	0.127	1.085	0.814
1.825	-0.169	0.046	9.965	0.127	1.085	0.814
1.826	-0.169	0.046	9.965	0.127	1.085	0.814
1.827	-0.169	0.046	9.965	0.263	1.085	0.814
1.828	-0.169	0.046	9.965	0.263	1.085	0.814
1.829	-0.169	0.046	9.965	0.263	1.144	0.814
1.830	-0.169	0.084	9.965	0.263	1.348	0.814
1.831	-0.169	0.046	9.965	0.263	1.144	0.814
1.832	-0.187	0.046	9.951	0.263	1.085	0.814
1.833	-0.169	0.046	9.867	0.263	1.085	0.814
1.834	-0.169	0.084	9.867	0.263	1.085	0.814
1.835	-0.169	0.046	9.867	0.263	1.085	0.814
1.836	-0.169	0.084	9.867	0.263	1.085	0.814
1.837	-0.169	0.090	9.867	0.263	1.085	0.814
1.838	-0.169	0.094	9.867	0.509	1.348	0.949
1.839	-0.169	0.090	9.867	0.263	1.348	0.949
1.840	-0.169	0.084	9.867	0.263	1.348	0.814
1.841	-0.169	0.090	9.867	0.263	1.627	0.949
1.842	-0.169	0.090	9.867	0.263	1.627	0.949
1.843	-0.169	0.090	9.867	0.263	1.899	0.949
1.844	-0.169	0.090	9.867	0.263	1.627	0.814
1.845	-0.169	0.090	9.951	0.263	1.627	0.814
1.846	-0.169	0.090	9.951	0.263	1.627	0.814
1.847	-0.169	0.090	9.951	0.263	1.627	0.814
1.848	-0.169	0.090	9.951	0.254	1.627	0.814
1.849	-0.169	0.093	9.951	0.263	1.627	0.814
1.850	-0.169	0.093	9.951	0.263	1.627	0.814
1.851	-0.169	0.090	9.951	0.254	1.627	0.814
1.852	-0.169	0.090	9.951	0.254	1.627	0.814
1.853	-0.096	0.093	9.951	0.263	1.899	0.949
1.854	-0.096	0.094	9.951	0.263	1.899	0.949
1.855	-0.096	0.093	9.951	0.254	1.627	0.814
1.856	-0.096	0.093	9.951	0.254	1.627	0.814
1.857	-0.096	0.094	9.951	0.263	1.627	0.949
1.858	-0.096	0.142	9.951	0.509	1.627	1.017
1.859	-0.096	0.142	9.951	0.509	1.627	1.017
1.860	-0.096	0.142	9.951	0.509	1.627	1.017
1.861	-0.024	0.144	9.951	0.534	1.627	1.051
1.862	-0.024	0.142	9.951	0.509	1.627	1.017
1.863	-0.096	0.094	9.951	0.509	1.627	0.949
1.864	-0.096	0.094	9.951	0.509	1.627	0.949
1.865	-0.096	0.142	9.951	0.534	1.627	1.017
1.866	-0.096	0.142	9.951	0.534	1.627	1.017
1.867	-0.096	0.142	9.951	0.534	1.627	1.017
1.868	-0.096	0.142	9.951	0.534	1.899	1.051
1.869	-0.096	0.142	9.962	0.534	1.899	1.051
1.870	-0.096	0.094	9.962	0.509	1.899	1.017
1.871	-0.169	0.094	9.962	0.254	1.627	1.017
1.872	-0.169	0.094	9.962	0.254	1.627	1.051
1.873	-0.361	0.094	9.962	0.254	1.627	1.051
1.874	-0.361	0.094	9.962	0.127	1.627	0.949
1.875	-0.287	0.094	9.962	0.127	1.627	0.949
1.876	-0.287	0.094	9.962	0.254	1.627	1.051
1.877	-0.287	0.094	9.962	0.127	1.627	0.949
1.878	-0.287	0.094	9.962	0.127	1.627	0.949
1.879	-0.361	0.093	9.962	0.127	1.212	0.534
1.880	-0.361	0.090	9.962	0.127	0.805	0.534
1.881	-0.361	0.093	9.962	0.127	1.212	0.534
1.882	-0.287	0.094	9.962	0.127	1.627	0.949
1.883	-0.287	0.094	9.963	0.127	1.627	1.051
1.884	-0.287	0.094	9.963	0.127	1.627	0.949
1.885	-0.287	0.094	9.963	0.254	1.627	1.051
1.886	-0.287	0.094	9.963	0.254	1.627	1.051
1.887	-0.287	0.094	9.963	0.254	1.627	1.076
1.888	-0.287	0.094	9.963	0.127	1.627	1.051
1.889	-0.287	0.094	9.963	0.254	1.627	1.051
1.890	-0.287	0.094	9.963	0.271	2.102	1.076
1.891	-0.287	0.094	9.963	0.271	2.102	1.076
1.892	-0.287	0.094	9.963	0.271	2.102	1.076
1.893	-0.287	0.094	9.963	0.271	2.102	1.076
1.894	-0.287	0.142	9.963	1.051	2.161	1.076
1.895	-0.287	0.186	9.963	1.076	2.161	1.085
1.896	-0.287	0.186	9.963	1.076	2.161	1.085
1.897	-0.266	0.190	10.058	1.076	2.297	1.085
1.898	-0.287	0.186	10.058	1.076	2.297	1.085
1.899	-0.287	0.186	10.058	1.076	2.297	1.085
1.900	-0.287	0.190	10.058	1.076	2.297	1.085
1.901	-0.287	0.190	10.058	1.076	2.297	1.085
1.902	-0.287	0.190	10.058	1.076	2.297	1.085
1.903	-0.289	0.186	10.058	1.051	2.161	1.076
1.904	-0.289	0.186	10.058	1.051	2.161	1.076
1.905	-0.289	0.186	10.058	1.051	2.161	1.076
1.906	-0.289	0.094	10.058	0.814	2.161	1.076
1.907	-0.289	0.094	10.058	0.534	2.136	1.051
1.908	-0.289	0.094	10.248	0.534	2.136	1.076
1.909	-0.289	0.094	10.248	0.534	2.136	1.076
1.910	-0.379	0.094	10.248	0.271	2.136	1.051
1.911	-0.479	0.094	10.248	0.263	2.136	0.534
1.912	-0.479	0.094	10.248	0.263	2.136	0.534
1.913	-0.479	0.094	10.248	0.263	2.136	0.542
1.914	-0.479	0.094	10.058	0.203	2.102	0.534
1.915	-0.479	0.094	10.058	0.203	2.102	0.534
1.916	-0.479	0.094	10.058	0.203	2.102	0.534
1.917	-0.479	0.094	10.248	0.263	2.102	0.534
1.918	-0.479	0.090	10.058	0.203	1.212	0.534
1.919	-0.479	0.094	10.248	0.263	1.212	0.534
1.920	-0.479	0.094	10.059	0.263	1.212	0.534
1.921	-0.379	0.094	10.153	0.271	1.212	0.534
1.922	-0.379	0.090	10.153	0.271	1.212	0.534
1.923	-0.289	0.094	10.248	0.534	2.102	0.534
1.924	-0.379	0.094	10.248	0.534	2.102	0.534
1.925	-0.379	0.094	10.248	0.534	2.102	0.542
1.926	-0.379	0.094	10.248	0.534	2.102	0.542
1.927	-0.379	0.094	10.248	0.542	2.102	1.017
1.928	-0.379	0.094	10.248	0.542	2.102	1.017
1.929	-0.379	0.094	10.248	0.542	2.102	1.017
1.930	-0.379	0.094	10.248	0.814	2.136	1.051
1.931	-0.379	0.094	10.248	0.542	2.102	1.017
1.932	-0.379	0.094	10.249	0.542	2.102	1.017
1.933	-0.379	0.094	10.249	0.534	2.102	0.949
1.934	-0.379	0.094	10.293	0.534	2.102	1.017
1.935	-0.385	0.094	10.275	0.271	2.102	0.949
1.936	-0.385	0.094	10.275	0.271	2.102	1.017
1.937	-0.389	0.090	10.275	0.263	2.102	0.949
1.938	-0.389	0.094	10.275	0.271	2.102	1.017
1.939	-0.389	0.094	10.275	0.263	2.136	1.017
1.940	-0.389	0.090	10.275	0.263	1.619	0.949
1.941	-0.385	0.090	10.275	0.263	1.619	0.949
1.942	-0.385	0.094	10.275	0.263	2.136	1.017
1.943	-0.385	0.090	10.275	0.263	1.619	0.949
1.944	-0.385	0.090	10.275	0.263	1.619	0.949
1.945	-0.385	0.084	10.153	0.263	1.085	0.542
1.946	-0.289	0.090	10.275	0.263	1.619	0.949
1.947	-0.289	0.090	10.153	0.263	1.085	0.949
1.948	-0.195	0.090	10.153	0.263	1.085	0.949
1.949	-0.195	0.090	10.153	0.263	1.085	0.949
1.950	-0.195	0.084	10.153	0.263	1.085	0.949
1.951	-0.195	0.090	10.153	0.263	1.085	0.949
1.952	-0.195	0.084	10.153	0.263	1.085	0.542
1.953	-0.190	0.084	10.153	0.263	1.085	0.542
1.954	-0.190	0.090	10.153	0.263	1.085	0.949
1.955	-0.195	0.090	10.153	0.263	1.085	0.949
1.956	-0.195	0.084	10.153	0.263	1.076	0.949
1.957	-0.195	0.090	10.153	0.263	1.076	1.017
1.958	-0.195	0.084	10.059	0.254	1.076	0.949
1.959	-0.195	0.084	10.059	0.203	1.076	0.822
1.960	-0.195	0.084	10.058	0.203	1.076	0.822
1.961	-0.190	0.090	10.058	0.254	1.076	0.949
1.962	-0.190	0.090	10.058	0.254	1.076	0.949
1.963	-0.190	0.084	10.058	0.127	1.076	0.949
1.964	-0.190	0.090	10.059	0.254	1.085	1.017
1.965	-0.190	0.090	10.059	0.127	1.085	0.949
1.966	-0.190	0.094	10.059	0.254	1.348	1.068
1.967	-0.190	0.094	10.059	0.127	1.348	1.068
1.968	-0.190	0.094	10.153	0.127	1.348	1.068
1.969	-0.190	0.072	10.153	0.059	1.348	0.949
1.970	-0.190	0.094	10.156	0.127	1.619	1.068
1.971	-0.190	0.094	10.156	0.059	1.619	1.068
1.972	-0.190	0.097	10.156	0.059	1.619	1.085
1.973	-0.204	0.097	10.156	0.059	1.348	1.085
1.974	-0.204	0.097	10.156	0.008	1.348	1.085
1.975	-0.379	0.094	10.156	0.000	1.348	1.068
1.976	-0.389	0.072	10.156	-0.008	1.348	0.949
1.977	-0.389	0.048	10.156	-0.017	1.348	0.822
1.978	-0.389	0.048	10.156	-0.017	1.348	0.534
1.979	-0.379	0.048	10.156	-0.017	1.348	0.534
1.980	-0.379	0.046	10.156	-0.017	1.093	0.534
1.981	-0.379	0.048	10.156	-0.017	1.093	0.534
1.982	-0.379	0.046	10.156	-0.110	1.093	0.534
1.983	-0.379	0.048	10.156	-0.017	1.093	0.534
1.984	-0.379	0.048	10.058	-0.068	1.093	0.534
1.985	-0.379	0.048	9.962	-0.068	1.093	0.534
1.986	-0.204	0.048	9.962	-0.068	1.093	0.534
1.987	-0.204	0.048	9.962	-0.068	1.093	0.822
1.988	-0.204	0.048	9.962	-0.068	1.093	0.534
1.989	-0.204	0.048	9.962	-0.068	1.093	0.534
1.990	-0.204	0.048	9.962	-0.068	1.144	0.534
1.991	-0.379	0.046	9.962	-0.068	1.144	0.534
1.992	-0.379	0.046	9.962	-0.068	1.144	0.534
1.993	-0.379	0.048	9.962	-0.017	1.348	0.534
1.994	-0.379	0.048	9.962	-0.017	1.348	0.534
1.995	-0.379	0.048	10.058	-0.017	1.348	0.534
1.996	-0.395	0.048	10.058	-0.017	1.144	0.534
1.997	-0.479	0.048	10.156	-0.068	1.144	0.534
1.998	-0.482	0.048	10.156	-0.068	1.144	0.534
1.999	-0.573	0.048	10.156	-0.068	1.144	0.534
[truncated: 126,462 more rows]
