# Supplementary material for: Dataset on powered two wheelers fall and critical events detection
Source: Data Brief. 2019 Mar 16;23:103828. doi: 10.1016/j.dib.2019.103828 (PMC6660605; doi:10.1016/j.dib.2019.103828)
Supplement: Multimedia component 2 [file mmc2.zip › Extreme manoeuvres/Harsh breaking On Straight Line/Harsh breaking On Straight Line.csv]

time(s)	Ax(m/s�)	Ay(m/s�)	Az(m/s�)	Rx(�/s)	Ry.(�/s)	Rz(�/s)
0.001	0.000	0.000	0.000	0.000	0.000	0.000
0.002	0.000	0.000	0.000	0.000	0.000	0.000
0.003	0.000	0.000	0.000	0.000	0.000	0.000
0.004	0.000	0.000	0.000	0.000	0.000	0.000
0.005	0.000	0.000	0.000	0.000	0.000	0.000
0.006	0.000	0.000	0.000	0.000	0.000	0.000
0.007	0.000	0.000	0.000	0.000	0.000	0.000
0.008	0.000	0.000	0.000	0.000	0.000	0.000
0.009	0.000	0.000	0.000	0.000	0.000	0.000
0.010	0.000	0.000	0.000	0.000	0.000	0.000
0.011	0.000	0.000	0.000	0.000	0.000	0.000
0.012	0.000	0.000	0.000	0.000	0.000	0.000
0.013	0.000	0.000	0.000	0.000	0.000	0.000
0.014	0.000	0.000	0.000	0.000	0.000	0.000
0.015	0.000	0.000	0.000	0.000	0.000	0.000
0.016	0.000	0.000	0.000	0.000	0.000	0.000
0.017	0.000	0.000	0.000	0.000	0.000	0.000
0.018	0.000	0.000	0.000	0.000	0.000	0.000
0.019	0.000	0.000	0.000	0.000	0.000	0.000
0.020	0.000	0.000	0.000	0.000	0.000	0.000
0.021	0.000	0.000	0.000	0.000	0.000	0.000
0.022	0.000	0.000	0.000	0.000	0.000	0.000
0.023	0.000	0.000	0.000	0.000	0.000	0.000
0.024	0.000	0.000	0.000	0.000	0.000	0.000
0.025	0.000	0.000	7.616	0.000	0.000	0.000
0.026	0.000	0.000	7.661	0.000	0.000	0.000
0.027	0.000	0.000	8.046	0.000	0.000	0.000
0.028	0.000	0.000	8.407	0.000	0.000	0.000
0.029	0.000	0.000	8.435	0.000	0.000	0.000
0.030	0.000	0.000	8.525	0.000	0.000	0.000
0.031	0.000	0.000	8.610	0.000	0.000	0.000
0.032	0.000	0.000	8.802	0.000	0.000	0.000
0.033	0.000	0.000	9.243	0.000	0.000	0.000
0.034	0.000	0.000	9.243	0.000	0.000	0.000
0.035	0.000	0.000	9.287	0.000	0.000	0.000
0.036	0.000	0.000	9.603	0.000	0.000	0.000
0.037	0.000	0.000	9.674	0.000	0.000	0.000
0.038	0.000	0.000	9.769	0.000	0.000	0.000
0.039	0.000	0.000	9.769	0.000	0.000	0.000
0.040	0.000	0.000	9.769	0.000	0.000	0.000
0.041	0.000	0.000	9.769	0.000	0.000	0.000
0.042	0.000	0.000	9.769	0.000	0.000	0.000
0.043	0.000	0.000	9.769	0.000	0.000	0.000
0.044	0.000	0.000	9.769	0.000	0.000	0.000
0.045	0.000	0.000	9.769	0.000	0.059	0.059
0.046	0.000	0.000	9.769	-0.008	0.059	0.059
0.047	0.046	0.000	9.769	-0.017	0.127	0.059
0.048	0.132	0.000	9.769	-0.042	0.407	0.059
0.049	0.168	0.004	9.769	-0.042	0.526	0.059
0.050	0.190	0.004	9.769	-0.136	0.526	0.059
0.051	0.192	0.004	9.770	-0.136	0.526	0.059
0.052	0.192	0.004	9.770	-0.136	0.526	0.059
0.053	0.192	0.004	9.915	-0.136	0.949	0.059
0.054	0.192	0.004	9.915	-0.136	0.949	0.059
0.055	0.192	0.009	9.915	-0.042	0.949	0.059
0.056	0.192	0.009	9.915	-0.042	0.949	0.059
0.057	0.192	0.004	9.915	-0.136	0.949	0.059
0.058	0.192	0.000	9.915	-0.271	0.814	0.025
0.059	0.192	0.000	9.770	-0.271	0.814	0.025
0.060	0.192	0.004	9.770	-0.136	0.814	0.059
0.061	0.365	0.009	9.770	-0.017	0.949	0.059
0.062	0.365	0.009	9.674	-0.017	0.949	0.059
0.063	0.365	0.009	9.603	-0.008	0.949	0.059
0.064	0.383	0.010	9.674	-0.008	0.949	0.059
0.065	0.383	0.010	9.603	-0.008	0.949	0.059
0.066	0.383	0.010	9.603	-0.008	0.949	0.059
0.067	0.383	0.010	9.603	-0.008	0.949	0.059
0.068	0.365	0.009	9.603	-0.017	0.949	0.059
0.069	0.365	0.004	9.603	-0.271	0.949	0.025
0.070	0.365	0.004	9.603	-0.271	0.949	0.025
0.071	0.365	0.004	9.603	-0.271	0.949	0.025
0.072	0.365	0.009	9.603	-0.008	0.949	0.059
0.073	0.365	0.010	9.603	0.000	0.949	0.059
0.074	0.383	0.022	9.603	0.000	1.076	0.119
0.075	0.383	0.022	9.603	0.000	1.076	0.119
0.076	0.481	0.046	9.867	0.000	1.076	0.127
0.077	0.481	0.046	9.867	0.000	1.076	0.127
0.078	0.481	0.046	9.867	0.059	1.076	0.263
0.079	0.572	0.046	9.867	0.059	1.076	0.263
0.080	0.572	0.046	9.867	0.059	1.076	0.263
0.081	0.572	0.046	9.867	0.059	1.076	0.263
0.082	0.572	0.046	9.867	0.059	0.949	0.263
0.083	0.572	0.046	9.867	0.059	0.949	0.263
0.084	0.572	0.022	9.867	0.263	0.949	0.263
0.085	0.572	0.022	9.867	0.263	0.949	0.263
0.086	0.572	0.010	9.867	0.263	0.949	0.059
0.087	0.572	0.010	9.867	0.263	0.949	0.059
0.088	0.572	0.010	9.867	0.263	0.949	0.059
0.089	0.572	0.022	9.867	0.263	0.949	0.263
0.090	0.572	0.022	9.867	0.263	0.949	0.263
0.091	0.572	0.046	9.867	0.475	1.076	0.263
0.092	0.572	0.046	9.867	0.475	1.076	0.263
0.093	0.481	0.022	9.867	0.263	1.076	0.263
0.094	0.481	0.022	9.867	0.263	0.814	0.059
0.095	0.481	0.022	9.867	0.263	0.814	0.059
0.096	0.481	0.022	9.867	0.263	1.076	0.263
0.097	0.481	0.046	9.963	0.475	1.076	0.263
0.098	0.481	0.046	9.963	0.475	1.076	0.263
0.099	0.481	0.094	10.155	0.534	1.110	0.263
0.100	0.572	0.094	10.345	0.542	1.110	0.271
0.101	0.572	0.094	10.345	0.542	1.076	0.271
0.102	0.572	0.094	10.345	0.542	1.076	0.271
0.103	0.572	0.096	10.345	1.076	1.076	0.534
0.104	0.575	0.190	10.345	1.076	1.076	1.076
0.105	0.575	0.190	10.345	1.076	1.110	1.076
0.106	0.575	0.190	10.155	1.076	1.068	1.076
0.107	0.575	0.190	10.155	1.076	1.110	1.076
0.108	0.575	0.190	10.155	1.076	1.110	1.076
0.109	0.575	0.190	10.345	1.076	2.102	1.076
0.110	0.575	0.190	10.345	1.076	2.161	1.076
0.111	0.575	0.190	10.345	1.076	2.161	1.076
0.112	0.575	0.190	10.490	1.085	2.161	1.085
0.113	0.575	0.190	10.490	1.085	2.161	1.085
0.114	0.575	0.190	10.490	1.085	2.161	1.076
0.115	0.575	0.190	10.490	1.076	2.161	1.076
0.116	0.572	0.190	10.490	1.076	2.161	1.076
0.117	0.572	0.190	10.490	1.076	2.161	1.076
0.118	0.575	0.190	10.490	1.076	2.161	1.076
0.119	0.575	0.190	10.490	1.076	2.161	1.076
0.120	0.575	0.190	10.490	1.076	2.161	1.076
0.121	0.575	0.190	10.490	1.076	2.161	1.076
0.122	0.575	0.190	10.490	1.076	2.161	1.076
0.123	0.575	0.190	10.490	1.085	2.170	1.076
0.124	0.575	0.190	10.490	1.093	2.170	1.085
0.125	0.572	0.190	10.345	1.085	2.161	1.076
0.126	0.385	0.190	10.155	1.076	2.102	1.076
0.127	0.572	0.190	10.155	1.085	2.102	1.076
0.128	0.572	0.190	10.155	1.085	2.102	1.076
0.129	0.385	0.190	9.965	1.076	1.899	1.076
0.130	0.385	0.190	9.965	1.076	1.899	1.076
0.131	0.385	0.190	9.861	1.076	1.085	1.076
0.132	0.385	0.190	9.861	1.076	1.899	1.076
0.133	0.385	0.190	9.861	1.076	2.102	1.076
0.134	0.385	0.190	9.861	1.076	2.102	1.076
0.135	0.385	0.190	9.861	1.085	2.102	1.076
0.136	0.385	0.190	9.861	1.076	2.102	1.076
0.137	0.385	0.190	9.861	1.076	2.102	1.076
0.138	0.335	0.190	9.861	1.076	2.102	1.076
0.139	0.335	0.190	9.965	1.076	2.102	1.076
0.140	0.335	0.190	9.965	1.076	2.102	1.076
0.141	0.335	0.190	9.965	1.076	2.102	1.076
0.142	0.335	0.190	9.965	1.076	2.102	1.076
0.143	0.385	0.190	9.965	1.076	2.102	1.076
0.144	0.385	0.190	9.965	1.076	2.102	1.076
0.145	0.385	0.190	9.965	1.076	2.161	1.076
0.146	0.385	0.190	9.965	1.076	1.899	1.076
0.147	0.385	0.190	9.861	1.076	1.899	1.076
0.148	0.385	0.190	9.861	1.085	1.899	1.076
0.149	0.385	0.190	9.772	1.076	1.627	1.076
0.150	0.385	0.190	9.769	1.076	1.627	1.076
0.151	0.406	0.190	9.772	1.076	1.899	1.076
0.152	0.406	0.190	9.674	1.076	1.627	1.076
0.153	0.575	0.190	9.674	1.076	1.627	1.076
0.154	0.406	0.190	9.674	1.076	1.627	1.076
0.155	0.406	0.190	9.674	1.076	1.627	1.076
0.156	0.406	0.190	9.772	1.085	1.899	1.076
0.157	0.406	0.190	9.772	1.085	1.899	1.076
0.158	0.406	0.190	9.772	1.085	1.899	1.076
0.159	0.406	0.190	9.772	1.085	1.899	1.076
0.160	0.406	0.190	9.772	1.076	1.899	1.076
0.161	0.406	0.190	9.772	1.076	1.627	1.068
0.162	0.335	0.190	9.772	1.076	1.348	1.068
0.163	0.335	0.190	9.772	1.076	1.348	1.076
0.164	0.335	0.190	9.772	1.076	1.348	1.068
0.165	0.335	0.190	9.772	1.076	1.348	1.068
0.166	0.335	0.190	9.772	1.076	1.348	1.068
0.167	0.335	0.168	9.772	1.076	1.348	1.068
0.168	0.335	0.168	9.772	1.076	1.348	1.068
0.169	0.335	0.190	9.772	1.076	1.627	1.076
0.170	0.335	0.190	9.772	1.076	1.627	1.076
0.171	0.335	0.168	9.772	1.076	1.348	1.068
0.172	0.335	0.168	9.772	1.076	1.085	1.017
0.173	0.335	0.168	9.772	1.076	1.085	1.017
0.174	0.335	0.168	9.772	1.076	1.085	1.017
0.175	0.335	0.168	9.772	1.076	1.085	1.068
0.176	0.406	0.168	9.772	1.085	1.348	1.068
0.177	0.406	0.168	9.772	1.085	1.348	1.068
0.178	0.406	0.190	9.772	1.085	1.348	1.068
0.179	0.406	0.190	9.772	1.085	1.627	1.068
0.180	0.406	0.168	9.772	1.085	1.627	1.017
0.181	0.406	0.190	9.962	1.085	1.899	1.068
0.182	0.406	0.190	9.962	1.085	1.899	1.068
0.183	0.406	0.168	9.962	1.085	1.899	1.017
0.184	0.406	0.168	9.962	1.085	1.899	1.017
0.185	0.406	0.168	9.962	1.085	1.627	0.822
0.186	0.406	0.168	9.962	1.093	1.627	0.822
0.187	0.406	0.144	9.962	1.085	1.627	0.822
0.188	0.406	0.144	9.960	1.085	1.627	0.822
0.189	0.406	0.144	9.960	1.085	2.102	0.822
0.190	0.623	0.168	9.962	1.093	2.102	1.017
0.191	0.621	0.144	9.962	1.085	1.627	0.822
0.192	0.621	0.144	9.962	1.085	1.627	0.822
0.193	0.621	0.144	9.962	1.085	1.627	0.822
0.194	0.621	0.144	9.962	1.085	1.627	0.822
0.195	0.621	0.106	9.962	1.085	1.348	0.602
0.196	0.621	0.106	9.962	1.085	1.627	0.602
0.197	0.621	0.106	9.962	1.085	1.348	0.534
0.198	0.621	0.106	9.962	1.085	1.348	0.534
0.199	0.621	0.106	9.962	1.085	2.102	0.534
0.200	0.382	0.096	9.962	1.085	2.102	0.534
0.201	0.382	0.096	9.962	1.085	2.102	0.534
0.202	0.382	0.096	10.107	1.085	2.161	0.534
0.203	0.238	0.094	9.962	1.085	2.102	0.263
0.204	0.238	0.094	9.962	1.085	2.102	0.263
0.205	0.238	0.090	9.962	1.085	1.076	0.263
0.206	0.238	0.090	9.962	1.085	1.076	0.263
0.207	0.238	0.090	9.962	1.085	1.076	0.263
0.208	0.238	0.090	9.962	1.085	1.076	0.263
0.209	0.238	0.090	9.962	1.085	0.949	0.263
0.210	0.238	0.090	9.962	1.085	0.949	0.263
0.211	0.238	0.094	9.962	1.093	0.949	0.534
0.212	0.238	0.090	9.962	1.085	0.949	0.263
0.213	0.382	0.090	9.962	1.085	1.076	0.263
0.214	0.382	0.090	9.960	1.085	1.076	0.475
0.215	0.621	0.094	9.960	1.093	1.076	0.534
0.216	0.623	0.096	9.960	1.110	1.076	0.534
0.217	0.623	0.096	9.960	1.110	1.076	0.534
0.218	0.623	0.096	9.960	1.110	1.076	0.534
0.219	0.623	0.094	9.960	1.093	0.949	0.534
0.220	0.623	0.090	9.960	1.093	0.949	0.475
0.221	0.623	0.094	9.960	1.093	1.076	0.534
0.222	0.623	0.094	9.960	1.093	1.085	0.534
0.223	0.623	0.094	9.960	1.093	1.085	0.534
0.224	0.623	0.094	9.960	1.085	1.085	0.534
0.225	0.621	0.090	9.960	1.076	1.085	0.475
0.226	0.388	0.090	9.962	1.076	1.085	0.475
0.227	0.383	0.090	9.962	1.076	1.085	0.475
0.228	0.383	0.090	9.962	1.076	1.085	0.534
0.229	0.383	0.094	9.962	1.076	1.085	0.534
0.230	0.383	0.094	9.962	1.076	1.085	0.534
0.231	0.383	0.090	9.962	1.076	1.085	0.534
0.232	0.383	0.046	9.960	1.068	1.076	0.475
0.233	0.383	0.046	9.960	1.051	0.949	0.263
0.234	0.383	0.046	9.960	1.068	1.076	0.475
0.235	0.383	0.046	9.960	1.051	1.076	0.475
0.236	0.383	0.046	9.960	1.017	1.076	0.475
0.237	0.383	0.046	9.960	0.542	1.076	0.263
0.238	0.383	0.046	9.962	0.542	1.076	0.263
0.239	0.383	0.022	9.957	0.542	0.949	0.127
0.240	0.383	0.000	9.603	0.542	0.670	0.000
0.241	0.383	0.000	9.603	0.534	0.670	0.000
0.242	0.383	0.000	9.603	0.534	0.949	0.000
0.243	0.383	0.000	9.603	0.542	1.085	0.000
0.244	0.383	0.000	9.603	0.542	1.085	0.000
0.245	0.383	0.022	9.603	0.542	1.085	0.127
0.246	0.383	0.000	9.603	0.542	1.085	0.000
0.247	0.383	0.022	9.603	0.542	1.085	0.127
0.248	0.383	0.000	9.603	0.542	1.085	0.000
0.249	0.383	0.000	9.603	0.534	1.085	0.000
0.250	0.388	0.000	9.603	0.534	1.085	0.000
0.251	0.388	0.000	9.603	0.534	1.085	0.000
0.252	0.388	0.022	9.603	0.534	1.085	0.127
0.253	0.388	0.046	9.957	0.542	1.619	0.263
0.254	0.388	0.094	9.957	1.017	1.619	0.475
0.255	0.388	0.094	9.957	1.017	1.627	0.475
0.256	0.388	0.046	9.957	0.542	1.619	0.263
0.257	0.388	0.046	9.957	0.534	1.085	0.263
0.258	0.388	0.022	9.957	0.534	1.085	0.127
0.259	0.388	0.022	9.957	0.534	1.085	0.127
0.260	0.388	0.046	9.957	0.534	1.085	0.263
0.261	0.388	0.046	9.957	0.534	1.085	0.263
0.262	0.388	0.046	9.603	0.534	1.085	0.263
0.263	0.383	0.022	9.579	0.534	0.670	0.127
0.264	0.388	0.046	9.577	0.534	0.670	0.127
0.265	0.388	0.046	9.577	0.534	0.670	0.127
0.266	0.388	0.046	9.577	0.534	0.670	0.127
0.267	0.388	0.022	9.577	0.534	0.670	0.000
0.268	0.388	0.022	9.577	0.534	0.670	0.000
0.269	0.388	0.000	9.577	0.534	0.670	0.000
0.270	0.388	0.022	9.577	0.534	1.085	0.000
0.271	0.383	0.000	9.577	0.534	0.670	0.000
0.272	0.383	0.000	9.577	0.534	0.670	0.000
0.273	0.383	0.000	9.568	0.509	0.670	0.000
0.274	0.383	0.000	9.577	0.534	0.670	0.000
0.275	0.383	0.000	9.776	0.534	0.670	0.000
0.276	0.289	0.000	9.776	0.509	0.670	0.000
0.277	0.168	0.000	9.776	0.509	0.670	0.000
0.278	0.168	0.000	9.776	0.509	0.670	0.000
0.279	0.168	0.000	9.776	0.509	0.670	0.000
0.280	0.168	0.000	9.776	0.509	0.670	0.000
0.281	0.168	0.000	9.776	0.509	0.542	0.000
0.282	0.168	0.000	9.963	0.509	0.542	0.000
0.283	0.168	0.000	9.963	0.534	0.534	0.000
0.284	0.168	0.000	9.963	0.509	0.534	0.000
0.285	0.168	0.000	9.963	0.534	0.534	0.000
0.286	0.168	0.000	9.963	0.534	0.534	0.000
0.287	0.168	0.000	9.776	0.534	0.534	0.000
0.288	0.168	0.000	9.577	0.542	0.534	0.000
0.289	0.168	0.000	9.577	0.542	0.534	0.000
0.290	0.168	0.046	9.577	1.076	0.534	0.000
0.291	0.168	0.046	9.577	1.076	0.534	0.000
0.292	0.168	0.000	9.577	0.542	0.263	0.000
0.293	0.168	0.000	9.577	0.542	0.263	0.000
0.294	0.168	0.000	9.577	0.542	0.263	-0.008
0.295	0.168	0.000	9.577	0.542	0.263	-0.008
0.296	0.168	0.000	9.577	0.542	0.263	-0.008
0.297	0.168	-0.001	9.577	0.534	0.263	-0.008
0.298	0.168	-0.001	9.577	0.534	0.263	-0.008
0.299	0.168	0.000	9.776	0.542	0.263	-0.008
0.300	0.100	0.000	9.963	1.076	0.263	-0.008
0.301	0.094	0.000	9.963	1.076	0.263	-0.008
0.302	0.094	0.000	9.963	1.076	0.263	-0.008
0.303	0.001	-0.001	9.963	0.542	0.263	-0.017
0.304	0.001	-0.001	9.963	0.542	0.263	-0.017
0.305	0.001	-0.001	9.963	0.542	0.127	-0.017
0.306	0.001	0.000	9.963	1.076	0.263	-0.008
0.307	0.001	0.000	9.963	1.076	0.127	-0.008
0.308	0.001	0.000	9.963	1.076	0.127	-0.008
0.309	0.001	0.000	9.963	1.076	0.127	-0.017
0.310	0.001	-0.012	9.957	1.076	0.127	-0.136
0.311	0.100	-0.012	9.957	1.076	0.127	-0.136
0.312	0.168	-0.012	9.957	1.085	0.127	-0.136
0.313	0.263	-0.012	9.957	1.093	0.127	-0.136
0.314	0.263	-0.037	9.957	1.085	0.127	-0.136
0.315	0.190	-0.043	9.957	1.076	0.127	-0.136
0.316	0.190	-0.043	9.957	1.076	0.237	-0.136
0.317	0.190	-0.043	9.957	1.076	0.237	-0.136
0.318	0.190	-0.043	9.957	1.017	0.127	-0.246
0.319	0.190	-0.043	9.957	1.076	0.237	-0.136
0.320	0.190	-0.043	9.957	1.017	0.237	-0.246
0.321	0.263	-0.043	9.957	1.076	0.263	-0.136
0.322	0.263	-0.043	9.957	1.017	0.263	-0.246
0.323	0.238	-0.043	9.957	1.017	0.263	-0.246
0.324	0.190	-0.043	9.957	1.017	0.263	-0.246
0.325	0.190	-0.043	10.070	1.017	0.263	-0.246
0.326	0.190	-0.043	10.070	1.017	0.263	-0.246
0.327	0.190	-0.043	10.070	1.017	0.263	-0.246
0.328	0.190	-0.046	10.070	0.509	0.263	-0.246
0.329	0.190	-0.046	10.070	0.509	0.263	-0.246
0.330	0.190	-0.046	10.070	0.509	0.237	-0.246
0.331	0.190	-0.043	10.070	0.509	0.237	-0.246
0.332	0.190	-0.043	10.070	0.509	0.237	-0.246
0.333	0.190	-0.043	10.070	0.263	-0.008	-0.246
0.334	0.190	-0.043	10.070	0.263	-0.008	-0.246
0.335	0.238	-0.043	10.070	0.263	0.237	-0.246
0.336	0.263	-0.043	9.957	0.263	0.237	-0.246
0.337	0.385	-0.043	9.957	0.509	0.542	-0.246
0.338	0.263	-0.043	9.957	0.263	0.542	-0.246
0.339	0.263	-0.043	9.957	0.203	0.542	-0.246
0.340	0.263	-0.043	9.957	0.203	1.051	-0.246
0.341	0.263	-0.043	9.957	0.263	1.051	-0.144
0.342	0.263	-0.043	9.957	0.263	1.051	-0.144
0.343	0.263	-0.043	10.070	0.263	1.051	-0.144
0.344	0.263	-0.043	10.070	0.263	1.051	-0.144
0.345	0.238	-0.043	10.070	0.203	0.542	-0.246
0.346	0.238	-0.043	10.070	0.263	1.051	-0.144
0.347	0.238	-0.012	10.070	0.263	1.051	-0.136
0.348	0.238	-0.006	10.070	0.509	1.051	-0.034
0.349	0.238	-0.006	10.070	0.509	1.051	-0.034
0.350	0.238	-0.006	10.070	0.509	1.051	-0.034
0.351	0.238	-0.006	10.070	0.509	1.051	-0.034
0.352	0.238	-0.001	10.070	0.509	1.051	-0.008
0.353	0.238	-0.001	10.070	0.534	1.051	-0.008
0.354	0.238	-0.001	10.070	0.534	1.051	-0.008
0.355	0.238	0.000	10.070	0.534	1.076	-0.008
0.356	0.238	0.000	10.070	0.534	1.076	-0.008
0.357	0.238	0.000	10.070	0.534	1.085	-0.008
0.358	0.238	0.000	10.070	0.534	1.085	-0.008
0.359	0.238	0.046	10.070	0.534	1.085	0.000
0.360	0.287	0.046	10.131	0.542	1.085	0.127
0.361	0.287	0.046	10.251	0.542	1.085	0.127
0.362	0.287	0.046	10.251	0.542	1.085	0.127
0.363	0.238	0.046	10.251	0.534	1.085	0.000
0.364	0.238	0.046	10.251	0.534	1.085	0.000
0.365	0.287	0.046	10.251	0.542	1.093	0.127
0.366	0.287	0.046	10.251	0.542	1.093	0.127
0.367	0.238	0.046	10.251	0.542	1.093	0.127
0.368	0.238	0.046	10.251	0.542	1.627	0.263
0.369	0.238	0.046	10.251	0.542	1.627	0.263
0.370	0.238	0.046	10.251	0.542	1.627	0.263
0.371	0.238	0.046	10.251	0.542	1.627	0.263
0.372	0.238	0.046	10.251	0.542	1.093	0.263
0.373	0.287	0.094	10.346	0.788	1.093	0.263
0.374	0.383	0.046	10.251	0.542	1.093	0.263
0.375	0.394	0.094	10.251	0.788	1.093	0.263
0.376	0.394	0.094	10.155	0.788	1.085	0.263
0.377	0.394	0.094	10.155	0.788	1.085	0.263
0.378	0.394	0.094	10.155	1.076	1.093	0.263
0.379	0.394	0.046	10.155	0.788	1.085	0.263
0.380	0.394	0.094	10.155	1.076	1.093	0.263
0.381	0.394	0.094	10.155	1.076	1.093	0.263
0.382	0.394	0.094	10.155	1.076	1.619	0.407
0.383	0.394	0.094	10.155	1.076	1.619	0.509
0.384	0.394	0.094	10.131	1.076	1.619	0.509
0.385	0.383	0.094	10.131	1.076	1.093	0.509
0.386	0.287	0.094	10.153	1.076	1.093	0.526
0.387	0.287	0.094	10.155	1.076	1.619	0.526
0.388	0.383	0.094	10.155	1.076	1.619	0.526
0.389	0.383	0.094	10.155	1.076	1.619	0.534
0.390	0.383	0.094	10.155	1.076	1.619	0.534
0.391	0.383	0.094	10.155	1.085	1.619	0.534
0.392	0.383	0.144	10.155	1.492	2.102	0.542
0.393	0.383	0.144	10.155	1.492	2.102	0.542
0.394	0.383	0.144	10.155	1.492	2.102	0.534
0.395	0.385	0.189	10.155	1.560	2.102	0.949
0.396	0.385	0.189	10.340	1.560	2.102	0.949
0.397	0.385	0.189	10.340	1.560	2.102	0.949
0.398	0.385	0.190	10.340	1.619	2.102	1.017
0.399	0.383	0.189	10.155	1.560	1.619	0.949
0.400	0.383	0.189	10.153	1.560	1.619	0.949
0.401	0.383	0.144	10.153	1.492	1.619	0.534
0.402	0.383	0.189	10.153	1.619	1.619	0.949
0.403	0.383	0.190	10.153	2.136	1.619	1.076
0.404	0.383	0.189	10.153	1.619	1.619	0.949
0.405	0.383	0.190	10.153	2.136	1.619	1.076
0.406	0.383	0.189	10.153	1.619	1.110	0.949
0.407	0.383	0.144	10.153	1.492	1.110	0.534
0.408	0.383	0.144	10.153	1.619	1.110	0.534
0.409	0.383	0.144	10.153	1.619	1.110	0.534
0.410	0.383	0.094	10.061	1.492	1.110	0.534
0.411	0.094	0.094	9.960	1.085	1.110	0.534
0.412	0.094	0.094	10.061	1.492	1.110	0.534
0.413	0.383	0.094	10.061	1.492	1.110	0.534
0.414	0.383	0.094	10.061	1.492	1.110	0.534
0.415	0.383	0.094	9.960	1.492	1.110	0.534
0.416	0.383	0.094	9.960	1.492	1.110	0.534
0.417	0.385	0.106	9.960	1.619	1.110	0.534
0.418	0.385	0.106	9.960	1.619	1.110	0.534
0.419	0.385	0.094	9.960	1.492	1.110	0.534
0.420	0.385	0.106	9.960	1.492	1.110	0.534
0.421	0.385	0.106	9.960	1.492	1.110	0.534
0.422	0.385	0.144	9.960	1.619	1.619	0.949
0.423	0.385	0.106	9.856	1.492	1.594	0.534
0.424	0.385	0.144	9.856	1.492	1.594	0.949
0.425	0.383	0.106	9.856	1.085	1.594	0.534
0.426	0.383	0.106	9.773	1.085	1.594	0.534
0.427	0.383	0.094	9.773	1.076	1.594	0.534
0.428	0.383	0.106	9.773	1.076	1.594	0.949
0.429	0.383	0.144	9.773	1.492	1.619	1.051
0.430	0.383	0.180	9.773	2.136	1.619	1.068
0.431	0.383	0.180	9.773	2.136	1.619	1.068
0.432	0.383	0.106	9.773	1.076	1.594	1.051
0.433	0.383	0.106	9.773	1.076	1.594	1.051
0.434	0.383	0.106	9.856	1.076	1.594	1.051
0.435	0.383	0.094	9.856	1.076	1.594	0.949
0.436	0.383	0.106	9.856	1.076	1.594	1.051
0.437	0.383	0.106	9.856	1.076	1.110	1.051
0.438	0.383	0.106	9.856	1.076	1.110	1.051
0.439	0.383	0.106	9.856	1.076	1.110	1.051
0.440	0.383	0.094	9.856	1.076	1.110	0.534
0.441	0.383	0.094	9.856	1.076	1.594	0.534
0.442	0.383	0.094	9.856	1.076	1.594	0.534
0.443	0.383	0.046	9.856	1.068	1.110	0.534
0.444	0.383	0.046	9.856	1.068	1.110	0.534
0.445	0.383	0.046	9.856	1.017	1.085	0.534
0.446	0.383	0.000	9.773	0.805	0.805	0.475
0.447	0.383	0.046	9.856	1.017	0.805	0.534
0.448	0.383	0.046	9.856	1.017	0.805	0.534
0.449	0.383	0.046	9.856	1.017	0.805	0.534
0.450	0.383	0.046	9.856	1.068	0.805	0.534
0.451	0.383	0.046	9.856	1.068	0.805	0.534
0.452	0.383	0.046	9.856	1.017	0.805	0.475
0.453	0.383	0.046	9.856	1.017	0.805	0.475
0.454	0.383	0.046	9.856	1.017	0.805	0.475
0.455	0.383	0.046	9.773	0.805	0.534	0.263
0.456	0.383	0.046	9.773	1.017	0.534	0.263
0.457	0.383	0.046	9.856	1.017	0.534	0.263
0.458	0.383	0.046	9.856	0.805	0.534	0.263
0.459	0.383	0.010	9.856	0.534	0.263	0.263
0.460	0.383	0.046	9.856	0.805	0.263	0.263
0.461	0.383	0.046	9.968	0.805	0.263	0.263
0.462	0.383	0.046	9.968	0.805	0.263	0.263
0.463	0.383	0.046	9.968	0.805	0.263	0.263
0.464	0.371	0.046	9.968	0.670	0.263	0.263
0.465	0.371	0.046	9.968	0.534	0.263	0.263
0.466	0.371	0.046	9.968	0.534	0.263	0.263
0.467	0.371	0.046	9.968	0.534	0.263	0.059
0.468	0.371	0.046	9.968	0.534	0.263	0.059
0.469	0.371	0.046	9.968	0.534	0.263	0.059
0.470	0.371	0.010	9.968	0.526	0.263	0.017
0.471	0.371	0.010	9.968	0.526	0.263	0.017
0.472	0.371	0.010	9.968	0.526	0.263	0.017
0.473	0.371	0.010	9.968	0.526	0.263	0.017
0.474	0.238	0.000	9.968	0.263	0.263	-0.008
0.475	0.238	0.000	9.963	0.263	0.263	-0.008
0.476	0.238	0.000	10.251	0.263	0.263	-0.008
0.477	0.238	-0.001	9.963	0.059	0.263	-0.042
0.478	0.238	-0.001	9.963	0.000	0.263	-0.068
0.479	0.238	-0.001	9.963	0.000	0.263	-0.068
0.480	0.238	-0.001	9.963	0.000	0.263	-0.068
0.481	0.238	-0.001	9.963	0.059	0.263	-0.042
0.482	0.238	-0.001	9.963	0.526	0.254	-0.008
0.483	0.238	0.010	9.963	0.534	0.263	-0.008
0.484	0.238	0.010	9.963	0.534	0.263	-0.008
0.485	0.238	0.046	9.963	0.534	0.263	0.059
0.486	0.196	0.010	9.963	0.534	0.263	-0.008
0.487	0.190	-0.001	9.818	0.534	0.263	-0.008
0.488	0.190	-0.001	9.818	0.534	0.263	-0.008
0.489	0.190	-0.001	9.818	0.526	0.263	-0.008
0.490	0.190	-0.010	9.818	0.127	0.263	-0.042
0.491	0.190	-0.010	9.818	0.127	0.263	-0.042
0.492	0.190	-0.010	9.818	0.127	0.263	-0.042
0.493	0.190	-0.010	9.818	0.127	0.263	-0.042
0.494	0.190	-0.001	9.818	0.407	0.526	-0.008
0.495	0.190	-0.001	9.818	0.407	0.526	-0.008
0.496	0.190	0.010	9.818	0.526	0.534	-0.008
0.497	0.190	-0.001	9.585	0.407	0.534	-0.008
0.498	0.190	-0.001	9.818	0.407	0.534	-0.008
0.499	0.190	-0.001	9.963	0.407	0.949	-0.008
0.500	0.094	-0.001	9.963	0.127	0.949	-0.068
0.501	0.094	-0.001	9.963	0.407	0.949	-0.068
0.502	0.094	-0.001	9.963	0.127	0.949	-0.068
0.503	0.094	-0.010	9.963	-0.008	0.534	-0.076
0.504	0.094	-0.012	9.963	-0.025	0.534	-0.127
0.505	0.094	-0.010	10.149	-0.008	0.949	-0.076
0.506	0.094	-0.010	10.149	-0.008	0.949	-0.076
0.507	0.094	-0.010	10.149	-0.008	0.949	-0.076
0.508	0.094	-0.010	10.149	-0.008	0.949	-0.127
0.509	0.094	-0.001	10.149	0.127	0.949	-0.076
0.510	0.094	-0.010	9.986	0.059	0.949	-0.127
0.511	0.190	-0.010	9.986	0.059	0.949	-0.127
0.512	0.190	-0.010	9.963	0.059	0.949	-0.127
0.513	0.190	-0.010	9.963	0.059	0.949	-0.076
0.514	0.190	-0.010	9.963	0.059	0.949	-0.076
0.515	0.190	-0.001	9.963	0.127	0.949	-0.025
0.516	0.190	-0.001	9.963	0.127	1.076	-0.025
0.517	0.190	-0.001	9.963	0.127	1.076	-0.025
0.518	0.190	-0.010	9.963	0.059	0.949	-0.076
0.519	0.190	-0.001	9.963	0.127	1.076	-0.025
0.520	0.190	0.093	9.963	0.203	1.076	0.059
0.521	0.190	0.093	9.963	0.203	1.076	0.059
0.522	0.190	0.093	9.986	0.203	1.076	0.059
0.523	0.094	0.093	9.986	0.203	1.076	0.059
0.524	0.094	0.093	10.105	0.203	1.076	0.059
0.525	0.094	0.093	10.149	0.203	1.076	0.059
0.526	0.094	0.093	10.149	0.203	1.076	0.059
0.527	0.094	0.094	10.155	0.407	1.076	0.526
0.528	0.094	0.097	10.155	0.534	1.076	0.534
0.529	0.094	0.097	10.155	0.534	1.076	0.534
0.530	0.094	0.094	10.155	0.407	1.076	0.526
0.531	0.094	0.094	10.155	0.263	1.076	0.526
0.532	0.094	0.093	10.155	0.203	1.076	0.059
0.533	0.094	0.010	10.155	0.127	1.076	0.059
0.534	0.094	0.010	10.155	0.127	1.076	0.059
0.535	0.190	-0.001	10.155	0.059	1.076	-0.008
0.536	0.202	0.010	10.155	0.059	1.076	0.059
0.537	0.383	0.093	10.155	0.059	1.076	0.059
0.538	0.383	0.094	10.155	0.203	1.076	0.526
0.539	0.383	0.094	10.155	0.203	1.076	0.526
0.540	0.383	0.094	10.155	0.263	1.076	0.534
0.541	0.383	0.094	10.155	0.203	1.076	0.526
0.542	0.383	0.093	10.155	0.059	1.076	0.059
0.543	0.383	0.010	10.155	0.025	1.076	0.000
0.544	0.202	-0.001	10.155	-0.008	0.534	-0.008
0.545	0.202	0.010	10.155	0.025	1.076	0.000
0.546	0.202	-0.001	10.155	-0.008	1.076	-0.008
0.547	0.202	-0.001	10.155	-0.008	1.076	-0.008
0.548	0.190	-0.001	10.149	-0.008	1.076	-0.008
0.549	0.100	-0.001	10.149	-0.008	1.076	-0.008
0.550	0.100	-0.001	10.105	-0.008	0.534	-0.008
0.551	0.100	-0.001	10.105	-0.008	0.534	-0.008
0.552	0.100	-0.001	10.105	-0.008	0.534	-0.008
0.553	0.100	-0.001	10.105	-0.008	1.076	-0.008
0.554	0.100	-0.001	10.105	-0.008	0.542	-0.008
0.555	0.100	-0.001	10.105	-0.008	0.542	-0.008
0.556	0.100	-0.001	10.105	-0.008	0.534	-0.008
0.557	0.100	-0.001	10.105	-0.008	0.534	-0.008
0.558	0.100	-0.001	10.105	-0.008	0.534	-0.008
0.559	0.100	-0.001	10.105	-0.042	0.534	-0.008
0.560	0.190	-0.001	10.155	-0.042	0.534	-0.008
0.561	0.190	-0.001	10.155	-0.042	0.534	-0.008
0.562	0.190	-0.001	10.155	-0.042	0.542	-0.008
0.563	0.190	-0.001	10.155	-0.042	1.076	-0.008
0.564	0.202	-0.001	10.155	-0.042	1.076	0.000
0.565	0.202	-0.001	10.155	-0.042	1.076	0.000
0.566	0.202	-0.001	10.155	-0.144	0.542	-0.008
0.567	0.202	-0.001	10.155	-0.144	0.542	-0.008
0.568	0.190	-0.001	10.155	-0.144	0.542	-0.008
0.569	0.190	-0.001	10.155	-0.144	0.542	-0.008
0.570	0.190	-0.001	10.155	-0.144	0.542	-0.008
0.571	0.190	-0.001	10.155	-0.144	0.542	-0.008
0.572	0.190	-0.001	9.974	-0.144	0.542	-0.008
0.573	0.202	-0.001	9.974	-0.144	0.542	-0.008
0.574	0.202	-0.001	9.974	-0.263	0.542	-0.008
0.575	0.202	-0.001	9.974	-0.144	0.542	-0.008
0.576	0.202	-0.001	9.974	-0.144	0.542	-0.008
0.577	0.202	-0.001	9.974	-0.263	0.542	-0.008
0.578	0.202	-0.001	9.974	-0.263	0.542	-0.008
0.579	0.202	-0.001	9.974	-0.271	0.542	-0.008
0.580	0.202	-0.001	9.974	-0.263	0.542	-0.008
0.581	0.202	-0.003	9.974	-0.271	0.542	-0.008
0.582	0.202	-0.001	9.974	-0.263	0.542	-0.008
0.583	0.202	-0.001	9.974	-0.144	0.542	-0.008
0.584	0.202	-0.001	9.974	-0.144	0.542	-0.008
0.585	0.287	-0.001	9.974	-0.144	0.542	-0.008
0.586	0.190	-0.001	9.965	-0.263	0.136	-0.008
0.587	0.190	-0.001	9.965	-0.263	0.542	-0.008
0.588	0.190	-0.001	9.965	-0.263	0.136	-0.008
0.589	0.190	-0.001	9.965	-0.263	0.136	-0.008
0.590	0.190	-0.001	9.965	-0.263	0.542	-0.008
0.591	0.190	-0.001	9.965	-0.144	0.542	0.000
0.592	0.190	-0.001	9.965	-0.144	0.542	-0.008
0.593	0.190	-0.001	9.965	-0.042	1.093	0.008
0.594	0.287	-0.001	9.965	-0.042	1.144	0.025
0.595	0.287	-0.001	9.965	-0.144	1.144	0.008
0.596	0.287	-0.001	9.965	-0.144	1.093	0.008
0.597	0.287	-0.001	9.974	-0.042	1.093	0.025
0.598	0.383	0.000	9.986	-0.017	1.093	0.534
0.599	0.383	0.001	9.986	-0.017	1.093	0.534
0.600	0.383	0.001	10.155	-0.017	1.093	0.534
0.601	0.383	0.001	10.155	-0.017	1.093	0.534
0.602	0.383	0.000	10.155	-0.042	1.093	0.509
0.603	0.431	0.001	10.155	-0.017	1.093	0.534
0.604	0.431	0.090	10.155	-0.017	1.144	0.534
0.605	0.431	0.090	10.155	-0.017	1.144	0.534
0.606	0.431	0.090	10.155	-0.008	1.144	0.534
0.607	0.431	0.094	10.155	-0.008	1.144	0.551
0.608	0.431	0.094	10.155	-0.008	1.144	0.551
0.609	0.431	0.094	10.155	-0.008	1.144	0.551
0.610	0.383	0.090	9.986	-0.008	1.144	0.534
0.611	0.383	0.090	10.155	-0.008	1.348	0.534
0.612	0.383	0.084	10.155	-0.008	1.348	0.534
0.613	0.383	0.001	10.155	-0.017	1.144	0.534
0.614	0.287	0.001	10.155	-0.017	1.144	0.509
0.615	0.287	0.084	10.155	-0.017	1.144	0.509
0.616	0.287	0.090	10.155	-0.008	1.144	0.534
0.617	0.287	0.094	10.155	0.000	1.348	0.551
0.618	0.287	0.094	10.155	0.000	1.348	0.551
0.619	0.287	0.094	10.155	0.000	1.348	0.568
0.620	0.287	0.090	10.155	-0.008	1.144	0.551
0.621	0.287	0.084	10.155	-0.017	1.093	0.509
0.622	0.287	0.084	10.155	-0.017	1.093	0.509
0.623	0.287	0.090	10.155	-0.017	1.093	0.551
0.624	0.287	0.090	10.155	-0.017	1.093	0.551
0.625	0.287	0.090	9.986	-0.076	1.093	0.551
0.626	0.431	0.094	9.986	-0.008	1.093	0.568
0.627	0.431	0.096	9.986	0.000	1.093	0.568
0.628	0.431	0.094	9.986	-0.008	1.093	0.568
0.629	0.431	0.094	9.986	-0.008	1.093	0.568
0.630	0.431	0.094	9.986	-0.076	1.093	0.568
0.631	0.431	0.094	9.986	-0.076	1.093	0.568
0.632	0.431	0.096	9.986	-0.076	1.144	0.568
0.633	0.431	0.096	9.986	-0.246	1.144	0.551
0.634	0.431	0.096	9.986	-0.246	1.144	0.551
0.635	0.431	0.093	9.968	-0.263	1.144	0.542
0.636	0.431	0.093	9.986	-0.263	1.144	0.542
0.637	0.394	0.090	9.986	-0.263	1.093	0.526
0.638	0.377	0.084	9.986	-0.542	1.093	0.509
0.639	0.263	0.046	9.986	-0.542	1.093	0.475
0.640	0.263	0.046	9.986	-0.542	1.093	0.475
0.641	0.263	0.022	9.986	-0.542	1.093	0.263
0.642	0.263	0.046	9.986	-0.542	1.144	0.475
0.643	0.263	0.046	9.986	-0.542	1.356	0.475
0.644	0.263	0.022	9.986	-0.542	1.093	0.263
0.645	0.263	0.046	9.986	-0.542	1.093	0.475
0.646	0.263	0.084	9.986	-0.542	1.356	0.509
0.647	0.263	0.084	9.968	-0.542	1.356	0.509
0.648	0.263	0.046	9.963	-0.542	1.356	0.475
0.649	0.263	0.022	9.962	-0.542	1.093	0.263
0.650	0.263	0.022	9.866	-0.542	1.356	0.263
0.651	0.377	0.046	9.866	-0.483	1.356	0.475
0.652	0.377	0.084	9.866	-0.483	1.356	0.475
0.653	0.263	0.046	9.866	-0.542	1.356	0.263
0.654	0.263	0.022	9.866	-0.542	1.356	0.263
0.655	0.263	0.022	9.866	-0.542	1.356	0.263
0.656	0.263	0.022	9.866	-0.542	1.619	0.263
0.657	0.263	0.022	9.866	-0.542	1.619	0.254
0.658	0.263	0.042	9.866	-0.542	1.627	0.263
0.659	0.263	0.046	9.866	-0.483	2.102	0.263
0.660	0.263	0.093	9.866	-0.483	2.102	0.526
0.661	0.238	0.093	9.866	-0.483	1.627	0.526
0.662	0.238	0.094	9.963	-0.483	1.627	0.526
0.663	0.238	0.094	9.963	-0.483	1.627	0.526
0.664	0.238	0.096	9.968	-0.263	2.102	0.534
0.665	0.238	0.094	9.968	-0.483	2.102	0.526
0.666	0.238	0.094	9.968	-0.483	2.102	0.526
0.667	0.238	0.093	9.968	-0.483	1.899	0.263
0.668	0.263	0.093	9.968	-0.483	1.899	0.263
0.669	0.238	0.046	9.968	-0.542	1.627	0.263
0.670	0.238	0.093	9.968	-0.483	1.627	0.263
0.671	0.238	0.094	9.968	-0.263	1.627	0.526
0.672	0.238	0.094	9.968	-0.263	1.627	0.526
0.673	0.238	0.093	9.968	-0.483	1.619	0.263
0.674	0.263	0.094	9.986	-0.263	1.619	0.526
0.675	0.377	0.094	9.968	-0.246	1.627	0.534
0.676	0.263	0.094	9.772	-0.263	1.627	0.526
0.677	0.263	0.093	9.772	-0.483	1.619	0.263
0.678	0.263	0.093	9.772	-0.483	1.619	0.263
0.679	0.263	0.093	9.772	-0.483	1.627	0.263
0.680	0.263	0.094	9.772	-0.263	1.899	0.526
0.681	0.263	0.094	9.772	-0.263	1.899	0.526
0.682	0.238	0.094	9.772	-0.263	1.899	0.526
0.683	0.238	0.093	9.772	-0.263	1.899	0.263
0.684	0.238	0.094	9.772	-0.246	1.899	0.263
0.685	0.238	0.094	9.772	-0.110	1.899	0.534
0.686	0.238	0.094	9.772	-0.110	1.899	0.534
0.687	0.193	0.094	9.772	-0.110	1.899	0.534
0.688	0.193	0.094	9.772	-0.110	1.899	0.534
0.689	0.193	0.094	9.772	-0.008	1.899	0.534
0.690	0.193	0.094	9.772	-0.110	1.899	0.534
0.691	0.193	0.094	9.772	-0.110	1.899	0.534
0.692	0.193	0.094	9.772	-0.246	1.627	0.263
0.693	0.193	0.094	9.772	-0.246	1.619	0.263
0.694	0.193	0.094	9.772	-0.246	1.619	0.263
0.695	0.193	0.042	9.772	-0.263	1.246	0.237
0.696	0.193	0.042	9.772	-0.263	1.246	0.237
0.697	0.193	0.042	9.772	-0.263	1.246	0.237
0.698	0.193	0.042	9.772	-0.263	1.246	0.237
0.699	0.298	0.042	9.772	-0.263	1.594	0.237
0.700	0.298	0.042	9.772	-0.263	1.246	0.237
0.701	0.042	-0.001	9.772	-0.542	1.246	0.237
0.702	0.042	-0.001	9.772	-0.263	1.246	0.237
0.703	0.042	0.042	9.772	-0.136	1.246	0.534
0.704	0.042	0.094	9.772	-0.110	1.246	0.534
0.705	0.042	0.042	9.772	-0.136	1.246	0.534
0.706	0.042	-0.001	9.772	-0.263	1.093	0.237
0.707	0.042	-0.043	9.772	-0.542	1.093	-0.110
0.708	0.298	-0.043	9.772	-0.542	1.093	-0.110
0.709	0.298	-0.043	9.772	-0.542	1.051	-0.110
0.710	0.298	-0.048	9.772	-0.542	1.051	-0.110
0.711	0.298	-0.048	9.770	-0.542	1.051	-0.271
0.712	0.298	-0.048	9.770	-0.542	1.051	-0.271
0.713	0.298	-0.048	9.770	-0.542	1.051	-0.271
0.714	0.094	-0.094	9.676	-0.687	0.814	-0.271
0.715	0.094	-0.048	9.676	-0.542	0.814	-0.271
0.716	0.094	-0.094	9.676	-0.687	0.814	-0.271
0.717	0.094	-0.094	9.676	-0.687	0.814	-0.271
0.718	0.094	-0.094	9.676	-0.687	0.814	-0.271
0.719	0.298	-0.048	9.676	-0.542	0.814	-0.271
0.720	0.298	-0.094	9.676	-0.687	0.814	-0.271
0.721	0.298	-0.094	9.676	-0.958	0.814	-0.271
0.722	0.298	-0.094	9.770	-0.958	0.814	-0.271
0.723	0.298	-0.048	9.770	-0.687	0.814	-0.271
0.724	0.094	-0.094	9.676	-0.958	0.263	-0.271
0.725	0.094	-0.094	9.676	-0.958	0.263	-0.271
0.726	0.094	-0.094	9.676	-0.958	0.263	-0.271
0.727	0.094	-0.094	9.676	-0.958	0.263	-0.271
0.728	0.094	-0.094	9.676	-0.958	0.263	-0.271
0.729	0.094	-0.048	9.676	-0.958	0.263	-0.271
0.730	0.094	-0.048	9.676	-0.958	0.263	-0.271
0.731	0.094	-0.048	9.676	-0.687	0.263	-0.008
0.732	0.094	-0.048	9.676	-0.687	0.263	-0.008
0.733	0.094	-0.048	9.676	-0.958	0.263	-0.008
0.734	0.094	-0.048	9.676	-0.958	0.136	-0.008
0.735	0.094	-0.048	9.676	-1.060	0.136	-0.271
0.736	0.144	-0.048	9.676	-1.060	0.136	-0.068
0.737	0.192	-0.048	9.676	-1.060	0.136	-0.068
0.738	0.192	-0.012	9.957	-1.060	0.263	-0.008
0.739	0.192	-0.012	9.957	-1.060	0.263	-0.008
0.740	0.192	-0.001	9.957	-0.958	0.263	-0.008
0.741	0.192	-0.001	9.957	-0.822	0.814	0.059
0.742	0.192	-0.001	9.957	-0.687	0.814	0.059
0.743	0.192	-0.001	9.957	-0.687	1.492	0.059
0.744	0.192	-0.001	9.957	-0.534	1.594	0.526
0.745	0.192	-0.001	9.957	-0.534	1.594	0.526
0.746	0.192	-0.001	9.957	-0.687	1.492	0.059
0.747	0.192	-0.001	9.957	-0.822	1.212	-0.008
0.748	0.192	-0.001	9.957	-0.687	1.212	0.059
0.749	0.192	-0.001	10.155	-0.534	1.212	0.526
0.750	0.192	-0.001	10.249	-0.534	1.492	0.526
0.751	0.192	-0.001	10.155	-0.534	1.212	0.059
0.752	0.192	-0.001	10.155	-0.551	1.212	0.059
0.753	0.192	-0.001	10.155	-0.822	1.212	-0.008
0.754	0.192	-0.001	10.155	-0.822	1.212	-0.008
0.755	0.192	-0.001	10.155	-0.551	1.212	0.059
0.756	0.192	0.046	10.155	-0.534	1.492	0.263
0.757	0.192	0.046	10.155	-0.271	1.627	0.526
0.758	0.144	0.046	10.155	-0.534	1.492	0.263
0.759	0.144	0.046	10.155	-0.534	1.492	0.526
0.760	0.144	0.093	10.155	-0.271	1.492	0.534
0.761	0.144	0.093	10.155	-0.271	1.492	0.534
0.762	0.144	0.048	10.155	-0.271	1.492	0.526
0.763	0.192	0.048	10.155	-0.271	1.492	0.526
0.764	0.289	0.048	10.155	-0.271	1.492	0.526
0.765	0.289	0.046	10.155	-0.534	1.492	0.271
0.766	0.289	0.046	10.155	-0.280	1.492	0.526
0.767	0.289	0.046	10.155	-0.534	1.492	0.271
0.768	0.289	0.046	10.155	-0.280	1.627	0.526
0.769	0.289	0.046	10.155	-0.534	1.492	0.271
0.770	0.289	0.046	10.155	-0.280	1.627	0.526
0.771	0.289	0.048	10.155	-0.271	1.627	0.534
0.772	0.289	0.048	10.155	-0.271	1.627	0.534
0.773	0.289	0.046	10.155	-0.280	1.627	0.526
0.774	0.334	0.048	10.155	-0.271	2.034	0.534
0.775	0.289	0.048	10.155	-0.280	2.034	0.534
0.776	0.289	0.093	10.155	-0.271	2.034	0.534
0.777	0.289	0.094	10.155	-0.246	2.034	0.542
0.778	0.289	0.094	10.155	-0.246	2.034	0.542
0.779	0.289	0.094	10.155	-0.246	2.034	0.542
0.780	0.289	0.048	10.155	-0.271	1.627	0.534
0.781	0.289	0.048	10.155	-0.271	1.627	0.534
0.782	0.289	0.048	10.155	-0.271	1.627	0.534
0.783	0.289	0.094	10.155	-0.246	1.627	0.542
0.784	0.289	0.094	10.155	-0.246	1.627	1.068
0.785	0.289	0.189	10.155	-0.068	1.627	1.076
0.786	0.334	0.190	10.155	-0.017	1.627	1.076
0.787	0.382	0.190	10.155	-0.008	1.627	1.076
0.788	0.382	0.189	10.155	-0.017	1.212	1.076
0.789	0.382	0.094	10.155	-0.068	1.212	1.068
0.790	0.382	0.094	10.155	-0.068	1.212	0.542
0.791	0.382	0.094	10.155	-0.246	1.085	0.534
0.792	0.382	0.094	10.155	-0.246	1.085	0.542
0.793	0.382	0.094	10.155	-0.280	0.509	0.534
0.794	0.382	0.093	10.155	-0.542	0.263	0.534
0.795	0.382	0.094	10.155	-0.280	0.509	0.534
0.796	0.382	0.094	10.155	-0.280	1.085	0.534
0.797	0.382	0.094	10.155	-0.246	1.085	0.542
0.798	0.334	0.094	10.155	-0.280	0.542	0.534
0.799	0.289	0.093	9.974	-0.542	0.542	0.534
0.800	0.289	0.094	9.974	-0.542	0.542	0.534
0.801	0.289	0.094	10.155	-0.542	1.085	0.534
0.802	0.289	0.093	10.155	-0.542	0.542	0.534
0.803	0.289	0.094	10.155	-0.280	0.542	0.534
0.804	0.289	0.093	10.155	-0.542	0.542	0.534
0.805	0.289	0.048	10.155	-0.542	0.534	0.271
0.806	0.289	0.010	10.155	-0.542	0.509	0.127
0.807	0.289	0.010	10.155	-0.542	0.509	0.127
0.808	0.289	0.010	10.155	-0.542	0.509	0.127
0.809	0.289	0.000	10.155	-0.542	0.263	0.000
0.810	0.289	0.000	10.155	-0.542	0.263	0.000
0.811	0.334	0.000	10.249	-0.542	0.263	0.000
0.812	0.334	0.000	10.249	-0.542	0.263	0.051
0.813	0.382	0.000	10.249	-0.542	0.263	0.051
0.814	0.382	0.003	10.249	-0.542	0.263	0.127
0.815	0.382	0.003	10.249	-0.542	0.263	0.127
0.816	0.382	0.010	10.249	-0.542	0.263	0.127
0.817	0.382	0.021	10.249	-0.542	0.534	0.127
0.818	0.382	0.021	10.249	-0.542	0.534	0.127
0.819	0.382	0.093	10.249	-0.415	0.542	0.254
0.820	0.382	0.021	10.249	-0.542	0.542	0.127
0.821	0.382	0.010	10.249	-0.542	0.542	0.127
0.822	0.335	0.003	10.249	-0.814	0.542	0.127
0.823	0.335	0.010	10.249	-0.542	0.542	0.127
0.824	0.096	0.010	9.974	-0.814	0.542	0.127
0.825	0.046	0.003	9.962	-0.822	0.542	0.059
0.826	0.046	0.000	9.772	-1.060	0.534	0.051
0.827	0.046	0.000	9.772	-1.060	0.534	0.051
0.828	0.046	0.003	9.772	-1.060	0.542	0.059
0.829	0.046	0.010	9.772	-1.060	0.542	0.059
0.830	0.046	0.010	9.772	-0.822	0.949	0.127
0.831	0.046	0.010	9.772	-1.060	0.949	0.059
0.832	0.046	0.010	9.772	-1.060	0.542	0.059
0.833	0.046	0.010	9.772	-1.076	0.542	0.059
0.834	0.046	0.003	9.770	-1.076	0.542	0.051
0.835	0.284	0.003	9.770	-1.076	0.542	0.051
0.836	0.284	0.003	9.770	-1.076	0.534	0.051
0.837	0.284	0.000	9.770	-1.076	0.534	0.000
0.838	0.190	0.000	9.770	-1.085	0.534	0.000
0.839	0.190	0.003	9.770	-1.085	0.534	0.051
0.840	0.190	0.003	9.770	-1.085	0.534	0.051
0.841	0.190	0.010	9.770	-1.076	0.542	0.059
0.842	0.190	0.003	9.770	-1.085	0.542	0.051
0.843	0.190	0.010	9.770	-1.076	0.949	0.059
0.844	0.190	0.010	9.770	-1.076	1.017	0.059
0.845	0.190	0.010	9.770	-1.076	1.017	0.059
0.846	0.190	0.010	9.770	-1.060	1.017	0.059
0.847	0.190	0.010	9.770	-1.076	0.949	0.059
0.848	0.284	0.010	9.770	-1.060	1.017	0.059
0.849	0.284	0.010	9.676	-1.060	0.949	0.059
0.850	0.335	0.010	9.676	-0.822	0.949	0.127
0.851	0.335	0.010	9.676	-0.814	0.949	0.127
0.852	0.335	0.010	9.676	-0.814	1.017	0.127
0.853	0.335	0.010	9.676	-0.822	1.017	0.127
0.854	0.335	0.010	9.676	-0.814	1.017	0.127
0.855	0.335	0.010	9.676	-0.814	1.076	0.127
0.856	0.335	0.021	9.676	-0.576	1.085	0.254
0.857	0.335	0.021	9.676	-0.576	1.085	0.254
0.858	0.335	0.142	9.676	-0.542	1.085	0.534
0.859	0.335	0.142	9.676	-0.576	1.085	0.534
0.860	0.335	0.180	9.676	-0.576	1.085	0.814
0.861	0.335	0.142	9.676	-0.814	1.085	0.534
0.862	0.284	0.142	9.676	-0.822	1.085	0.534
0.863	0.284	0.093	9.676	-0.822	1.085	0.526
0.864	0.284	0.142	9.676	-0.814	1.085	0.534
0.865	0.335	0.142	9.676	-0.814	1.085	0.534
0.866	0.335	0.180	9.676	-0.576	1.085	0.814
0.867	0.335	0.142	9.676	-0.576	1.076	0.534
0.868	0.335	0.142	9.724	-0.576	1.076	0.534
0.869	0.335	0.093	9.724	-0.814	1.017	0.526
0.870	0.335	0.142	9.770	-0.576	1.076	0.534
0.871	0.335	0.142	9.770	-0.576	1.076	0.526
0.872	0.335	0.142	9.770	-0.576	1.085	0.526
0.873	0.335	0.142	9.770	-0.576	1.085	0.526
0.874	0.382	0.180	9.962	-0.551	1.085	0.534
0.875	0.382	0.180	10.010	-0.551	1.085	0.534
0.876	0.382	0.180	10.058	-0.551	1.085	0.534
0.877	0.382	0.142	10.058	-0.576	1.085	0.526
0.878	0.382	0.180	10.058	-0.551	1.085	0.534
0.879	0.382	0.142	10.058	-0.576	1.085	0.526
0.880	0.382	0.093	10.058	-0.822	1.085	0.263
0.881	0.382	0.093	10.058	-0.822	1.076	0.263
0.882	0.382	0.093	10.058	-0.576	1.085	0.526
0.883	0.382	0.093	10.058	-0.576	1.085	0.526
0.884	0.382	0.093	10.156	-0.551	1.085	0.526
0.885	0.382	0.093	10.058	-0.576	1.085	0.263
0.886	0.382	0.093	10.058	-0.576	1.085	0.263
0.887	0.383	0.093	10.058	-0.576	1.085	0.263
0.888	0.394	0.093	10.058	-0.576	1.085	0.263
0.889	0.394	0.046	10.058	-0.822	1.085	0.263
0.890	0.394	0.093	10.058	-0.576	1.085	0.263
0.891	0.394	0.046	10.058	-0.822	1.085	0.263
0.892	0.394	0.046	10.058	-0.822	1.085	0.263
0.893	0.394	0.036	10.058	-1.060	1.076	0.254
0.894	0.394	0.022	10.058	-1.060	1.076	0.059
0.895	0.394	0.022	10.058	-1.060	1.076	0.059
0.896	0.394	0.010	10.058	-1.085	1.076	0.000
0.897	0.394	0.022	10.058	-1.060	1.085	0.059
0.898	0.394	0.022	10.058	-1.060	1.085	0.059
0.899	0.394	0.036	10.156	-1.060	1.085	0.254
0.900	0.394	0.022	10.156	-1.085	1.085	0.059
0.901	0.394	0.022	10.156	-1.085	1.085	0.059
0.902	0.394	0.036	10.156	-1.085	1.085	0.237
0.903	0.394	0.036	10.156	-1.085	1.085	0.237
0.904	0.394	0.024	10.156	-1.093	1.085	0.136
0.905	0.394	0.024	10.156	-1.093	1.085	0.136
0.906	0.394	0.022	10.156	-1.093	1.076	0.059
0.907	0.394	0.010	10.156	-1.102	1.076	0.000
0.908	0.394	0.010	10.156	-1.102	1.076	0.000
0.909	0.394	0.022	10.156	-1.093	1.076	0.059
0.910	0.394	0.022	10.156	-1.093	1.076	0.059
0.911	0.478	0.022	10.156	-1.093	1.076	0.059
0.912	0.479	0.022	10.156	-1.085	1.076	0.059
0.913	0.479	0.022	10.156	-1.085	1.076	0.059
0.914	0.479	0.022	10.156	-1.085	1.076	0.059
0.915	0.479	0.022	10.156	-1.085	1.076	0.059
0.916	0.479	0.010	10.156	-1.085	1.076	0.059
0.917	0.479	0.010	10.156	-1.085	1.076	0.000
0.918	0.479	0.010	10.058	-1.085	1.076	0.000
0.919	0.479	0.010	10.058	-1.085	1.085	0.000
0.920	0.479	0.004	10.058	-1.085	1.076	-0.008
0.921	0.479	0.010	10.156	-1.085	1.076	0.000
0.922	0.479	0.010	10.156	-1.085	1.076	0.059
0.923	0.478	0.010	10.058	-1.085	1.076	0.059
0.924	0.394	0.010	10.058	-1.085	1.076	0.059
0.925	0.394	0.022	10.249	-1.085	1.076	0.059
0.926	0.394	0.022	10.249	-1.085	1.076	0.127
0.927	0.394	0.024	10.249	-1.085	1.076	0.136
0.928	0.394	0.024	10.249	-1.085	1.076	0.127
0.929	0.394	0.024	10.249	-1.085	1.076	0.127
0.930	0.394	0.024	10.249	-1.085	1.076	0.127
0.931	0.394	0.045	10.249	-1.085	1.348	0.136
0.932	0.394	0.024	10.249	-1.085	1.076	0.127
0.933	0.394	0.024	10.249	-1.085	1.076	0.127
0.934	0.394	0.045	10.249	-1.085	1.076	0.136
0.935	0.394	0.072	10.323	-1.085	1.076	0.237
0.936	0.394	0.072	10.249	-1.085	1.076	0.237
0.937	0.430	0.072	10.249	-1.085	1.076	0.136
0.938	0.383	0.072	10.249	-1.085	1.076	0.136
0.939	0.383	0.084	10.249	-1.085	1.076	0.237
0.940	0.383	0.072	10.249	-1.085	1.051	0.237
0.941	0.383	0.084	10.249	-1.085	1.076	0.263
0.942	0.383	0.094	10.249	-1.076	1.348	0.263
0.943	0.383	0.094	10.249	-1.076	1.348	0.263
0.944	0.383	0.094	10.249	-1.076	1.348	0.263
0.945	0.383	0.084	10.249	-1.085	1.076	0.263
0.946	0.383	0.094	10.249	-1.076	1.076	0.526
0.947	0.383	0.084	10.249	-1.076	1.076	0.526
0.948	0.382	0.072	10.249	-1.085	1.076	0.237
0.949	0.383	0.072	10.323	-1.076	1.076	0.237
0.950	0.383	0.084	10.323	-1.076	1.076	0.526
0.951	0.383	0.094	10.323	-1.060	1.076	0.526
0.952	0.383	0.094	10.323	-1.060	1.076	0.534
0.953	0.383	0.094	10.323	-1.026	1.076	0.542
0.954	0.383	0.094	10.323	-1.026	1.076	0.542
0.955	0.383	0.094	10.323	-1.026	1.348	0.542
0.956	0.383	0.096	10.323	-1.026	1.560	0.542
0.957	0.383	0.180	10.323	-0.822	1.627	0.805
0.958	0.383	0.180	10.323	-0.822	1.627	0.805
0.959	0.383	0.168	10.323	-1.026	1.627	0.805
0.960	0.382	0.094	10.323	-1.060	1.627	0.678
0.961	0.382	0.168	10.345	-1.060	1.627	0.805
0.962	0.287	0.168	10.345	-1.060	1.627	0.805
0.963	0.287	0.094	10.345	-1.060	1.627	0.678
0.964	0.287	0.094	10.345	-1.060	1.560	0.678
0.965	0.287	0.094	10.345	-1.076	1.560	0.678
0.966	0.287	0.094	10.345	-1.060	1.560	0.805
0.967	0.287	0.168	10.345	-1.026	1.560	0.814
0.968	0.287	0.094	10.345	-1.026	1.348	0.805
0.969	0.287	0.094	10.345	-1.026	1.144	0.805
0.970	0.287	0.142	10.345	-0.822	1.348	0.814
0.971	0.287	0.142	10.345	-0.822	1.348	0.814
0.972	0.287	0.094	10.345	-1.026	1.348	0.805
0.973	0.371	0.094	10.345	-1.026	1.348	0.805
0.974	0.371	0.094	10.107	-1.026	1.348	0.678
0.975	0.382	0.094	10.107	-0.822	1.348	0.805
0.976	0.382	0.094	10.107	-0.678	1.348	0.678
0.977	0.382	0.084	10.107	-0.822	1.348	0.542
0.978	0.382	0.084	10.107	-0.822	1.348	0.542
0.979	0.382	0.084	10.107	-0.822	1.348	0.542
0.980	0.382	0.084	10.107	-0.822	1.348	0.542
0.981	0.382	0.084	10.107	-0.678	1.144	0.534
0.982	0.382	0.093	10.107	-0.551	1.560	0.542
0.983	0.382	0.094	10.107	-0.542	1.560	0.678
0.984	0.382	0.094	10.107	-0.542	1.560	0.678
0.985	0.382	0.093	10.107	-0.551	1.560	0.542
0.986	0.382	0.093	10.345	-0.551	1.560	0.542
0.987	0.371	0.093	10.345	-0.551	1.560	0.542
0.988	0.382	0.093	10.345	-0.551	1.560	0.542
0.989	0.382	0.084	10.345	-0.678	1.560	0.534
0.990	0.382	0.093	10.345	-0.551	1.560	0.534
0.991	0.382	0.084	10.345	-0.678	1.144	0.526
0.992	0.382	0.084	10.345	-0.678	1.144	0.526
0.993	0.382	0.084	10.345	-0.678	1.144	0.526
0.994	0.382	0.093	10.345	-0.551	1.560	0.534
0.995	0.382	0.093	10.345	-0.551	1.560	0.534
0.996	0.382	0.093	10.345	-0.678	1.560	0.534
0.997	0.382	0.093	10.345	-1.026	1.560	0.542
0.998	0.371	0.093	10.345	-1.026	1.144	0.542
0.999	0.371	0.093	10.345	-1.026	1.144	0.542
1.000	0.371	0.093	10.345	-1.026	1.144	0.542
1.001	0.371	0.093	10.345	-1.085	1.144	0.534
1.002	0.371	0.084	10.345	-1.085	1.144	0.526
1.003	0.371	0.084	10.345	-1.085	1.144	0.526
1.004	0.371	0.093	10.345	-1.085	1.144	0.542
1.005	0.371	0.093	10.345	-1.085	1.085	0.542
1.006	0.371	0.084	10.345	-1.085	1.076	0.526
1.007	0.371	0.084	10.345	-1.085	0.542	0.526
1.008	0.371	0.084	10.345	-1.085	0.542	0.526
1.009	0.371	0.093	10.345	-1.026	0.542	0.526
1.010	0.371	0.093	9.939	-1.026	0.542	0.526
1.011	0.214	0.022	9.674	-1.085	0.263	0.475
1.012	0.371	0.093	9.674	-1.026	0.263	0.526
1.013	0.371	0.093	9.674	-0.551	0.263	0.534
1.014	0.371	0.022	9.674	-1.026	0.263	0.526
1.015	0.382	0.093	9.674	-0.551	0.263	0.534
1.016	0.382	0.093	9.674	-0.551	0.263	0.534
1.017	0.382	0.093	9.674	-0.551	0.263	0.534
1.018	0.382	0.093	9.674	-0.551	0.127	0.534
1.019	0.214	0.093	9.674	-0.551	0.059	0.534
1.020	0.214	0.093	9.674	-0.551	0.059	0.534
1.021	0.214	0.022	9.674	-1.026	0.059	0.534
1.022	0.190	0.022	9.674	-1.026	0.000	0.534
1.023	0.190	0.093	9.939	-0.551	0.000	0.542
1.024	0.214	0.093	10.156	-0.534	0.000	0.602
1.025	0.142	0.093	10.156	-0.551	0.000	0.542
1.026	0.142	0.093	10.156	-1.026	0.000	0.542
1.027	0.142	0.093	10.156	-0.551	0.000	0.602
1.028	0.142	0.093	10.156	-0.551	0.000	0.602
1.029	0.142	0.096	10.156	-0.534	0.059	1.017
1.030	0.142	0.093	10.156	-0.551	0.000	0.602
1.031	0.142	0.093	10.156	-1.026	0.000	0.602
1.032	0.142	0.093	10.156	-1.060	-0.008	0.602
1.033	0.142	0.024	10.156	-1.085	-0.008	0.542
1.034	0.142	0.022	10.156	-1.085	-0.008	0.534
1.035	0.214	0.024	10.156	-1.085	-0.008	0.542
1.036	0.214	0.024	10.156	-1.085	0.000	0.542
1.037	0.382	0.093	10.156	-1.085	0.000	0.602
1.038	0.382	0.093	10.156	-1.085	0.000	0.602
1.039	0.382	0.093	10.156	-1.085	0.000	0.602
1.040	0.382	0.093	10.156	-1.085	0.059	0.602
1.041	0.382	0.093	10.156	-1.060	0.059	0.949
1.042	0.382	0.093	10.156	-1.060	0.059	0.949
1.043	0.382	0.093	10.156	-1.060	0.127	0.949
1.044	0.382	0.024	10.156	-1.085	0.127	0.602
1.045	0.382	0.093	10.156	-1.060	0.263	0.949
1.046	0.382	0.046	10.156	-1.060	0.263	0.602
1.047	0.214	0.024	10.156	-1.060	0.263	0.602
1.048	0.380	0.046	10.345	-0.542	0.534	0.949
1.049	0.214	0.024	10.156	-1.060	0.263	0.602
1.050	0.214	0.022	10.156	-1.085	0.263	0.534
1.051	0.214	0.022	10.156	-1.085	0.263	0.534
1.052	0.214	0.022	10.156	-1.085	0.127	0.534
1.053	0.000	0.022	10.156	-1.085	0.127	0.534
1.054	0.000	0.022	10.156	-1.085	0.127	0.534
1.055	0.000	0.022	10.156	-1.085	0.059	0.534
1.056	0.000	0.024	10.156	-1.060	0.263	0.602
1.057	0.000	0.024	10.156	-1.060	0.263	0.602
1.058	0.000	0.024	10.156	-1.060	0.263	0.602
1.059	-0.001	0.022	10.152	-1.085	0.263	0.534
1.060	-0.001	0.022	10.152	-1.085	0.263	0.534
1.061	0.380	0.024	10.152	-1.060	0.263	0.602
1.062	0.380	0.022	10.152	-1.060	0.263	0.534
1.063	0.380	0.010	10.152	-1.085	0.263	0.271
1.064	0.380	0.024	10.152	-1.060	0.534	0.602
1.065	0.380	0.010	10.152	-1.085	0.534	0.509
1.066	0.380	0.010	10.152	-1.085	0.534	0.509
1.067	0.380	0.010	10.152	-1.221	0.263	0.271
1.068	-0.001	0.010	10.152	-1.221	0.263	0.271
1.069	0.380	0.010	10.152	-1.085	0.534	0.509
1.070	0.380	0.010	10.152	-1.085	0.534	0.509
1.071	0.380	0.024	10.152	-1.102	0.534	0.509
1.072	0.380	0.024	10.152	-1.085	0.534	0.509
1.073	0.190	0.022	10.152	-1.102	0.534	0.271
1.074	-0.096	0.010	10.152	-1.221	0.534	0.263
1.075	-0.096	0.010	10.152	-1.102	0.534	0.263
1.076	0.046	0.022	10.152	-1.085	0.534	0.263
1.077	0.046	0.022	10.152	-1.085	0.534	0.263
1.078	0.046	0.022	10.152	-1.085	0.534	0.263
1.079	0.046	0.010	10.152	-1.102	0.534	0.127
1.080	0.046	0.010	10.152	-1.102	0.534	0.127
1.081	0.046	0.022	10.152	-1.085	0.534	0.263
1.082	0.046	0.010	10.152	-1.085	0.534	0.127
1.083	0.046	0.010	10.152	-1.060	0.534	0.127
1.084	0.046	0.010	9.674	-1.060	0.534	0.127
1.085	0.046	0.010	9.674	-1.060	0.534	0.127
1.086	0.046	0.010	9.674	-1.060	0.534	0.127
1.087	0.046	0.000	9.674	-1.102	0.534	0.127
1.088	0.046	0.000	9.674	-1.102	0.534	0.127
1.089	0.046	0.010	9.674	-1.060	0.534	0.127
1.090	0.046	0.000	9.674	-1.102	0.534	0.127
1.091	0.046	0.000	9.674	-1.221	0.534	0.127
1.092	0.046	0.000	9.674	-1.221	0.534	0.127
1.093	0.046	0.010	9.674	-1.102	0.534	0.127
1.094	0.046	0.022	9.674	-1.060	0.542	0.127
1.095	0.046	0.022	9.864	-1.060	0.542	0.127
1.096	0.046	0.022	9.864	-1.060	0.542	0.127
1.097	0.190	0.042	9.867	-0.551	1.076	0.263
1.098	0.190	0.042	9.867	-0.551	1.076	0.263
1.099	0.190	0.046	9.939	-0.551	1.085	0.509
1.100	0.190	0.046	9.939	-0.551	1.085	0.509
1.101	0.190	0.046	9.939	-0.551	1.085	0.509
1.102	0.190	0.090	9.939	-0.542	1.348	0.509
1.103	0.190	0.046	9.939	-0.551	1.085	0.509
1.104	0.190	0.046	9.939	-0.551	1.085	0.509
1.105	0.190	0.046	9.939	-0.551	1.085	0.509
1.106	0.190	0.046	9.939	-0.551	1.076	0.509
1.107	0.190	0.046	9.939	-0.551	1.076	0.509
1.108	0.190	0.046	9.939	-0.551	1.076	0.509
1.109	0.275	0.046	9.939	-0.280	1.076	0.509
1.110	0.359	0.084	9.939	-0.280	1.076	0.509
1.111	0.359	0.084	9.939	-0.280	1.085	0.509
1.112	0.359	0.090	9.939	-0.271	1.085	0.526
1.113	0.359	0.090	9.939	-0.271	1.085	0.526
1.114	0.359	0.090	9.939	-0.271	1.110	0.526
1.115	0.359	0.090	9.939	-0.271	1.348	0.534
1.116	0.359	0.093	9.939	-0.271	1.348	0.678
1.117	0.359	0.144	9.939	-0.136	1.619	0.949
1.118	0.377	0.168	9.939	-0.136	1.627	0.949
1.119	0.377	0.144	9.939	-0.271	1.619	0.949
1.120	0.377	0.093	9.939	-0.271	1.348	0.678
1.121	0.377	0.093	9.939	-0.271	1.348	0.678
1.122	0.377	0.093	9.939	-0.280	1.348	0.678
1.123	0.377	0.093	9.939	-0.280	1.348	0.678
1.124	0.377	0.093	9.939	-0.280	1.348	0.678
1.125	0.377	0.144	9.939	-0.271	1.348	0.949
1.126	0.377	0.144	9.939	-0.271	1.348	0.949
1.127	0.377	0.093	9.939	-0.280	1.110	0.949
1.128	0.377	0.093	9.939	-0.280	1.110	0.949
1.129	0.377	0.093	9.939	-0.280	1.110	0.949
1.130	0.377	0.093	9.939	-0.280	1.110	0.949
1.131	0.377	0.090	9.939	-0.280	1.085	0.678
1.132	0.377	0.090	9.939	-0.280	1.085	0.678
1.133	0.380	0.093	9.939	-0.280	1.110	0.949
1.134	0.382	0.144	9.939	-0.271	1.348	0.949
1.135	0.380	0.093	9.939	-0.280	1.348	0.949
1.136	0.377	0.090	9.939	-0.559	1.348	0.678
1.137	0.377	0.093	9.939	-0.280	1.348	0.949
1.138	0.377	0.093	9.939	-0.271	1.348	0.949
1.139	0.377	0.090	9.939	-0.280	1.110	0.949
1.140	0.377	0.090	9.939	-0.280	1.110	0.949
1.141	0.377	0.093	9.939	-0.271	1.110	0.949
1.142	0.377	0.090	9.939	-0.280	1.085	0.949
1.143	0.377	0.090	9.939	-0.280	1.085	0.949
1.144	0.377	0.090	9.939	-0.280	1.085	0.949
1.145	0.377	0.084	9.939	-0.559	1.085	0.678
1.146	0.377	0.090	9.963	-0.280	1.085	0.949
1.147	0.377	0.090	9.963	-0.280	1.085	0.678
1.148	0.377	0.084	9.820	-0.559	1.085	0.526
1.149	0.377	0.000	9.746	-0.822	1.085	0.263
1.150	0.382	0.000	9.746	-0.822	1.085	0.263
1.151	0.382	0.000	9.746	-0.822	1.085	0.263
1.152	0.382	0.000	9.746	-0.822	1.085	0.263
1.153	0.382	0.000	9.746	-0.822	1.085	0.263
1.154	0.382	0.084	9.746	-0.551	1.085	0.534
1.155	0.382	0.000	9.746	-0.822	1.085	0.263
1.156	0.382	0.000	9.746	-0.822	1.085	0.263
1.157	0.382	0.084	9.746	-0.551	1.085	0.534
1.158	0.382	0.084	9.746	-0.551	1.085	0.475
1.159	0.382	0.000	9.746	-0.822	1.085	0.263
1.160	0.382	0.000	9.820	-0.822	1.085	0.263
1.161	0.377	-0.001	9.746	-0.822	1.085	0.263
1.162	0.377	-0.001	9.820	-0.822	1.085	0.263
1.163	0.377	-0.001	9.820	-0.822	1.085	0.263
1.164	0.377	-0.001	9.820	-0.822	0.339	0.263
1.165	0.377	-0.001	9.820	-0.822	0.263	0.263
1.166	0.377	-0.001	9.820	-0.822	0.127	0.263
1.167	0.377	-0.001	9.820	-1.026	0.059	0.263
1.168	0.377	-0.001	9.820	-1.093	0.059	0.263
1.169	0.377	-0.001	9.820	-1.026	0.059	0.263
1.170	0.377	-0.001	9.820	-1.026	0.059	0.263
1.171	0.377	-0.001	9.820	-0.822	0.059	0.263
1.172	0.382	-0.001	9.820	-0.822	0.059	0.263
1.173	0.382	-0.001	9.963	-0.551	0.059	0.263
1.174	0.383	0.000	9.963	-0.551	0.059	0.475
1.175	0.383	0.000	9.963	-0.551	0.059	0.475
1.176	0.383	0.000	9.963	-0.551	0.059	0.475
1.177	0.383	0.084	9.963	-0.542	0.127	0.534
1.178	0.383	0.084	9.963	-0.542	0.263	0.534
1.179	0.383	0.084	9.963	-0.483	0.263	0.534
1.180	0.383	0.094	9.963	-0.415	1.051	0.534
1.181	0.383	0.094	9.963	-0.271	1.085	0.534
1.182	0.383	0.094	9.963	-0.212	1.085	0.542
1.183	0.382	0.094	9.963	-0.212	1.085	0.542
1.184	0.382	0.094	9.963	-0.212	1.051	0.534
1.185	0.382	0.094	9.963	-0.212	1.051	0.534
1.186	0.382	0.094	9.963	-0.212	1.051	0.534
1.187	0.382	0.094	9.963	-0.271	1.051	0.534
1.188	0.382	0.094	9.963	-0.415	1.051	0.534
1.189	0.382	0.094	9.963	-0.415	1.051	0.534
1.190	0.382	0.094	9.963	-0.415	1.051	0.534
1.191	0.334	0.084	9.963	-0.483	0.263	0.475
1.192	0.334	0.084	9.963	-0.483	0.127	0.475
1.193	0.334	0.048	9.963	-0.542	0.059	0.263
1.194	0.334	0.046	9.963	-0.542	-0.008	0.263
1.195	0.359	0.048	9.963	-0.542	0.059	0.263
1.196	0.359	0.046	9.951	-0.542	0.059	0.263
1.197	0.359	0.046	9.963	-0.542	0.059	0.263
1.198	0.094	0.046	9.963	-0.542	0.059	0.263
1.199	0.094	0.048	9.963	-0.542	0.059	0.475
1.200	0.000	0.046	9.963	-0.542	0.059	0.263
1.201	0.000	0.046	9.963	-0.542	0.059	0.263
1.202	0.000	0.012	9.963	-0.542	0.059	0.263
1.203	0.000	0.012	9.963	-0.542	0.127	0.263
1.204	0.000	0.012	9.963	-0.542	0.127	0.119
1.205	0.000	0.046	9.963	-0.542	1.051	0.263
1.206	0.000	0.046	9.963	-0.542	1.051	0.263
1.207	0.000	0.046	9.963	-0.542	1.076	0.263
1.208	0.000	0.046	9.963	-0.542	1.076	0.263
1.209	0.000	0.048	9.963	-0.542	1.076	0.263
1.210	0.094	0.046	9.963	-0.542	1.076	0.263
1.211	0.094	0.046	9.963	-0.542	1.076	0.263
1.212	0.094	0.022	9.963	-0.542	1.076	0.127
1.213	0.094	0.046	9.963	-0.542	1.076	0.127
1.214	0.094	0.045	9.963	-0.542	1.076	0.127
1.215	0.094	0.022	9.963	-0.542	1.076	0.119
1.216	0.094	0.022	9.963	-0.551	1.076	0.059
1.217	0.094	0.045	9.963	-0.542	1.085	0.119
1.218	0.094	0.045	9.963	-0.542	1.348	0.119
1.219	0.094	0.022	9.963	-0.542	1.085	0.059
1.220	0.094	0.045	9.963	-0.542	1.899	0.119
1.221	0.094	0.045	9.963	-0.542	1.899	0.119
1.222	0.094	0.045	9.963	-0.542	2.170	0.119
1.223	0.094	0.045	9.963	-0.542	2.170	0.119
1.224	0.000	0.045	9.963	-0.542	2.170	0.119
1.225	0.000	0.045	9.963	-0.542	2.170	0.119
1.226	0.000	0.022	9.963	-0.542	1.899	0.059
1.227	0.000	0.022	9.963	-0.542	1.899	0.059
1.228	0.000	0.012	9.963	-0.814	1.085	0.059
1.229	0.000	0.012	9.963	-1.076	1.076	0.059
1.230	0.000	0.010	9.963	-1.085	0.127	0.000
1.231	0.000	0.010	9.963	-1.085	0.000	0.000
1.232	0.000	0.004	9.963	-1.085	-0.008	0.000
1.233	0.000	0.003	9.963	-1.085	-0.008	0.000
1.234	-0.007	0.000	9.951	-1.085	-0.008	-0.008
1.235	0.094	0.003	9.867	-1.085	-0.008	0.000
1.236	0.094	0.004	9.867	-1.085	-0.008	0.000
1.237	0.094	0.010	9.867	-1.076	0.000	0.000
1.238	0.094	0.012	9.867	-0.814	0.127	0.059
1.239	0.094	0.012	9.867	-0.814	0.127	0.059
1.240	0.094	0.022	9.867	-0.542	0.127	0.059
1.241	0.240	0.022	9.867	-0.542	0.127	0.059
1.242	0.240	0.022	9.867	-0.542	0.127	0.059
1.243	0.240	0.022	9.867	-0.542	0.127	0.059
1.244	0.240	0.045	9.867	-0.542	1.076	0.127
1.245	0.240	0.045	9.867	-0.542	1.076	0.127
1.246	0.240	0.090	9.962	-0.483	1.076	0.263
1.247	0.192	0.045	9.962	-0.542	1.076	0.127
1.248	0.192	0.045	9.965	-0.517	1.076	0.127
1.249	0.192	0.022	9.965	-0.542	1.076	0.000
1.250	0.192	0.022	9.965	-0.542	1.076	0.000
1.251	0.192	0.022	9.965	-0.542	1.076	0.127
1.252	0.192	0.045	9.965	-0.517	1.076	0.127
1.253	0.192	0.090	9.965	-0.483	1.076	0.263
1.254	0.192	0.045	9.965	-0.483	0.127	0.263
1.255	0.192	0.022	9.965	-0.517	0.000	0.127
1.256	0.192	0.022	9.965	-0.517	-0.008	0.127
1.257	0.192	0.003	9.965	-0.542	-0.136	-0.008
1.258	0.192	-0.001	9.965	-1.076	-0.136	-0.008
1.259	0.192	-0.001	9.962	-1.085	-0.136	-0.068
1.260	0.240	-0.001	9.867	-1.085	-0.136	-0.068
1.261	0.240	-0.001	9.867	-1.076	-0.136	-0.008
1.262	0.335	-0.001	9.867	-0.542	-0.008	-0.008
1.263	0.335	-0.001	9.867	-0.542	0.000	-0.008
1.264	0.335	-0.001	9.867	-0.542	0.000	-0.008
1.265	0.335	-0.001	9.867	-0.542	0.000	-0.008
1.266	0.335	-0.001	9.867	-0.542	0.000	-0.008
1.267	0.335	-0.001	9.867	-0.542	0.000	-0.008
1.268	0.335	-0.001	9.962	-0.542	0.000	-0.008
1.269	0.335	-0.001	9.962	-0.542	0.000	-0.008
1.270	0.335	-0.001	9.962	-0.542	0.000	-0.008
1.271	0.335	-0.001	9.965	-0.542	0.000	-0.008
1.272	0.383	0.000	9.974	-0.517	0.000	-0.008
1.273	0.383	0.000	9.974	-0.517	0.000	-0.008
1.274	0.383	0.000	9.974	-0.517	0.000	-0.008
1.275	0.383	-0.001	9.974	-0.542	0.000	-0.008
1.276	0.383	0.000	9.974	-0.517	0.000	-0.008
1.277	0.383	-0.001	9.974	-0.517	0.000	-0.008
1.278	0.383	-0.001	9.974	-0.517	0.000	-0.008
1.279	0.383	-0.001	9.974	-0.517	0.000	-0.008
1.280	0.383	-0.001	9.974	-0.483	0.000	-0.008
1.281	0.383	-0.001	9.965	-0.517	0.000	-0.008
1.282	0.383	-0.001	9.965	-0.517	0.000	-0.008
1.283	0.575	0.000	9.965	-0.280	0.000	-0.008
1.284	0.766	0.010	9.965	-0.271	0.526	0.000
1.285	0.771	0.010	9.965	-0.127	0.526	0.000
1.286	0.771	0.000	9.965	-0.280	0.526	-0.008
1.287	0.771	-0.001	9.965	-0.517	0.000	-0.008
1.288	0.771	-0.001	9.965	-0.542	0.000	-0.008
1.289	0.771	0.000	9.965	-0.542	0.000	0.000
1.290	0.771	0.000	9.965	-0.542	0.127	0.000
1.291	0.771	0.000	9.965	-0.542	0.526	0.000
1.292	0.861	0.000	9.965	-0.542	0.534	0.059
1.293	0.766	0.000	9.965	-0.542	0.542	0.059
1.294	0.760	0.000	9.965	-0.542	0.542	0.059
1.295	0.573	0.000	9.974	-0.542	0.542	0.059
1.296	0.572	0.000	10.153	-0.542	0.542	0.059
1.297	0.572	0.000	10.153	-0.542	0.534	0.059
1.298	0.572	0.010	10.153	-0.687	0.534	0.059
1.299	0.572	0.022	10.153	-0.687	0.534	0.059
1.300	0.572	0.022	10.153	-0.687	0.534	0.059
1.301	0.572	0.010	10.153	-0.687	0.526	0.000
1.302	0.572	0.000	10.153	-0.958	0.475	-0.008
1.303	0.572	0.000	10.153	-0.958	0.475	-0.008
1.304	0.572	0.010	10.153	-0.687	0.475	0.000
1.305	0.572	0.010	10.153	-0.687	0.475	0.000
1.306	0.572	0.022	10.153	-0.687	0.475	0.059
1.307	0.572	0.022	9.974	-0.542	0.475	0.059
1.308	0.572	0.022	9.962	-0.542	0.475	0.059
1.309	0.573	0.022	9.962	-0.542	0.475	0.059
1.310	0.573	0.022	9.962	-0.687	0.475	0.059
1.311	0.573	0.022	9.962	-0.687	0.526	0.059
1.312	0.573	0.010	9.962	-0.958	0.475	0.059
1.313	0.573	0.010	9.962	-1.076	0.475	0.059
1.314	0.573	0.010	9.962	-1.076	0.475	0.059
1.315	0.573	0.010	9.962	-1.076	0.475	0.059
1.316	0.572	0.010	9.962	-1.076	0.475	0.059
1.317	0.563	0.010	9.962	-1.076	0.475	0.059
1.318	0.525	0.010	9.960	-1.076	0.475	0.059
1.319	0.525	0.010	9.962	-1.076	0.475	0.059
1.320	0.478	0.010	9.962	-1.076	0.475	0.059
1.321	0.388	0.010	9.960	-1.076	0.127	0.059
1.322	0.388	0.010	9.960	-1.076	0.127	0.059
1.323	0.388	0.010	9.960	-1.076	0.127	0.059
1.324	0.388	0.010	9.960	-1.085	0.127	0.059
1.325	0.388	0.010	9.960	-1.076	0.127	0.059
1.326	0.388	0.001	9.960	-1.085	0.127	0.008
1.327	0.388	0.010	9.960	-1.076	0.127	0.059
1.328	0.388	0.010	9.960	-1.076	0.475	0.059
1.329	0.388	0.010	9.960	-1.076	0.526	0.059
1.330	0.388	0.010	9.957	-1.085	0.526	0.059
1.331	0.388	0.010	9.960	-1.085	0.526	0.059
1.332	0.388	0.010	9.960	-1.085	0.526	0.059
1.333	0.383	0.010	9.960	-1.085	0.475	0.059
1.334	0.382	0.010	9.960	-1.085	0.263	0.059
1.335	0.382	0.010	9.962	-1.085	0.475	0.059
1.336	0.382	0.010	9.962	-1.085	0.475	0.059
1.337	0.382	0.010	9.962	-1.085	0.534	0.059
1.338	0.382	0.010	9.962	-1.076	0.534	0.059
1.339	0.382	0.010	9.962	-1.076	0.534	0.059
1.340	0.377	0.001	9.962	-1.076	0.534	0.008
1.341	0.377	0.001	9.962	-1.076	0.475	0.008
1.342	0.377	0.001	9.962	-1.076	0.263	0.000
1.343	0.377	0.010	10.152	-1.026	0.263	0.008
1.344	0.377	0.001	10.152	-1.026	0.263	0.000
1.345	0.377	0.001	10.058	-1.026	0.263	0.000
1.346	0.382	0.001	9.962	-1.026	0.263	0.000
1.347	0.382	0.010	10.010	-0.958	0.263	0.008
1.348	0.382	0.001	10.010	-0.822	0.263	0.008
1.349	0.382	-0.001	10.010	-0.822	0.025	0.008
1.350	0.382	0.001	10.010	-0.814	0.025	0.059
1.351	0.382	0.010	10.010	-0.551	0.263	0.059
1.352	0.382	0.010	10.010	-0.551	0.534	0.059
1.353	0.377	0.010	10.010	-0.551	0.534	0.059
1.354	0.377	0.010	10.010	-0.551	0.534	0.059
1.355	0.377	0.010	10.010	-0.551	0.542	0.059
1.356	0.377	0.010	10.010	-0.551	0.542	0.059
1.357	0.377	0.010	10.010	-0.551	0.542	0.059
1.358	0.382	0.010	10.058	-0.551	0.542	0.254
1.359	0.382	0.022	10.152	-0.517	0.542	0.254
1.360	0.377	0.022	10.152	-0.517	0.542	0.254
1.361	0.377	0.022	10.152	-0.517	0.534	0.254
1.362	0.377	0.046	10.152	-0.271	0.534	0.263
1.363	0.335	0.022	10.152	-0.271	0.534	0.254
1.364	0.335	0.045	10.152	-0.263	0.534	0.263
1.365	0.335	0.045	10.152	-0.136	0.534	0.263
1.366	0.335	0.045	10.152	-0.136	0.534	0.263
1.367	0.335	0.046	10.152	-0.136	0.542	0.263
1.368	0.335	0.046	10.152	-0.008	0.542	0.475
1.369	0.335	0.046	10.058	-0.136	0.542	0.263
1.370	0.335	0.046	10.058	-0.136	0.542	0.263
1.371	0.377	0.046	10.058	-0.136	1.076	0.263
1.372	0.382	0.046	10.010	-0.136	1.076	0.263
1.373	0.382	0.045	10.010	-0.136	1.076	0.263
1.374	0.382	0.045	9.962	-0.136	0.542	0.263
1.375	0.382	0.046	9.962	-0.008	0.542	0.475
1.376	0.382	0.046	9.962	0.059	1.085	0.526
1.377	0.382	0.046	9.962	-0.008	1.085	0.475
1.378	0.382	0.046	9.962	-0.008	1.085	0.475
1.379	0.382	0.045	9.962	-0.136	0.542	0.263
1.380	0.382	0.046	10.010	0.059	1.085	0.475
1.381	0.382	0.046	10.010	0.136	1.085	0.526
1.382	0.382	0.046	10.010	0.136	1.085	0.475
1.383	0.382	0.046	10.010	0.254	1.085	0.526
1.384	0.335	0.046	10.010	0.254	1.085	0.526
1.385	0.287	0.045	10.010	0.059	0.542	0.254
1.386	0.287	0.046	10.010	0.254	0.542	0.526
1.387	0.287	0.045	10.010	0.059	0.534	0.526
1.388	0.287	0.010	10.010	-0.008	0.237	0.254
1.389	0.287	0.045	10.010	0.059	0.534	0.526
1.390	0.335	0.046	10.010	0.254	0.949	0.526
1.391	0.335	0.046	10.010	0.254	0.949	0.526
1.392	0.335	0.046	10.010	0.254	0.949	0.526
1.393	0.335	0.045	9.962	0.059	0.949	0.526
1.394	0.335	0.045	9.962	0.059	0.534	0.526
1.395	0.335	0.010	9.867	-0.008	0.263	0.254
1.396	0.335	0.010	9.772	-0.008	0.263	0.254
1.397	0.388	0.010	9.748	-0.008	0.263	0.526
1.398	0.388	0.010	9.748	-0.008	0.263	0.526
1.399	0.388	0.010	9.748	-0.008	0.534	0.526
1.400	0.388	0.010	9.748	-0.008	0.534	0.526
1.401	0.388	0.010	9.748	-0.008	0.534	0.526
1.402	0.388	0.010	9.748	-0.008	0.534	0.127
1.403	0.388	0.003	9.748	-0.008	0.534	0.051
1.404	0.388	0.010	9.748	-0.008	0.949	0.127
1.405	0.388	0.010	9.748	-0.008	0.949	0.127
1.406	0.388	0.010	9.748	-0.008	1.085	0.127
1.407	0.388	0.045	9.748	0.059	1.085	0.526
1.408	0.383	0.045	9.748	0.059	1.144	0.526
1.409	0.335	0.045	9.748	0.059	1.144	0.526
1.410	0.189	0.045	9.748	0.059	1.144	0.526
1.411	0.189	0.045	9.772	0.059	1.144	0.526
1.412	0.189	0.010	9.772	-0.008	1.144	0.127
1.413	0.380	0.045	9.772	0.059	1.144	0.526
1.414	0.380	0.094	9.772	0.059	1.144	0.534
1.415	0.380	0.094	9.772	0.237	1.610	0.534
1.416	0.380	0.096	9.772	0.542	1.627	0.602
1.417	0.380	0.094	9.772	0.237	1.610	0.534
1.418	0.380	0.094	9.772	0.237	1.610	0.534
1.419	0.380	0.096	9.772	0.542	1.627	0.602
1.420	0.380	0.180	9.772	0.542	2.034	0.805
1.421	0.380	0.180	9.772	0.542	2.034	0.805
1.422	0.380	0.096	9.748	0.509	2.034	0.602
1.423	0.383	0.144	9.772	0.509	2.102	0.805
1.424	0.383	0.180	9.773	0.509	2.153	0.814
1.425	0.388	0.180	9.773	0.509	2.153	0.814
1.426	0.388	0.180	9.773	0.263	2.153	0.814
1.427	0.388	0.180	9.773	0.263	2.153	0.814
1.428	0.388	0.180	9.773	0.263	2.102	0.814
1.429	0.388	0.189	9.773	0.407	2.153	0.814
1.430	0.388	0.189	9.773	0.407	2.153	0.814
1.431	0.388	0.189	9.773	0.263	2.153	0.814
1.432	0.388	0.189	9.773	0.237	2.153	0.814
1.433	0.388	0.180	9.773	-0.008	2.153	0.814
1.434	0.388	0.180	9.773	-0.008	2.153	0.814
1.435	0.388	0.180	9.773	-0.008	2.153	0.814
1.436	0.383	0.180	9.773	-0.008	2.153	0.814
1.437	0.383	0.180	9.773	-0.008	2.153	0.805
1.438	0.383	0.186	9.773	0.237	2.153	0.814
1.439	0.383	0.180	9.773	-0.008	2.153	0.805
1.440	0.383	0.180	9.773	-0.008	2.153	0.805
1.441	0.383	0.180	9.773	-0.008	2.153	0.814
1.442	0.383	0.186	9.773	0.237	2.153	0.814
1.443	0.383	0.189	9.773	0.263	2.153	0.949
1.444	0.383	0.190	9.773	0.407	2.161	1.017
1.445	0.383	0.190	9.773	0.407	2.161	1.051
1.446	0.383	0.190	9.773	0.263	2.161	1.051
1.447	0.382	0.190	9.773	0.263	2.161	1.017
1.448	0.382	0.190	9.915	0.263	2.161	1.017
1.449	0.382	0.190	9.960	0.263	2.161	1.017
1.450	0.380	0.190	9.960	0.237	2.161	0.949
1.451	0.380	0.189	9.960	0.025	2.161	0.949
1.452	0.380	0.186	9.960	0.025	2.161	0.949
1.453	0.380	0.189	9.960	0.237	2.170	0.949
1.454	0.380	0.189	9.960	0.237	2.170	0.949
1.455	0.380	0.189	9.960	0.237	2.170	0.949
1.456	0.380	0.189	9.960	0.025	2.161	1.017
1.457	0.380	0.186	9.960	-0.008	2.153	0.949
1.458	0.380	0.144	9.915	-0.068	2.153	0.814
1.459	0.380	0.142	9.915	-0.136	2.153	0.814
1.460	0.380	0.142	9.770	-0.136	2.153	0.814
1.461	0.359	0.138	9.676	-0.271	2.153	0.805
1.462	0.359	0.142	9.676	-0.136	2.153	0.814
1.463	0.359	0.138	9.676	-0.136	2.153	0.805
1.464	0.359	0.138	9.676	-0.136	2.153	0.814
1.465	0.359	0.138	9.676	-0.136	2.153	0.814
1.466	0.359	0.138	9.676	-0.136	2.153	0.814
1.467	0.359	0.142	9.676	-0.068	2.161	0.814
1.468	0.359	0.142	9.676	-0.068	2.161	0.814
1.469	0.359	0.142	9.676	-0.068	2.161	0.814
1.470	0.359	0.142	9.676	-0.068	2.161	0.814
1.471	0.359	0.144	9.770	-0.017	2.170	0.949
1.472	0.287	0.144	9.915	-0.017	2.170	0.949
1.473	0.287	0.144	9.962	-0.008	2.170	0.949
1.474	0.186	0.144	9.962	-0.008	2.170	0.949
1.475	-0.048	0.142	9.962	-0.008	2.170	0.949
1.476	-0.048	0.142	9.962	-0.008	2.170	0.949
1.477	-0.048	0.142	9.962	-0.008	2.170	0.949
1.478	-0.048	0.142	9.962	-0.008	2.170	0.949
1.479	-0.048	0.142	9.962	-0.008	2.170	0.949
1.480	-0.048	0.142	9.962	-0.008	2.170	0.949
1.481	-0.048	0.144	9.962	0.025	2.170	0.949
1.482	-0.048	0.168	9.962	0.059	2.170	1.051
1.483	-0.012	0.186	9.962	0.263	2.170	1.051
1.484	0.186	0.186	9.770	0.407	2.170	1.076
1.485	0.287	0.186	9.770	0.407	2.170	1.076
1.486	0.287	0.186	9.676	0.263	2.170	1.051
1.487	0.186	0.186	9.676	0.263	2.170	1.051
1.488	0.186	0.186	9.676	0.059	2.170	1.051
1.489	0.186	0.186	9.676	0.263	2.170	1.068
1.490	0.186	0.186	9.676	0.263	2.170	1.068
1.491	0.186	0.186	9.676	0.263	2.170	1.068
1.492	0.186	0.186	9.770	0.263	2.170	1.068
1.493	0.186	0.186	9.770	0.263	2.170	1.068
1.494	0.186	0.186	9.867	0.263	2.170	1.068
1.495	0.186	0.186	9.962	0.263	2.170	1.068
1.496	-0.012	0.186	10.082	0.407	2.170	1.068
1.497	-0.048	0.186	10.143	0.407	2.170	1.068
1.498	-0.094	0.180	10.143	0.407	2.170	1.068
1.499	-0.094	0.180	10.143	0.407	2.170	1.068
1.500	-0.094	0.180	10.143	0.407	2.161	1.068
1.501	-0.094	0.180	10.143	0.407	2.136	1.068
1.502	-0.094	0.180	10.143	0.407	1.899	1.068
1.503	-0.094	0.168	10.143	0.263	1.619	1.051
1.504	-0.094	0.144	10.143	0.263	1.619	0.949
1.505	-0.094	0.144	10.082	0.059	1.619	0.949
1.506	-0.094	0.093	10.082	0.127	1.619	0.949
1.507	-0.048	0.144	10.082	0.263	1.619	0.949
1.508	-0.012	0.168	10.082	0.407	1.619	1.051
1.509	0.186	0.180	9.962	0.475	1.619	1.068
1.510	0.383	0.186	9.962	0.509	1.619	1.076
1.511	0.478	0.190	9.962	0.526	1.619	1.348
1.512	0.478	0.186	9.962	0.526	1.619	1.076
1.513	0.478	0.190	9.962	0.805	1.899	1.348
1.514	0.478	0.192	9.962	1.017	1.899	1.348
1.515	0.478	0.192	9.962	1.017	2.136	1.348
1.516	0.478	0.190	9.962	0.805	1.899	1.076
1.517	0.478	0.186	9.962	0.526	1.627	1.068
1.518	0.383	0.180	9.962	0.509	1.619	1.051
1.519	0.383	0.186	10.010	0.509	1.619	1.068
1.520	0.186	0.180	10.143	0.475	1.619	1.051
1.521	0.096	0.168	10.105	0.263	1.212	0.949
1.522	-0.012	0.180	10.249	0.475	1.212	1.051
1.523	-0.012	0.180	10.249	0.475	1.212	0.949
1.524	-0.012	0.180	10.249	0.475	1.212	0.949
1.525	-0.012	0.180	10.249	0.475	1.076	0.949
1.526	-0.012	0.168	10.117	0.263	1.017	0.814
1.527	-0.012	0.168	10.117	0.263	0.534	0.814
1.528	-0.012	0.180	10.117	0.263	0.263	0.949
1.529	-0.012	0.168	10.117	0.263	0.000	0.814
1.530	0.096	0.180	10.117	0.263	0.000	0.814
1.531	0.383	0.180	10.117	0.127	0.000	0.814
1.532	0.385	0.180	10.117	0.025	0.000	0.814
1.533	0.385	0.046	10.105	-0.042	0.000	0.534
1.534	0.385	0.042	10.105	-0.059	0.000	0.407
1.535	0.385	0.046	10.105	-0.042	0.000	0.534
1.536	0.385	0.096	10.105	0.025	0.000	0.814
1.537	0.388	0.180	10.105	0.127	0.263	1.068
1.538	0.388	0.190	10.105	0.263	0.534	1.076
1.539	0.388	0.190	10.105	0.263	0.805	1.076
1.540	0.388	0.190	10.105	0.127	0.805	1.076
1.541	0.388	0.190	10.105	0.025	0.534	1.076
1.542	0.385	0.190	10.105	0.000	0.263	1.076
1.543	0.385	0.190	10.105	0.025	0.263	1.076
1.544	0.382	0.096	10.105	0.000	0.263	0.814
1.545	0.382	0.096	10.105	0.000	0.263	0.814
1.546	0.382	0.093	10.105	0.000	0.263	0.526
1.547	0.382	0.093	10.105	0.000	0.263	0.526
1.548	0.382	0.096	10.105	0.000	0.263	0.526
1.549	0.382	0.096	10.105	0.000	0.263	0.526
1.550	0.382	0.096	10.105	0.025	0.534	0.814
1.551	0.382	0.190	10.105	0.127	0.534	1.076
1.552	0.382	0.190	10.105	0.263	0.805	1.076
1.553	0.382	0.190	10.105	0.263	0.805	1.076
1.554	0.382	0.190	10.105	0.263	0.805	1.076
1.555	0.382	0.190	10.105	0.263	0.805	1.076
1.556	0.382	0.190	10.105	0.263	1.076	1.076
1.557	0.286	0.190	10.105	0.263	1.076	1.076
1.558	0.286	0.190	10.117	0.263	1.212	1.076
1.559	0.286	0.190	10.131	0.263	1.492	1.076
1.560	0.286	0.190	10.131	0.263	1.212	1.076
1.561	0.286	0.142	10.131	0.263	1.212	1.076
1.562	0.286	0.190	10.131	0.263	1.492	1.076
1.563	0.286	0.142	10.131	0.263	1.212	1.076
1.564	0.286	0.142	10.131	0.059	1.076	1.076
1.565	0.286	0.096	10.131	0.059	0.805	0.814
1.566	0.286	0.096	10.131	0.059	0.534	0.814
1.567	0.286	0.096	10.131	0.059	0.263	0.814
1.568	0.382	0.142	10.131	0.263	0.534	1.076
1.569	0.382	0.142	10.131	0.263	0.534	1.076
1.570	0.382	0.142	10.117	0.263	0.534	1.076
1.571	0.385	0.142	10.117	0.263	0.805	1.076
1.572	0.385	0.096	10.105	0.068	0.509	0.814
1.573	0.385	0.096	10.105	0.068	0.509	1.076
1.574	0.385	0.096	10.105	0.059	0.509	0.534
1.575	0.385	0.096	10.105	0.068	0.805	1.076
1.576	0.385	0.142	10.105	0.263	1.051	1.076
1.577	0.385	0.190	10.105	0.263	1.492	1.076
1.578	0.385	0.190	10.105	0.509	1.619	1.076
1.579	0.385	0.190	10.105	0.509	1.619	1.076
1.580	0.382	0.142	10.105	0.263	1.619	1.076
1.581	0.382	0.096	10.105	0.263	1.619	0.542
1.582	0.334	0.096	10.105	0.509	1.619	0.542
1.583	0.334	0.142	10.131	0.534	1.619	1.051
1.584	0.334	0.142	10.131	0.534	1.619	1.051
1.585	0.192	0.142	10.131	0.509	1.619	0.542
1.586	0.192	0.096	10.131	0.263	1.619	0.534
1.587	0.192	0.096	10.131	0.263	1.492	0.534
1.588	0.192	0.096	10.131	0.263	1.492	0.534
1.589	0.192	0.096	10.131	0.263	1.492	0.534
1.590	0.192	0.094	10.131	0.263	1.288	0.526
1.591	0.192	0.094	10.131	0.263	1.288	0.526
1.592	0.334	0.094	10.131	0.263	1.288	0.526
1.593	0.334	0.093	10.131	0.263	1.076	0.263
1.594	0.334	0.093	10.131	0.263	1.076	0.263
1.595	0.334	0.046	10.105	0.127	1.076	0.263
1.596	0.334	0.022	9.963	0.068	1.051	0.127
1.597	0.380	0.046	9.963	0.127	1.051	0.263
1.598	0.380	0.046	9.963	0.127	1.051	0.263
1.599	0.380	0.046	9.963	0.127	1.051	0.263
1.600	0.380	0.022	9.963	0.068	1.051	0.127
1.601	0.380	0.022	9.963	0.059	1.051	0.068
1.602	0.380	0.012	9.963	0.000	1.051	0.068
1.603	0.380	0.022	9.963	0.059	1.076	0.068
1.604	0.380	0.022	9.963	0.068	1.288	0.127
1.605	0.380	0.046	9.963	0.127	1.322	0.263
1.606	0.380	0.022	9.963	0.068	1.288	0.127
1.607	0.380	0.022	9.963	0.068	1.288	0.127
1.608	0.359	0.022	9.963	0.059	1.076	0.068
1.609	0.334	0.012	9.963	0.000	1.051	0.068
1.610	0.287	0.000	9.963	0.000	1.051	-0.008
1.611	0.287	0.012	9.963	0.000	1.051	0.068
1.612	0.287	0.000	9.963	0.000	0.509	-0.008
1.613	0.287	0.012	9.963	0.000	0.509	0.068
1.614	0.287	0.012	9.963	0.000	0.509	0.068
1.615	0.287	0.004	9.963	0.000	0.509	0.025
1.616	0.287	0.004	9.963	0.000	0.509	0.025
1.617	0.287	0.004	9.963	0.000	0.509	0.025
1.618	0.287	0.004	9.963	0.000	0.509	0.025
1.619	0.287	0.000	9.963	-0.017	0.509	-0.008
1.620	0.287	0.000	9.963	-0.059	0.509	-0.008
1.621	0.287	0.004	9.963	-0.059	0.509	0.025
1.622	0.334	0.022	9.963	-0.017	1.076	0.068
1.623	0.359	0.022	9.963	-0.017	1.076	0.068
1.624	0.359	0.022	9.963	-0.017	1.076	0.127
1.625	0.359	0.022	9.963	-0.017	1.076	0.127
1.626	0.359	0.022	9.963	-0.017	1.076	0.127
1.627	0.359	0.022	9.963	-0.017	1.076	0.127
1.628	0.359	0.022	9.963	-0.017	1.076	0.127
1.629	0.359	0.022	9.963	-0.017	1.076	0.127
1.630	0.359	0.022	9.963	-0.059	1.076	0.068
1.631	0.359	0.022	9.963	-0.059	1.076	0.068
1.632	0.359	0.004	9.963	-0.076	1.076	0.025
1.633	0.359	0.004	9.963	-0.076	1.076	0.025
1.634	0.380	0.022	9.963	-0.059	1.076	0.068
1.635	0.382	0.022	9.963	-0.017	1.076	0.068
1.636	0.527	0.022	9.968	-0.017	1.110	0.127
1.637	0.527	0.022	9.968	-0.017	1.110	0.127
1.638	0.527	0.022	9.968	-0.017	1.110	0.127
1.639	0.527	0.022	9.968	-0.017	1.110	0.127
1.640	0.527	0.046	9.968	-0.008	1.110	0.263
1.641	0.527	0.084	9.968	-0.008	1.322	0.475
1.642	0.527	0.093	9.968	-0.008	1.627	0.526
1.643	0.527	0.093	9.968	-0.008	1.627	0.526
1.644	0.382	0.093	9.968	-0.008	1.322	0.526
1.645	0.382	0.093	9.968	0.263	1.322	0.526
1.646	0.527	0.142	9.974	0.263	1.627	0.534
1.647	0.527	0.142	9.974	0.263	1.627	0.534
1.648	0.527	0.093	9.974	0.263	1.627	0.534
1.649	0.527	0.093	9.974	0.263	1.627	0.534
1.650	0.527	0.093	9.974	0.263	1.627	0.534
1.651	0.527	0.093	9.974	0.263	2.102	0.534
1.652	0.527	0.093	9.974	0.263	2.102	0.534
1.653	0.527	0.093	9.974	0.263	2.102	0.534
1.654	0.527	0.093	9.974	0.263	1.627	0.526
1.655	0.527	0.093	9.974	0.263	1.110	0.526
1.656	0.527	0.093	9.974	0.263	1.110	0.526
1.657	0.527	0.093	9.974	0.263	1.110	0.526
1.658	0.527	0.093	9.968	0.263	1.110	0.526
1.659	0.563	0.093	9.968	0.263	1.110	0.534
1.660	0.563	0.093	9.968	0.263	1.110	0.534
1.661	0.563	0.093	9.968	0.263	1.110	0.526
1.662	0.573	0.093	9.968	0.263	1.110	0.526
1.663	0.573	0.084	9.968	0.203	1.110	0.526
1.664	0.573	0.084	9.968	0.059	1.110	0.475
1.665	0.573	0.084	9.968	0.203	1.627	0.526
1.666	0.573	0.084	9.968	0.203	1.627	0.526
1.667	0.573	0.093	9.968	0.263	2.102	0.526
1.668	0.573	0.084	9.968	0.203	2.102	0.526
1.669	0.573	0.084	9.968	0.203	2.136	0.526
1.670	0.527	0.084	9.968	0.203	2.136	0.526
1.671	0.527	0.093	9.974	0.263	2.136	0.526
1.672	0.527	0.093	10.345	0.263	2.136	0.542
1.673	0.214	0.084	10.345	0.203	2.136	0.526
1.674	0.214	0.084	10.345	0.203	2.136	0.475
1.675	0.214	0.025	10.345	0.059	1.890	0.144
1.676	0.214	0.025	10.345	0.059	1.890	0.144
1.677	0.214	0.025	10.345	0.059	1.890	0.144
1.678	0.214	0.010	10.345	0.000	1.627	0.136
1.679	0.214	0.025	10.345	0.059	1.627	0.144
1.680	0.214	0.042	10.345	0.203	1.890	0.237
1.681	0.214	0.084	10.490	0.509	1.890	0.475
1.682	0.214	0.084	10.345	0.509	1.890	0.475
1.683	0.214	0.042	9.974	0.203	1.890	0.237
1.684	0.214	0.042	9.864	0.203	1.890	0.237
1.685	0.214	0.042	9.864	0.203	1.890	0.237
1.686	0.214	0.042	9.772	0.203	1.627	0.237
1.687	0.214	0.025	9.772	0.059	1.627	0.144
1.688	0.214	0.010	9.772	0.051	1.619	0.144
1.689	0.214	0.004	9.772	0.000	1.085	0.136
1.690	0.214	0.000	9.772	0.000	1.619	0.059
1.691	0.190	0.000	9.772	0.000	0.271	0.034
1.692	0.190	0.000	9.772	-0.008	0.271	0.025
1.693	0.190	0.000	9.772	-0.008	1.619	0.025
1.694	0.214	0.000	9.864	0.000	1.653	0.034
1.695	0.190	0.000	9.974	0.000	1.653	0.034
1.696	0.190	0.000	10.335	-0.008	1.653	0.025
1.697	0.168	0.000	10.335	-0.008	1.653	0.025
1.698	0.168	0.000	10.335	0.000	1.653	0.034
1.699	0.168	0.004	10.335	0.000	1.653	0.059
1.700	0.168	0.000	10.335	0.000	1.619	0.034
1.701	0.168	0.004	10.335	0.000	1.619	0.059
1.702	0.168	0.004	10.335	0.000	1.619	0.144
1.703	0.168	0.000	10.335	0.000	0.271	0.034
1.704	0.190	0.004	10.335	0.000	1.619	0.144
1.705	0.190	0.001	10.335	0.000	1.619	0.034
1.706	0.190	0.004	10.335	0.025	1.619	0.144
1.707	0.190	0.001	9.864	0.025	1.619	0.034
1.708	0.382	0.004	9.772	0.051	1.619	0.144
1.709	0.382	0.025	9.556	0.051	1.619	0.144
1.710	0.383	0.025	9.556	0.051	1.619	0.144
1.711	0.383	0.025	9.556	0.051	1.619	0.144
1.712	0.383	0.025	9.556	0.051	1.619	0.237
1.713	0.383	0.025	9.556	0.051	1.619	0.237
1.714	0.383	0.042	9.556	0.051	1.619	0.407
1.715	0.383	0.025	9.556	0.025	1.085	0.237
1.716	0.383	0.025	9.556	0.025	1.619	0.237
1.717	0.383	0.025	10.335	0.025	1.619	0.237
1.718	0.383	0.042	10.335	0.025	1.619	0.407
1.719	0.382	0.042	10.335	0.025	1.619	0.407
1.720	0.382	0.042	10.335	0.025	1.653	0.407
1.721	0.190	0.042	10.335	0.025	1.653	0.407
1.722	0.190	0.042	10.335	0.025	1.653	0.407
1.723	0.190	0.090	10.335	0.025	1.653	0.475
1.724	0.190	0.042	10.335	-0.008	1.619	0.407
1.725	0.190	0.042	10.335	-0.008	1.085	0.407
1.726	0.190	0.042	10.335	-0.008	1.068	0.237
1.727	0.190	0.042	10.335	-0.017	0.949	0.237
1.728	0.190	0.042	10.335	-0.017	1.051	0.407
1.729	0.190	0.090	10.335	-0.017	1.051	0.526
1.730	0.168	0.042	10.335	-0.034	0.949	0.407
1.731	0.289	0.036	9.965	-0.076	0.949	0.237
1.732	0.359	0.036	9.965	-0.076	0.949	0.237
1.733	0.382	0.042	9.965	-0.076	0.949	0.407
1.734	0.382	0.036	9.965	-0.136	0.949	0.237
1.735	0.382	0.042	9.965	-0.076	1.051	0.407
1.736	0.382	0.036	9.965	-0.136	0.949	0.237
1.737	0.382	0.042	9.965	-0.076	1.051	0.407
1.738	0.382	0.042	9.965	-0.076	1.051	0.237
1.739	0.382	0.090	9.965	-0.034	1.068	0.407
1.740	0.382	0.090	9.965	-0.017	1.051	0.407
1.741	0.383	0.094	9.965	-0.017	1.068	0.526
1.742	0.383	0.094	9.965	-0.017	1.051	0.526
1.743	0.383	0.142	9.965	-0.008	1.051	0.805
1.744	0.383	0.142	9.965	-0.008	1.051	0.805
1.745	0.406	0.142	9.965	-0.008	1.051	0.805
1.746	0.406	0.142	9.965	-0.008	1.051	0.814
1.747	0.406	0.142	9.965	-0.008	1.051	0.814
1.748	0.406	0.094	9.965	-0.008	1.051	0.805
1.749	0.406	0.094	9.965	-0.008	1.051	0.805
1.750	0.406	0.142	9.965	0.000	1.068	0.805
1.751	0.406	0.142	9.965	0.000	1.068	0.805
1.752	0.406	0.142	9.965	0.000	1.068	0.805
1.753	0.406	0.142	9.965	0.000	1.068	0.805
1.754	0.406	0.142	9.965	0.000	1.051	0.805
1.755	0.406	0.144	9.965	0.000	1.051	0.814
1.756	0.383	0.142	9.965	-0.008	1.051	0.805
1.757	0.406	0.144	9.986	-0.008	1.068	0.814
1.758	0.406	0.142	9.986	-0.008	1.068	0.814
1.759	0.406	0.142	9.986	-0.008	1.051	0.814
1.760	0.406	0.142	9.986	-0.008	1.051	0.814
1.761	0.406	0.142	9.986	-0.008	1.051	0.814
1.762	0.406	0.144	9.986	0.000	1.068	1.017
1.763	0.406	0.144	9.986	0.059	1.068	1.051
1.764	0.406	0.144	9.986	0.059	1.051	1.051
1.765	0.406	0.144	9.986	0.059	1.051	1.051
1.766	0.406	0.186	9.986	0.263	1.051	1.051
1.767	0.406	0.144	9.965	0.059	1.051	1.051
1.768	0.406	0.186	9.965	0.263	1.051	1.051
1.769	0.478	0.186	9.965	0.263	1.051	1.076
1.770	0.478	0.190	9.965	0.263	1.051	1.076
1.771	0.478	0.186	9.965	0.263	1.051	1.076
1.772	0.478	0.186	9.965	0.068	1.051	1.051
1.773	0.478	0.142	9.965	0.068	1.051	1.051
1.774	0.478	0.142	9.965	0.068	1.348	1.051
1.775	0.478	0.186	9.986	0.263	2.102	1.051
1.776	0.478	0.186	9.986	0.263	2.153	1.076
1.777	0.478	0.186	9.986	0.263	2.153	1.076
1.778	0.478	0.142	9.986	0.263	2.153	1.051
1.779	0.478	0.100	9.986	0.068	2.153	1.051
1.780	0.478	0.100	9.986	0.068	2.153	1.051
1.781	0.478	0.142	10.248	0.263	2.153	1.076
1.782	0.478	0.142	10.248	0.263	2.153	1.076
1.783	0.478	0.142	10.323	0.263	2.161	1.076
1.784	0.478	0.186	10.323	0.263	2.161	1.076
1.785	0.478	0.142	10.323	0.263	2.161	1.076
1.786	0.478	0.186	10.323	0.263	2.161	1.076
1.787	0.478	0.142	10.323	0.263	2.161	1.076
1.788	0.478	0.186	10.323	0.263	2.161	1.076
1.789	0.478	0.142	10.323	0.263	2.161	1.076
1.790	0.478	0.186	10.323	0.263	2.161	1.076
1.791	0.478	0.190	10.323	0.509	2.161	1.076
1.792	0.669	0.190	10.323	0.534	2.195	1.085
1.793	0.478	0.190	10.323	0.534	2.161	1.085
1.794	0.383	0.190	10.248	0.509	2.161	1.076
1.795	0.371	0.186	9.986	0.263	2.153	1.076
1.796	0.371	0.100	9.963	0.263	2.102	1.051
1.797	0.371	0.094	9.963	0.263	2.102	0.551
1.798	0.371	0.100	9.963	0.263	2.102	1.051
1.799	0.371	0.100	9.963	0.263	2.102	1.051
1.800	0.371	0.100	9.963	0.220	2.102	1.051
1.801	0.371	0.094	9.963	0.068	2.102	0.551
1.802	0.371	0.094	9.963	0.068	2.102	0.551
1.803	0.371	0.100	9.963	0.220	2.102	0.805
1.804	0.371	0.100	9.963	0.220	2.102	0.805
1.805	0.371	0.100	9.963	0.220	2.136	0.805
1.806	0.371	0.100	9.963	0.220	2.136	0.805
1.807	0.371	0.094	9.963	0.119	2.102	0.551
1.808	0.371	0.094	9.963	0.119	2.102	0.534
1.809	0.371	0.084	9.963	0.119	2.102	0.534
1.810	0.371	0.084	9.963	0.068	2.102	0.526
1.811	0.371	0.094	9.963	0.068	2.102	0.534
1.812	0.371	0.084	9.963	0.059	2.102	0.526
1.813	0.371	0.084	9.963	0.025	2.102	0.475
1.814	0.371	0.094	9.963	0.025	2.102	0.526
1.815	0.371	0.094	9.963	0.025	2.102	0.526
1.816	0.371	0.084	9.963	0.000	1.356	0.475
1.817	0.287	0.045	9.963	-0.008	1.085	0.263
1.818	0.286	0.042	9.963	-0.008	1.085	0.263
1.819	0.286	0.024	9.782	-0.068	1.085	0.237
1.820	0.286	0.022	9.770	-0.136	1.085	0.000
1.821	0.286	0.000	9.770	-0.212	1.085	-0.008
1.822	0.286	-0.012	9.770	-0.271	1.085	-0.008
1.823	0.287	0.000	9.770	-0.212	1.085	0.000
1.824	0.287	0.000	9.770	-0.212	1.085	0.000
1.825	0.287	0.000	9.770	-0.212	1.085	0.000
1.826	0.287	0.000	9.770	-0.271	1.085	0.000
1.827	0.287	0.000	9.770	-0.271	1.085	0.000
1.828	0.287	0.022	9.770	-0.212	1.212	0.263
1.829	0.287	0.024	9.770	-0.136	1.212	0.263
1.830	0.287	0.045	9.770	-0.008	1.356	0.475
1.831	0.335	0.045	9.770	-0.008	1.619	0.475
1.832	0.335	0.094	9.772	-0.008	1.619	0.526
1.833	0.335	0.094	9.772	-0.008	1.356	0.526
1.834	0.335	0.094	9.773	-0.008	1.356	0.526
1.835	0.335	0.094	9.773	-0.008	1.356	0.534
1.836	0.335	0.094	9.773	-0.008	1.212	0.534
1.837	0.335	0.094	9.773	-0.008	1.212	0.534
1.838	0.335	0.094	9.772	-0.008	1.144	0.534
1.839	0.335	0.094	9.772	-0.068	1.144	0.534
1.840	0.335	0.094	9.772	-0.136	1.085	0.526
1.841	0.335	0.094	9.772	-0.136	1.085	0.526
1.842	0.335	0.045	9.772	-0.271	1.085	0.263
1.843	0.335	0.084	9.772	-0.271	1.076	0.509
1.844	0.335	0.084	9.772	-0.483	1.068	0.509
1.845	0.377	0.094	9.772	-0.136	1.076	0.526
1.846	0.377	0.094	9.772	-0.136	1.085	0.534
1.847	0.383	0.094	9.772	-0.068	1.085	0.534
1.848	0.383	0.094	9.772	-0.136	1.085	0.534
1.849	0.383	0.094	9.772	-0.483	1.076	0.526
1.850	0.383	0.084	9.772	-0.542	1.076	0.526
1.851	0.383	0.094	9.772	-0.483	1.076	0.534
1.852	0.383	0.084	9.772	-0.542	1.068	0.526
1.853	0.383	0.084	9.772	-0.542	1.076	0.526
1.854	0.383	0.045	9.772	-0.542	1.068	0.509
1.855	0.383	0.045	9.772	-0.542	0.542	0.509
1.856	0.383	0.022	9.772	-0.551	0.542	0.263
1.857	0.377	0.022	9.770	-0.822	0.542	0.263
1.858	0.335	0.084	9.772	-0.822	0.542	0.509
1.859	0.287	0.084	9.772	-0.551	0.542	0.509
1.860	0.287	0.084	9.772	-0.551	0.542	0.509
1.861	0.287	0.084	9.772	-0.551	0.542	0.509
1.862	0.287	0.084	9.772	-0.551	0.542	0.509
1.863	0.287	0.094	9.772	-0.542	1.068	0.534
1.864	0.287	0.084	9.772	-0.551	0.542	0.509
1.865	0.287	0.094	9.772	-0.542	0.542	0.526
1.866	0.287	0.094	9.772	-0.542	0.534	0.526
1.867	0.335	0.094	9.772	-0.542	1.068	0.534
1.868	0.377	0.094	9.772	-0.407	1.076	0.534
1.869	0.377	0.094	9.772	-0.127	1.076	0.542
1.870	0.371	0.094	9.772	-0.127	1.076	0.542
1.871	0.371	0.094	9.772	-0.127	1.068	0.542
1.872	0.377	0.094	9.772	-0.127	1.068	0.542
1.873	0.377	0.094	9.772	-0.280	1.068	0.534
1.874	0.377	0.094	9.772	-0.280	0.534	0.534
1.875	0.377	0.094	9.772	-0.280	0.534	0.534
1.876	0.377	0.094	9.772	-0.127	0.534	0.542
1.877	0.377	0.094	9.772	-0.068	0.534	0.542
1.878	0.377	0.094	9.772	-0.068	0.534	0.542
1.879	0.377	0.094	9.772	-0.068	0.534	0.542
1.880	0.377	0.094	9.772	-0.068	0.534	0.542
1.881	0.371	0.094	9.772	-0.068	0.526	0.534
1.882	0.371	0.094	9.772	-0.068	0.526	0.534
1.883	0.287	0.084	9.772	-0.127	0.526	0.526
1.884	0.192	0.046	9.770	-0.280	0.526	0.509
1.885	0.192	0.022	9.770	-0.407	0.475	0.263
1.886	0.192	0.009	9.770	-0.407	0.475	0.263
1.887	0.192	0.022	9.770	-0.407	0.475	0.263
1.888	0.192	0.022	9.770	-0.407	0.407	0.263
1.889	0.192	0.009	9.770	-0.542	0.407	0.263
1.890	0.192	0.022	9.770	-0.407	0.407	0.263
1.891	0.192	0.004	9.770	-0.542	0.254	0.263
1.892	0.192	0.004	9.770	-0.542	0.254	0.263
1.893	0.192	0.004	9.770	-0.542	0.254	0.127
1.894	0.192	0.018	9.770	-0.407	0.254	0.263
1.895	0.192	0.018	9.770	-0.407	0.254	0.263
1.896	0.192	0.004	9.673	-0.407	0.254	0.127
1.897	0.192	0.004	9.673	-0.407	0.254	0.127
1.898	0.192	0.018	9.673	-0.280	0.254	0.263
1.899	0.192	0.022	9.673	-0.280	0.407	0.263
1.900	0.192	0.022	9.673	-0.271	0.407	0.263
1.901	0.192	0.022	9.673	-0.280	0.407	0.263
1.902	0.192	0.022	9.673	-0.271	0.407	0.263
1.903	0.192	0.022	9.673	-0.280	0.407	0.263
1.904	0.192	0.022	9.673	-0.280	0.407	0.263
1.905	0.192	0.022	9.673	-0.407	0.254	0.127
1.906	0.192	0.022	9.673	-0.280	0.254	0.263
1.907	0.192	0.022	9.772	-0.271	0.254	0.263
1.908	0.144	0.022	9.772	-0.271	0.254	0.263
1.909	0.144	0.022	9.864	-0.136	0.407	0.263
1.910	0.287	0.046	9.915	-0.136	0.534	0.263
1.911	0.144	0.022	9.915	-0.136	0.534	0.263
1.912	0.144	0.046	9.915	-0.136	0.534	0.263
1.913	0.144	0.046	9.915	-0.136	0.534	0.263
1.914	0.144	0.046	9.915	-0.136	0.534	0.526
1.915	0.144	0.046	9.915	-0.136	0.805	0.542
1.916	0.144	0.046	9.915	-0.136	0.805	0.542
1.917	0.144	0.094	9.915	-0.136	0.805	0.949
1.918	0.144	0.094	9.915	-0.136	0.805	0.949
1.919	0.144	0.093	9.915	-0.136	0.805	0.263
1.920	0.141	0.093	9.915	-0.136	0.534	0.263
1.921	0.141	0.093	9.957	-0.136	0.805	0.263
1.922	0.094	0.093	9.957	-0.136	0.805	0.263
1.923	0.141	0.094	9.965	-0.136	0.805	0.949
1.924	0.141	0.142	9.974	-0.110	1.483	0.949
1.925	0.141	0.094	9.974	-0.136	1.483	0.271
1.926	0.141	0.093	9.974	-0.136	0.805	0.263
1.927	0.141	0.093	9.974	-0.271	0.534	0.263
1.928	0.141	0.046	9.965	-0.271	0.534	0.263
1.929	0.141	0.022	9.965	-0.271	0.407	0.127
1.930	0.141	0.022	9.965	-0.305	0.407	0.127
1.931	0.141	0.022	9.965	-0.305	0.407	0.127
1.932	0.141	0.022	9.965	-0.551	0.407	0.102
1.933	0.144	0.022	9.974	-0.305	0.534	0.127
1.934	0.144	0.022	9.974	-0.305	0.534	0.127
1.935	0.144	0.046	9.974	-0.271	0.534	0.263
1.936	0.144	0.046	9.974	-0.305	0.534	0.263
1.937	0.144	0.046	9.974	-0.305	0.534	0.127
1.938	0.144	0.022	9.974	-0.542	0.534	0.102
1.939	0.141	0.022	9.974	-0.542	0.534	0.102
1.940	0.141	0.018	9.974	-0.551	0.534	-0.008
1.941	0.141	0.018	9.974	-0.542	0.534	-0.008
1.942	0.141	0.018	9.974	-0.542	0.805	-0.008
1.943	0.141	0.022	9.974	-0.534	1.085	-0.008
1.944	0.141	0.022	9.974	-0.542	1.085	-0.008
1.945	0.141	0.022	9.974	-0.542	1.085	-0.008
1.946	0.094	0.022	9.974	-0.542	0.805	-0.008
1.947	-0.001	-0.001	9.974	-0.542	0.805	-0.008
1.948	-0.073	-0.001	9.974	-0.542	0.805	-0.008
1.949	-0.073	-0.006	9.974	-0.542	0.805	-0.008
1.950	-0.073	-0.013	9.974	-0.551	0.805	-0.034
1.951	-0.073	-0.019	9.974	-0.551	0.805	-0.212
1.952	-0.073	-0.048	9.974	-0.958	0.534	-0.271
1.953	-0.073	-0.019	9.974	-0.958	0.271	-0.212
1.954	-0.073	-0.019	9.974	-0.958	0.271	-0.212
1.955	-0.073	-0.019	9.974	-0.958	0.271	-0.212
1.956	-0.073	-0.019	9.974	-1.076	0.271	-0.212
1.957	-0.001	-0.019	9.974	-1.076	0.534	-0.212
1.958	-0.001	-0.019	9.974	-1.076	0.534	-0.212
1.959	-0.001	-0.019	9.965	-1.076	0.271	-0.212
1.960	-0.001	-0.019	9.866	-1.076	0.271	-0.212
1.961	0.214	-0.013	9.866	-0.958	0.271	-0.034
1.962	0.214	-0.013	9.866	-0.958	0.534	-0.034
1.963	0.214	-0.013	9.866	-0.958	0.271	-0.034
1.964	0.214	-0.013	9.866	-0.958	0.237	-0.034
1.965	0.214	-0.013	9.866	-0.958	0.237	-0.034
1.966	0.214	-0.013	9.866	-0.814	0.237	-0.034
1.967	0.214	-0.013	9.866	-0.814	0.237	-0.034
1.968	0.214	-0.013	9.866	-0.814	0.237	-0.034
1.969	0.214	-0.019	9.866	-0.814	0.237	-0.212
1.970	0.430	-0.013	9.965	-0.542	0.271	-0.034
1.971	0.430	-0.013	9.866	-0.542	0.271	-0.034
1.972	0.430	-0.013	9.866	-0.542	0.271	-0.034
1.973	0.214	-0.013	9.866	-0.542	0.271	-0.034
1.974	0.214	-0.019	9.866	-0.542	0.271	-0.212
1.975	0.214	-0.019	9.866	-0.542	0.237	-0.212
1.976	0.214	-0.013	9.866	-0.542	0.237	-0.068
1.977	0.214	-0.013	9.866	-0.542	0.746	-0.068
1.978	0.214	-0.006	10.155	-0.534	1.076	-0.034
1.979	0.214	-0.006	10.155	-0.534	1.076	-0.034
1.980	0.430	-0.001	10.155	-0.517	1.085	-0.008
1.981	0.430	-0.001	10.155	-0.517	1.085	-0.008
1.982	0.430	0.000	10.155	-0.483	1.085	-0.008
1.983	0.214	-0.001	9.866	-0.517	1.076	-0.008
1.984	0.430	0.000	9.963	-0.483	1.076	-0.008
1.985	0.430	-0.001	9.963	-0.483	1.076	-0.008
1.986	0.430	0.000	9.963	-0.271	1.076	0.000
1.987	0.430	0.012	9.963	-0.263	1.076	0.000
1.988	0.430	0.012	9.963	-0.263	1.076	0.000
1.989	0.573	0.012	9.963	-0.263	1.076	0.000
1.990	0.573	0.022	9.963	-0.136	1.076	0.127
1.991	0.573	0.022	9.963	-0.008	1.076	0.127
1.992	0.573	0.022	9.963	0.000	1.076	0.127
1.993	0.430	0.022	9.963	-0.008	1.051	0.127
1.994	0.430	0.022	9.963	0.000	1.051	0.127
1.995	0.430	0.022	9.963	-0.008	1.051	0.127
1.996	0.430	0.022	10.155	0.000	1.076	0.127
1.997	0.430	0.022	10.201	0.025	1.076	0.127
1.998	0.430	0.046	10.201	0.059	1.076	0.263
1.999	0.430	0.046	10.201	0.059	1.076	0.475
[truncated: 109,501 more rows]
