# Supplementary material for: Dataset on powered two wheelers fall and critical events detection
Source: Data Brief. 2019 Mar 16;23:103828. doi: 10.1016/j.dib.2019.103828 (PMC6660605; doi:10.1016/j.dib.2019.103828)
Supplement: Multimedia component 2 [file mmc2.zip › Extreme manoeuvres/Much degraded track/Much degraded track.csv]

time(s)	Ax(m/s�)	Ay(m/s�)	Az(m/s�)	Rx(�/s)	Ry.(�/s)	Rz(�/s)
0.001	0.000	0.000	0.000	0.000	0.000	0.000
0.002	0.000	0.000	0.000	0.000	0.000	0.000
0.003	0.000	0.000	0.000	0.000	0.000	0.000
0.004	0.000	0.000	0.000	0.000	0.000	0.000
0.005	0.000	0.000	0.000	0.000	0.000	0.000
0.006	0.000	0.000	0.000	0.000	0.000	0.000
0.007	0.000	0.000	0.000	0.000	0.000	0.000
0.008	0.000	0.000	0.000	0.000	0.000	0.000
0.009	0.000	0.000	0.000	0.000	0.000	0.000
0.010	0.000	0.000	0.000	0.000	0.000	0.000
0.011	0.000	0.000	0.000	0.000	0.000	0.000
0.012	0.000	0.000	0.000	0.000	0.000	0.000
0.013	0.000	0.000	0.000	0.000	0.000	0.000
0.014	0.000	0.000	0.000	0.000	0.000	0.000
0.015	0.000	0.000	0.000	0.000	0.000	0.000
0.016	0.000	0.000	0.000	0.000	0.000	0.000
0.017	0.000	0.000	0.000	0.000	0.000	0.000
0.018	0.000	0.000	0.000	0.000	0.000	0.000
0.019	0.000	0.000	0.000	0.000	0.000	0.000
0.020	0.000	0.000	0.000	0.000	0.000	0.000
0.021	0.000	0.000	0.000	0.000	0.000	0.000
0.022	0.000	0.000	0.000	0.000	0.000	0.000
0.023	0.000	0.000	0.000	0.000	0.000	0.000
0.024	0.000	0.000	0.000	0.000	0.000	0.000
0.025	0.000	0.000	7.329	0.000	0.000	0.000
0.026	0.000	0.000	7.968	0.000	0.000	0.000
0.027	0.000	0.000	8.716	0.000	0.000	0.000
0.028	0.000	0.000	8.790	0.000	0.000	0.000
0.029	0.000	0.000	8.808	0.000	0.000	0.000
0.030	0.000	0.000	8.812	0.000	0.000	0.000
0.031	0.000	0.000	8.909	0.000	0.000	0.000
0.032	0.000	0.000	8.909	0.000	0.000	0.000
0.033	0.000	0.000	9.197	0.000	0.000	0.000
0.034	0.000	0.000	9.243	0.000	0.000	0.000
0.035	0.000	0.000	9.387	0.000	0.263	0.000
0.036	0.000	0.000	9.388	0.000	0.263	0.000
0.037	0.000	0.000	9.580	0.000	0.263	0.000
0.038	0.000	0.000	9.580	0.000	0.263	0.000
0.039	0.000	0.000	9.582	0.000	0.263	0.000
0.040	0.000	0.000	9.603	0.000	0.263	0.000
0.041	0.000	0.000	9.698	0.000	0.263	0.000
0.042	0.000	0.000	9.772	0.000	0.263	0.000
0.043	0.000	0.000	9.820	0.000	0.263	0.000
0.044	0.010	0.000	9.963	0.000	0.263	0.000
0.045	0.094	0.000	9.963	0.000	0.263	0.000
0.046	0.382	0.004	9.963	0.000	0.263	0.025
0.047	0.383	0.004	9.963	0.000	0.263	0.025
0.048	0.431	0.004	9.963	0.000	0.263	0.025
0.049	0.478	0.004	9.963	0.000	0.263	0.025
0.050	0.479	0.004	9.963	0.000	0.263	0.025
0.051	0.479	0.010	9.963	0.008	0.398	0.025
0.052	0.479	0.021	9.963	0.008	0.398	0.271
0.053	0.483	0.070	9.963	0.025	0.475	0.475
0.054	0.479	0.021	9.963	0.008	0.398	0.271
0.055	0.478	0.010	9.963	0.000	0.398	0.025
0.056	0.479	0.021	9.963	0.000	0.398	0.025
0.057	0.479	0.070	9.962	0.000	0.398	0.237
0.058	0.483	0.072	9.963	0.008	0.475	0.271
0.059	0.483	0.072	9.963	0.000	0.475	0.271
0.060	0.483	0.070	9.963	0.000	0.475	0.237
0.061	0.483	0.072	9.963	0.000	0.475	0.237
0.062	0.483	0.072	9.963	-0.008	0.526	0.237
0.063	0.483	0.084	9.968	0.000	0.602	0.271
0.064	0.483	0.090	9.968	0.000	1.068	0.271
0.065	0.483	0.090	9.968	-0.008	1.068	0.271
0.066	0.483	0.090	9.968	-0.008	1.068	0.271
0.067	0.483	0.072	9.968	-0.008	1.068	0.237
0.068	0.479	0.070	9.963	-0.008	0.602	0.025
0.069	0.479	0.072	9.968	-0.008	0.602	0.025
0.070	0.479	0.072	9.968	-0.008	0.602	0.000
0.071	0.479	0.072	9.968	-0.008	0.602	0.000
0.072	0.479	0.072	9.968	-0.008	0.542	0.000
0.073	0.479	0.072	9.968	-0.008	0.534	0.000
0.074	0.479	0.090	10.059	-0.008	0.542	0.025
0.075	0.394	0.072	10.059	-0.008	0.534	0.000
0.076	0.394	0.072	10.201	-0.008	0.534	0.000
0.077	0.383	0.010	10.201	-0.008	0.526	-0.008
0.078	0.383	0.010	10.059	-0.008	0.526	-0.008
0.079	0.383	0.010	10.059	-0.008	0.526	-0.008
0.080	0.394	0.010	10.059	-0.008	0.398	-0.008
0.081	0.394	0.000	10.059	-0.008	0.263	-0.034
0.082	0.394	-0.006	9.962	-0.034	0.263	-0.068
0.083	0.394	-0.006	9.957	-0.034	0.263	-0.068
0.084	0.394	-0.006	9.939	-0.136	0.263	-0.068
0.085	0.394	-0.006	9.939	-0.136	0.263	-0.068
0.086	0.479	-0.006	9.939	-0.034	0.263	-0.068
0.087	0.479	0.000	9.939	-0.008	0.263	-0.034
0.088	0.479	0.000	9.939	-0.008	0.263	-0.034
0.089	0.479	0.072	9.939	-0.008	0.263	-0.008
0.090	0.479	0.072	9.939	-0.008	0.534	-0.008
0.091	0.479	0.072	9.915	-0.008	0.534	-0.008
0.092	0.479	0.072	9.915	-0.008	0.542	-0.008
0.093	0.394	0.090	9.915	-0.008	0.602	0.000
0.094	0.383	0.072	9.915	-0.034	0.602	-0.008
0.095	0.382	0.072	9.939	-0.136	0.602	-0.008
0.096	0.382	0.072	9.957	-0.136	0.602	-0.008
0.097	0.382	0.090	9.960	-0.034	0.602	0.000
0.098	0.382	0.094	9.960	-0.008	0.814	0.237
0.099	0.382	0.096	9.960	0.034	1.068	0.534
0.100	0.382	0.096	9.960	0.034	1.068	0.534
0.101	0.382	0.094	9.960	0.034	0.814	0.237
0.102	0.382	0.094	9.960	0.034	0.814	0.237
0.103	0.382	0.090	9.960	0.034	0.602	0.119
0.104	0.382	0.090	9.960	0.034	0.602	0.119
0.105	0.382	0.094	9.960	0.034	0.814	0.237
0.106	0.382	0.096	9.960	0.271	0.814	0.534
0.107	0.383	0.096	9.957	0.271	0.814	0.534
0.108	0.382	0.094	9.915	0.034	0.814	0.119
0.109	0.383	0.096	9.915	0.271	0.814	0.534
0.110	0.383	0.096	9.867	0.271	0.542	0.534
0.111	0.383	0.094	9.867	0.271	0.542	0.534
0.112	0.478	0.096	9.867	0.534	0.542	0.542
0.113	0.478	0.094	9.867	0.271	0.534	0.534
0.114	0.478	0.042	9.867	0.068	0.534	0.119
0.115	0.478	0.042	9.867	0.263	0.534	0.119
0.116	0.478	0.042	9.867	0.263	0.534	0.119
0.117	0.478	0.042	9.867	0.263	0.534	0.119
0.118	0.478	0.042	9.915	0.263	0.534	0.119
0.119	0.383	0.021	9.915	0.127	0.534	0.068
0.120	0.383	0.042	9.957	0.263	0.534	0.119
0.121	0.383	0.042	9.957	0.263	0.534	0.119
0.122	0.383	0.021	9.957	0.127	0.263	0.068
0.123	0.383	0.021	9.960	0.127	0.534	0.068
0.124	0.383	0.001	9.957	0.068	0.059	0.051
0.125	0.394	0.021	9.957	0.127	0.534	0.068
0.126	0.394	0.021	9.939	0.068	0.059	0.068
0.127	0.478	0.022	9.939	0.068	0.059	0.119
0.128	0.478	0.021	9.939	0.059	0.059	0.068
0.129	0.478	0.001	9.939	0.034	0.034	0.051
0.130	0.478	0.021	9.939	0.059	0.059	0.068
0.131	0.527	0.021	9.939	0.059	0.059	0.068
0.132	0.563	0.022	9.939	0.068	0.534	0.119
0.133	0.563	0.022	9.939	0.068	0.534	0.119
0.134	0.563	0.022	9.960	0.068	0.534	0.119
0.135	0.573	0.036	9.960	0.127	0.534	0.127
0.136	0.563	0.036	9.960	0.127	0.534	0.127
0.137	0.563	0.036	9.960	0.127	0.534	0.127
0.138	0.563	0.042	9.965	0.263	0.814	0.203
0.139	0.563	0.042	9.965	0.263	0.814	0.203
0.140	0.563	0.042	9.965	0.263	0.949	0.203
0.141	0.563	0.094	10.058	0.534	1.068	0.534
0.142	0.563	0.094	10.058	0.534	0.949	0.203
0.143	0.563	0.042	10.058	0.534	0.534	0.127
0.144	0.563	0.094	10.058	0.534	0.534	0.203
0.145	0.573	0.094	10.058	0.534	0.534	0.203
0.146	0.573	0.042	9.965	0.534	0.534	0.127
0.147	0.573	0.042	9.939	0.534	0.534	0.127
0.148	0.573	0.042	9.939	0.534	0.534	0.127
0.149	0.563	0.036	9.939	0.263	0.534	0.127
0.150	0.573	0.036	9.939	0.263	0.534	0.127
0.151	0.575	0.036	9.939	0.263	0.534	0.127
0.152	0.575	0.022	9.939	0.127	0.509	0.068
0.153	0.575	0.022	9.939	0.127	0.509	0.068
0.154	0.665	0.036	9.939	0.127	0.534	0.127
0.155	0.665	0.022	9.939	0.102	0.534	0.068
0.156	0.665	0.022	10.058	0.102	0.534	0.068
0.157	0.575	0.022	10.058	0.102	0.509	0.068
0.158	0.665	0.036	10.105	0.127	0.509	0.127
0.159	0.575	0.036	10.105	0.127	0.509	0.127
0.160	0.575	0.042	10.159	0.263	0.534	0.127
0.161	0.575	0.036	10.159	0.263	0.534	0.127
0.162	0.573	0.036	10.159	0.263	0.534	0.127
0.163	0.573	0.036	10.159	0.263	0.509	0.127
0.164	0.573	0.094	10.159	0.534	0.534	0.203
0.165	0.573	0.094	10.159	0.534	0.509	0.509
0.166	0.573	0.094	10.159	0.534	0.509	0.509
0.167	0.573	0.094	10.159	0.534	0.509	0.509
0.168	0.575	0.094	10.159	0.534	0.542	0.534
0.169	0.665	0.132	10.105	0.534	0.542	0.534
0.170	0.665	0.094	10.058	0.534	0.542	0.534
0.171	0.665	0.094	10.058	0.534	0.542	0.509
0.172	0.719	0.094	10.058	0.534	1.076	0.534
0.173	0.719	0.094	10.005	0.534	1.076	0.534
0.174	0.771	0.094	10.005	0.534	1.076	0.534
0.175	0.719	0.094	10.005	0.534	0.542	0.509
0.176	0.719	0.094	10.005	0.534	1.076	0.534
0.177	0.665	0.094	10.005	0.534	1.076	0.534
0.178	0.665	0.094	10.005	0.534	1.144	0.534
0.179	0.621	0.094	10.005	0.534	1.560	0.534
0.180	0.575	0.094	10.005	0.526	1.560	0.509
0.181	0.573	0.094	10.005	0.526	1.144	0.509
0.182	0.572	0.093	10.058	0.203	1.144	0.254
0.183	0.383	0.045	10.245	0.102	1.144	0.127
0.184	0.383	0.093	10.245	0.127	1.144	0.254
0.185	0.377	0.093	10.245	0.127	1.144	0.254
0.186	0.377	0.093	10.245	0.127	1.144	0.254
0.187	0.377	0.093	10.245	0.127	1.076	0.254
0.188	0.377	0.045	10.245	0.102	1.076	0.127
0.189	0.377	0.045	10.245	0.000	0.542	0.127
0.190	0.377	0.022	10.005	-0.008	0.509	0.068
0.191	0.377	0.010	10.005	-0.008	0.127	0.025
0.192	0.383	0.010	10.005	-0.008	0.127	0.068
0.193	0.572	0.022	9.915	-0.008	0.127	0.068
0.194	0.575	0.022	9.915	-0.008	0.127	0.068
0.195	0.597	0.045	9.915	-0.008	0.127	0.127
0.196	0.597	0.093	9.915	-0.008	0.509	0.254
0.197	0.597	0.093	9.915	-0.008	0.526	0.254
0.198	0.597	0.093	9.915	-0.008	0.526	0.254
0.199	0.621	0.093	9.915	0.000	0.526	0.509
0.200	0.621	0.094	9.915	0.000	0.542	0.509
0.201	0.621	0.142	9.915	0.000	1.076	0.534
0.202	0.621	0.142	9.915	0.000	1.076	0.534
0.203	0.621	0.168	9.915	0.127	1.076	0.534
0.204	0.621	0.168	9.915	0.203	1.076	0.534
0.205	0.597	0.168	10.005	0.263	1.076	0.534
0.206	0.572	0.168	10.005	0.263	1.076	0.534
0.207	0.572	0.168	10.177	0.263	1.144	0.534
0.208	0.383	0.142	10.177	0.203	1.144	0.534
0.209	0.383	0.142	10.177	0.127	1.144	0.509
0.210	0.383	0.142	10.177	0.127	1.144	0.509
0.211	0.383	0.142	10.177	0.203	1.144	0.534
0.212	0.383	0.142	10.177	0.203	1.076	0.509
0.213	0.383	0.142	10.177	0.203	1.076	0.509
0.214	0.383	0.094	10.177	0.127	1.076	0.509
0.215	0.501	0.142	10.177	0.127	1.076	0.509
0.216	0.572	0.142	10.177	0.263	1.076	0.534
0.217	0.597	0.168	10.177	0.263	1.076	0.534
0.218	0.597	0.168	10.177	0.263	1.144	0.534
0.219	0.597	0.190	10.177	0.263	1.144	0.534
0.220	0.585	0.190	10.177	0.263	1.144	0.534
0.221	0.585	0.190	10.177	0.263	1.144	0.534
0.222	0.572	0.190	10.177	0.263	1.085	0.534
0.223	0.572	0.142	10.177	0.127	1.085	0.534
0.224	0.569	0.142	10.177	0.127	1.085	0.534
0.225	0.569	0.142	10.177	0.127	1.085	0.534
0.226	0.569	0.142	10.177	0.127	1.076	0.509
0.227	0.569	0.142	10.177	0.127	1.085	0.509
0.228	0.501	0.142	10.177	0.127	1.076	0.509
0.229	0.569	0.142	10.201	0.263	1.076	0.534
0.230	0.569	0.142	10.201	0.263	1.076	0.534
0.231	0.569	0.142	10.201	0.263	1.076	0.534
0.232	0.569	0.190	10.201	0.263	1.076	0.534
0.233	0.569	0.190	10.201	0.263	1.076	0.534
0.234	0.569	0.190	10.201	0.263	1.076	0.534
0.235	0.569	0.190	10.201	0.263	1.076	0.534
0.236	0.569	0.190	10.201	0.263	1.076	0.534
0.237	0.569	0.142	10.201	0.000	1.076	0.509
0.238	0.569	0.142	10.201	0.000	1.076	0.509
0.239	0.569	0.094	10.177	0.000	1.076	0.509
0.240	0.569	0.094	10.177	0.000	1.076	0.509
0.241	0.575	0.142	10.177	0.263	1.085	0.534
0.242	0.569	0.142	10.153	0.000	1.085	0.509
0.243	0.569	0.142	10.201	0.000	1.085	0.509
0.244	0.501	0.090	10.201	-0.008	1.085	0.263
0.245	0.501	0.090	10.201	-0.008	1.085	0.263
0.246	0.501	0.046	10.201	-0.008	1.085	0.263
0.247	0.501	0.046	10.201	-0.008	1.085	0.237
0.248	0.501	0.046	10.249	-0.008	1.085	0.237
0.249	0.501	0.046	10.249	-0.008	1.085	0.237
0.250	0.394	0.018	10.249	-0.008	1.085	0.136
0.251	0.383	0.018	10.249	-0.008	1.076	0.136
0.252	0.383	0.046	10.249	-0.008	1.085	0.237
0.253	0.383	0.046	10.249	-0.008	1.085	0.237
0.254	0.383	0.046	10.201	-0.008	1.085	0.237
0.255	0.383	0.046	10.153	-0.008	1.085	0.237
0.256	0.385	0.046	10.058	-0.008	1.085	0.237
0.257	0.385	0.046	9.965	0.000	1.076	0.263
0.258	0.394	0.046	9.965	0.008	1.076	0.263
0.259	0.394	0.072	9.963	0.008	1.076	0.407
0.260	0.501	0.072	9.963	0.008	1.076	0.407
0.261	0.501	0.046	9.962	0.000	1.051	0.263
0.262	0.501	0.072	9.962	0.000	1.076	0.407
0.263	0.501	0.072	9.867	0.000	1.076	0.407
0.264	0.501	0.072	9.867	0.008	1.076	0.407
0.265	0.454	0.046	9.867	0.000	1.085	0.407
0.266	0.394	0.022	9.867	-0.008	1.085	0.263
0.267	0.394	0.022	9.867	-0.008	1.085	0.263
0.268	0.394	0.022	9.867	-0.008	1.085	0.263
0.269	0.385	0.022	9.962	-0.008	1.093	0.263
0.270	0.383	0.046	9.963	0.000	1.093	0.407
0.271	0.383	0.046	9.965	0.000	1.110	0.407
0.272	0.383	0.072	10.058	0.008	1.212	0.526
0.273	0.383	0.093	10.082	0.102	1.348	0.534
0.274	0.383	0.093	10.153	0.119	1.348	0.534
0.275	0.383	0.094	10.201	0.127	1.348	0.602
0.276	0.383	0.096	10.201	0.127	1.348	0.602
0.277	0.383	0.190	10.201	0.263	1.483	0.653
0.278	0.383	0.190	10.201	0.263	1.619	0.805
0.279	0.383	0.190	10.201	0.263	1.483	0.653
0.280	0.383	0.190	10.201	0.263	1.483	0.653
0.281	0.383	0.190	10.201	0.263	1.483	0.653
0.282	0.383	0.106	10.201	0.263	1.348	0.653
0.283	0.383	0.106	10.153	0.263	1.348	0.805
0.284	0.385	0.096	10.153	0.263	1.212	0.653
0.285	0.394	0.096	10.082	0.263	1.093	0.653
0.286	0.394	0.096	10.058	0.263	1.076	0.653
0.287	0.430	0.096	9.965	0.263	1.093	0.653
0.288	0.430	0.096	9.962	0.263	1.093	0.653
0.289	0.454	0.096	9.965	0.263	1.212	0.653
0.290	0.478	0.096	9.965	0.263	1.348	0.653
0.291	0.478	0.096	9.965	0.263	1.348	0.653
0.292	0.478	0.106	10.058	0.263	1.483	0.805
0.293	0.478	0.106	10.058	0.263	1.483	0.805
0.294	0.478	0.190	10.082	0.263	1.899	1.017
0.295	0.454	0.190	10.153	0.263	2.034	1.017
0.296	0.454	0.192	10.155	0.271	2.102	1.076
0.297	0.430	0.192	10.165	0.534	2.102	1.085
0.298	0.394	0.192	10.165	0.534	2.034	1.085
0.299	0.385	0.192	10.201	0.542	2.034	1.085
0.300	0.385	0.192	10.201	0.542	2.034	1.085
0.301	0.385	0.192	10.201	0.542	2.034	1.085
0.302	0.394	0.192	10.323	0.542	2.034	1.093
0.303	0.430	0.192	10.323	0.542	2.034	1.093
0.304	0.394	0.190	10.323	0.534	2.034	1.076
0.305	0.394	0.186	10.323	0.534	2.034	1.017
0.306	0.394	0.186	10.323	0.542	1.899	1.017
0.307	0.430	0.190	10.323	0.542	1.899	1.017
0.308	0.430	0.186	10.323	0.534	1.348	0.949
0.309	0.454	0.190	10.323	0.542	1.348	1.017
0.310	0.454	0.190	10.323	0.542	1.348	1.076
0.311	0.478	0.190	10.323	0.542	1.348	1.076
0.312	0.478	0.186	10.201	0.542	1.348	1.017
0.313	0.479	0.186	10.201	0.542	1.348	1.017
0.314	0.527	0.186	10.201	0.542	1.348	1.017
0.315	0.551	0.190	10.201	0.542	1.348	1.017
0.316	0.551	0.190	10.165	0.542	1.348	1.017
0.317	0.551	0.186	10.155	0.534	1.348	0.949
0.318	0.551	0.186	10.155	0.534	1.348	0.670
0.319	0.551	0.144	10.155	0.534	1.348	0.542
0.320	0.551	0.144	10.155	0.534	1.348	0.542
0.321	0.551	0.144	10.155	0.534	1.348	0.542
0.322	0.527	0.144	10.155	0.534	1.348	0.542
0.323	0.479	0.118	10.155	0.271	1.212	0.534
0.324	0.479	0.118	10.155	0.271	1.212	0.534
0.325	0.479	0.106	10.155	0.271	1.212	0.534
0.326	0.479	0.106	10.155	0.263	1.212	0.534
0.327	0.394	0.096	10.153	0.254	1.085	0.534
0.328	0.383	0.094	9.963	0.127	1.068	0.475
0.329	0.383	0.094	9.963	0.127	1.068	0.475
0.330	0.383	0.094	9.963	0.127	1.068	0.475
0.331	0.479	0.094	9.963	0.127	1.068	0.534
0.332	0.479	0.094	9.963	0.127	1.068	0.534
0.333	0.479	0.094	9.962	0.127	1.068	0.475
0.334	0.479	0.094	9.962	0.127	1.068	0.475
0.335	0.479	0.094	9.962	0.127	1.068	0.534
0.336	0.527	0.094	9.962	0.000	1.068	0.534
0.337	0.551	0.094	9.962	0.000	1.068	0.534
0.338	0.575	0.094	9.962	0.127	1.068	0.534
0.339	0.575	0.094	9.960	0.127	1.068	0.534
0.340	0.551	0.094	9.772	0.127	1.068	0.534
0.341	0.479	0.094	9.772	0.102	1.068	0.534
0.342	0.479	0.094	9.772	0.000	1.068	0.475
0.343	0.383	0.094	9.772	-0.008	1.068	0.263
0.344	0.383	0.094	9.772	-0.008	1.068	0.263
0.345	0.383	0.094	9.772	-0.008	1.068	0.263
0.346	0.377	0.094	9.772	-0.008	1.068	0.263
0.347	0.377	0.046	9.772	-0.008	1.051	0.263
0.348	0.377	0.046	9.772	-0.008	0.814	0.263
0.349	0.377	0.046	9.772	-0.008	0.814	0.263
0.350	0.377	0.046	9.772	-0.008	0.814	0.263
0.351	0.377	0.094	9.772	-0.008	1.068	0.263
0.352	0.377	0.094	9.772	-0.008	0.814	0.263
0.353	0.377	0.046	9.772	-0.008	0.542	0.263
0.354	0.479	0.094	9.772	-0.008	0.542	0.263
0.355	0.479	0.094	9.748	-0.008	0.542	0.263
0.356	0.479	0.094	9.748	-0.008	0.534	0.263
0.357	0.479	0.094	9.748	-0.008	0.542	0.263
0.358	0.479	0.094	9.748	-0.008	1.068	0.263
0.359	0.479	0.094	9.748	-0.008	1.068	0.263
0.360	0.479	0.046	9.580	-0.034	1.068	0.263
0.361	0.479	0.094	9.748	-0.034	1.068	0.263
0.362	0.479	0.046	9.760	-0.059	1.076	0.263
0.363	0.478	0.046	9.776	-0.059	1.076	0.263
0.364	0.377	0.094	9.960	-0.034	1.085	0.263
0.365	0.377	0.094	9.960	-0.034	1.085	0.263
0.366	0.377	0.094	9.962	-0.008	1.627	0.263
0.367	0.359	0.094	10.152	-0.008	1.627	0.263
0.368	0.286	0.094	10.152	-0.034	1.085	0.263
0.369	0.286	0.094	10.152	-0.008	1.085	0.475
0.370	0.286	0.094	9.960	-0.034	1.076	0.263
0.371	0.286	0.094	9.960	-0.034	0.805	0.263
0.372	0.286	0.094	9.960	-0.059	0.542	0.263
0.373	0.292	0.094	9.960	-0.059	0.542	0.475
0.374	0.359	0.094	9.960	-0.059	0.542	0.534
0.375	0.478	0.094	9.960	-0.059	0.542	0.534
0.376	0.478	0.094	9.960	-0.008	0.542	0.542
0.377	0.481	0.096	9.866	-0.008	0.542	0.542
0.378	0.573	0.144	9.866	-0.008	0.805	0.542
0.379	0.575	0.144	9.866	-0.008	1.076	0.805
0.380	0.573	0.144	9.866	-0.008	1.076	0.805
0.381	0.573	0.144	9.866	-0.008	1.076	0.805
0.382	0.647	0.144	9.866	-0.008	1.076	0.805
0.383	0.647	0.144	9.866	-0.008	1.076	0.805
0.384	0.573	0.144	9.866	-0.008	1.076	0.805
0.385	0.481	0.144	9.866	-0.008	1.085	0.805
0.386	0.481	0.144	10.152	0.000	1.212	1.017
0.387	0.478	0.144	10.155	0.000	1.348	1.017
0.388	0.478	0.186	10.201	0.000	1.348	1.076
0.389	0.454	0.186	10.201	-0.008	1.212	1.076
0.390	0.454	0.190	10.251	0.000	1.212	1.076
0.391	0.454	0.190	10.251	0.000	1.212	1.076
0.392	0.454	0.190	10.251	0.000	1.212	1.076
0.393	0.454	0.190	10.251	0.025	1.212	1.085
0.394	0.454	0.190	10.251	0.025	1.212	1.085
0.395	0.454	0.196	10.251	0.025	1.212	1.093
0.396	0.454	0.196	10.251	0.025	1.076	1.093
0.397	0.454	0.196	10.251	0.025	1.076	1.093
0.398	0.454	0.196	10.251	0.000	1.076	1.093
0.399	0.478	0.196	10.155	0.000	1.076	1.093
0.400	0.478	0.196	10.152	0.000	1.076	1.093
0.401	0.478	0.190	9.866	0.000	1.076	1.085
0.402	0.478	0.190	9.866	0.000	1.076	1.085
0.403	0.478	0.190	9.866	0.000	1.076	1.093
0.404	0.478	0.190	9.866	0.000	1.076	1.093
0.405	0.478	0.190	9.866	0.000	1.212	1.093
0.406	0.478	0.190	9.866	0.000	1.348	1.093
0.407	0.478	0.190	9.866	0.000	1.348	1.085
0.408	0.478	0.190	9.963	0.025	1.348	1.085
0.409	0.478	0.190	9.963	0.000	1.212	1.076
0.410	0.454	0.190	10.152	0.025	1.212	1.085
0.411	0.377	0.190	10.155	0.000	1.212	1.076
0.412	0.335	0.190	10.155	0.025	1.212	1.085
0.413	0.292	0.190	10.155	0.025	1.212	1.085
0.414	0.292	0.190	10.155	0.025	1.212	1.085
0.415	-0.001	0.190	10.155	0.025	1.212	1.085
0.416	-0.001	0.190	10.155	0.025	1.212	1.085
0.417	-0.001	0.190	10.155	0.025	1.212	1.085
0.418	-0.001	0.190	10.155	0.025	1.212	1.085
0.419	-0.001	0.190	10.155	0.025	1.076	1.085
0.420	-0.001	0.190	10.251	0.127	1.076	1.085
0.421	0.046	0.190	10.155	0.025	1.076	1.085
0.422	0.292	0.190	10.155	0.025	1.076	1.085
0.423	0.335	0.190	10.155	0.025	1.212	1.085
0.424	0.335	0.190	9.986	0.127	1.212	1.085
0.425	0.335	0.190	9.963	0.025	1.212	1.085
0.426	0.335	0.190	9.963	0.025	1.212	1.076
0.427	0.335	0.094	9.963	0.025	1.212	0.602
0.428	0.335	0.094	9.963	0.025	1.212	0.602
0.429	0.335	0.094	9.963	0.008	1.212	0.534
0.430	0.335	0.094	9.963	0.008	1.348	0.602
0.431	0.335	0.094	9.963	0.008	1.348	0.534
0.432	0.335	0.022	9.963	0.008	1.348	0.534
0.433	0.335	0.022	9.963	0.008	2.170	0.534
0.434	0.335	0.072	9.963	0.008	2.170	0.534
0.435	0.335	0.094	9.986	0.025	2.170	0.602
0.436	0.180	0.072	9.963	0.008	2.170	0.534
0.437	0.180	0.094	9.963	0.008	2.170	0.534
0.438	0.180	0.072	9.963	-0.008	2.102	0.407
0.439	0.180	0.094	9.986	-0.008	2.170	0.534
0.440	0.180	0.072	9.986	-0.144	2.102	0.407
0.441	0.180	0.094	9.986	-0.008	2.102	0.534
0.442	0.180	0.096	9.986	-0.008	1.627	0.542
0.443	0.180	0.096	9.986	-0.008	1.068	0.542
0.444	0.180	0.094	9.986	-0.144	0.670	0.534
0.445	0.180	0.072	9.986	-0.263	0.670	0.407
0.446	0.180	0.072	9.963	-0.263	0.670	0.407
0.447	0.335	0.090	9.951	-0.144	0.670	0.534
0.448	0.335	0.090	9.951	-0.008	0.670	0.534
0.449	0.335	0.090	9.951	0.008	0.670	0.534
0.450	0.335	0.090	9.951	0.008	0.670	0.534
0.451	0.335	0.090	9.951	0.008	0.670	0.534
0.452	0.335	0.072	9.951	-0.008	0.670	0.407
0.453	0.335	0.072	9.951	-0.008	1.068	0.407
0.454	0.335	0.046	9.951	-0.017	0.670	0.263
0.455	0.190	0.046	9.951	-0.144	0.542	0.263
0.456	0.190	0.046	9.951	-0.144	0.542	0.263
0.457	0.180	0.046	9.951	-0.144	0.534	0.263
0.458	0.046	0.022	9.776	-0.517	0.534	0.263
0.459	0.180	0.046	9.776	-0.144	0.534	0.263
0.460	0.180	0.022	9.770	-0.517	0.534	0.263
0.461	0.190	0.022	9.676	-0.517	0.534	0.263
0.462	0.202	0.022	9.676	-0.534	0.534	0.127
0.463	0.275	0.022	9.676	-0.542	0.534	0.127
0.464	0.275	0.022	9.676	-0.542	0.534	0.127
0.465	0.275	0.004	9.676	-0.958	0.534	0.025
0.466	0.275	0.004	9.676	-0.958	0.534	0.025
0.467	0.275	0.004	9.676	-0.958	0.534	0.025
0.468	0.275	0.004	9.676	-1.026	0.534	0.025
0.469	0.275	0.022	9.676	-1.026	0.534	0.127
0.470	0.275	0.022	9.676	-1.026	0.534	0.127
0.471	0.275	0.022	9.676	-1.026	0.534	0.127
0.472	0.275	0.022	9.676	-0.958	0.534	0.127
0.473	0.202	0.022	9.676	-0.958	0.534	0.127
0.474	0.202	0.022	9.748	-0.958	0.534	0.127
0.475	0.202	0.022	9.770	-0.958	0.534	0.025
0.476	0.202	0.004	9.773	-1.026	0.534	0.025
0.477	0.192	0.004	9.773	-1.026	0.534	0.025
0.478	0.192	0.004	9.776	-1.026	0.534	0.008
0.479	0.192	0.004	9.820	-0.958	0.534	0.008
0.480	0.192	0.000	9.820	-0.958	0.534	0.000
0.481	0.192	0.004	9.951	-0.542	0.534	0.008
0.482	0.190	0.004	9.951	-0.542	0.534	0.008
0.483	0.190	0.004	9.951	-0.534	0.534	0.025
0.484	0.192	0.004	9.951	-0.534	0.534	0.008
0.485	0.192	0.004	9.820	-0.534	0.534	0.008
0.486	0.202	0.004	9.820	-0.534	0.534	0.025
0.487	0.202	0.004	9.776	-0.534	0.534	0.025
0.488	0.275	0.004	9.773	-0.534	0.534	0.025
0.489	0.287	0.004	9.772	-0.517	0.534	0.025
0.490	0.335	0.022	9.772	-0.280	0.534	0.025
0.491	0.371	0.022	9.770	-0.280	0.534	0.025
0.492	0.377	0.022	9.770	-0.280	0.534	0.025
0.493	0.382	0.022	9.770	-0.280	0.534	0.025
0.494	0.382	0.022	9.770	-0.280	0.534	0.025
0.495	0.382	0.022	9.770	-0.271	1.068	0.127
0.496	0.382	0.022	9.772	-0.136	1.068	0.127
0.497	0.382	0.022	9.772	-0.136	1.076	0.127
0.498	0.382	0.045	9.773	-0.136	1.076	0.254
0.499	0.377	0.046	9.776	-0.136	1.076	0.254
0.500	0.371	0.046	9.820	-0.127	1.076	0.254
0.501	0.371	0.046	9.951	-0.127	1.085	0.263
0.502	0.371	0.046	9.951	-0.017	1.085	0.263
0.503	0.335	0.046	9.960	-0.127	1.085	0.263
0.504	0.335	0.046	9.962	-0.017	1.085	0.263
0.505	0.371	0.046	9.968	-0.008	1.085	0.263
0.506	0.371	0.046	10.010	-0.008	1.076	0.263
0.507	0.377	0.046	10.010	-0.008	1.076	0.263
0.508	0.382	0.046	10.153	0.025	1.085	0.263
0.509	0.377	0.046	10.153	-0.008	1.076	0.263
0.510	0.382	0.046	10.153	0.025	1.085	0.263
0.511	0.382	0.094	10.153	0.059	1.076	0.534
0.512	0.383	0.094	10.153	0.059	1.076	0.534
0.513	0.406	0.094	10.153	0.059	1.076	0.534
0.514	0.430	0.094	10.153	0.059	1.076	0.534
0.515	0.481	0.094	10.010	0.059	1.076	0.534
0.516	0.501	0.094	9.962	0.025	1.076	0.534
0.517	0.525	0.094	9.962	-0.008	1.076	0.534
0.518	0.527	0.094	9.986	-0.008	1.076	0.534
0.519	0.527	0.094	9.986	-0.008	1.110	0.534
0.520	0.527	0.046	9.986	-0.008	1.110	0.263
0.521	0.527	0.046	10.010	0.025	1.619	0.263
0.522	0.527	0.046	10.010	0.025	1.619	0.263
0.523	0.527	0.046	10.010	0.025	1.619	0.263
0.524	0.527	0.094	10.010	0.059	1.619	0.534
0.525	0.527	0.094	10.010	0.059	1.619	0.670
0.526	0.527	0.094	10.155	0.059	1.619	0.670
0.527	0.527	0.094	10.249	0.059	1.619	0.670
0.528	0.527	0.142	10.249	0.127	1.619	0.678
0.529	0.527	0.142	10.249	0.127	1.619	0.678
0.530	0.551	0.144	10.249	0.263	1.899	0.805
0.531	0.551	0.144	10.249	0.263	1.899	0.805
0.532	0.563	0.168	10.249	0.263	1.899	0.949
0.533	0.563	0.144	10.249	0.127	1.619	0.805
0.534	0.569	0.144	10.249	0.127	1.619	0.805
0.535	0.563	0.142	10.249	0.127	1.348	0.678
0.536	0.563	0.094	10.249	0.059	1.348	0.670
0.537	0.569	0.094	10.249	0.059	1.619	0.670
0.538	0.569	0.094	10.249	0.059	1.619	0.670
0.539	0.569	0.093	10.249	0.059	1.619	0.534
0.540	0.563	0.046	10.249	0.059	1.619	0.263
0.541	0.551	0.046	10.249	0.025	1.899	0.263
0.542	0.525	0.046	10.249	0.025	1.899	0.263
0.543	0.481	0.046	10.249	0.025	1.348	0.263
0.544	0.481	0.093	10.249	0.059	1.348	0.534
0.545	0.481	0.093	10.249	0.059	1.348	0.534
0.546	0.478	0.046	10.249	0.025	1.348	0.263
0.547	0.478	0.042	10.249	-0.008	1.110	0.254
0.548	0.478	0.042	10.249	-0.008	1.110	0.254
0.549	0.478	0.042	10.249	-0.008	1.110	0.254
0.550	0.478	0.093	10.249	0.025	1.110	0.534
0.551	0.478	0.093	10.155	0.025	1.076	0.534
0.552	0.481	0.093	10.153	0.025	1.076	0.534
0.553	0.551	0.094	10.010	0.059	1.076	0.534
0.554	0.551	0.093	9.986	0.059	1.076	0.254
0.555	0.551	0.093	9.962	0.059	0.263	0.254
0.556	0.551	0.042	9.939	0.025	0.263	0.237
0.557	0.551	0.042	9.939	0.025	1.110	0.237
0.558	0.551	0.042	9.866	0.025	1.110	0.237
0.559	0.669	0.042	9.866	0.025	1.348	0.237
0.560	0.669	0.022	9.866	-0.068	1.348	0.127
0.561	0.754	0.022	9.939	-0.110	1.348	0.127
0.562	0.754	0.022	9.962	-0.110	1.899	0.127
0.563	0.754	0.022	9.986	-0.068	2.034	0.127
0.564	0.669	0.042	10.153	0.025	2.161	0.127
0.565	0.478	0.042	10.153	0.059	2.161	0.127
0.566	0.359	0.046	10.249	0.059	2.170	0.237
0.567	0.286	0.046	10.346	0.059	2.161	0.237
0.568	0.168	0.093	10.346	0.237	2.034	0.254
0.569	0.100	0.093	10.346	0.237	1.899	0.254
0.570	0.100	0.093	10.346	0.237	1.348	0.254
0.571	0.168	0.094	10.346	0.237	1.348	0.534
0.572	0.359	0.094	10.346	0.237	1.348	0.534
0.573	0.371	0.093	10.346	0.059	1.212	0.254
0.574	0.478	0.093	10.153	0.059	0.534	0.254
0.575	0.669	0.048	10.153	0.059	0.534	0.237
0.576	0.754	0.093	9.962	0.059	0.534	0.237
0.577	0.754	0.094	9.939	0.059	1.076	0.254
0.578	0.766	0.093	9.866	0.059	1.076	0.237
0.579	0.957	0.048	9.866	0.025	1.076	0.127
0.580	0.957	0.048	9.591	-0.008	1.076	0.127
0.581	0.957	0.048	9.591	-0.008	1.076	0.127
0.582	0.957	0.046	9.591	-0.008	1.212	0.127
0.583	0.766	0.046	9.866	-0.008	1.348	0.127
0.584	0.754	0.048	9.915	0.025	1.899	0.127
0.585	0.754	0.093	9.939	0.025	2.161	0.127
0.586	0.719	0.094	9.962	0.025	2.161	0.254
0.587	0.669	0.094	10.153	0.025	2.161	0.534
0.588	0.371	0.144	10.346	0.059	2.161	0.534
0.589	0.310	0.168	10.346	0.000	2.034	0.542
0.590	0.310	0.190	10.608	0.059	2.034	0.814
0.591	0.310	0.192	10.608	0.059	2.034	1.076
0.592	0.310	0.192	10.608	0.059	1.348	1.076
0.593	0.310	0.192	10.608	0.102	1.212	1.076
0.594	0.310	0.190	10.608	0.059	1.093	0.814
0.595	0.371	0.190	10.346	0.059	1.076	0.814
0.596	0.669	0.190	10.346	0.102	1.076	0.814
0.597	0.669	0.190	10.346	0.102	1.076	0.814
0.598	0.719	0.168	10.153	0.059	1.076	0.542
0.599	0.754	0.168	10.105	0.059	1.076	0.542
0.600	0.766	0.144	9.915	0.059	1.076	0.534
0.601	0.789	0.144	9.915	0.000	1.093	0.534
0.602	0.789	0.094	9.915	-0.008	1.093	0.526
0.603	0.789	0.094	9.915	-0.008	1.093	0.526
0.604	0.789	0.094	9.915	-0.008	1.212	0.526
0.605	0.789	0.094	9.915	-0.008	1.907	0.526
0.606	0.789	0.144	10.105	-0.008	2.034	0.526
0.607	0.766	0.168	10.153	0.000	2.034	0.534
0.608	0.754	0.144	10.251	0.000	2.034	0.526
0.609	0.719	0.168	10.346	0.059	2.034	0.534
0.610	0.671	0.168	10.442	0.059	1.907	0.534
0.611	0.371	0.186	10.538	0.059	1.907	0.542
0.612	0.371	0.190	10.608	0.102	1.907	0.814
0.613	0.371	0.186	10.608	0.102	1.212	0.542
0.614	0.371	0.186	10.608	0.102	1.093	0.542
0.615	0.371	0.168	10.608	0.059	1.085	0.542
0.616	0.371	0.144	10.608	0.000	1.076	0.526
0.617	0.371	0.144	10.538	0.000	1.076	0.526
0.618	0.371	0.096	10.442	-0.008	1.076	0.526
0.619	0.669	0.096	10.441	0.000	1.076	0.526
0.620	0.671	0.096	10.251	0.000	1.076	0.526
0.621	0.719	0.096	10.105	0.000	1.076	0.526
0.622	0.719	0.096	10.034	0.000	1.068	0.526
0.623	0.719	0.144	10.034	0.059	1.076	0.526
0.624	0.719	0.144	10.034	0.059	1.076	0.526
0.625	0.719	0.168	10.034	0.102	1.085	0.542
0.626	0.719	0.168	10.034	0.127	1.093	0.814
0.627	0.719	0.168	10.034	0.102	1.636	0.814
0.628	0.719	0.168	10.034	0.127	1.907	0.949
0.629	0.719	0.180	10.059	0.127	2.034	1.051
0.630	0.719	0.180	10.105	0.127	2.034	1.051
0.631	0.719	0.180	10.251	0.127	2.034	1.051
0.632	0.671	0.186	10.441	0.127	2.034	1.076
0.633	0.669	0.186	10.441	0.127	2.034	1.076
0.634	0.669	0.180	10.441	0.127	2.034	1.051
0.635	0.669	0.180	10.441	0.237	2.034	1.051
0.636	0.669	0.180	10.441	0.475	2.034	1.051
0.637	0.669	0.180	10.441	0.475	1.907	1.017
0.638	0.669	0.168	10.441	0.237	1.636	0.949
0.639	0.669	0.180	10.441	0.237	1.093	0.949
0.640	0.669	0.168	10.441	0.127	1.085	0.526
0.641	0.671	0.168	10.441	0.127	1.085	0.526
0.642	0.671	0.096	10.346	0.127	1.085	0.526
0.643	0.671	0.096	10.251	0.127	1.085	0.263
0.644	0.671	0.096	10.105	0.127	1.085	0.263
0.645	0.669	0.096	10.059	0.127	1.085	0.263
0.646	0.669	0.096	10.059	0.127	1.085	0.526
0.647	0.671	0.096	10.059	0.127	1.085	0.526
0.648	0.669	0.096	10.059	0.127	1.085	0.526
0.649	0.597	0.094	10.059	0.068	1.085	0.263
0.650	0.573	0.094	10.059	0.068	1.085	0.263
0.651	0.573	0.094	10.251	0.127	1.085	0.263
0.652	0.573	0.096	10.251	0.237	1.636	0.526
0.653	0.479	0.096	10.251	0.237	1.636	0.534
0.654	0.479	0.096	10.251	0.237	1.085	0.534
0.655	0.478	0.094	10.251	0.127	0.949	0.237
0.656	0.478	0.094	10.323	0.127	0.949	0.237
0.657	0.478	0.094	10.059	0.068	0.949	0.237
0.658	0.478	0.094	10.034	0.068	0.949	0.534
0.659	0.478	0.046	9.968	0.059	0.949	0.237
0.660	0.478	0.046	9.968	0.059	0.949	0.237
0.661	0.478	0.046	9.968	0.059	0.949	0.237
0.662	0.478	0.046	9.968	0.000	0.949	0.237
0.663	0.478	0.042	9.968	-0.008	1.356	0.237
0.664	0.478	0.046	9.968	0.000	1.636	0.237
0.665	0.478	0.046	9.968	0.000	1.890	0.237
0.666	0.478	0.046	9.968	0.000	1.890	0.237
0.667	0.478	0.048	9.968	-0.008	1.890	0.271
0.668	0.478	0.072	9.968	0.000	1.890	0.271
0.669	0.406	0.094	10.059	0.000	1.890	0.534
0.670	0.388	0.094	10.059	0.000	1.890	0.534
0.671	0.388	0.072	10.131	-0.008	1.890	0.271
0.672	0.383	0.048	10.131	-0.017	1.890	0.271
0.673	0.371	0.046	10.131	-0.017	1.890	0.237
0.674	0.287	0.021	10.131	-0.059	1.356	0.127
0.675	0.287	0.021	10.149	-0.059	1.356	0.127
0.676	0.287	0.021	10.149	-0.059	1.356	0.127
0.677	0.287	0.021	10.149	-0.059	1.356	0.127
0.678	0.287	0.021	10.155	-0.059	1.356	0.127
0.679	0.287	0.021	10.155	-0.068	1.085	0.127
0.680	0.287	0.021	10.155	-0.068	1.085	0.127
0.681	0.287	0.021	10.149	-0.068	1.076	0.127
0.682	0.371	0.021	10.131	-0.068	0.949	0.127
0.683	0.383	0.046	10.058	-0.059	0.949	0.237
0.684	0.383	0.046	9.968	-0.059	0.678	0.237
0.685	0.383	0.021	9.962	-0.068	0.534	0.127
0.686	0.388	0.021	9.962	-0.068	0.534	0.127
0.687	0.388	0.021	9.962	-0.068	0.534	0.127
0.688	0.406	0.046	9.962	-0.059	0.678	0.237
0.689	0.406	0.021	9.960	-0.059	0.678	0.237
0.690	0.478	0.046	9.962	-0.034	1.076	0.271
0.691	0.406	0.021	9.962	-0.059	1.076	0.237
0.692	0.406	0.021	9.962	-0.059	1.085	0.237
0.693	0.406	0.021	9.962	-0.068	1.356	0.237
0.694	0.388	0.021	9.962	-0.271	1.356	0.237
0.695	0.388	0.021	9.968	-0.068	1.356	0.237
0.696	0.388	0.021	10.058	-0.068	1.356	0.237
0.697	0.383	0.021	10.131	-0.068	1.356	0.237
0.698	0.377	0.046	10.149	-0.068	1.356	0.271
0.699	0.371	0.046	10.149	-0.068	1.356	0.271
0.700	0.287	0.046	10.149	-0.068	1.356	0.271
0.701	0.238	0.021	10.131	-0.271	1.085	0.127
0.702	0.238	0.021	10.131	-0.271	1.076	0.127
0.703	0.238	0.021	10.131	-0.517	1.076	0.127
0.704	0.238	0.046	10.131	-0.271	1.076	0.127
0.705	0.238	0.048	10.131	-0.068	1.076	0.271
0.706	0.238	0.046	10.058	-0.534	1.076	0.127
0.707	0.238	0.046	10.058	-0.534	0.678	0.127
0.708	0.238	0.046	10.058	-0.110	0.678	0.127
0.709	0.238	0.048	10.058	-0.068	0.678	0.271
0.710	0.238	0.048	10.010	-0.068	0.678	0.271
0.711	0.238	0.021	9.962	-0.110	0.678	0.127
0.712	0.377	0.048	9.962	-0.068	0.678	0.271
0.713	0.406	0.048	9.962	-0.068	0.678	0.271
0.714	0.406	0.021	9.962	-0.110	0.678	0.127
0.715	0.406	0.021	9.962	-0.110	0.678	0.127
0.716	0.406	0.021	9.962	-0.068	1.076	0.127
0.717	0.406	0.006	9.962	-0.068	1.076	0.127
0.718	0.406	0.006	9.962	-0.068	1.076	0.127
0.719	0.406	0.004	9.962	-0.110	1.076	0.059
0.720	0.406	0.004	10.010	-0.068	1.076	0.059
0.721	0.406	0.004	10.010	-0.034	1.076	0.059
0.722	0.406	0.006	10.010	0.000	1.076	0.127
0.723	0.406	0.006	10.155	0.008	1.076	0.127
0.724	0.406	0.006	10.155	0.008	1.076	0.127
0.725	0.377	0.006	10.010	0.008	1.076	0.127
0.726	0.377	0.006	10.010	0.008	0.678	0.127
0.727	0.377	0.006	10.010	0.008	0.678	0.127
0.728	0.377	0.006	9.677	0.008	0.542	0.127
0.729	0.377	0.004	9.677	0.008	0.534	0.025
0.730	0.377	0.004	9.674	-0.034	0.534	0.025
0.731	0.377	0.000	9.674	-0.110	0.534	0.025
0.732	0.377	-0.001	9.674	-0.271	0.534	0.000
0.733	0.286	-0.006	9.674	-0.271	0.534	0.000
0.734	0.377	-0.001	9.677	-0.271	0.534	0.000
0.735	0.335	-0.001	9.968	-0.136	0.542	0.000
0.736	0.286	-0.001	10.010	-0.136	0.542	-0.008
0.737	0.190	-0.001	10.155	-0.110	0.542	0.000
0.738	0.180	-0.001	10.155	-0.110	0.542	0.000
0.739	0.180	-0.001	10.155	-0.110	0.949	0.000
0.740	0.096	-0.001	10.155	-0.110	0.949	0.000
0.741	0.096	0.000	10.155	-0.017	0.949	0.025
0.742	0.096	0.004	10.155	-0.008	0.949	0.025
0.743	0.096	0.004	10.155	-0.008	0.542	0.025
0.744	0.096	0.004	10.155	0.000	0.542	0.068
0.745	0.096	0.004	10.155	0.000	0.542	0.068
0.746	0.180	0.004	10.105	0.000	0.542	0.068
0.747	0.190	0.004	10.010	0.000	0.542	0.068
0.748	0.275	0.000	9.968	0.000	0.542	0.025
0.749	0.286	0.004	9.968	0.008	0.542	0.068
0.750	0.335	0.004	9.968	0.059	0.949	0.127
0.751	0.406	0.004	9.968	0.059	0.949	0.127
0.752	0.406	0.004	9.968	0.008	0.542	0.068
0.753	0.406	0.004	9.968	0.008	0.805	0.068
0.754	0.406	0.004	9.968	0.000	0.949	0.059
0.755	0.406	0.000	9.968	-0.008	1.076	0.025
0.756	0.406	0.004	10.010	0.000	1.076	0.059
0.757	0.335	0.000	10.105	0.000	1.619	0.025
0.758	0.286	0.000	10.144	0.000	1.619	0.025
0.759	0.275	0.000	10.155	0.000	1.619	0.025
0.760	0.168	0.004	10.249	0.000	1.619	0.059
0.761	0.096	0.004	10.249	0.000	1.619	0.059
0.762	-0.001	0.004	10.249	-0.008	1.619	0.059
0.763	-0.024	0.004	10.249	-0.008	1.076	0.059
0.764	-0.024	0.004	10.249	-0.008	0.949	0.068
0.765	-0.024	0.004	10.249	-0.008	0.805	0.068
0.766	-0.024	0.010	10.249	-0.008	0.534	0.127
0.767	-0.024	0.010	10.249	-0.008	0.102	0.127
0.768	-0.001	0.004	10.249	-0.008	-0.068	0.068
0.769	0.096	0.004	10.155	-0.008	-0.068	0.068
0.770	0.168	0.004	10.144	-0.008	-0.068	0.068
0.771	0.275	0.000	10.105	-0.008	-0.068	0.127
0.772	0.286	0.000	9.968	-0.008	-0.068	0.127
0.773	0.334	0.000	9.866	-0.008	0.102	0.127
0.774	0.335	0.000	9.866	-0.008	0.102	0.127
0.775	0.406	-0.001	9.866	-0.008	0.102	0.068
0.776	0.406	-0.001	9.866	-0.008	0.534	0.059
0.777	0.406	-0.001	9.866	-0.017	0.534	0.059
0.778	0.406	-0.001	9.968	-0.017	0.805	0.059
0.779	0.406	0.000	10.058	-0.008	0.949	0.059
0.780	0.335	0.000	10.058	-0.008	0.805	0.059
0.781	0.334	0.000	10.105	-0.008	1.076	0.059
0.782	0.275	0.000	10.144	-0.008	1.076	0.068
0.783	0.275	0.000	10.249	-0.008	1.619	0.068
0.784	0.168	0.000	10.251	-0.008	1.076	0.068
0.785	-0.001	0.004	10.393	-0.008	1.076	0.237
0.786	-0.001	0.010	10.393	0.000	1.076	0.263
0.787	-0.001	0.010	10.393	-0.008	0.805	0.263
0.788	-0.001	0.010	10.393	-0.008	0.805	0.263
0.789	-0.001	0.004	10.393	-0.008	0.534	0.263
0.790	0.168	0.004	10.393	-0.008	0.534	0.263
0.791	0.275	0.004	10.346	-0.008	0.000	0.263
0.792	0.334	0.000	10.249	-0.008	-0.008	0.237
0.793	0.406	0.004	10.144	-0.008	-0.008	0.263
0.794	0.406	0.004	10.105	-0.008	-0.008	0.237
0.795	0.623	0.000	10.058	-0.008	-0.008	0.059
0.796	0.765	0.000	10.058	-0.008	0.000	0.059
0.797	0.766	0.000	10.058	-0.008	0.000	0.059
0.798	0.766	0.000	10.058	-0.034	0.398	0.059
0.799	0.766	0.000	10.058	-0.034	0.534	0.059
0.800	0.766	0.000	10.058	-0.034	0.534	0.059
0.801	0.861	0.000	10.058	-0.034	0.805	0.059
0.802	0.765	0.000	10.058	-0.034	1.076	0.059
0.803	0.623	0.000	10.058	-0.008	1.076	0.127
0.804	0.406	0.000	10.058	-0.008	1.076	0.127
0.805	0.334	0.004	10.144	-0.008	1.076	0.237
0.806	0.311	0.000	10.144	-0.008	1.076	0.127
0.807	0.311	0.004	10.346	-0.008	1.076	0.237
0.808	0.311	0.004	10.346	-0.008	0.534	0.127
0.809	0.311	0.004	10.346	-0.008	0.534	0.127
0.810	0.311	0.004	10.346	0.025	0.534	0.127
0.811	0.311	0.004	10.346	0.025	0.534	0.127
0.812	0.311	0.000	10.346	0.025	0.398	0.127
0.813	0.311	0.000	10.346	0.025	0.398	0.127
0.814	0.311	-0.001	10.058	0.025	0.398	0.059
0.815	0.334	-0.001	10.010	0.025	0.398	0.127
0.816	0.406	-0.001	10.010	0.025	0.534	0.127
0.817	0.623	0.000	10.010	0.059	0.534	0.127
0.818	0.765	0.004	10.010	0.059	1.076	0.127
0.819	0.777	0.010	10.010	0.127	1.076	0.237
0.820	0.777	0.010	10.010	0.127	1.085	0.263
0.821	0.777	0.022	10.010	0.127	1.144	0.263
0.822	0.777	0.022	10.010	0.127	1.627	0.263
0.823	0.765	0.010	10.010	0.127	1.144	0.237
0.824	0.765	0.022	10.010	0.127	1.144	0.263
0.825	0.765	0.022	10.010	0.127	1.627	0.534
0.826	0.473	0.022	10.010	0.127	1.144	0.534
0.827	0.406	0.022	10.010	0.127	1.144	0.534
0.828	0.383	0.022	9.974	0.127	1.144	0.263
0.829	0.383	0.010	9.963	0.127	1.144	0.237
0.830	0.383	0.010	9.974	0.127	1.144	0.237
0.831	0.383	0.010	9.974	0.059	1.144	0.127
0.832	0.383	0.010	9.974	0.127	1.144	0.127
0.833	0.383	0.022	9.974	0.127	1.144	0.670
0.834	0.383	0.022	9.974	0.127	1.144	0.670
0.835	0.383	0.010	9.974	0.127	1.085	0.127
0.836	0.383	0.010	9.974	0.059	1.076	0.127
0.837	0.383	0.000	9.974	0.059	1.076	0.127
0.838	0.383	0.000	9.974	0.059	1.076	0.127
0.839	0.383	0.000	9.974	0.127	1.076	0.127
0.840	0.383	0.000	9.974	0.127	1.017	0.127
0.841	0.383	0.000	9.974	0.127	1.017	0.127
0.842	0.383	0.010	10.010	0.127	1.076	0.127
0.843	0.383	0.010	10.143	0.127	1.085	0.127
0.844	0.383	0.010	10.143	0.263	1.144	0.127
0.845	0.383	0.010	10.143	0.263	1.144	0.127
0.846	0.383	0.010	10.143	0.263	1.144	0.127
0.847	0.383	0.022	10.153	0.526	1.144	0.475
0.848	0.383	0.036	10.159	0.737	1.483	0.602
0.849	0.383	0.036	10.159	0.737	1.483	0.602
0.850	0.383	0.093	10.159	0.949	1.483	0.670
0.851	0.383	0.106	10.159	1.017	1.144	0.678
0.852	0.383	0.144	10.159	1.017	1.144	1.051
0.853	0.383	0.190	10.159	1.085	1.144	1.076
0.854	0.383	0.190	10.177	1.093	1.144	1.076
0.855	0.430	0.190	10.159	1.085	1.144	1.076
0.856	0.430	0.190	10.153	1.085	1.144	1.076
0.857	0.430	0.190	10.143	1.076	1.085	1.076
0.858	0.473	0.190	10.143	1.085	1.144	1.076
0.859	0.478	0.190	10.143	1.085	1.144	1.076
0.860	0.478	0.190	9.986	1.085	1.144	1.076
0.861	0.478	0.190	9.986	1.085	1.144	1.076
0.862	0.478	0.190	9.986	1.085	1.483	1.076
0.863	0.478	0.190	9.986	1.093	1.560	1.076
0.864	0.478	0.192	10.143	1.110	1.619	1.085
0.865	0.473	0.192	10.153	1.110	1.627	1.093
0.866	0.430	0.192	10.153	1.093	1.627	1.093
0.867	0.383	0.190	10.153	1.085	1.619	1.085
0.868	0.383	0.190	10.177	1.076	1.560	1.076
0.869	0.383	0.190	10.177	1.017	1.483	1.076
0.870	0.383	0.142	10.177	0.805	1.348	1.076
0.871	0.383	0.106	10.201	0.737	1.144	1.051
0.872	0.383	0.093	10.201	0.602	1.085	0.602
0.873	0.383	0.106	10.201	0.737	1.085	0.949
0.874	0.382	0.093	10.201	0.602	1.076	0.602
0.875	0.371	0.036	10.201	0.602	1.017	0.475
0.876	0.371	0.036	10.201	0.602	1.017	0.475
0.877	0.371	0.106	10.201	0.737	1.017	0.602
0.878	0.382	0.106	10.201	0.737	0.678	0.602
0.879	0.382	0.106	10.201	0.737	0.534	0.602
0.880	0.382	0.106	10.177	0.737	0.475	0.602
0.881	0.383	0.106	10.177	0.737	0.475	0.602
0.882	0.383	0.094	10.159	0.602	0.271	0.534
0.883	0.383	0.046	10.153	0.568	0.263	0.475
0.884	0.383	0.046	10.149	0.568	0.237	0.475
0.885	0.383	0.046	9.986	0.568	0.263	0.475
0.886	0.383	0.046	9.986	0.568	0.475	0.475
0.887	0.388	0.094	9.986	0.602	0.534	0.534
0.888	0.388	0.093	9.986	0.568	0.678	0.509
0.889	0.388	0.093	9.986	0.568	1.017	0.509
0.890	0.383	0.093	9.986	0.568	1.076	0.509
0.891	0.383	0.093	9.986	0.568	1.085	0.509
0.892	0.383	0.093	9.986	0.568	1.085	0.509
0.893	0.383	0.093	9.986	0.568	1.085	0.509
0.894	0.382	0.093	9.986	0.568	1.085	0.509
0.895	0.382	0.094	10.149	0.602	1.085	0.534
0.896	0.382	0.142	10.159	0.602	1.085	0.949
0.897	0.382	0.142	10.159	0.602	1.085	0.949
0.898	0.382	0.142	10.149	0.602	1.017	0.949
0.899	0.382	0.142	10.149	0.602	0.805	0.949
0.900	0.382	0.094	10.149	0.568	0.805	0.534
0.901	0.382	0.094	10.149	0.568	0.678	0.534
0.902	0.382	0.093	10.149	0.568	0.678	0.509
0.903	0.382	0.046	10.149	0.534	0.542	0.263
0.904	0.382	0.036	9.968	0.526	0.526	0.203
0.905	0.382	0.022	9.968	0.475	0.263	0.127
0.906	0.382	0.022	9.968	0.475	0.263	0.127
0.907	0.382	0.036	9.968	0.475	0.509	0.203
0.908	0.382	0.036	9.965	0.475	0.509	0.203
0.909	0.382	0.036	9.963	0.475	0.509	0.203
0.910	0.383	0.036	9.965	0.526	0.526	0.203
0.911	0.383	0.046	9.965	0.534	0.526	0.263
0.912	0.383	0.093	9.965	0.534	0.526	0.509
0.913	0.383	0.093	9.965	0.534	0.526	0.509
0.914	0.383	0.093	9.965	0.534	0.526	0.509
0.915	0.383	0.046	9.965	0.526	0.526	0.263
0.916	0.383	0.036	9.965	0.475	0.526	0.203
0.917	0.383	0.046	9.965	0.526	0.542	0.263
0.918	0.383	0.093	9.965	0.534	0.542	0.509
0.919	0.383	0.094	9.968	0.568	0.542	0.534
0.920	0.383	0.144	9.968	0.949	0.542	0.949
0.921	0.382	0.144	9.963	0.949	0.542	0.949
0.922	0.382	0.144	9.963	0.949	0.542	0.949
0.923	0.388	0.094	9.963	0.534	0.526	0.534
0.924	0.394	0.094	9.963	0.534	0.526	0.534
0.925	0.431	0.189	9.963	0.949	0.526	1.068
0.926	0.478	0.190	9.963	1.085	0.526	1.076
0.927	0.478	0.190	9.698	1.085	0.526	1.076
0.928	0.478	0.192	9.698	1.110	0.542	1.085
0.929	0.479	0.192	9.698	1.110	0.805	1.085
0.930	0.567	0.192	9.698	1.110	0.805	1.085
0.931	0.573	0.192	9.698	1.110	0.805	1.085
0.932	0.479	0.192	9.698	1.110	1.017	1.085
0.933	0.479	0.192	9.939	1.110	1.085	1.085
0.934	0.479	0.192	9.963	1.110	1.212	1.085
0.935	0.431	0.192	9.968	1.110	1.212	1.085
0.936	0.431	0.196	10.323	1.110	1.619	1.110
0.937	0.394	0.192	10.323	1.110	1.619	1.085
0.938	0.394	0.192	10.323	1.110	1.212	1.085
0.939	0.394	0.192	10.323	1.110	0.949	1.085
0.940	0.394	0.192	10.323	1.110	0.949	1.085
0.941	0.394	0.192	10.323	1.110	0.805	1.076
0.942	0.394	0.190	10.323	1.110	0.805	1.068
0.943	0.394	0.190	10.323	1.110	0.805	1.068
0.944	0.394	0.189	9.968	1.110	0.670	0.949
0.945	0.431	0.180	9.963	1.110	0.670	0.949
0.946	0.479	0.180	9.939	1.110	0.670	0.949
0.947	0.479	0.180	9.698	1.110	0.670	0.949
0.948	0.479	0.180	9.626	1.110	0.670	0.949
0.949	0.479	0.100	9.579	1.085	0.542	0.542
0.950	0.719	0.100	9.579	1.085	0.542	0.542
0.951	0.719	0.094	9.579	1.085	0.670	0.534
0.952	0.765	0.094	9.579	1.085	0.805	0.534
0.953	0.766	0.100	9.626	1.085	0.949	0.542
0.954	0.766	0.180	9.698	1.085	1.076	0.949
0.955	0.766	0.180	9.939	1.085	1.085	0.949
0.956	0.765	0.180	10.155	1.085	1.212	0.949
0.957	0.394	0.180	10.155	1.085	1.619	0.949
0.958	0.382	0.100	10.323	1.085	1.619	0.542
0.959	0.380	0.094	10.351	1.085	1.619	0.534
0.960	0.286	0.094	10.351	1.068	1.212	0.534
0.961	0.192	0.090	10.351	1.026	1.085	0.509
0.962	0.190	0.090	10.351	1.026	1.085	0.509
0.963	0.021	0.090	10.351	1.017	1.076	0.509
0.964	0.021	0.085	10.351	0.534	0.949	0.483
0.965	0.192	0.090	10.351	1.017	0.949	0.509
0.966	0.286	0.090	10.323	1.017	0.805	0.509
0.967	0.380	0.085	10.155	1.017	0.670	0.483
0.968	0.382	0.046	10.155	1.017	0.670	0.271
0.969	0.383	0.046	10.058	1.017	0.670	0.271
0.970	0.394	0.046	9.939	1.017	0.670	0.263
0.971	0.573	0.046	9.939	1.017	0.670	0.263
0.972	0.766	0.046	9.939	1.026	0.805	0.271
0.973	0.771	0.085	9.939	1.051	0.949	0.483
0.974	0.771	0.090	9.939	1.068	0.949	0.483
0.975	0.771	0.090	9.939	1.051	1.076	0.483
0.976	0.771	0.090	9.939	1.051	1.085	0.483
0.977	0.771	0.090	9.957	1.026	1.212	0.483
0.978	0.573	0.085	10.058	1.017	1.212	0.271
0.979	0.383	0.046	10.155	0.949	1.212	0.263
0.980	0.382	0.046	10.155	0.949	1.212	0.263
0.981	0.380	0.046	10.155	0.949	1.085	0.263
0.982	0.286	0.085	10.323	1.017	1.085	0.271
0.983	0.286	0.090	10.351	1.017	1.085	0.483
0.984	0.286	0.090	10.351	1.026	1.085	0.509
0.985	0.286	0.090	10.537	1.026	1.085	0.509
0.986	0.286	0.090	10.537	1.026	1.085	0.509
0.987	0.286	0.090	10.537	1.026	1.076	0.509
0.988	0.286	0.090	10.351	1.026	1.076	0.509
0.989	0.380	0.094	10.351	1.051	1.076	0.509
0.990	0.383	0.094	10.345	1.051	0.949	0.509
0.991	0.573	0.090	10.201	1.017	0.949	0.509
0.992	0.765	0.090	10.155	1.017	0.949	0.271
0.993	0.765	0.090	10.155	1.017	0.949	0.271
0.994	0.771	0.090	10.155	0.949	0.949	0.263
0.995	0.946	0.090	10.155	0.949	1.085	0.263
0.996	0.946	0.090	10.155	0.949	2.136	0.263
0.997	0.946	0.090	10.155	0.949	1.085	0.263
0.998	0.946	0.090	10.155	0.949	2.136	0.263
0.999	0.946	0.093	10.155	0.949	2.170	0.271
1.000	0.946	0.093	10.155	0.949	2.170	0.263
1.001	0.789	0.093	10.155	0.949	2.170	0.263
1.002	0.766	0.094	10.155	1.017	2.170	0.509
1.003	0.765	0.093	10.155	0.949	2.170	0.263
1.004	0.765	0.093	10.155	0.949	2.170	0.263
1.005	0.765	0.094	10.201	1.017	2.170	0.509
1.006	0.765	0.093	10.201	1.017	2.170	0.509
1.007	0.765	0.093	10.201	1.017	2.170	0.509
1.008	0.765	0.093	10.201	1.017	2.170	0.509
1.009	0.765	0.180	10.201	1.051	2.170	0.534
1.010	0.765	0.180	10.201	1.076	2.170	0.542
1.011	0.765	0.180	10.201	1.076	2.170	0.542
1.012	0.765	0.180	10.201	1.076	2.136	0.542
1.013	0.765	0.180	10.201	1.076	2.136	0.542
1.014	0.765	0.180	10.155	1.076	2.136	0.542
1.015	0.765	0.180	10.058	1.076	2.136	0.534
1.016	0.766	0.180	10.058	1.085	2.136	0.534
1.017	0.766	0.180	10.058	1.085	2.170	0.542
1.018	0.765	0.180	10.058	1.085	2.170	0.542
1.019	0.765	0.180	10.058	1.076	2.170	0.534
1.020	0.765	0.180	10.058	1.076	2.170	0.534
1.021	0.765	0.180	10.058	1.076	2.170	0.542
1.022	0.765	0.180	10.058	1.076	2.136	0.534
1.023	0.765	0.180	10.058	1.076	2.136	0.534
1.024	0.765	0.180	10.058	1.076	2.136	0.534
1.025	0.765	0.180	10.058	1.076	2.136	0.534
1.026	0.765	0.180	10.155	1.076	2.136	0.534
1.027	0.672	0.180	10.155	1.110	2.136	0.534
1.028	0.765	0.190	10.201	1.348	2.136	0.542
1.029	0.765	0.190	10.201	1.348	2.136	0.542
1.030	0.765	0.190	10.201	1.348	2.136	0.814
1.031	0.765	0.190	10.201	1.348	2.161	0.814
1.032	0.765	0.190	10.201	1.356	2.161	0.814
1.033	0.765	0.190	10.201	1.356	2.161	0.814
1.034	0.765	0.190	10.201	1.356	1.966	0.814
1.035	0.765	0.190	10.201	1.356	1.966	0.814
1.036	0.765	0.168	10.201	1.348	1.110	0.542
1.037	0.765	0.190	10.201	1.356	1.966	0.814
1.038	0.765	0.190	10.201	1.619	1.966	0.814
1.039	0.765	0.190	10.201	1.627	2.161	0.814
1.040	0.672	0.186	10.333	1.627	2.161	0.814
1.041	0.672	0.190	10.333	1.627	2.161	1.051
1.042	0.672	0.190	10.333	1.627	2.161	1.068
1.043	0.573	0.190	10.333	1.627	2.161	1.051
1.044	0.573	0.190	10.333	1.627	2.161	1.051
1.045	0.573	0.186	10.333	1.619	1.966	0.814
1.046	0.573	0.186	10.333	1.619	1.212	0.814
1.047	0.573	0.186	10.333	1.619	1.212	0.814
1.048	0.573	0.186	10.333	1.627	1.212	0.814
1.049	0.573	0.186	10.333	1.627	1.212	0.814
1.050	0.572	0.190	10.333	1.627	1.212	1.051
1.051	0.572	0.190	10.333	1.627	1.212	1.068
1.052	0.572	0.190	10.245	1.627	1.212	1.068
1.053	0.573	0.192	10.245	1.627	1.212	1.068
1.054	0.573	0.190	10.225	1.627	1.144	1.068
1.055	0.573	0.190	10.165	1.627	1.110	1.051
1.056	0.573	0.190	9.965	1.627	1.085	1.051
1.057	0.573	0.190	9.963	1.627	1.085	1.051
1.058	0.573	0.190	9.939	1.627	1.085	1.051
1.059	0.573	0.186	9.939	1.627	1.085	0.814
1.060	0.573	0.168	9.939	1.627	1.085	0.814
1.061	0.573	0.168	9.939	1.627	1.110	0.814
1.062	0.573	0.096	9.939	1.619	1.144	0.542
1.063	0.572	0.094	9.939	1.348	1.144	0.534
1.064	0.572	0.094	9.951	1.348	1.144	0.534
1.065	0.572	0.094	9.962	1.110	1.144	0.534
1.066	0.478	0.094	9.963	1.076	1.144	0.534
1.067	0.478	0.094	9.965	1.076	1.144	0.534
1.068	0.430	0.096	10.058	1.110	1.212	0.542
1.069	0.430	0.168	10.153	1.348	1.212	0.814
1.070	0.406	0.168	10.155	1.348	1.212	1.051
1.071	0.394	0.096	10.155	1.110	1.212	0.814
1.072	0.394	0.168	10.155	1.492	1.212	0.949
1.073	0.382	0.096	10.155	1.110	1.144	0.814
1.074	0.382	0.096	10.165	1.110	1.144	0.814
1.075	0.382	0.096	10.165	1.110	1.110	0.814
1.076	0.382	0.094	10.155	1.076	1.093	0.542
1.077	0.382	0.094	10.155	1.076	1.085	0.542
1.078	0.382	0.094	10.153	1.076	1.085	0.542
1.079	0.382	0.096	10.058	1.492	1.085	0.814
1.080	0.382	0.094	9.963	1.076	1.076	0.542
1.081	0.394	0.094	9.962	1.076	1.076	0.542
1.082	0.430	0.094	9.962	1.076	1.076	0.534
1.083	0.478	0.094	9.951	1.076	1.076	0.542
1.084	0.478	0.094	9.951	1.076	1.076	0.542
1.085	0.563	0.094	9.951	1.076	1.076	0.542
1.086	0.572	0.094	9.951	1.076	1.076	0.542
1.087	0.572	0.094	9.951	1.076	1.076	0.542
1.088	0.573	0.096	9.951	1.076	1.085	0.949
1.089	0.572	0.096	9.951	1.076	1.085	0.949
1.090	0.572	0.094	9.951	1.076	1.093	0.542
1.091	0.563	0.094	9.951	1.076	1.085	0.534
1.092	0.478	0.094	9.951	1.076	1.076	0.534
1.093	0.478	0.094	9.962	1.076	1.076	0.534
1.094	0.478	0.094	9.962	1.076	1.076	0.534
1.095	0.430	0.094	9.963	1.076	1.076	0.542
1.096	0.394	0.094	9.963	1.068	1.076	0.534
1.097	0.394	0.094	9.963	0.805	1.076	0.534
1.098	0.394	0.094	9.963	0.805	1.076	0.534
1.099	0.394	0.094	9.963	0.805	1.076	0.534
1.100	0.382	0.094	9.963	0.534	0.949	0.534
1.101	0.377	0.094	9.963	0.534	0.542	0.534
1.102	0.377	0.094	9.963	0.534	0.542	0.526
1.103	0.377	0.094	9.963	0.534	0.534	0.263
1.104	0.382	0.094	9.963	0.534	0.534	0.263
1.105	0.382	0.094	9.963	0.534	0.534	0.263
1.106	0.382	0.046	9.963	0.534	0.534	0.263
1.107	0.394	0.094	9.963	0.534	0.534	0.263
1.108	0.478	0.094	9.963	0.805	0.542	0.263
1.109	0.563	0.094	9.963	0.805	0.542	0.263
1.110	0.573	0.094	9.963	0.805	0.542	0.263
1.111	0.573	0.094	9.963	1.051	0.542	0.263
1.112	0.573	0.094	9.963	0.805	0.542	0.263
1.113	0.573	0.094	9.963	1.051	1.076	0.263
1.114	0.573	0.094	9.963	1.068	1.076	0.263
1.115	0.573	0.168	9.963	1.076	1.076	0.526
1.116	0.573	0.180	9.963	1.076	1.085	0.526
1.117	0.563	0.168	9.963	1.076	1.076	0.263
1.118	0.563	0.168	9.963	1.076	1.076	0.263
1.119	0.563	0.168	9.963	1.076	1.076	0.263
1.120	0.563	0.180	9.963	1.076	1.076	0.263
1.121	0.563	0.180	9.963	1.076	1.076	0.263
1.122	0.388	0.180	9.963	1.068	1.076	0.263
1.123	0.573	0.186	9.963	1.076	1.076	0.263
1.124	0.573	0.186	9.963	1.076	1.076	0.263
1.125	0.573	0.186	9.963	1.076	1.076	0.263
1.126	0.573	0.186	9.963	1.076	1.076	0.263
1.127	0.575	0.186	9.963	1.076	1.076	0.263
1.128	0.575	0.186	9.963	1.076	1.076	0.263
1.129	0.575	0.180	9.963	1.068	1.076	0.263
1.130	0.575	0.180	9.963	1.068	1.085	0.263
1.131	0.575	0.180	9.963	1.068	1.627	0.263
1.132	0.575	0.186	9.963	1.076	1.627	0.263
1.133	0.575	0.180	10.010	1.068	1.627	0.263
1.134	0.573	0.094	10.011	1.051	1.627	0.263
1.135	0.388	0.048	10.152	1.051	1.627	0.263
1.136	0.377	0.142	10.152	1.051	1.627	0.263
1.137	0.292	0.048	10.152	0.805	1.627	0.127
1.138	0.287	0.046	10.152	0.534	1.627	0.025
1.139	0.287	0.046	10.152	0.534	1.085	0.000
1.140	0.287	0.046	10.152	0.407	1.076	0.000
1.141	0.287	0.046	10.152	0.271	1.076	0.000
1.142	0.287	0.046	10.152	0.271	1.076	0.000
1.143	0.287	0.046	10.058	0.263	1.076	0.000
1.144	0.292	0.046	10.058	0.263	1.076	0.000
1.145	0.292	0.022	10.011	0.263	1.076	-0.136
1.146	0.377	0.022	9.963	0.263	1.085	0.000
1.147	0.388	0.046	9.963	0.271	1.085	0.025
1.148	0.388	0.046	9.963	0.271	1.085	0.025
1.149	0.388	0.022	9.963	0.263	1.085	0.000
1.150	0.575	0.022	9.963	0.263	1.085	0.000
1.151	0.575	0.046	9.963	0.271	1.627	0.025
1.152	0.575	0.046	9.963	0.271	1.627	0.025
1.153	0.621	0.048	9.963	0.534	1.899	0.034
1.154	0.621	0.142	9.963	0.534	1.899	0.127
1.155	0.575	0.142	10.011	0.475	1.899	0.127
1.156	0.572	0.168	10.058	0.534	2.102	0.127
1.157	0.527	0.168	10.152	0.475	2.102	0.263
1.158	0.388	0.142	10.155	0.271	2.102	0.127
1.159	0.292	0.168	10.177	0.475	2.102	0.263
1.160	0.287	0.168	10.177	0.475	1.899	0.263
1.161	0.286	0.142	10.177	0.271	1.899	0.263
1.162	0.286	0.142	10.177	0.271	1.899	0.263
1.163	0.286	0.144	10.177	0.271	1.627	0.814
1.164	0.286	0.142	10.177	0.263	1.627	0.263
1.165	0.286	0.118	10.177	0.263	0.534	0.263
1.166	0.286	0.070	10.152	0.263	0.271	0.127
1.167	0.287	0.118	10.059	0.263	0.271	0.263
1.168	0.292	0.070	10.058	0.263	0.127	0.127
1.169	0.527	0.048	10.058	0.127	-0.136	0.127
1.170	0.527	0.045	10.011	0.127	-0.136	0.127
1.171	0.572	0.045	10.011	0.127	-0.136	0.127
1.172	0.621	0.048	10.011	0.127	0.127	0.127
1.173	0.621	0.045	10.011	0.127	0.127	0.127
1.174	0.621	0.022	10.011	0.000	0.271	0.102
1.175	0.621	0.022	10.011	0.000	0.271	0.102
1.176	0.754	0.045	10.011	0.127	1.110	0.127
1.177	0.754	0.045	10.011	0.000	1.110	0.127
1.178	0.754	0.045	10.058	0.000	1.110	0.127
1.179	0.572	0.045	10.058	0.000	0.271	0.127
1.180	0.527	0.045	10.058	0.000	0.271	0.127
1.181	0.286	0.045	10.059	0.000	0.271	0.127
1.182	0.144	0.045	10.059	0.000	0.271	0.127
1.183	0.094	0.048	10.177	0.127	0.271	0.127
1.184	0.094	0.070	10.177	0.127	0.271	0.127
1.185	0.094	0.118	10.177	0.127	0.271	0.263
1.186	0.094	0.070	10.177	0.127	0.127	0.127
1.187	0.094	0.070	10.177	0.127	-0.136	0.127
1.188	0.286	0.118	10.177	0.127	-0.136	0.534
1.189	0.286	0.144	10.177	0.263	-0.136	0.814
1.190	0.286	0.144	10.059	0.263	-0.136	0.814
1.191	0.359	0.144	10.058	0.127	-0.136	0.814
1.192	0.478	0.144	10.058	0.127	-0.136	0.814
1.193	0.527	0.168	9.939	0.127	0.127	0.949
1.194	0.527	0.144	9.867	0.127	0.127	0.949
1.195	0.572	0.144	9.867	0.475	0.127	0.949
1.196	0.572	0.144	9.867	0.475	0.127	0.949
1.197	0.527	0.118	9.867	0.127	0.127	0.949
1.198	0.527	0.094	9.867	0.127	0.263	0.814
1.199	0.527	0.094	9.867	0.127	1.076	0.814
1.200	0.527	0.094	9.867	0.127	1.110	0.814
1.201	0.527	0.094	9.867	0.127	1.110	0.534
1.202	0.527	0.094	9.939	0.127	1.110	0.534
1.203	0.478	0.094	10.058	0.127	1.110	0.534
1.204	0.359	0.094	10.059	0.127	1.110	0.534
1.205	0.263	0.094	10.059	0.127	1.110	0.534
1.206	0.193	0.094	10.059	0.127	1.110	0.534
1.207	0.193	0.094	10.059	0.127	1.110	0.534
1.208	0.193	0.094	10.059	0.475	1.110	0.814
1.209	0.193	0.094	10.059	0.127	1.076	0.534
1.210	0.193	0.094	10.490	0.475	1.110	0.814
1.211	0.193	0.094	10.490	0.475	1.110	0.814
1.212	0.193	0.094	10.490	0.534	1.110	0.814
1.213	0.263	0.094	10.490	0.534	1.110	0.949
1.214	0.359	0.094	10.058	0.534	1.110	0.949
1.215	0.478	0.094	9.965	0.534	1.110	0.949
1.216	0.573	0.168	9.963	1.017	1.110	0.949
1.217	0.573	0.094	9.963	1.051	1.110	1.051
1.218	0.573	0.094	9.963	1.051	1.110	1.051
1.219	0.573	0.094	9.963	1.051	1.110	1.051
1.220	0.575	0.168	9.963	1.051	1.110	1.076
1.221	0.575	0.168	9.963	1.051	1.110	1.076
1.222	0.575	0.168	9.963	0.534	1.212	1.076
1.223	0.575	0.186	9.963	1.051	1.627	1.076
1.224	0.575	0.186	9.963	1.051	2.102	1.076
1.225	0.575	0.186	9.965	1.051	2.102	1.076
1.226	0.573	0.168	9.965	0.534	2.102	1.076
1.227	0.478	0.094	9.986	0.534	2.102	1.051
1.228	0.359	0.094	9.986	0.534	2.102	1.051
1.229	0.359	0.168	10.249	1.051	2.161	1.076
1.230	0.359	0.186	10.249	1.051	2.161	1.076
1.231	0.359	0.186	10.249	1.051	2.102	1.076
1.232	0.359	0.168	10.249	0.534	1.627	1.076
1.233	0.359	0.094	10.249	0.534	1.212	1.076
1.234	0.359	0.094	10.249	0.534	1.212	1.076
1.235	0.359	0.094	9.986	0.534	1.093	0.949
1.236	0.359	0.094	9.986	0.534	1.093	0.949
1.237	0.359	0.094	9.986	0.534	1.093	0.949
1.238	0.286	0.084	9.965	0.475	1.076	0.949
1.239	0.359	0.046	9.963	0.263	1.076	0.534
1.240	0.383	0.084	9.965	0.475	1.093	0.949
1.241	0.478	0.094	9.965	0.534	1.093	1.076
1.242	0.573	0.094	9.965	0.534	1.093	1.076
1.243	0.573	0.084	9.965	0.475	1.093	0.949
1.244	0.383	0.046	9.965	0.263	1.093	0.534
1.245	0.383	0.046	9.965	0.136	1.093	0.263
1.246	0.286	0.046	9.965	0.127	1.076	0.263
1.247	0.383	0.046	9.965	0.136	1.093	0.263
1.248	0.382	0.046	9.965	0.263	1.093	0.534
1.249	0.286	0.046	9.965	0.263	1.076	0.263
1.250	0.286	0.046	9.965	0.263	1.076	0.263
1.251	0.286	0.046	9.965	0.263	1.076	0.534
1.252	0.263	0.046	9.963	0.136	0.814	0.263
1.253	0.286	0.046	9.867	0.127	0.814	0.263
1.254	0.382	0.046	9.772	0.008	0.814	0.263
1.255	0.382	0.046	9.772	0.000	0.814	0.263
1.256	0.382	0.009	9.772	0.000	0.814	0.068
1.257	0.382	0.009	9.772	0.000	0.814	0.068
1.258	0.382	0.009	9.772	0.000	0.814	0.068
1.259	0.382	0.046	9.772	0.000	1.076	0.263
1.260	0.382	0.046	9.772	0.000	1.076	0.263
1.261	0.382	0.046	9.772	0.000	1.076	0.263
1.262	0.382	0.046	9.772	0.000	1.093	0.263
1.263	0.382	0.046	9.772	0.000	1.619	0.263
1.264	0.382	0.090	9.772	0.000	1.627	0.509
1.265	0.380	0.046	9.772	0.000	1.627	0.475
1.266	0.380	0.046	9.867	-0.008	1.627	0.263
1.267	0.380	0.046	9.986	-0.008	1.627	0.263
1.268	0.371	0.046	9.986	0.000	1.627	0.263
1.269	0.371	0.046	9.986	-0.008	1.627	0.263
1.270	0.371	0.036	9.986	-0.008	1.627	0.263
1.271	0.286	0.036	9.986	0.000	1.627	0.263
1.272	0.286	0.036	9.986	0.000	1.619	0.263
1.273	0.286	0.036	9.986	0.000	1.093	0.263
1.274	0.286	0.046	9.986	0.000	1.076	0.263
1.275	0.286	0.046	9.986	0.000	1.076	0.263
1.276	0.371	0.090	9.986	0.000	1.076	0.475
1.277	0.380	0.090	9.974	0.000	1.076	0.475
1.278	0.382	0.036	9.957	0.000	0.542	0.263
1.279	0.382	0.036	9.867	0.000	0.534	0.263
1.280	0.383	0.022	9.772	0.000	0.534	0.127
1.281	0.383	0.036	9.772	0.000	0.542	0.263
1.282	0.383	0.036	9.772	0.000	0.542	0.263
1.283	0.383	0.046	9.772	0.000	1.076	0.263
1.284	0.383	0.036	9.772	0.000	1.076	0.263
1.285	0.383	0.046	9.772	0.000	1.076	0.263
1.286	0.406	0.090	9.772	0.000	1.076	0.407
1.287	0.406	0.094	9.772	0.000	1.076	0.475
1.288	0.406	0.094	9.867	0.000	1.093	0.475
1.289	0.406	0.094	9.957	0.008	1.110	0.509
1.290	0.383	0.094	9.957	0.008	1.093	0.475
1.291	0.383	0.090	9.968	0.000	1.093	0.407
1.292	0.383	0.090	9.968	0.000	1.093	0.407
1.293	0.382	0.090	9.974	0.000	1.093	0.407
1.294	0.382	0.094	9.974	0.000	1.093	0.475
1.295	0.382	0.094	10.053	0.000	1.093	0.509
1.296	0.382	0.094	10.053	0.000	1.093	0.509
1.297	0.382	0.094	10.053	0.000	1.093	0.475
1.298	0.382	0.090	10.053	0.000	1.093	0.407
1.299	0.383	0.090	10.053	0.000	1.093	0.407
1.300	0.382	0.090	10.053	0.000	1.093	0.407
1.301	0.382	0.090	10.053	0.000	1.093	0.407
1.302	0.383	0.094	10.053	0.000	1.093	0.475
1.303	0.383	0.094	10.053	0.059	1.093	0.475
1.304	0.383	0.094	10.053	0.059	1.093	0.509
1.305	0.383	0.118	9.974	0.127	1.093	0.670
1.306	0.430	0.118	9.974	0.127	1.093	0.670
1.307	0.436	0.118	9.968	0.127	1.093	0.670
1.308	0.478	0.094	9.963	0.059	1.093	0.475
1.309	0.478	0.093	9.963	0.059	1.093	0.475
1.310	0.483	0.093	9.963	0.059	1.093	0.475
1.311	0.483	0.093	9.963	0.059	1.093	0.475
1.312	0.483	0.046	9.963	0.059	1.093	0.407
1.313	0.483	0.046	9.963	0.059	1.093	0.407
1.314	0.483	0.036	9.963	0.059	1.093	0.263
1.315	0.483	0.022	9.963	0.059	1.093	0.263
1.316	0.483	0.046	9.963	0.127	1.093	0.263
1.317	0.478	0.046	9.963	0.127	1.093	0.263
1.318	0.478	0.093	9.968	0.127	1.093	0.407
1.319	0.478	0.093	9.968	0.127	1.093	0.407
1.320	0.478	0.093	9.963	0.127	1.093	0.407
1.321	0.478	0.093	9.963	0.059	1.093	0.407
1.322	0.478	0.093	9.963	0.059	1.093	0.407
1.323	0.483	0.093	9.963	0.059	1.093	0.407
1.324	0.483	0.046	9.963	0.059	1.093	0.263
1.325	0.483	0.046	9.963	0.000	1.085	0.263
1.326	0.483	0.046	9.963	0.000	1.085	0.263
1.327	0.483	0.046	9.963	0.059	1.093	0.263
1.328	0.478	0.046	9.963	0.059	1.093	0.263
1.329	0.483	0.046	9.963	0.059	1.110	0.263
1.330	0.527	0.046	9.963	0.059	1.110	0.263
1.331	0.527	0.046	9.963	0.000	1.110	0.263
1.332	0.527	0.072	9.963	0.059	1.110	0.407
1.333	0.478	0.072	9.963	0.059	1.110	0.407
1.334	0.478	0.093	9.963	0.059	1.619	0.407
1.335	0.478	0.093	9.963	0.059	1.619	0.526
1.336	0.382	0.093	9.963	0.059	1.619	0.526
1.337	0.382	0.093	9.963	0.059	1.619	0.526
1.338	0.382	0.094	9.963	0.127	1.619	0.534
1.339	0.382	0.093	9.963	0.059	1.110	0.526
1.340	0.382	0.093	9.963	0.127	1.110	0.526
1.341	0.382	0.094	9.963	0.263	1.110	0.534
1.342	0.382	0.094	9.963	0.263	1.110	0.534
1.343	0.478	0.100	9.963	0.814	1.110	0.805
1.344	0.527	0.094	9.963	0.814	1.110	0.534
1.345	0.527	0.093	9.963	0.542	1.110	0.526
1.346	0.569	0.094	9.963	0.814	1.110	0.534
1.347	0.573	0.094	9.963	0.814	1.110	0.534
1.348	0.575	0.094	9.963	0.814	1.110	0.534
1.349	0.765	0.094	9.963	0.814	1.110	0.534
1.350	0.765	0.094	9.963	0.814	1.110	0.534
1.351	0.765	0.094	9.963	0.814	1.110	0.534
1.352	0.765	0.094	9.963	0.814	1.110	0.534
1.353	0.765	0.094	9.963	0.542	1.110	0.534
1.354	0.765	0.094	9.963	0.542	1.110	0.534
1.355	0.763	0.093	9.963	0.263	1.110	0.526
1.356	0.763	0.093	9.963	0.263	1.619	0.526
1.357	0.575	0.094	10.153	0.542	1.619	0.534
1.358	0.569	0.094	10.155	0.542	1.110	0.534
1.359	0.377	0.094	10.155	0.542	1.110	0.534
1.360	0.214	0.094	10.155	0.263	1.110	0.534
1.361	0.190	0.090	10.155	0.263	1.085	0.407
1.362	0.214	0.094	10.155	0.263	1.085	0.534
1.363	0.214	0.094	10.155	0.263	1.076	0.534
1.364	0.214	0.094	10.155	0.263	1.051	0.534
1.365	0.287	0.094	10.155	0.263	0.534	0.534
1.366	0.287	0.094	10.155	0.127	0.534	0.534
1.367	0.359	0.090	10.155	0.119	0.534	0.407
1.368	0.377	0.072	9.963	0.119	0.534	0.263
1.369	0.383	0.090	9.963	0.127	0.534	0.407
1.370	0.383	0.090	9.963	0.127	0.534	0.407
1.371	0.575	0.094	9.963	0.263	1.051	0.534
1.372	0.575	0.094	9.963	0.263	1.076	0.534
1.373	0.575	0.090	9.963	0.127	1.051	0.407
1.374	0.575	0.090	9.963	0.127	1.051	0.407
1.375	0.575	0.090	9.963	0.127	1.076	0.263
1.376	0.575	0.094	10.155	0.263	1.085	0.534
1.377	0.575	0.094	10.155	0.127	1.085	0.526
1.378	0.575	0.094	10.155	0.127	1.619	0.526
1.379	0.385	0.094	10.155	0.127	2.102	0.534
1.380	0.383	0.094	10.155	0.127	2.136	0.534
1.381	0.371	0.094	10.276	0.263	2.136	0.534
1.382	0.359	0.094	10.276	0.263	2.136	0.534
1.383	0.359	0.094	10.276	0.263	2.136	0.534
1.384	0.359	0.094	10.276	0.263	1.085	0.526
1.385	0.359	0.094	10.276	0.263	1.085	0.526
1.386	0.359	0.094	10.276	0.263	1.085	0.526
1.387	0.359	0.094	10.276	0.127	1.076	0.526
1.388	0.359	0.090	10.276	0.119	1.051	0.263
1.389	0.371	0.094	10.276	0.127	1.051	0.526
1.390	0.371	0.094	10.155	0.119	1.051	0.526
1.391	0.383	0.094	10.155	0.119	1.051	0.526
1.392	0.383	0.094	10.155	0.119	1.051	0.526
1.393	0.383	0.090	9.962	0.102	1.051	0.263
1.394	0.383	0.090	9.962	0.076	1.051	0.263
1.395	0.383	0.094	9.962	0.076	1.076	0.526
1.396	0.383	0.094	9.962	0.076	1.076	0.526
1.397	0.383	0.094	9.962	0.102	1.076	0.526
1.398	0.383	0.094	9.962	0.119	1.085	0.534
1.399	0.383	0.094	9.962	0.102	1.085	0.526
1.400	0.383	0.094	9.962	0.102	1.619	0.526
1.401	0.383	0.090	9.962	0.076	1.619	0.263
1.402	0.383	0.046	9.962	0.025	1.619	0.263
1.403	0.371	0.090	10.153	0.076	1.619	0.263
1.404	0.359	0.046	9.962	0.025	1.085	0.254
1.405	0.359	0.046	10.153	0.025	1.085	0.254
1.406	0.359	0.046	10.153	0.025	1.085	0.254
1.407	0.359	0.046	10.153	0.025	1.085	0.254
1.408	0.359	0.090	10.153	0.076	1.619	0.263
1.409	0.359	0.090	10.153	0.076	1.085	0.263
1.410	0.359	0.090	10.153	0.102	1.085	0.263
1.411	0.359	0.094	10.153	0.119	1.085	0.526
1.412	0.287	0.046	10.153	0.119	1.076	0.526
1.413	0.287	0.046	10.153	0.119	1.017	0.526
1.414	0.287	0.046	9.770	0.102	1.017	0.526
1.415	0.371	0.022	9.770	0.102	1.017	0.263
1.416	0.383	0.046	9.770	0.119	1.017	0.526
1.417	0.383	0.093	9.770	0.534	1.017	0.526
1.418	0.383	0.093	9.770	0.534	1.017	0.526
1.419	0.383	0.090	9.770	0.119	1.017	0.526
1.420	0.385	0.093	9.770	0.534	1.085	0.526
1.421	0.385	0.093	9.770	0.534	1.085	0.526
1.422	0.385	0.093	9.770	0.534	1.076	0.526
1.423	0.385	0.094	9.770	0.534	1.085	0.534
1.424	0.385	0.094	9.770	0.534	1.085	0.534
1.425	0.383	0.094	9.770	0.534	1.076	0.534
1.426	0.382	0.093	9.722	0.534	1.017	0.526
1.427	0.382	0.093	9.770	0.534	1.017	0.534
1.428	0.382	0.093	9.770	0.534	0.949	0.534
1.429	0.335	0.093	9.770	0.534	0.949	0.534
1.430	0.335	0.094	9.770	0.534	0.949	0.534
1.431	0.335	0.094	9.770	0.534	0.949	0.534
1.432	0.335	0.094	9.770	0.534	0.949	0.534
1.433	0.335	0.093	9.770	0.534	0.534	0.526
1.434	0.335	0.094	9.770	0.534	0.949	0.534
1.435	0.335	0.094	9.770	0.534	0.949	0.526
1.436	0.335	0.094	9.770	0.534	0.949	0.526
1.437	0.335	0.094	9.770	0.534	0.949	0.526
1.438	0.382	0.094	9.770	0.534	1.017	0.534
1.439	0.382	0.094	9.770	0.534	1.076	0.534
1.440	0.394	0.094	9.770	0.534	1.619	0.534
1.441	0.394	0.094	9.770	0.602	1.619	0.534
1.442	0.394	0.094	9.772	0.602	1.619	0.534
1.443	0.394	0.094	9.772	0.602	1.619	0.534
1.444	0.382	0.094	9.772	0.602	1.619	0.534
1.445	0.382	0.094	9.772	0.534	1.076	0.526
1.446	0.382	0.093	9.772	0.534	1.076	0.526
1.447	0.335	0.093	9.772	0.534	1.076	0.526
1.448	0.335	0.093	9.772	0.602	1.076	0.526
1.449	0.335	0.093	9.772	0.602	1.076	0.526
1.450	0.335	0.094	9.772	0.602	1.076	0.534
1.451	0.335	0.094	9.772	0.602	1.017	0.534
1.452	0.335	0.094	9.772	0.602	0.949	0.534
1.453	0.335	0.093	9.770	0.542	0.534	0.526
1.454	0.382	0.094	9.772	0.602	0.949	0.534
1.455	0.382	0.094	9.770	0.602	0.534	0.534
1.456	0.382	0.094	9.770	0.602	0.534	0.534
1.457	0.382	0.094	9.770	0.542	0.534	0.534
1.458	0.382	0.094	9.770	0.542	0.534	0.534
1.459	0.382	0.094	9.770	0.602	0.949	0.534
1.460	0.382	0.094	9.770	0.602	0.949	0.534
1.461	0.382	0.094	9.770	0.602	0.949	0.534
1.462	0.406	0.142	9.770	0.602	1.076	0.534
1.463	0.406	0.142	9.770	0.542	1.076	0.534
1.464	0.433	0.189	9.770	0.602	1.076	0.534
1.465	0.406	0.189	9.770	0.602	1.076	1.017
1.466	0.382	0.190	9.772	0.602	1.093	1.017
1.467	0.382	0.190	9.939	0.602	1.356	1.017
1.468	0.382	0.190	9.939	0.542	1.356	0.534
1.469	0.382	0.190	10.061	0.542	1.356	0.534
1.470	0.382	0.189	10.155	0.542	1.093	0.534
1.471	0.371	0.186	10.155	0.534	1.076	0.534
1.472	0.371	0.186	10.155	0.534	1.076	0.534
1.473	0.371	0.186	10.155	0.534	1.076	0.534
1.474	0.341	0.186	10.155	0.534	1.076	0.534
1.475	0.341	0.186	10.155	0.542	1.076	0.534
1.476	0.371	0.189	10.155	0.814	1.093	0.534
1.477	0.371	0.189	10.155	0.949	1.093	0.949
1.478	0.382	0.190	10.155	1.051	1.356	1.051
1.479	0.406	0.190	10.153	1.051	1.093	1.051
1.480	0.433	0.189	10.061	0.949	1.076	0.949
1.481	0.479	0.189	10.058	1.051	1.076	1.051
1.482	0.551	0.186	9.974	0.949	1.076	0.949
1.483	0.551	0.186	9.968	0.949	1.076	0.949
1.484	0.551	0.168	9.962	0.814	1.076	0.534
1.485	0.551	0.094	9.962	0.542	1.076	0.534
1.486	0.551	0.094	9.962	0.542	1.076	0.534
1.487	0.551	0.094	9.962	0.534	1.076	0.534
1.488	0.551	0.094	9.962	0.534	1.076	0.534
1.489	0.479	0.094	9.962	0.534	1.076	0.534
1.490	0.478	0.094	9.962	0.534	1.076	0.534
1.491	0.478	0.094	9.962	0.534	1.076	0.534
1.492	0.433	0.094	9.968	0.534	1.076	0.534
1.493	0.406	0.096	9.974	0.542	1.076	0.949
1.494	0.406	0.096	9.974	0.542	1.076	0.949
1.495	0.382	0.096	10.058	0.542	1.076	0.949
1.496	0.380	0.096	10.058	0.542	1.076	0.949
1.497	0.380	0.096	10.058	0.542	1.076	0.949
1.498	0.380	0.096	10.061	0.542	1.076	0.949
1.499	0.382	0.168	10.061	0.814	1.093	1.051
1.500	0.380	0.096	10.061	0.814	1.076	0.949
1.501	0.377	0.096	10.061	0.814	1.076	0.949
1.502	0.377	0.168	10.143	1.051	1.093	1.051
1.503	0.380	0.168	10.143	1.051	1.093	1.051
1.504	0.380	0.097	10.143	0.814	1.076	0.949
1.505	0.433	0.168	10.143	1.051	1.076	1.051
1.506	0.478	0.186	10.143	1.076	1.093	1.068
1.507	0.478	0.168	10.058	1.076	1.076	1.051
1.508	0.478	0.097	9.986	1.051	1.076	0.949
1.509	0.478	0.097	9.974	1.051	1.076	0.949
1.510	0.479	0.096	9.974	0.814	1.076	0.534
1.511	0.551	0.096	9.974	0.814	1.076	0.534
1.512	0.551	0.096	9.974	0.814	1.076	0.534
1.513	0.551	0.097	9.974	1.051	1.076	0.949
1.514	0.551	0.097	9.974	0.814	1.076	0.805
1.515	0.551	0.096	9.974	0.805	1.076	0.534
1.516	0.551	0.096	9.974	0.805	1.076	0.534
1.517	0.479	0.094	9.974	0.805	1.076	0.534
1.518	0.479	0.096	9.974	0.814	1.110	0.534
1.519	0.478	0.097	9.974	1.076	1.619	0.805
1.520	0.478	0.142	9.974	1.076	1.627	0.949
1.521	0.478	0.142	9.986	1.076	1.627	0.949
1.522	0.478	0.142	10.058	1.076	1.627	1.076
1.523	0.394	0.097	9.986	0.814	1.619	0.949
1.524	0.394	0.097	9.986	0.814	1.619	0.949
1.525	0.394	0.097	9.986	1.076	1.619	1.076
1.526	0.388	0.096	9.986	0.805	1.619	0.805
1.527	0.388	0.096	9.986	0.805	1.110	0.568
1.528	0.388	0.094	9.986	0.534	1.076	0.534
1.529	0.388	0.094	9.986	0.534	1.076	0.534
1.530	0.382	0.094	9.986	0.534	1.076	0.534
1.531	0.382	0.094	9.974	0.263	1.076	0.534
1.532	0.382	0.094	9.974	0.263	1.076	0.534
1.533	0.388	0.094	9.974	0.263	1.076	0.534
1.534	0.388	0.046	9.974	0.263	1.076	0.263
1.535	0.394	0.094	9.986	0.263	1.076	0.534
1.536	0.394	0.094	9.986	0.263	1.076	0.263
1.537	0.394	0.094	10.143	0.263	1.110	0.263
1.538	0.388	0.094	10.143	0.263	1.110	0.263
1.539	0.382	0.094	10.143	0.263	1.110	0.127
1.540	0.382	0.094	10.143	0.263	1.110	0.127
1.541	0.382	0.094	10.143	0.263	1.619	0.263
1.542	0.382	0.094	10.143	0.263	1.619	0.263
1.543	0.382	0.094	10.143	0.263	1.619	0.263
1.544	0.382	0.094	10.153	0.263	1.619	0.263
1.545	0.382	0.094	10.297	0.534	1.619	0.127
1.546	0.382	0.094	10.297	0.534	1.619	0.237
1.547	0.382	0.094	10.297	0.534	1.619	0.237
1.548	0.382	0.094	10.249	0.534	1.619	0.237
1.549	0.382	0.094	10.249	0.526	1.619	0.068
1.550	0.382	0.094	10.249	0.526	1.619	0.127
1.551	0.388	0.094	10.249	0.526	1.619	0.127
1.552	0.388	0.046	9.673	0.263	1.076	0.025
1.553	0.388	0.046	9.673	0.263	1.076	0.127
1.554	0.388	0.046	9.673	0.263	1.076	0.127
1.555	0.388	0.046	9.673	0.059	1.356	0.025
1.556	0.388	0.046	9.674	0.059	1.356	0.025
1.557	0.394	0.046	9.864	0.263	1.619	0.127
1.558	0.394	0.094	9.864	0.263	1.619	0.237
1.559	0.388	0.046	9.864	0.059	1.619	0.127
1.560	0.382	0.094	10.249	0.263	1.619	0.237
1.561	0.371	0.046	10.249	0.059	1.619	0.127
1.562	0.335	0.046	10.249	0.059	1.619	0.025
1.563	0.281	0.042	9.864	0.059	1.619	0.000
1.564	0.281	0.010	9.864	0.000	1.619	-0.008
1.565	0.281	0.010	9.864	0.000	1.619	-0.008
1.566	0.281	0.010	9.864	0.000	1.356	-0.008
1.567	0.281	0.010	9.864	-0.008	0.534	-0.008
1.568	0.335	0.010	9.864	-0.008	0.534	-0.008
1.569	0.335	0.004	9.864	-0.008	0.509	-0.008
1.570	0.371	0.004	9.864	-0.008	0.263	-0.008
1.571	0.382	0.004	9.864	-0.008	0.263	-0.008
1.572	0.382	0.004	9.856	-0.008	0.263	-0.008
1.573	0.388	0.010	9.864	-0.008	0.509	-0.008
1.574	0.388	0.042	9.864	0.000	0.509	-0.008
1.575	0.388	0.042	9.864	0.000	0.263	-0.008
1.576	0.573	0.045	9.864	0.059	0.509	0.025
1.577	0.573	0.045	9.864	0.059	0.534	0.025
1.578	0.573	0.046	9.864	0.059	0.805	0.127
1.579	0.573	0.046	9.864	0.059	1.348	0.127
1.580	0.575	0.090	9.864	0.127	1.356	0.237
1.581	0.575	0.094	9.864	0.127	1.619	0.263
1.582	0.573	0.094	9.864	0.127	1.619	0.263
1.583	0.388	0.094	9.864	0.127	1.619	0.263
1.584	0.382	0.094	9.963	0.127	1.619	0.263
1.585	0.287	0.090	9.957	0.127	1.356	0.237
1.586	0.281	0.046	9.957	0.059	1.356	0.237
1.587	0.281	0.045	9.957	0.059	1.356	0.237
1.588	0.281	0.042	9.957	0.059	1.356	0.127
1.589	0.281	0.045	9.957	0.059	1.356	0.237
1.590	0.281	0.045	9.957	0.059	1.356	0.237
1.591	0.281	0.045	9.957	0.059	1.356	0.237
1.592	0.281	0.042	9.957	0.000	1.348	0.127
1.593	0.281	0.042	9.957	0.000	0.805	0.127
1.594	0.281	0.045	9.957	0.059	0.805	0.237
1.595	0.287	0.045	9.957	0.000	0.805	0.237
1.596	0.287	0.045	9.864	-0.008	0.805	0.127
1.597	0.383	0.045	9.864	-0.008	0.805	0.127
1.598	0.383	0.022	9.864	-0.068	0.805	0.025
1.599	0.388	0.045	9.864	-0.008	0.805	0.127
1.600	0.388	0.045	9.864	-0.068	0.805	0.025
1.601	0.388	0.046	9.864	-0.008	1.348	0.263
1.602	0.388	0.046	9.864	-0.008	1.348	0.263
1.603	0.388	0.090	9.864	-0.008	1.356	0.509
1.604	0.388	0.090	9.864	-0.008	1.356	0.509
1.605	0.388	0.046	9.864	-0.008	1.619	0.509
1.606	0.388	0.045	9.864	-0.008	1.348	0.263
1.607	0.383	0.022	9.856	-0.068	1.348	-0.008
1.608	0.383	0.022	9.957	-0.008	1.348	-0.008
1.609	0.383	0.022	9.963	-0.008	1.619	-0.008
1.610	0.383	0.022	9.963	-0.008	1.619	-0.008
1.611	0.383	0.045	9.963	-0.008	1.619	0.263
1.612	0.383	0.045	9.963	-0.008	1.348	0.263
1.613	0.383	0.045	10.010	-0.008	1.348	0.263
1.614	0.383	0.046	10.010	0.127	0.805	0.509
1.615	0.383	0.046	10.010	0.127	0.805	0.509
1.616	0.383	0.045	10.010	-0.008	0.805	0.263
1.617	0.383	0.045	10.010	-0.008	0.805	0.263
1.618	0.287	0.022	10.010	-0.068	0.263	-0.127
1.619	0.383	0.045	10.010	-0.008	0.263	0.263
1.620	0.287	0.022	9.963	-0.068	0.263	-0.127
1.621	0.287	0.045	9.957	-0.008	0.805	0.263
1.622	0.287	0.046	9.957	-0.008	0.805	0.263
1.623	0.287	0.024	9.760	-0.068	0.805	0.263
1.624	0.287	0.022	9.760	-0.136	0.805	-0.127
1.625	0.287	0.022	9.760	-0.136	0.805	-0.127
1.626	0.214	-0.010	9.760	-0.136	0.805	-0.136
1.627	0.214	-0.010	9.760	-0.136	0.534	-0.136
1.628	0.214	-0.024	9.760	-0.136	0.271	-0.136
1.629	0.214	-0.024	9.760	-0.136	0.271	-0.136
1.630	0.214	-0.024	9.760	-0.136	0.271	-0.136
1.631	0.214	-0.024	9.957	-0.263	0.271	-0.136
1.632	0.238	-0.024	9.965	-0.136	0.534	-0.136
1.633	0.214	-0.024	10.153	-0.136	0.534	-0.136
1.634	0.238	-0.024	10.155	-0.136	0.534	-0.136
1.635	0.238	-0.010	10.251	-0.136	0.805	-0.127
1.636	0.238	-0.001	10.251	-0.068	0.805	-0.008
1.637	0.238	0.022	10.251	-0.068	0.805	0.127
1.638	0.238	0.024	10.251	-0.008	0.805	0.263
1.639	0.238	0.022	10.251	-0.068	0.534	0.127
1.640	0.238	0.022	10.251	-0.068	0.534	0.127
1.641	0.238	0.022	10.251	-0.068	0.271	0.127
1.642	0.238	0.024	10.251	0.059	0.271	0.254
1.643	0.262	0.024	10.249	0.059	0.271	0.254
1.644	0.287	0.022	10.155	-0.068	0.271	0.127
1.645	0.287	0.022	9.965	-0.068	0.271	0.127
1.646	0.382	0.022	9.965	-0.068	0.271	0.127
1.647	0.382	0.022	9.965	0.025	0.271	0.127
1.648	0.382	0.022	9.965	0.025	0.271	0.127
1.649	0.382	-0.001	9.965	-0.068	0.271	0.059
1.650	0.382	0.022	9.965	0.025	0.534	0.127
1.651	0.382	-0.001	9.965	-0.068	0.271	0.059
1.652	0.382	-0.001	9.965	-0.068	0.534	0.059
1.653	0.382	-0.001	9.965	-0.076	0.271	0.000
1.654	0.382	0.000	9.965	-0.076	0.534	0.059
1.655	0.382	0.010	10.058	-0.068	0.534	0.127
1.656	0.382	0.022	10.058	-0.068	0.805	0.127
1.657	0.382	0.022	10.058	-0.068	0.805	0.127
1.658	0.382	0.022	10.058	-0.068	0.805	0.127
1.659	0.382	0.022	9.965	-0.068	0.534	0.127
1.660	0.382	0.010	9.965	-0.076	0.534	0.059
1.661	0.382	0.010	9.965	-0.076	0.534	0.059
1.662	0.382	0.010	9.965	-0.076	0.534	0.059
1.663	0.382	0.022	9.965	-0.068	0.805	0.127
1.664	0.382	0.022	9.965	-0.068	0.805	0.127
1.665	0.382	0.022	9.965	-0.068	0.805	0.127
1.666	0.382	0.024	9.965	-0.068	1.051	0.127
1.667	0.382	0.024	9.960	-0.068	1.051	0.127
1.668	0.382	0.024	9.960	-0.068	1.051	0.254
1.669	0.382	0.022	9.960	-0.068	1.051	0.254
1.670	0.382	0.024	9.965	-0.034	1.051	0.263
1.671	0.382	0.024	10.058	-0.034	0.805	0.263
1.672	0.382	0.024	10.058	-0.034	0.805	0.263
1.673	0.382	0.045	10.058	-0.008	0.805	0.263
1.674	0.382	0.046	10.058	0.008	1.076	0.263
1.675	0.382	0.045	10.058	-0.008	0.805	0.263
1.676	0.382	0.045	10.058	-0.008	0.805	0.263
1.677	0.382	0.046	10.058	-0.008	1.076	0.263
1.678	0.382	0.046	10.058	-0.008	1.076	0.263
1.679	0.382	0.046	10.058	0.008	1.076	0.475
1.680	0.371	0.046	10.058	-0.008	0.805	0.263
1.681	0.382	0.046	10.058	-0.008	0.254	0.263
1.682	0.382	0.045	9.963	-0.034	0.254	0.263
1.683	0.382	0.022	9.960	-0.068	0.254	0.254
1.684	0.382	0.022	9.960	-0.068	0.254	0.254
1.685	0.382	0.045	9.960	-0.068	0.254	0.263
1.686	0.382	0.022	9.960	-0.076	0.254	0.254
1.687	0.382	0.022	9.960	-0.136	0.254	0.254
1.688	0.382	0.022	9.960	-0.136	0.254	0.127
1.689	0.382	0.022	9.960	-0.136	0.534	0.254
1.690	0.382	0.022	9.960	-0.136	0.534	0.254
1.691	0.382	0.022	9.960	-0.136	0.805	0.263
1.692	0.382	0.022	9.960	-0.136	1.076	0.263
1.693	0.382	0.022	9.960	-0.136	1.076	0.475
1.694	0.382	0.022	9.962	-0.136	1.076	0.475
1.695	0.382	0.046	9.963	-0.076	1.076	0.526
1.696	0.371	0.046	10.058	-0.136	1.076	0.526
1.697	0.371	0.046	10.058	-0.271	1.076	0.526
1.698	0.371	0.090	10.249	-0.136	1.560	0.534
1.699	0.371	0.094	10.249	-0.068	1.560	0.534
1.700	0.371	0.090	10.249	-0.136	1.076	0.534
1.701	0.371	0.094	10.249	-0.068	1.076	0.534
1.702	0.371	0.094	10.249	-0.068	1.076	0.534
1.703	0.359	0.094	10.249	-0.068	1.076	0.534
1.704	0.359	0.094	10.249	-0.068	1.076	0.534
1.705	0.359	0.094	10.249	-0.068	1.076	0.534
1.706	0.359	0.090	10.249	-0.068	1.076	0.534
1.707	0.371	0.094	10.249	-0.034	1.076	0.534
1.708	0.371	0.094	9.974	-0.068	1.076	0.534
1.709	0.382	0.094	9.974	-0.068	1.076	0.534
1.710	0.382	0.094	9.963	-0.068	1.076	0.534
1.711	0.382	0.090	9.963	-0.068	1.076	0.534
1.712	0.382	0.090	9.962	-0.068	1.076	0.534
1.713	0.382	0.046	9.962	-0.136	1.076	0.534
1.714	0.382	0.046	9.962	-0.271	1.076	0.534
1.715	0.382	0.046	9.962	-0.136	1.348	0.534
1.716	0.382	0.046	9.962	-0.271	1.560	0.526
1.717	0.382	0.046	9.963	-0.136	1.627	0.534
1.718	0.382	0.046	9.963	-0.068	1.627	0.534
1.719	0.382	0.090	9.963	-0.068	1.653	0.534
1.720	0.382	0.090	9.963	-0.068	1.899	0.534
1.721	0.371	0.090	9.963	-0.068	1.899	0.534
1.722	0.359	0.046	9.963	-0.136	1.653	0.526
1.723	0.335	0.046	9.963	-0.136	1.653	0.254
1.724	0.335	0.046	9.963	-0.271	1.627	0.136
1.725	0.335	0.046	9.963	-0.407	1.627	0.136
1.726	0.287	0.046	9.963	-0.407	1.627	0.136
1.727	0.287	0.046	9.963	-0.407	1.627	0.136
1.728	0.287	0.046	9.963	-0.407	1.627	0.136
1.729	0.287	0.046	9.963	-0.407	1.627	0.136
1.730	0.287	0.046	9.963	-0.136	1.627	0.136
1.731	0.287	0.046	9.963	-0.136	1.627	0.136
1.732	0.287	0.046	9.963	-0.136	1.627	0.136
1.733	0.287	0.084	9.963	-0.068	1.627	0.254
1.734	0.287	0.084	9.963	-0.068	1.627	0.254
1.735	0.335	0.084	9.963	-0.068	1.627	0.254
1.736	0.383	0.090	9.963	-0.068	1.627	0.526
1.737	0.383	0.090	9.963	-0.008	1.627	0.526
1.738	0.383	0.090	9.963	-0.008	1.627	0.526
1.739	0.383	0.084	9.963	-0.068	1.627	0.254
1.740	0.383	0.046	9.963	-0.068	1.627	0.136
1.741	0.383	0.046	9.963	-0.068	1.627	0.136
1.742	0.383	0.046	9.963	-0.136	1.627	0.127
1.743	0.383	0.046	9.963	-0.136	1.627	0.127
1.744	0.383	0.046	9.963	-0.068	1.627	0.136
1.745	0.383	0.046	9.963	-0.068	1.627	0.136
1.746	0.383	0.084	9.963	-0.068	1.627	0.254
1.747	0.383	0.084	9.770	-0.068	1.627	0.254
1.748	0.383	0.046	9.770	-0.068	1.619	0.136
1.749	0.383	0.046	9.770	-0.068	1.619	0.127
1.750	0.383	0.046	9.770	-0.068	1.619	0.127
1.751	0.287	0.046	9.770	-0.136	1.619	0.127
1.752	0.287	0.046	9.770	-0.136	1.348	0.127
1.753	0.383	0.046	9.770	-0.136	1.348	0.127
1.754	0.287	0.046	9.770	-0.136	1.348	0.127
1.755	0.287	0.045	9.770	-0.271	1.110	0.025
1.756	0.287	0.046	9.770	-0.136	1.619	0.127
1.757	0.287	0.046	9.724	-0.271	1.619	0.127
1.758	0.287	0.045	9.724	-0.407	1.619	0.025
1.759	0.287	0.045	9.724	-0.407	1.110	0.025
1.760	0.287	0.046	9.770	-0.271	1.110	0.127
1.761	0.382	0.046	9.965	-0.136	1.110	0.127
1.762	0.382	0.046	10.131	-0.136	1.619	0.127
1.763	0.382	0.046	10.131	-0.068	1.619	0.136
1.764	0.382	0.046	10.131	-0.068	1.619	0.136
1.765	0.382	0.084	10.131	-0.008	1.619	0.254
1.766	0.382	0.084	10.131	-0.008	1.619	0.263
1.767	0.382	0.084	10.131	-0.068	1.619	0.254
1.768	0.382	0.046	10.131	-0.136	1.110	0.136
1.769	0.383	0.046	10.131	-0.136	1.110	0.136
1.770	0.382	0.046	10.131	-0.136	1.076	0.136
1.771	0.382	0.046	10.131	-0.271	1.076	0.127
1.772	0.382	0.046	9.974	-0.271	1.076	0.127
1.773	0.383	0.046	9.974	-0.517	1.076	0.119
1.774	0.385	0.046	9.974	-0.271	1.110	0.127
1.775	0.385	0.070	9.974	-0.271	1.110	0.127
1.776	0.388	0.070	9.974	-0.271	1.110	0.127
1.777	0.388	0.046	9.974	-0.271	1.076	0.119
1.778	0.388	0.046	9.974	-0.271	1.076	0.119
1.779	0.388	0.046	9.974	-0.517	1.076	0.068
1.780	0.388	0.046	9.974	-0.542	1.076	0.025
1.781	0.388	0.046	9.974	-0.542	1.076	0.068
1.782	0.388	0.046	9.974	-0.542	1.076	0.068
1.783	0.388	0.046	9.974	-0.542	1.076	0.068
1.784	0.388	0.046	9.965	-0.542	1.076	0.068
1.785	0.388	0.046	9.965	-0.517	1.076	0.068
1.786	0.388	0.046	9.965	-0.517	1.076	0.068
1.787	0.385	0.021	9.965	-0.542	1.076	0.025
1.788	0.388	0.046	9.965	-0.542	1.076	0.068
1.789	0.388	0.046	9.965	-0.271	1.076	0.119
1.790	0.388	0.070	9.965	-0.271	1.076	0.263
1.791	0.388	0.046	9.965	-0.542	1.051	0.119
1.792	0.388	0.070	9.965	-0.271	1.076	0.263
1.793	0.388	0.046	9.965	-0.542	1.051	0.119
1.794	0.388	0.046	9.965	-0.542	0.127	0.119
1.795	0.388	0.046	9.965	-0.542	0.127	0.068
1.796	0.388	0.021	9.965	-0.542	0.127	0.025
1.797	0.388	0.021	9.965	-0.542	0.127	0.025
1.798	0.478	0.021	9.965	-0.542	0.127	0.000
1.799	0.478	0.021	9.965	-0.542	0.127	0.025
1.800	0.481	0.021	9.965	-0.542	0.127	0.025
1.801	0.501	0.021	9.965	-0.542	0.127	0.025
1.802	0.501	0.021	9.965	-0.542	1.051	0.025
1.803	0.573	0.046	9.965	-0.542	1.076	0.068
1.804	0.573	0.070	9.965	-0.542	1.627	0.119
1.805	0.573	0.070	9.965	-0.542	1.627	0.263
1.806	0.573	0.070	9.965	-0.542	1.627	0.263
1.807	0.573	0.070	9.965	-0.407	1.627	0.263
1.808	0.573	0.070	9.965	-0.407	1.076	0.263
1.809	0.573	0.084	9.974	-0.407	1.627	0.271
1.810	0.573	0.084	9.974	-0.407	1.627	0.271
1.811	0.501	0.084	9.974	-0.407	1.627	0.271
1.812	0.501	0.084	9.965	-0.407	1.051	0.271
1.813	0.501	0.084	9.965	-0.542	1.051	0.263
1.814	0.501	0.070	9.965	-0.542	1.051	0.263
1.815	0.501	0.070	9.965	-0.542	1.051	0.263
1.816	0.501	0.070	9.965	-0.542	1.051	0.263
1.817	0.501	0.070	9.965	-0.542	0.534	0.263
1.818	0.501	0.070	9.965	-0.542	0.534	0.263
1.819	0.481	0.070	9.965	-0.542	0.068	0.263
1.820	0.481	0.070	9.965	-0.542	0.068	0.263
1.821	0.501	0.084	9.965	-0.517	0.509	0.271
1.822	0.573	0.084	9.965	-0.407	0.509	0.271
1.823	0.573	0.084	9.965	-0.144	0.509	0.271
1.824	0.573	0.070	9.951	-0.407	0.068	0.263
1.825	0.573	0.046	9.951	-0.517	0.068	0.127
1.826	0.573	0.084	9.951	-0.407	0.237	0.263
1.827	0.573	0.094	9.951	-0.212	0.509	0.271
1.828	0.573	0.094	9.951	-0.144	0.534	0.475
1.829	0.573	0.094	9.951	-0.136	1.051	0.534
1.830	0.573	0.096	9.951	-0.136	1.899	0.534
1.831	0.573	0.096	9.951	-0.136	1.899	0.534
1.832	0.573	0.186	9.951	-0.136	2.102	0.949
1.833	0.573	0.096	9.951	-0.144	2.102	0.534
1.834	0.501	0.094	9.951	-0.212	2.102	0.534
1.835	0.481	0.094	9.818	-0.280	1.899	0.271
1.836	0.478	0.094	9.818	-0.407	1.899	0.263
1.837	0.478	0.094	9.818	-0.280	1.899	0.271
1.838	0.430	0.094	9.818	-0.407	1.017	0.263
1.839	0.430	0.094	9.818	-0.407	1.017	0.263
1.840	0.430	0.046	9.818	-0.483	0.534	0.127
1.841	0.430	0.094	9.818	-0.407	1.017	0.263
1.842	0.430	0.094	9.818	-0.483	0.534	0.263
1.843	0.430	0.094	9.818	-0.407	0.534	0.271
1.844	0.430	0.094	9.818	-0.407	0.534	0.263
1.845	0.430	0.094	9.772	-0.483	0.534	0.263
1.846	0.478	0.094	9.772	-0.483	0.534	0.263
1.847	0.501	0.094	9.818	-0.280	0.534	0.534
1.848	0.478	0.094	9.818	-0.280	0.534	0.534
1.849	0.478	0.094	9.818	-0.212	0.534	0.534
1.850	0.430	0.094	9.818	-0.212	0.534	0.534
1.851	0.430	0.094	9.818	-0.068	0.534	0.534
1.852	0.430	0.094	9.818	-0.212	0.509	0.534
1.853	0.430	0.094	9.818	-0.280	0.263	0.263
1.854	0.430	0.094	9.818	-0.415	0.263	0.263
1.855	0.430	0.094	9.818	-0.415	0.263	0.263
1.856	0.430	0.046	9.818	-0.483	0.263	0.127
1.857	0.430	0.022	9.818	-0.483	0.263	0.127
1.858	0.478	0.022	9.818	-0.483	0.263	0.127
1.859	0.478	0.022	9.818	-0.483	0.263	0.127
1.860	0.478	0.004	9.818	-0.483	0.263	0.025
1.861	0.383	0.004	9.818	-0.517	0.263	0.025
1.862	0.383	0.004	9.962	-0.483	0.509	0.025
1.863	0.383	0.004	9.962	-0.483	0.509	0.025
1.864	0.383	0.022	9.962	-0.415	0.509	0.127
1.865	0.383	0.022	9.962	-0.415	0.509	0.127
1.866	0.383	0.004	9.962	-0.483	0.263	0.025
1.867	0.383	0.022	9.962	-0.415	0.509	0.127
1.868	0.383	0.046	9.962	-0.280	0.509	0.263
1.869	0.383	0.046	9.962	-0.280	0.509	0.263
1.870	0.383	0.022	9.962	-0.415	0.509	0.127
1.871	0.383	0.004	9.962	-0.483	0.509	0.127
1.872	0.383	0.022	9.962	-0.483	0.526	0.263
1.873	0.383	0.022	9.962	-0.483	0.526	0.263
1.874	0.383	0.022	9.962	-0.483	0.526	0.263
1.875	0.383	0.022	9.962	-0.483	0.526	0.263
1.876	0.383	0.022	9.962	-0.483	0.526	0.263
1.877	0.383	0.022	9.962	-0.483	0.509	0.263
1.878	0.383	0.022	9.962	-0.534	0.263	0.127
1.879	0.383	0.022	9.963	-0.534	0.263	0.127
1.880	0.383	0.022	9.963	-0.483	0.263	0.127
1.881	0.383	0.022	9.963	-0.483	0.263	0.127
1.882	0.383	0.022	9.963	-0.483	0.263	0.127
1.883	0.478	0.022	9.963	-0.483	0.263	0.263
1.884	0.573	0.042	9.962	-0.483	0.263	0.509
1.885	0.573	0.046	9.963	-0.415	0.509	0.534
1.886	0.573	0.094	9.963	-0.271	0.509	0.814
1.887	0.573	0.094	9.963	-0.271	0.509	0.814
1.888	0.573	0.094	9.963	-0.271	0.509	0.814
1.889	0.573	0.094	9.963	-0.271	0.263	0.534
1.890	0.573	0.094	10.010	-0.271	0.509	0.534
1.891	0.573	0.046	10.010	-0.415	0.475	0.509
1.892	0.573	0.042	10.010	-0.415	0.475	0.263
1.893	0.576	0.042	10.010	-0.415	0.509	0.263
1.894	0.576	0.046	10.010	-0.415	0.509	0.509
1.895	0.576	0.046	10.155	-0.415	0.509	0.509
1.896	0.573	0.094	10.155	-0.271	0.509	0.534
1.897	0.573	0.094	10.156	-0.271	0.509	0.534
1.898	0.573	0.094	10.156	-0.271	0.509	0.534
1.899	0.573	0.046	10.156	-0.415	0.509	0.509
1.900	0.576	0.094	10.156	-0.271	0.526	0.534
1.901	0.576	0.094	10.156	-0.415	0.526	0.534
1.902	0.669	0.094	10.156	-0.271	0.551	0.814
1.903	0.671	0.094	10.156	-0.271	1.051	0.814
1.904	0.671	0.094	10.156	-0.271	1.051	0.814
1.905	0.742	0.094	10.156	-0.271	1.051	0.814
1.906	0.742	0.094	10.156	-0.271	1.051	0.814
1.907	0.742	0.094	10.156	-0.271	1.017	0.814
1.908	0.742	0.144	10.156	-0.271	1.017	1.076
1.909	0.742	0.094	10.155	-0.271	0.949	0.814
1.910	0.742	0.144	10.155	-0.271	0.949	1.076
1.911	0.742	0.144	10.155	-0.271	0.949	1.076
1.912	0.754	0.144	10.155	-0.271	0.949	1.076
1.913	0.754	0.094	10.155	-0.271	0.949	0.814
1.914	0.754	0.094	10.155	-0.271	0.949	0.814
1.915	0.754	0.094	10.155	-0.280	0.949	0.534
1.916	0.754	0.094	10.155	-0.280	0.949	0.534
1.917	0.754	0.094	10.155	-0.280	0.949	0.534
1.918	0.754	0.042	10.155	-0.534	0.949	0.509
1.919	0.754	0.042	10.155	-0.534	0.949	0.509
1.920	0.754	0.048	10.155	-0.280	0.949	0.534
1.921	0.754	0.048	10.064	-0.280	0.949	0.509
1.922	0.742	0.042	9.986	-0.542	0.949	0.263
1.923	0.742	0.048	9.986	-0.280	0.949	0.509
1.924	0.742	0.094	9.986	-0.280	0.949	0.534
1.925	0.742	0.094	9.986	-0.271	1.017	0.534
1.926	0.742	0.094	9.986	-0.271	1.017	0.534
1.927	0.742	0.094	9.986	-0.271	1.017	0.542
1.928	0.763	0.094	9.986	-0.271	1.017	0.542
1.929	0.763	0.094	9.963	-0.271	1.017	0.542
1.930	0.763	0.094	9.963	-0.271	1.017	0.542
1.931	0.765	0.094	9.963	-0.271	1.017	0.542
1.932	0.765	0.094	9.963	-0.280	1.017	0.534
1.933	0.765	0.094	9.963	-0.381	1.017	0.534
1.934	0.765	0.094	9.963	-0.381	1.017	0.534
1.935	0.765	0.048	9.963	-0.542	1.017	0.263
1.936	0.763	0.048	9.963	-0.542	1.017	0.263
1.937	0.671	0.048	9.963	-0.542	1.017	0.263
1.938	0.671	0.048	9.963	-0.542	1.017	0.534
1.939	0.671	0.094	9.963	-0.381	1.051	0.534
1.940	0.671	0.094	9.963	-0.381	1.076	0.534
1.941	0.671	0.094	9.963	-0.381	1.076	0.534
1.942	0.671	0.094	9.963	-0.280	1.076	0.534
1.943	0.551	0.094	9.963	-0.381	1.017	0.534
1.944	0.551	0.048	9.963	-0.542	1.017	0.534
1.945	0.671	0.094	9.963	-0.381	1.076	0.534
1.946	0.763	0.094	9.963	-0.381	1.076	0.534
1.947	0.671	0.048	9.962	-0.381	1.076	0.534
1.948	0.763	0.094	9.962	-0.280	1.076	0.534
1.949	0.765	0.094	9.962	-0.280	1.076	0.534
1.950	0.765	0.094	9.962	-0.280	1.076	0.534
1.951	0.765	0.094	9.962	-0.280	1.076	0.542
1.952	0.765	0.048	9.962	-0.280	1.017	0.534
1.953	0.765	0.048	9.962	-0.381	1.017	0.534
1.954	0.765	0.022	9.962	-0.534	1.017	0.534
1.955	0.766	0.048	9.962	-0.534	1.017	0.534
1.956	0.766	0.048	9.962	-0.534	1.076	0.534
1.957	0.766	0.093	9.963	-0.381	1.212	0.534
1.958	0.766	0.093	9.963	-0.381	1.212	0.534
1.959	0.766	0.093	9.986	-0.381	1.619	0.534
1.960	0.765	0.048	10.059	-0.381	1.619	0.534
1.961	0.765	0.093	10.064	-0.280	1.619	0.534
1.962	0.765	0.093	10.064	-0.280	1.619	0.534
1.963	0.765	0.048	10.064	-0.381	1.212	0.534
1.964	0.765	0.048	10.064	-0.381	1.076	0.534
1.965	0.765	0.048	10.064	-0.381	1.076	0.534
1.966	0.765	0.048	10.064	-0.381	1.076	0.534
1.967	0.765	0.048	10.064	-0.534	0.263	0.534
1.968	0.765	0.072	10.064	-0.534	0.263	0.534
1.969	0.765	0.048	10.059	-0.534	0.263	0.526
1.970	0.765	0.072	10.058	-0.534	0.263	0.526
1.971	0.766	0.093	10.058	-0.381	1.076	0.534
1.972	0.766	0.093	10.058	-0.381	1.076	0.534
1.973	0.777	0.072	10.058	-0.381	1.076	0.526
1.974	0.861	0.022	10.058	-0.534	1.076	0.263
1.975	0.861	0.022	10.058	-0.534	1.076	0.263
1.976	0.861	0.022	10.058	-0.534	1.619	0.263
1.977	0.861	0.022	10.058	-0.542	1.619	0.263
1.978	0.861	0.022	10.058	-0.542	1.619	0.263
1.979	0.861	0.022	10.058	-0.542	1.619	0.263
1.980	0.777	0.022	10.058	-0.610	1.619	0.237
1.981	0.777	0.022	10.059	-0.542	1.627	0.237
1.982	0.766	0.022	10.153	-0.542	1.627	0.237
1.983	0.765	0.022	10.159	-0.542	1.627	0.263
1.984	0.621	0.022	10.251	-0.542	1.627	0.263
1.985	0.621	0.022	10.345	-0.542	1.627	0.263
1.986	0.621	0.022	10.345	-0.542	1.627	0.263
1.987	0.621	0.022	10.345	-0.542	1.627	0.263
1.988	0.621	0.022	10.345	-0.542	1.627	0.263
1.989	0.621	0.022	10.345	-0.542	1.627	0.263
1.990	0.621	0.022	10.345	-0.542	1.619	0.237
1.991	0.621	0.022	10.345	-0.542	1.619	0.237
1.992	0.621	0.022	10.345	-0.542	1.619	0.237
1.993	0.621	0.042	10.345	-0.534	1.619	0.263
1.994	0.765	0.046	10.345	-0.280	1.627	0.263
1.995	0.742	0.046	10.251	-0.280	1.619	0.263
1.996	0.742	0.046	10.159	-0.280	1.627	0.263
1.997	0.765	0.046	10.159	-0.534	1.627	0.475
1.998	0.765	0.046	10.159	-0.534	1.627	0.475
1.999	0.765	0.046	10.159	-0.534	1.627	0.475
[truncated: 130,110 more rows]
