# Supplementary material for: Dataset on powered two wheelers fall and critical events detection
Source: Data Brief. 2019 Mar 16;23:103828. doi: 10.1016/j.dib.2019.103828 (PMC6660605; doi:10.1016/j.dib.2019.103828)
Supplement: Multimedia component 3 [file mmc3.zip]

Archive with 10 entries (5 files):
- Falls scenarios/
- Falls scenarios/Fall in a curve/
- Falls scenarios/Fall in a curve/Fall in a curve.csv
- Falls scenarios/Fall in the roundabout/
- Falls scenarios/Fall in the roundabout/Fall in the roundabout.csv
- Falls scenarios/Fall on a slippery straight road section/
- Falls scenarios/Fall on a slippery straight road section/Fall on a slippery straight road section.csv
- Falls scenarios/Fall with leaning of the motorcycle/
- Falls scenarios/Fall with leaning of the motorcycle/Fall with leaning of the motorcycle.csv
- Falls scenarios/ReadMe.txt
