# Supplementary material for: Dataset on powered two wheelers fall and critical events detection
Source: Data Brief. 2019 Mar 16;23:103828. doi: 10.1016/j.dib.2019.103828 (PMC6660605; doi:10.1016/j.dib.2019.103828)
Supplement: Multimedia component 3 [file mmc3.zip › Falls scenarios/Fall in a curve/Fall in a curve.csv]

time(s)	Ax(m/s�)	Ay(m/s�)	Az(m/s�)	Rx(�/s)	Ry.(�/s)	Rz(�/s)
0.001	0.000	0.000	0.000	0.000	0.000	0.000
0.002	0.000	0.000	0.000	0.000	0.000	0.000
0.003	0.000	0.000	0.000	0.000	0.000	0.000
0.004	0.000	0.000	0.000	0.000	0.000	0.000
0.005	0.000	0.000	0.000	0.000	0.000	0.000
0.006	0.000	0.000	0.000	0.000	0.000	0.000
0.007	0.000	0.000	0.000	0.000	0.000	0.000
0.008	0.000	0.000	0.000	0.000	0.000	0.000
0.009	0.000	0.000	0.000	0.000	0.000	0.000
0.010	0.000	0.000	0.000	0.000	0.000	0.000
0.011	0.000	0.000	0.000	0.000	0.000	0.000
0.012	0.000	0.000	0.000	0.000	0.000	0.000
0.013	0.000	0.000	0.000	0.000	0.000	0.000
0.014	0.000	0.000	0.000	0.000	0.000	0.000
0.015	0.000	0.000	0.000	0.000	0.000	0.000
0.016	0.000	0.000	0.000	0.000	0.000	0.000
0.017	0.000	0.000	0.000	0.000	0.000	0.000
0.018	0.000	0.000	0.000	0.000	0.000	0.000
0.019	0.000	0.000	0.000	0.000	0.000	0.000
0.020	0.000	0.000	0.000	0.000	0.000	0.000
0.021	0.000	0.000	0.000	0.000	0.000	0.000
0.022	0.000	0.000	0.000	0.000	0.000	0.000
0.023	0.000	0.000	0.000	0.000	0.000	0.000
0.024	0.000	0.000	0.000	0.000	0.000	0.000
0.025	0.000	0.000	7.710	0.000	0.000	0.000
0.026	0.000	0.000	8.812	0.000	0.000	0.000
0.027	0.000	0.000	8.812	0.000	0.000	0.000
0.028	0.000	0.000	8.812	0.000	0.000	0.000
0.029	0.000	0.000	8.812	0.000	0.000	0.000
0.030	0.000	0.000	8.818	0.000	0.000	0.000
0.031	0.000	0.000	8.824	0.000	0.000	0.000
0.032	0.000	0.000	8.999	0.000	0.000	0.000
0.033	0.000	0.000	9.010	0.000	0.059	0.000
0.034	0.000	0.000	9.101	0.000	0.059	0.000
0.035	0.000	0.000	9.185	0.000	0.127	0.000
0.036	0.000	0.000	9.195	0.000	0.475	0.000
0.037	0.000	0.000	9.219	0.000	0.475	0.000
0.038	0.000	0.000	9.399	0.000	0.509	0.000
0.039	0.000	0.000	9.483	0.000	0.534	0.000
0.040	0.000	0.000	9.626	0.000	0.534	0.000
0.041	0.000	0.000	9.724	0.000	0.534	0.000
0.042	0.000	0.000	9.772	0.000	1.017	0.000
0.043	0.000	0.000	9.867	0.000	1.017	0.000
0.044	0.000	0.000	9.939	0.000	1.017	0.000
0.045	0.000	0.000	9.939	-0.017	1.017	0.000
0.046	0.000	0.000	9.962	-0.017	1.017	0.000
0.047	0.000	0.000	9.968	-0.017	1.076	0.059
0.048	0.084	0.010	9.968	-0.017	1.076	0.127
0.049	0.180	0.010	9.968	-0.068	1.076	0.127
0.050	0.190	0.010	9.968	-0.068	1.076	0.127
0.051	0.190	0.004	9.968	-0.068	1.017	0.059
0.052	0.190	0.000	9.968	-0.068	1.017	0.025
0.053	0.202	0.004	9.974	-0.068	1.076	0.059
0.054	0.190	0.004	9.974	-0.068	1.076	0.059
0.055	0.190	0.004	9.974	-0.068	1.076	0.059
0.056	0.190	0.004	9.974	-0.068	1.076	0.059
0.057	0.190	0.004	9.974	-0.068	1.017	0.059
0.058	0.192	0.004	9.974	-0.068	1.017	0.059
0.059	0.192	0.004	9.968	-0.068	1.017	0.059
0.060	0.192	0.010	9.968	-0.068	1.017	0.059
0.061	0.192	0.010	9.968	-0.068	1.017	0.127
0.062	0.192	0.022	9.974	-0.068	1.068	0.127
0.063	0.202	0.046	9.974	-0.017	1.068	0.127
0.064	0.202	0.046	9.974	-0.068	1.068	0.127
0.065	0.202	0.010	9.974	-0.068	1.017	0.059
0.066	0.202	0.010	9.974	-0.068	1.017	0.025
0.067	0.192	0.004	9.974	-0.136	0.534	0.025
0.068	0.192	0.000	9.974	-0.136	0.534	0.000
0.069	0.192	0.000	9.974	-0.542	0.534	-0.034
0.070	0.359	0.001	9.974	-0.136	1.017	0.000
0.071	0.193	0.000	9.974	-0.542	0.534	-0.034
0.072	0.193	0.000	9.974	-0.542	0.534	-0.034
0.073	0.359	0.001	9.974	-0.542	0.534	-0.034
0.074	0.359	0.001	9.974	-0.542	0.534	-0.034
0.075	0.359	0.001	9.974	-0.542	0.814	-0.034
0.076	0.286	0.001	9.974	-0.542	0.534	-0.034
0.077	0.286	-0.003	9.974	-0.542	0.534	-0.034
0.078	0.193	-0.003	9.974	-0.542	0.534	-0.034
0.079	0.193	-0.003	9.974	-0.542	0.542	-0.034
0.080	0.193	-0.003	9.974	-0.542	0.542	-0.034
0.081	0.192	-0.003	9.974	-0.822	0.534	-0.034
0.082	0.190	-0.006	9.974	-0.822	0.534	-0.068
0.083	0.094	-0.006	9.968	-0.958	0.534	-0.068
0.084	0.190	-0.006	9.974	-0.822	0.534	-0.068
0.085	0.190	-0.006	9.974	-0.958	0.534	-0.068
0.086	0.190	-0.006	9.974	-1.060	0.534	-0.068
0.087	0.190	-0.006	9.974	-1.060	0.534	-0.068
0.088	0.190	-0.012	9.968	-1.060	0.509	-0.263
0.089	0.190	-0.012	9.968	-1.060	0.509	-0.263
0.090	0.190	-0.046	9.968	-1.085	0.509	-0.271
0.091	0.192	-0.012	9.968	-1.060	0.534	-0.263
0.092	0.190	-0.046	9.968	-1.085	0.509	-0.271
0.093	0.190	-0.046	9.968	-1.085	0.509	-0.271
0.094	0.192	-0.001	9.968	-1.085	0.509	-0.263
0.095	0.192	0.001	9.968	-1.060	0.509	-0.008
0.096	0.192	0.001	9.957	-1.060	0.509	-0.008
0.097	0.190	0.001	9.867	-1.085	0.059	-0.008
0.098	0.190	0.001	9.867	-1.085	0.008	-0.008
0.099	0.190	0.004	9.867	-1.085	0.059	0.025
0.100	0.192	0.010	9.867	-1.085	0.509	0.025
0.101	0.192	0.010	9.867	-1.085	0.509	0.068
0.102	0.192	0.010	9.867	-1.085	0.509	0.068
0.103	0.192	0.010	9.770	-1.085	0.509	0.068
0.104	0.193	0.018	9.770	-1.060	0.534	0.127
0.105	0.193	0.022	9.770	-0.958	0.534	0.127
0.106	0.193	0.018	9.770	-1.060	0.534	0.127
0.107	0.193	0.022	9.770	-0.958	0.542	0.127
0.108	0.286	0.022	9.770	-0.822	0.542	0.127
0.109	0.286	0.022	9.957	-0.822	0.542	0.127
0.110	0.286	0.022	9.957	-0.822	0.542	0.127
0.111	0.286	0.022	9.957	-0.958	0.534	0.127
0.112	0.286	0.018	9.957	-0.958	0.534	0.127
0.113	0.193	0.018	9.957	-0.958	0.534	0.127
0.114	0.193	0.018	9.957	-0.822	0.534	0.127
0.115	0.193	0.022	9.957	-0.822	0.542	0.127
0.116	0.193	0.022	9.957	-0.542	0.746	0.127
0.117	0.193	0.022	9.957	-0.542	0.746	0.127
0.118	0.193	0.024	9.957	-0.263	0.814	0.136
0.119	0.193	0.024	9.957	-0.263	0.814	0.136
0.120	0.190	0.022	9.769	-0.542	0.746	0.127
0.121	0.180	0.022	9.769	-0.542	0.746	0.127
0.122	0.180	0.022	9.769	-0.542	0.746	0.127
0.123	0.180	0.024	9.957	-0.263	0.814	0.136
0.124	0.180	0.024	9.957	-0.263	0.746	0.136
0.125	0.180	0.022	9.957	-0.542	0.542	0.127
0.126	0.097	0.022	9.957	-0.542	0.542	0.127
0.127	0.097	0.022	9.957	-0.542	0.542	0.127
0.128	0.180	0.024	9.957	-0.263	0.746	0.136
0.129	0.180	0.046	9.957	-0.136	1.017	0.263
0.130	0.180	0.024	9.957	-0.136	0.746	0.136
0.131	0.190	0.046	9.960	-0.110	1.017	0.263
0.132	0.193	0.046	9.960	-0.068	1.017	0.263
0.133	0.193	0.046	9.960	-0.068	1.017	0.263
0.134	0.190	0.046	9.960	-0.110	1.017	0.263
0.135	0.190	0.046	9.960	-0.110	1.017	0.263
0.136	0.190	0.046	9.960	-0.110	1.017	0.263
0.137	0.190	0.024	9.957	-0.136	1.017	0.136
0.138	0.190	0.046	9.960	-0.110	1.017	0.263
0.139	0.190	0.024	9.960	-0.110	1.017	0.136
0.140	0.190	0.024	9.960	-0.110	1.017	0.136
0.141	0.180	0.024	9.960	-0.110	1.017	0.136
0.142	0.180	0.046	9.960	-0.068	1.017	0.263
0.143	0.180	0.046	9.960	-0.068	1.068	0.263
0.144	0.142	0.046	9.960	-0.034	1.068	0.263
0.145	0.180	0.046	9.962	-0.034	1.068	0.263
0.146	0.142	0.046	9.962	-0.034	1.068	0.263
0.147	0.142	0.046	9.963	-0.034	1.076	0.263
0.148	0.142	0.046	10.105	0.000	1.619	0.475
0.149	0.142	0.046	10.105	0.000	1.619	0.475
0.150	0.142	0.046	10.107	0.000	1.899	0.475
0.151	0.142	0.084	10.153	0.000	2.034	0.534
0.152	0.142	0.168	10.153	0.025	2.034	0.949
0.153	0.142	0.168	10.153	0.000	2.034	0.949
0.154	0.093	0.046	10.153	-0.034	2.034	0.534
0.155	0.072	0.046	10.153	-0.034	1.899	0.263
0.156	0.072	0.046	10.153	-0.034	1.619	0.263
0.157	0.072	0.046	10.153	0.000	1.619	0.263
0.158	0.072	0.046	10.153	0.000	1.619	0.263
0.159	0.072	0.046	10.153	0.000	1.085	0.263
0.160	0.142	0.046	10.153	0.000	1.085	0.534
0.161	0.180	0.168	10.153	0.000	2.034	0.949
0.162	0.180	0.168	10.153	0.000	1.763	0.949
0.163	0.180	0.046	10.153	-0.008	1.085	0.534
0.164	0.180	0.090	10.153	-0.008	1.763	0.534
0.165	0.180	0.090	10.153	0.000	2.034	0.534
0.166	0.180	0.046	10.143	-0.008	1.763	0.509
0.167	0.180	0.090	10.153	0.000	2.034	0.534
0.168	0.142	0.090	10.153	-0.008	2.034	0.534
0.169	0.142	0.180	10.153	0.000	2.034	1.017
0.170	0.192	0.186	10.203	0.000	2.034	1.051
0.171	0.192	0.186	10.203	0.000	2.034	1.051
0.172	0.192	0.180	10.153	0.000	2.034	1.017
0.173	0.192	0.180	10.153	0.000	2.034	1.017
0.174	0.192	0.180	10.153	-0.008	2.034	1.017
0.175	0.142	0.180	10.153	-0.008	2.034	1.017
0.176	0.192	0.186	10.153	0.000	2.034	1.051
0.177	0.192	0.186	10.153	0.000	2.034	1.051
0.178	0.142	0.186	10.153	0.000	2.034	1.051
0.179	0.072	0.180	10.143	-0.008	2.034	1.017
0.180	0.072	0.180	10.143	-0.008	2.034	1.017
0.181	0.072	0.180	10.143	-0.008	2.034	1.017
0.182	0.072	0.090	10.143	-0.008	1.763	0.805
0.183	0.072	0.090	10.143	-0.008	1.085	0.805
0.184	0.072	0.046	10.105	-0.008	1.076	0.534
0.185	0.096	0.046	10.105	-0.008	1.076	0.534
0.186	0.096	0.090	10.105	-0.008	1.076	0.542
0.187	0.192	0.144	10.143	-0.008	1.085	0.805
0.188	0.192	0.090	10.105	-0.008	1.076	0.542
0.189	0.196	0.144	10.105	-0.008	1.085	0.805
0.190	0.196	0.180	10.105	0.000	1.763	1.017
0.191	0.196	0.144	10.105	-0.008	1.085	0.805
0.192	0.196	0.090	10.105	-0.008	1.076	0.542
0.193	0.196	0.090	10.105	-0.008	1.085	0.542
0.194	0.286	0.144	10.143	-0.008	1.627	0.805
0.195	0.196	0.144	10.155	-0.076	1.627	0.805
0.196	0.359	0.180	10.203	-0.008	1.627	1.017
0.197	0.196	0.144	10.155	-0.076	1.085	0.805
0.198	0.196	0.144	10.155	-0.076	1.085	0.805
0.199	0.196	0.144	10.255	-0.076	1.085	0.805
0.200	0.196	0.094	10.155	-0.076	1.076	0.805
0.201	0.196	0.094	10.143	-0.076	1.076	0.805
0.202	0.196	0.094	10.143	-0.076	1.068	0.805
0.203	0.359	0.094	10.143	-0.076	1.068	0.805
0.204	0.359	0.144	10.143	-0.008	1.076	1.017
0.205	0.380	0.144	10.143	-0.008	1.076	1.017
0.206	0.380	0.144	10.143	-0.008	1.076	1.051
0.207	0.380	0.136	10.143	-0.008	1.076	1.017
0.208	0.380	0.136	9.963	-0.008	1.076	1.017
0.209	0.380	0.144	10.143	-0.008	1.076	1.051
0.210	0.359	0.136	10.153	-0.008	1.076	1.051
0.211	0.359	0.094	10.153	-0.008	1.076	0.805
0.212	0.359	0.136	10.153	-0.008	1.076	1.051
0.213	0.359	0.144	10.153	-0.008	1.619	1.051
0.214	0.359	0.144	10.153	-0.008	1.619	1.076
0.215	0.359	0.144	10.153	-0.008	1.619	1.076
0.216	0.359	0.186	10.155	0.263	1.619	1.076
0.217	0.359	0.186	10.155	0.263	1.619	1.076
0.218	0.359	0.144	10.155	0.263	1.619	1.076
0.219	0.359	0.144	10.155	0.263	1.619	1.051
0.220	0.196	0.136	10.155	-0.008	1.619	0.814
0.221	0.196	0.136	10.155	-0.008	1.619	0.814
0.222	0.189	0.136	10.155	0.263	1.619	0.949
0.223	0.189	0.136	10.155	0.263	1.619	0.949
0.224	0.096	0.136	10.155	0.263	1.619	0.949
0.225	0.189	0.136	10.155	0.263	1.619	0.949
0.226	0.189	0.136	10.155	0.000	1.076	0.814
0.227	0.189	0.136	10.155	0.000	1.619	0.814
0.228	0.196	0.136	10.155	0.000	1.619	0.814
0.229	0.286	0.142	10.155	0.263	1.619	0.949
0.230	0.286	0.144	10.155	0.263	1.619	1.076
0.231	0.286	0.142	10.155	0.000	1.619	0.949
0.232	0.359	0.144	10.155	0.263	1.619	1.076
0.233	0.286	0.144	10.155	0.263	1.627	1.076
0.234	0.286	0.144	10.155	0.263	2.034	1.076
0.235	0.196	0.144	10.159	0.263	2.034	1.076
0.236	0.196	0.144	10.159	0.263	2.034	1.076
0.237	0.192	0.144	10.159	0.000	2.034	1.076
0.238	0.192	0.144	10.249	0.000	2.170	1.076
0.239	0.189	0.144	10.249	0.000	2.170	1.076
0.240	0.189	0.144	10.249	0.000	2.102	1.076
0.241	0.189	0.190	10.249	0.263	2.102	1.085
0.242	0.189	0.192	10.249	0.263	2.102	1.093
0.243	0.189	0.190	10.249	0.263	2.102	1.085
0.244	0.094	0.144	10.159	0.263	2.034	1.076
0.245	0.094	0.144	10.155	0.263	2.034	1.076
0.246	0.094	0.142	10.153	0.000	2.034	1.076
0.247	0.180	0.142	10.153	0.000	2.034	1.076
0.248	0.180	0.142	9.963	-0.008	1.619	1.076
0.249	0.180	0.136	9.963	-0.008	1.619	1.076
0.250	0.180	0.142	9.963	-0.008	1.619	1.076
0.251	0.094	0.136	9.963	-0.034	1.619	0.949
0.252	0.094	0.136	9.963	-0.059	1.619	0.949
0.253	0.094	0.136	9.963	-0.059	1.619	0.949
0.254	0.094	0.136	9.963	-0.059	2.034	0.949
0.255	0.094	0.142	9.963	-0.034	2.102	1.076
0.256	0.001	0.142	9.963	-0.059	2.102	0.949
0.257	0.001	0.144	9.963	-0.034	2.102	0.949
0.258	0.001	0.144	9.957	-0.059	2.102	0.814
0.259	-0.001	0.142	9.957	-0.136	2.034	0.814
0.260	-0.001	0.144	9.957	-0.059	2.034	0.814
0.261	-0.001	0.144	9.957	-0.059	1.899	0.814
0.262	0.001	0.144	9.957	-0.059	1.899	0.814
0.263	0.001	0.144	9.957	-0.034	1.899	0.949
0.264	0.001	0.142	9.957	-0.059	1.619	0.814
0.265	0.001	0.094	9.957	-0.136	1.093	0.814
0.266	0.001	0.094	9.957	-0.136	1.076	0.805
0.267	0.094	0.094	9.957	-0.136	0.805	0.805
0.268	0.168	0.094	9.957	-0.136	0.805	0.814
0.269	0.168	0.094	9.957	-0.136	0.805	0.814
0.270	0.180	0.142	9.951	-0.136	0.805	0.814
0.271	0.189	0.144	9.957	-0.059	1.076	0.949
0.272	0.180	0.144	9.957	-0.136	1.076	0.814
0.273	0.180	0.144	9.951	-0.136	0.805	0.814
0.274	0.180	0.144	9.951	-0.136	0.805	0.814
0.275	0.180	0.144	9.951	-0.136	0.805	0.814
0.276	0.180	0.144	9.951	-0.136	0.805	0.814
0.277	0.180	0.144	9.951	-0.136	0.805	0.814
0.278	0.180	0.144	9.951	-0.136	1.076	0.949
0.279	0.180	0.144	9.951	-0.136	1.076	0.949
0.280	0.168	0.144	9.951	-0.136	0.805	0.814
0.281	0.168	0.144	9.951	-0.136	1.076	0.814
0.282	0.168	0.094	9.951	-0.136	1.076	0.814
0.283	0.168	0.094	9.957	-0.136	1.076	0.814
0.284	0.168	0.144	9.957	-0.136	1.076	0.814
0.285	0.168	0.144	9.957	-0.068	1.076	0.949
0.286	0.168	0.144	9.957	-0.068	1.076	0.949
0.287	0.168	0.144	9.957	-0.059	1.076	0.949
0.288	0.168	0.168	9.957	-0.059	1.076	0.949
0.289	0.168	0.144	9.957	-0.068	0.805	0.814
0.290	0.168	0.144	9.957	-0.136	0.670	0.814
0.291	0.180	0.144	9.957	-0.136	0.805	0.814
0.292	0.192	0.144	9.957	-0.136	1.076	0.814
0.293	0.192	0.144	9.951	-0.136	1.076	0.814
0.294	0.286	0.144	9.951	-0.136	1.076	0.814
0.295	0.286	0.144	9.951	-0.136	1.076	0.814
0.296	0.286	0.144	9.951	-0.068	1.076	0.814
0.297	0.286	0.144	9.951	-0.068	1.076	0.814
0.298	0.286	0.144	9.951	-0.068	1.076	0.814
0.299	0.286	0.144	9.951	0.000	1.076	0.814
0.300	0.286	0.144	9.951	0.000	1.076	0.814
0.301	0.371	0.144	9.951	0.000	1.076	0.814
0.302	0.371	0.144	9.951	0.000	1.076	0.814
0.303	0.371	0.144	9.951	0.000	1.076	0.814
0.304	0.286	0.094	9.951	-0.068	0.542	0.534
0.305	0.192	0.094	9.951	-0.136	0.263	0.534
0.306	0.286	0.094	9.957	-0.068	0.542	0.534
0.307	0.286	0.094	9.957	-0.136	0.542	0.534
0.308	0.286	0.094	9.960	-0.068	0.542	0.534
0.309	0.286	0.094	9.960	-0.068	0.542	0.534
0.310	0.286	0.094	9.960	-0.136	0.542	0.534
0.311	0.286	0.094	9.960	-0.068	0.542	0.534
0.312	0.192	0.094	9.960	-0.068	0.542	0.534
0.313	0.192	0.094	9.960	-0.068	0.542	0.534
0.314	0.192	0.094	9.960	-0.068	1.085	0.534
0.315	0.192	0.094	9.960	-0.068	1.085	0.534
0.316	0.192	0.094	9.960	-0.068	1.085	0.534
0.317	0.168	0.094	9.951	-0.068	1.085	0.534
0.318	0.097	0.046	9.951	-0.136	1.085	0.263
0.319	0.094	0.046	9.960	-0.076	1.085	0.263
0.320	0.094	0.046	9.962	-0.076	1.619	0.263
0.321	0.094	0.042	9.962	-0.136	1.085	0.237
0.322	0.094	0.046	9.962	-0.076	1.085	0.263
0.323	0.094	0.042	9.962	-0.076	1.085	0.237
0.324	0.094	0.042	9.962	-0.076	1.085	0.237
0.325	0.094	0.046	9.962	-0.068	1.085	0.263
0.326	0.094	0.046	9.962	-0.068	1.085	0.263
0.327	0.094	0.042	9.962	-0.068	0.475	0.237
0.328	0.094	0.042	9.962	-0.076	0.263	0.237
0.329	0.094	0.010	9.962	-0.136	0.254	0.127
0.330	0.097	0.010	9.962	-0.136	0.263	0.127
0.331	0.097	0.010	9.962	-0.136	0.263	0.127
0.332	0.094	-0.001	9.915	-0.246	0.254	-0.008
0.333	0.094	0.010	9.818	-0.246	0.254	0.127
0.334	0.094	0.010	9.818	-0.263	0.254	0.127
0.335	0.094	0.010	9.818	-0.263	0.254	0.127
0.336	0.094	-0.001	9.818	-0.263	0.254	-0.008
0.337	0.094	-0.001	9.818	-0.263	0.254	-0.008
0.338	0.094	-0.001	9.818	-0.263	0.254	-0.008
0.339	0.094	-0.001	9.818	-0.263	0.254	-0.008
0.340	0.094	0.010	9.818	-0.263	0.254	0.127
0.341	0.094	0.010	9.818	-0.263	0.254	0.127
0.342	0.090	-0.001	9.818	-0.263	0.254	-0.008
0.343	0.090	-0.001	9.915	-0.263	0.254	-0.008
0.344	0.022	-0.001	9.915	-0.263	0.254	-0.008
0.345	0.090	0.010	9.939	-0.263	0.254	0.059
0.346	0.090	0.010	9.962	-0.263	0.263	0.059
0.347	0.090	0.010	9.962	-0.263	0.263	0.059
0.348	0.090	0.010	10.082	-0.263	0.263	0.059
0.349	0.090	0.010	10.082	-0.263	0.263	0.059
0.350	0.090	0.010	10.082	-0.263	0.263	0.059
0.351	0.090	0.010	10.082	-0.263	0.263	0.059
0.352	0.022	-0.001	10.082	-0.271	0.254	-0.008
0.353	0.022	0.010	10.082	-0.263	0.263	0.059
0.354	0.022	0.010	10.082	-0.263	0.475	0.059
0.355	0.090	0.010	10.082	-0.263	0.534	0.059
0.356	0.090	0.010	9.962	-0.263	0.534	0.059
0.357	0.090	0.010	9.962	-0.263	0.534	0.059
0.358	0.090	0.010	9.939	-0.263	0.475	0.059
0.359	0.094	0.010	9.939	-0.263	0.475	0.059
0.360	0.192	0.010	9.939	-0.263	0.475	0.059
0.361	0.192	0.010	9.818	-0.263	0.263	0.059
0.362	0.192	0.010	9.818	-0.271	0.263	0.059
0.363	0.192	0.010	9.818	-0.271	0.263	0.059
0.364	0.192	-0.001	9.818	-0.271	0.254	-0.008
0.365	0.192	-0.001	9.818	-0.271	0.254	-0.008
0.366	0.192	-0.001	9.818	-0.415	0.263	-0.008
0.367	0.192	-0.001	9.818	-0.415	0.263	-0.008
0.368	0.192	0.010	9.818	-0.271	0.475	0.059
0.369	0.192	0.010	9.818	-0.415	0.475	0.059
0.370	0.094	0.010	9.818	-0.542	0.263	0.059
0.371	0.192	0.010	9.939	-0.415	0.263	0.059
0.372	0.192	0.010	9.939	-0.415	0.475	0.059
0.373	0.192	0.010	9.962	-0.271	0.534	0.059
0.374	0.196	0.010	9.962	-0.271	0.534	0.127
0.375	0.196	0.010	9.962	-0.271	1.051	0.127
0.376	0.192	0.010	9.962	-0.271	1.051	0.127
0.377	0.192	0.022	9.962	-0.271	1.068	0.127
0.378	0.090	0.010	9.962	-0.271	1.068	0.059
0.379	0.090	0.010	9.962	-0.271	1.068	0.059
0.380	0.090	0.022	9.962	-0.271	1.068	0.127
0.381	0.090	0.022	9.962	-0.271	1.068	0.127
0.382	0.196	0.046	9.962	-0.263	1.076	0.263
0.383	0.202	0.024	9.962	-0.136	1.068	0.127
0.384	0.238	0.024	9.962	0.000	1.068	0.127
0.385	0.238	0.022	9.962	-0.136	1.068	0.127
0.386	0.238	0.022	9.962	-0.136	1.076	0.127
0.387	0.275	0.022	9.962	-0.136	1.076	0.127
0.388	0.371	0.022	9.962	-0.136	1.076	0.127
0.389	0.371	0.022	9.962	-0.136	1.076	0.127
0.390	0.371	0.022	9.962	-0.136	1.144	0.127
0.391	0.371	0.022	9.962	-0.136	1.610	0.127
0.392	0.371	0.022	10.010	-0.136	1.610	0.127
0.393	0.371	0.024	10.058	0.000	1.619	0.127
0.394	0.371	0.046	10.058	-0.034	1.619	0.263
0.395	0.371	0.046	10.058	-0.136	1.619	0.263
0.396	0.371	0.046	10.058	-0.136	1.619	0.263
0.397	0.377	0.084	10.152	-0.034	1.619	0.475
0.398	0.371	0.046	10.058	-0.136	1.610	0.263
0.399	0.275	0.046	10.058	-0.136	1.610	0.263
0.400	0.202	0.024	10.058	-0.263	1.144	0.127
0.401	0.202	0.046	10.058	-0.136	1.610	0.263
0.402	0.275	0.084	10.058	-0.034	1.619	0.475
0.403	0.275	0.046	10.058	-0.136	1.610	0.263
0.404	0.275	0.084	10.058	-0.034	1.144	0.475
0.405	0.275	0.084	10.058	-0.034	1.144	0.475
0.406	0.275	0.046	10.058	-0.136	1.076	0.263
0.407	0.275	0.046	10.058	-0.136	1.076	0.263
0.408	0.275	0.046	10.058	-0.136	1.076	0.263
0.409	0.275	0.084	10.058	-0.034	1.144	0.475
0.410	0.190	0.046	10.058	-0.034	1.076	0.263
0.411	0.190	0.046	10.058	-0.034	1.144	0.263
0.412	0.190	0.024	10.010	-0.034	1.076	0.127
0.413	0.190	0.024	10.010	-0.034	1.051	0.127
0.414	0.190	0.024	10.010	-0.034	1.051	0.127
0.415	0.190	0.024	10.010	-0.034	1.051	0.127
0.416	0.190	0.024	10.010	-0.034	1.051	0.127
0.417	0.190	0.084	10.053	-0.017	1.051	0.475
0.418	0.190	0.024	10.053	-0.034	1.051	0.127
0.419	0.190	0.084	10.053	-0.017	1.051	0.475
0.420	0.275	0.093	10.053	0.000	1.051	0.534
0.421	0.190	0.093	10.053	0.000	1.051	0.534
0.422	0.190	0.093	10.053	0.000	1.051	0.534
0.423	0.180	0.084	10.010	-0.017	0.814	0.475
0.424	0.180	0.084	10.010	-0.017	0.814	0.475
0.425	0.180	0.046	10.010	-0.034	0.542	0.263
0.426	0.190	0.084	10.010	-0.017	0.814	0.475
0.427	0.190	0.084	10.010	-0.034	0.542	0.475
0.428	0.190	0.084	10.010	-0.017	0.542	0.475
0.429	0.190	0.093	10.010	0.000	0.814	0.534
0.430	0.190	0.093	10.010	0.000	0.814	0.534
0.431	0.190	0.093	9.986	0.000	0.814	0.534
0.432	0.190	0.084	9.986	-0.017	0.542	0.475
0.433	0.190	0.093	9.986	-0.017	0.542	0.534
0.434	0.190	0.093	9.986	-0.017	0.542	0.534
0.435	0.335	0.094	9.986	0.025	0.542	0.534
0.436	0.335	0.180	9.986	0.025	0.542	1.017
0.437	0.190	0.094	9.986	0.000	0.542	0.534
0.438	0.190	0.093	9.986	-0.017	0.534	0.534
0.439	0.190	0.093	9.986	-0.017	0.534	0.534
0.440	0.190	0.090	9.986	-0.034	0.534	0.475
0.441	0.190	0.090	9.986	-0.034	0.534	0.475
0.442	0.190	0.090	9.986	-0.034	0.534	0.475
0.443	0.190	0.084	9.986	-0.034	0.475	0.263
0.444	0.190	0.046	9.986	-0.136	0.475	0.263
0.445	0.190	0.022	9.986	-0.136	0.475	0.237
0.446	0.190	0.010	9.974	-0.212	0.271	0.059
0.447	0.190	0.010	9.974	-0.212	0.271	0.059
0.448	0.190	0.022	9.986	-0.136	0.475	0.237
0.449	0.335	0.022	9.986	-0.136	0.475	0.237
0.450	0.359	0.022	9.986	-0.136	0.475	0.237
0.451	0.359	0.022	9.986	-0.136	0.475	0.237
0.452	0.359	0.022	9.974	-0.136	0.475	0.237
0.453	0.359	0.022	9.974	-0.136	0.475	0.237
0.454	0.286	0.022	9.974	-0.212	0.509	0.237
0.455	0.190	0.010	9.974	-0.271	0.475	0.059
0.456	0.190	0.022	9.974	-0.212	0.509	0.237
0.457	0.190	0.010	9.974	-0.271	0.475	0.059
0.458	0.286	0.010	9.974	-0.271	0.475	0.059
0.459	0.286	0.010	9.965	-0.271	0.475	0.059
0.460	0.371	0.022	9.965	-0.212	0.475	0.237
0.461	0.377	0.046	9.974	-0.136	0.475	0.263
0.462	0.377	0.046	9.974	-0.034	0.509	0.263
0.463	0.377	0.084	9.974	-0.034	0.534	0.263
0.464	0.377	0.084	9.974	-0.008	0.534	0.263
0.465	0.377	0.084	9.974	-0.008	0.534	0.263
0.466	0.377	0.084	9.974	-0.008	0.534	0.263
0.467	0.377	0.084	9.974	-0.008	0.534	0.263
0.468	0.377	0.090	9.974	-0.008	0.814	0.534
0.469	0.377	0.084	9.974	-0.008	0.814	0.263
0.470	0.371	0.046	9.974	-0.034	0.534	0.263
0.471	0.371	0.084	9.986	-0.008	0.534	0.263
0.472	0.359	0.046	9.986	-0.034	0.534	0.263
0.473	0.377	0.084	10.047	-0.008	0.534	0.263
0.474	0.377	0.090	10.059	-0.008	0.814	0.263
0.475	0.382	0.090	10.059	-0.008	0.814	0.263
0.476	0.382	0.090	10.059	-0.008	1.051	0.263
0.477	0.382	0.090	10.059	-0.008	1.085	0.263
0.478	0.377	0.090	10.059	-0.008	1.085	0.263
0.479	0.359	0.084	10.059	-0.008	1.051	0.263
0.480	0.359	0.084	10.059	-0.008	0.814	0.263
0.481	0.286	0.046	10.059	-0.034	0.534	0.263
0.482	0.286	0.084	10.059	-0.008	0.814	0.263
0.483	0.286	0.046	10.059	-0.034	0.534	0.263
0.484	0.286	0.046	10.059	-0.034	0.534	0.263
0.485	0.286	0.046	10.047	-0.034	0.534	0.263
0.486	0.286	0.046	9.986	-0.034	0.534	0.263
0.487	0.359	0.046	9.974	-0.034	0.534	0.263
0.488	0.359	0.046	9.965	-0.034	0.534	0.263
0.489	0.359	0.046	9.963	-0.034	0.534	0.263
0.490	0.359	0.046	9.963	-0.008	0.814	0.263
0.491	0.286	0.046	9.963	-0.034	0.814	0.263
0.492	0.286	0.046	9.963	-0.008	1.051	0.263
0.493	0.286	0.046	9.963	-0.008	1.051	0.263
0.494	0.286	0.084	9.963	-0.008	1.085	0.263
0.495	0.286	0.090	9.963	-0.008	1.085	0.526
0.496	0.286	0.090	9.965	-0.008	1.085	0.526
0.497	0.189	0.090	9.965	-0.008	1.051	0.509
0.498	0.142	0.090	9.965	-0.008	1.051	0.509
0.499	0.142	0.090	9.974	-0.008	1.051	0.509
0.500	0.142	0.090	9.974	-0.008	1.051	0.509
0.501	0.142	0.084	9.974	-0.034	1.051	0.263
0.502	0.142	0.084	9.974	-0.034	1.051	0.263
0.503	0.142	0.090	9.974	-0.008	1.051	0.509
0.504	0.142	0.090	9.974	-0.008	1.051	0.509
0.505	0.168	0.090	9.974	-0.008	1.051	0.509
0.506	0.142	0.090	9.974	-0.008	1.051	0.263
0.507	0.142	0.090	9.974	-0.008	1.051	0.263
0.508	0.142	0.090	9.974	-0.008	1.051	0.509
0.509	0.142	0.090	9.974	0.000	1.051	0.509
0.510	0.142	0.090	9.974	-0.008	1.051	0.263
0.511	0.142	0.084	9.963	-0.034	0.949	0.263
0.512	0.168	0.046	9.963	-0.034	0.949	0.263
0.513	0.142	0.046	9.962	-0.076	0.949	0.263
0.514	0.142	0.022	9.962	-0.076	0.949	0.263
0.515	0.142	0.022	9.962	-0.076	0.949	0.263
0.516	0.142	0.046	9.962	-0.034	0.949	0.263
0.517	0.142	0.046	9.962	-0.034	0.949	0.263
0.518	0.142	0.022	9.962	-0.076	0.814	0.263
0.519	0.142	0.022	9.962	-0.076	0.814	0.263
0.520	0.142	0.022	9.962	-0.034	0.814	0.254
0.521	0.142	0.022	9.962	-0.034	0.814	0.254
0.522	0.142	0.022	9.962	-0.034	0.814	0.254
0.523	0.094	0.022	9.962	-0.034	0.814	0.195
0.524	0.094	0.022	9.962	-0.076	0.670	0.136
0.525	0.094	0.022	9.962	-0.034	0.814	0.195
0.526	0.094	0.022	9.962	-0.076	0.670	0.136
0.527	0.094	0.021	9.962	-0.076	0.509	0.127
0.528	0.094	0.022	9.962	-0.076	0.670	0.136
0.529	0.046	0.022	9.962	-0.076	0.670	0.127
0.530	0.046	0.022	9.962	-0.076	0.670	0.127
0.531	0.094	0.022	9.962	-0.034	0.814	0.136
0.532	0.094	0.022	9.867	-0.076	0.670	0.127
0.533	0.094	0.022	9.867	-0.076	0.670	0.127
0.534	0.094	0.010	9.867	-0.136	0.509	0.127
0.535	0.094	0.010	9.867	-0.136	0.509	0.127
0.536	0.142	0.010	9.867	-0.136	0.670	0.127
0.537	0.142	0.010	9.867	-0.136	0.670	0.127
0.538	0.168	0.022	9.867	-0.136	0.670	0.136
0.539	0.189	0.022	9.962	-0.127	0.814	0.195
0.540	0.168	0.022	9.962	-0.136	0.814	0.136
0.541	0.192	0.022	9.962	-0.127	0.814	0.195
0.542	0.192	0.022	9.962	-0.127	0.814	0.195
0.543	0.192	0.024	9.962	-0.076	0.949	0.509
0.544	0.192	0.024	9.962	-0.127	0.814	0.263
0.545	0.192	0.022	9.962	-0.136	0.670	0.195
0.546	0.192	0.022	9.962	-0.127	0.670	0.136
0.547	0.192	0.022	9.962	-0.076	0.670	0.195
0.548	0.192	0.022	9.962	-0.127	0.670	0.136
0.549	0.168	0.022	9.962	-0.136	0.670	0.136
0.550	0.192	0.022	9.962	-0.127	0.814	0.195
0.551	0.263	0.024	9.962	-0.068	0.814	0.237
0.552	0.192	0.022	9.962	-0.127	0.670	0.195
0.553	0.192	0.022	9.962	-0.127	0.814	0.195
0.554	0.192	0.022	9.962	-0.136	0.670	0.195
0.555	0.192	0.024	9.962	-0.127	0.814	0.237
0.556	0.263	0.024	9.962	-0.127	0.814	0.237
0.557	0.380	0.042	9.962	-0.068	0.949	0.263
0.558	0.380	0.024	9.962	-0.127	0.814	0.237
0.559	0.380	0.022	9.962	-0.136	0.670	0.195
0.560	0.380	0.022	9.962	-0.136	0.814	0.195
0.561	0.382	0.024	9.965	-0.127	0.814	0.237
0.562	0.382	0.042	10.058	-0.068	0.814	0.263
0.563	0.382	0.046	10.108	0.000	0.814	0.509
0.564	0.383	0.094	10.108	0.000	0.814	0.534
0.565	0.383	0.094	10.108	0.000	0.814	0.534
0.566	0.383	0.094	10.108	0.000	0.814	0.534
0.567	0.383	0.046	10.108	-0.068	0.670	0.509
0.568	0.383	0.094	10.152	0.000	0.814	0.534
0.569	0.383	0.142	10.152	0.000	1.051	0.805
0.570	0.383	0.142	10.152	0.000	1.051	0.805
0.571	0.383	0.094	10.152	-0.068	1.051	0.534
0.572	0.383	0.094	10.152	-0.068	1.051	0.534
0.573	0.394	0.094	10.152	-0.068	1.076	0.534
0.574	0.394	0.094	10.155	-0.068	1.076	0.814
0.575	0.394	0.094	10.155	-0.068	1.076	0.814
0.576	0.394	0.094	10.152	-0.068	1.076	0.814
0.577	0.406	0.190	10.152	-0.068	1.085	1.068
0.578	0.406	0.190	10.152	-0.127	1.085	1.068
0.579	0.406	0.190	10.152	-0.127	1.085	1.068
0.580	0.406	0.190	10.152	-0.127	1.144	1.068
0.581	0.406	0.190	10.152	-0.127	1.144	1.068
0.582	0.406	0.190	10.152	-0.127	1.144	1.068
0.583	0.406	0.190	10.152	-0.068	1.348	1.076
0.584	0.406	0.190	10.152	-0.068	1.619	1.076
0.585	0.394	0.190	10.152	-0.068	1.619	1.076
0.586	0.383	0.190	10.152	-0.068	1.619	1.076
0.587	0.383	0.190	10.058	-0.127	1.619	1.068
0.588	0.383	0.094	10.058	-0.136	1.348	0.814
0.589	0.382	0.094	10.058	-0.144	1.348	0.805
0.590	0.382	0.094	10.058	-0.144	1.144	0.805
0.591	0.382	0.094	10.058	-0.144	1.144	0.805
0.592	0.382	0.094	9.965	-0.271	1.144	0.534
0.593	0.382	0.094	9.965	-0.271	1.144	0.534
0.594	0.382	0.094	9.965	-0.271	1.144	0.805
0.595	0.382	0.094	9.965	-0.271	1.144	0.805
0.596	0.382	0.118	9.965	-0.271	1.144	0.814
0.597	0.382	0.190	9.965	-0.280	1.144	0.814
0.598	0.383	0.190	9.965	-0.280	1.144	1.076
0.599	0.383	0.192	10.058	-0.271	1.144	1.076
0.600	0.383	0.190	9.965	-0.280	1.144	1.076
0.601	0.383	0.192	9.965	-0.280	1.356	1.076
0.602	0.394	0.192	9.965	-0.271	1.356	1.076
0.603	0.394	0.192	9.965	-0.271	1.356	1.076
0.604	0.383	0.190	9.965	-0.271	1.356	1.076
0.605	0.383	0.190	9.965	-0.271	1.356	1.076
0.606	0.383	0.190	9.965	-0.271	1.356	1.076
0.607	0.383	0.190	9.965	-0.271	1.144	0.814
0.608	0.383	0.190	9.965	-0.144	1.356	1.076
0.609	0.383	0.193	9.965	-0.136	1.619	1.076
0.610	0.383	0.193	9.965	-0.136	1.356	1.076
0.611	0.383	0.193	9.915	-0.136	1.356	1.076
0.612	0.359	0.193	9.915	-0.144	1.144	1.076
0.613	0.287	0.190	9.915	-0.271	1.144	0.814
0.614	0.190	0.190	9.915	-0.271	1.144	0.814
0.615	0.190	0.192	9.915	-0.271	1.144	1.076
0.616	0.190	0.192	9.915	-0.271	1.144	0.814
0.617	0.190	0.192	9.915	-0.271	1.144	0.814
0.618	0.190	0.118	9.915	-0.280	1.144	0.814
0.619	0.196	0.118	9.915	-0.280	1.144	0.814
0.620	0.196	0.180	9.915	-0.271	1.144	0.814
0.621	0.196	0.180	9.915	-0.271	1.144	0.814
0.622	0.196	0.180	9.915	-0.271	1.144	0.814
0.623	0.196	0.118	9.915	-0.280	1.093	0.814
0.624	0.196	0.180	9.915	-0.280	1.093	0.814
0.625	0.190	0.118	9.867	-0.280	1.076	0.805
0.626	0.190	0.118	9.867	-0.280	1.076	0.814
0.627	0.190	0.118	9.867	-0.280	1.076	0.814
0.628	0.144	0.094	9.867	-0.415	1.076	0.805
0.629	0.190	0.118	9.867	-0.280	1.076	0.814
0.630	0.190	0.094	9.867	-0.415	0.949	0.805
0.631	0.190	0.094	9.867	-0.415	0.949	0.805
0.632	0.144	0.094	9.867	-0.415	0.949	0.805
0.633	0.144	0.094	9.867	-0.483	0.509	0.534
0.634	0.094	0.046	9.867	-0.517	0.263	0.534
0.635	0.094	0.046	9.867	-0.483	0.509	0.534
0.636	0.094	0.094	9.867	-0.280	0.509	0.534
0.637	0.094	0.094	9.867	-0.280	0.509	0.534
0.638	0.094	0.094	9.915	-0.271	0.949	0.805
0.639	0.094	0.094	9.915	-0.271	0.949	0.814
0.640	0.094	0.180	9.915	-0.034	0.949	1.017
0.641	0.094	0.180	9.915	-0.034	0.949	1.017
0.642	0.094	0.180	9.915	-0.034	0.949	1.017
0.643	0.094	0.094	9.915	-0.034	0.509	1.017
0.644	0.094	0.094	9.915	-0.034	0.509	1.017
0.645	0.094	0.094	9.915	-0.034	0.509	1.017
0.646	0.094	0.094	9.915	-0.263	0.263	0.534
0.647	0.144	0.094	9.915	-0.034	0.509	0.534
0.648	0.144	0.094	9.915	-0.034	0.509	0.534
0.649	0.144	0.046	9.915	-0.263	0.509	0.534
0.650	0.196	0.046	9.965	-0.263	0.509	0.534
0.651	0.196	0.046	9.965	-0.263	0.263	0.263
0.652	0.196	0.022	9.965	-0.263	0.263	0.127
0.653	0.196	0.022	9.965	-0.263	0.263	0.127
0.654	0.202	0.046	9.965	-0.263	0.509	0.263
0.655	0.196	0.022	9.965	-0.263	0.263	0.127
0.656	0.196	0.046	9.965	-0.263	0.509	0.263
0.657	0.196	0.022	9.965	-0.263	0.263	0.263
0.658	0.196	0.022	9.965	-0.263	0.263	0.263
0.659	0.144	0.022	9.965	-0.271	0.127	0.127
0.660	0.196	0.022	9.965	-0.263	0.263	0.263
0.661	0.196	0.022	9.965	-0.263	0.263	0.263
0.662	0.196	0.022	9.965	-0.263	0.127	0.263
0.663	0.196	0.022	9.965	-0.263	0.263	0.263
0.664	0.202	0.022	9.965	-0.271	0.263	0.263
0.665	0.286	0.022	9.965	-0.271	0.263	0.263
0.666	0.286	0.022	9.965	-0.271	0.263	0.263
0.667	0.286	0.046	9.965	-0.263	0.509	0.534
0.668	0.286	0.046	9.965	-0.263	0.534	0.534
0.669	0.286	0.022	9.965	-0.271	0.534	0.263
0.670	0.286	0.022	9.965	-0.271	0.805	0.534
0.671	0.286	0.022	9.866	-0.271	0.805	0.534
0.672	0.286	0.046	9.866	-0.263	0.949	0.949
0.673	0.286	0.046	9.866	-0.263	0.949	0.534
0.674	0.144	0.046	9.866	-0.271	0.949	0.534
0.675	0.286	0.094	9.965	-0.263	0.949	0.949
0.676	0.286	0.094	9.968	-0.263	0.949	0.949
0.677	0.286	0.094	9.965	-0.263	0.805	0.949
0.678	0.383	0.094	9.965	-0.263	0.805	0.949
0.679	0.383	0.094	9.965	-0.263	0.805	0.949
0.680	0.359	0.144	9.965	-0.263	0.814	0.949
0.681	0.286	0.094	9.965	-0.263	0.805	0.949
0.682	0.359	0.144	9.968	-0.263	0.814	0.949
0.683	0.359	0.168	9.968	-0.263	1.017	1.017
0.684	0.383	0.180	9.968	-0.136	1.017	1.076
0.685	0.383	0.190	9.968	-0.136	1.017	1.076
0.686	0.383	0.180	9.968	-0.263	1.017	1.076
0.687	0.383	0.180	9.968	-0.263	1.017	1.076
0.688	0.380	0.168	9.965	-0.263	1.017	1.017
0.689	0.380	0.144	9.962	-0.263	1.017	0.949
0.690	0.383	0.144	9.962	-0.263	1.017	0.949
0.691	0.383	0.144	9.962	-0.263	1.017	0.949
0.692	0.383	0.144	9.962	-0.263	1.017	0.949
0.693	0.383	0.168	9.962	-0.263	1.017	1.076
0.694	0.383	0.144	9.962	-0.263	1.017	0.949
0.695	0.383	0.144	9.962	-0.263	1.017	0.949
0.696	0.383	0.144	9.962	-0.263	1.017	0.949
0.697	0.383	0.144	9.962	-0.263	1.017	0.949
0.698	0.380	0.096	9.951	-0.271	1.017	0.949
0.699	0.359	0.096	9.951	-0.271	1.017	0.949
0.700	0.287	0.096	9.951	-0.534	1.017	0.949
0.701	0.287	0.096	9.951	-0.534	1.017	0.949
0.702	0.287	0.106	9.962	-0.415	1.017	0.949
0.703	0.287	0.106	9.962	-0.415	1.017	0.949
0.704	0.287	0.096	9.962	-0.415	0.814	0.542
0.705	0.334	0.096	9.962	-0.271	0.814	0.542
0.706	0.287	0.094	9.962	-0.415	0.814	0.534
0.707	0.287	0.096	9.962	-0.415	0.814	0.534
0.708	0.287	0.096	9.962	-0.415	0.814	0.534
0.709	0.334	0.096	9.962	-0.415	0.814	0.534
0.710	0.334	0.094	9.962	-0.534	0.814	0.509
0.711	0.334	0.094	9.962	-0.534	0.814	0.509
0.712	0.359	0.094	9.962	-0.534	0.814	0.509
0.713	0.377	0.096	9.962	-0.415	0.814	0.534
0.714	0.377	0.096	9.962	-0.271	0.814	0.534
0.715	0.359	0.094	9.962	-0.271	0.814	0.509
0.716	0.377	0.096	9.962	-0.127	0.814	0.534
0.717	0.377	0.106	9.962	-0.127	0.814	0.542
0.718	0.377	0.106	9.962	-0.127	0.814	0.542
0.719	0.377	0.144	9.962	-0.068	0.814	0.949
0.720	0.377	0.106	9.962	-0.127	0.814	0.542
0.721	0.377	0.106	9.962	-0.127	0.814	0.542
0.722	0.377	0.096	9.962	-0.136	0.814	0.534
0.723	0.377	0.096	9.962	-0.136	0.814	0.534
0.724	0.377	0.096	9.962	-0.127	0.814	0.534
0.725	0.359	0.094	9.962	-0.136	0.814	0.509
0.726	0.359	0.094	9.962	-0.136	0.814	0.509
0.727	0.334	0.094	9.965	-0.136	0.814	0.509
0.728	0.334	0.096	10.058	-0.127	0.814	0.534
0.729	0.334	0.096	10.058	-0.127	0.814	0.534
0.730	0.334	0.096	10.058	-0.136	0.814	0.534
0.731	0.377	0.096	10.058	-0.136	0.814	0.534
0.732	0.377	0.094	9.986	-0.263	0.805	0.509
0.733	0.334	0.093	9.986	-0.415	0.542	0.398
0.734	0.287	0.046	9.986	-0.517	0.534	0.263
0.735	0.286	0.022	9.986	-0.542	0.534	0.203
0.736	0.286	0.046	9.986	-0.517	0.534	0.263
0.737	0.287	0.046	9.986	-0.517	0.534	0.263
0.738	0.287	0.046	9.986	-0.517	0.534	0.263
0.739	0.334	0.046	9.986	-0.517	0.534	0.203
0.740	0.334	0.046	9.986	-0.517	0.534	0.203
0.741	0.334	0.046	9.986	-0.517	0.534	0.203
0.742	0.334	0.046	10.058	-0.415	0.542	0.263
0.743	0.334	0.046	10.058	-0.517	0.542	0.203
0.744	0.334	0.046	10.058	-0.415	0.805	0.263
0.745	0.334	0.094	10.058	-0.263	0.814	0.263
0.746	0.334	0.094	10.058	-0.263	0.814	0.263
0.747	0.334	0.094	10.058	-0.263	0.814	0.263
0.748	0.334	0.094	10.070	-0.246	0.814	0.398
0.749	0.334	0.094	10.070	-0.246	0.814	0.398
0.750	0.334	0.094	10.058	-0.246	0.814	0.398
0.751	0.334	0.096	10.070	-0.246	0.814	0.534
0.752	0.334	0.094	10.155	-0.136	0.814	0.534
0.753	0.334	0.094	10.159	-0.136	1.348	0.534
0.754	0.334	0.096	10.159	-0.136	1.348	0.534
0.755	0.382	0.142	10.159	-0.136	1.348	1.068
0.756	0.383	0.186	10.159	-0.110	1.619	1.076
0.757	0.383	0.186	10.159	-0.110	1.619	1.076
0.758	0.383	0.186	10.159	-0.110	1.619	1.076
0.759	0.383	0.189	10.159	-0.110	1.619	1.085
0.760	0.383	0.190	10.159	-0.008	1.899	1.085
0.761	0.383	0.192	10.159	-0.008	1.899	1.110
0.762	0.383	0.196	10.159	0.008	1.899	1.212
0.763	0.383	0.196	10.159	0.025	1.899	1.212
0.764	0.383	0.196	10.159	0.127	1.899	1.212
0.765	0.383	0.196	10.159	0.127	1.899	1.212
0.766	0.382	0.192	10.155	0.008	1.899	1.110
0.767	0.382	0.192	10.155	-0.068	1.899	1.110
0.768	0.382	0.192	10.155	-0.068	1.899	1.110
0.769	0.382	0.192	10.155	-0.068	1.899	1.110
0.770	0.382	0.192	10.155	-0.068	1.899	1.110
0.771	0.382	0.192	10.155	0.000	1.899	1.110
0.772	0.382	0.192	10.155	0.000	1.899	1.110
0.773	0.382	0.192	10.155	0.000	1.899	1.110
0.774	0.382	0.192	10.131	-0.068	1.899	1.085
0.775	0.382	0.192	10.131	-0.068	1.899	1.085
0.776	0.380	0.189	10.131	-0.110	1.619	1.085
0.777	0.382	0.189	10.131	-0.110	1.899	1.085
0.778	0.380	0.189	10.059	-0.068	1.899	1.085
0.779	0.359	0.142	10.059	-0.246	1.899	1.068
0.780	0.359	0.096	10.059	-0.246	1.899	0.542
0.781	0.359	0.096	10.059	-0.136	1.899	0.542
0.782	0.281	0.096	10.059	-0.068	1.899	0.542
0.783	0.359	0.096	10.059	-0.068	1.899	0.542
0.784	0.380	0.142	10.059	0.000	1.899	1.068
0.785	0.382	0.189	10.082	0.000	2.136	1.076
0.786	0.380	0.142	10.082	0.000	1.899	1.068
0.787	0.380	0.142	10.082	0.000	1.619	1.068
0.788	0.380	0.142	10.082	0.000	1.627	1.068
0.789	0.380	0.144	10.082	0.000	1.627	1.068
0.790	0.380	0.144	10.059	0.000	1.627	1.068
0.791	0.380	0.144	10.056	0.000	1.627	1.068
0.792	0.382	0.142	10.056	0.000	1.627	0.814
0.793	0.382	0.142	10.056	0.000	1.627	0.814
0.794	0.383	0.142	10.056	0.000	1.627	0.814
0.795	0.383	0.142	10.056	0.000	1.627	0.814
0.796	0.383	0.144	10.056	0.000	1.899	0.814
0.797	0.383	0.142	10.056	0.000	1.627	0.814
0.798	0.383	0.144	10.056	0.000	1.899	0.814
0.799	0.383	0.144	10.056	0.000	2.034	1.068
0.800	0.383	0.189	10.059	0.000	2.136	1.076
0.801	0.383	0.144	10.059	0.000	2.136	1.068
0.802	0.382	0.144	10.059	-0.008	2.136	1.068
0.803	0.380	0.144	10.059	-0.008	2.034	0.814
0.804	0.380	0.142	10.059	-0.008	2.034	0.814
0.805	0.377	0.096	10.059	-0.008	2.034	0.542
0.806	0.359	0.094	10.058	-0.068	1.899	0.534
0.807	0.359	0.094	10.058	-0.068	1.627	0.534
0.808	0.359	0.094	10.056	-0.068	1.492	0.534
0.809	0.281	0.094	10.056	-0.068	1.492	0.534
0.810	0.281	0.094	10.056	-0.068	1.492	0.534
0.811	0.281	0.094	10.056	-0.068	1.076	0.534
0.812	0.281	0.094	10.058	-0.068	1.076	0.534
0.813	0.281	0.093	10.058	-0.136	1.068	0.526
0.814	0.281	0.093	10.058	-0.136	1.051	0.509
0.815	0.359	0.093	10.058	-0.136	1.068	0.509
0.816	0.359	0.093	10.058	-0.136	1.068	0.509
0.817	0.359	0.090	10.056	-0.271	1.068	0.509
0.818	0.359	0.090	10.010	-0.271	1.068	0.509
0.819	0.359	0.084	10.010	-0.271	1.068	0.475
0.820	0.359	0.072	10.010	-0.271	1.051	0.407
0.821	0.359	0.072	10.010	-0.271	0.805	0.407
0.822	0.359	0.072	10.010	-0.271	0.805	0.407
0.823	0.359	0.090	10.010	-0.136	1.068	0.475
0.824	0.359	0.090	10.010	-0.136	1.068	0.475
0.825	0.359	0.090	10.010	-0.136	1.068	0.475
0.826	0.359	0.093	10.010	-0.136	1.068	0.509
0.827	0.281	0.090	10.010	-0.136	0.805	0.475
0.828	0.281	0.090	10.010	-0.271	0.805	0.475
0.829	0.202	0.090	10.010	-0.136	0.805	0.475
0.830	0.202	0.090	10.010	-0.136	1.068	0.475
0.831	0.202	0.093	10.010	-0.136	1.068	0.509
0.832	0.202	0.093	10.010	-0.136	1.068	0.509
0.833	0.202	0.093	10.010	-0.136	1.068	0.509
0.834	0.202	0.093	10.010	-0.271	0.805	0.475
0.835	0.118	0.090	9.974	-0.271	0.805	0.407
0.836	0.118	0.090	9.974	-0.271	0.805	0.407
0.837	0.118	0.072	9.974	-0.271	0.805	0.263
0.838	0.118	0.072	9.974	-0.271	0.534	0.263
0.839	0.118	0.072	9.974	-0.271	0.534	0.263
0.840	0.118	0.072	9.974	-0.271	0.534	0.263
0.841	0.118	0.072	9.965	-0.271	0.534	0.263
0.842	0.118	0.090	9.965	-0.271	0.534	0.407
0.843	0.118	0.093	9.965	-0.271	0.534	0.475
0.844	0.094	0.090	9.963	-0.271	0.534	0.407
0.845	0.094	0.072	9.963	-0.542	0.534	0.263
0.846	0.094	0.072	9.963	-0.542	0.534	0.263
0.847	0.094	0.090	9.963	-0.271	0.534	0.407
0.848	0.094	0.072	9.963	-0.542	0.534	0.263
0.849	0.094	0.046	9.963	-0.542	0.271	0.000
0.850	0.118	0.046	9.963	-0.542	0.271	0.000
0.851	0.118	0.000	9.963	-0.542	0.271	0.000
0.852	0.118	0.046	9.963	-0.271	0.271	0.000
0.853	0.118	0.072	9.963	-0.144	0.271	0.263
0.854	0.118	0.072	9.963	-0.144	0.534	0.263
0.855	0.118	0.072	9.963	-0.144	0.534	0.263
0.856	0.118	0.072	9.963	-0.144	0.534	0.263
0.857	0.118	0.046	9.963	-0.271	0.271	0.000
0.858	0.118	0.046	9.963	-0.271	0.271	0.000
0.859	0.238	0.072	9.963	-0.271	0.805	0.263
0.860	0.238	0.072	9.963	-0.271	0.805	0.263
0.861	0.118	0.046	9.963	-0.542	0.271	0.000
0.862	0.094	0.000	9.957	-0.542	0.254	0.000
0.863	0.094	0.000	9.963	-0.542	0.254	0.000
0.864	0.094	0.072	9.963	-0.271	0.271	0.000
0.865	0.094	0.000	9.963	-0.271	0.254	0.000
0.866	0.094	0.000	9.963	-0.271	0.136	0.000
0.867	0.094	0.072	9.965	-0.144	0.136	0.000
0.868	0.094	0.072	9.963	-0.144	0.127	0.000
0.869	0.094	0.000	9.963	-0.271	0.127	0.000
0.870	0.094	0.094	9.963	-0.144	0.136	0.000
0.871	0.094	0.094	9.963	-0.144	0.136	0.059
0.872	0.094	0.094	9.963	-0.271	0.127	0.000
0.873	0.094	0.094	9.963	-0.271	0.127	0.000
0.874	0.094	0.094	9.965	-0.271	0.136	0.059
0.875	0.094	0.094	9.965	-0.144	0.254	0.534
0.876	0.094	0.094	9.965	-0.144	0.271	0.534
0.877	0.094	0.094	9.965	-0.008	0.271	0.534
0.878	0.094	0.094	9.965	-0.008	0.271	0.534
0.879	0.094	0.094	9.965	-0.144	0.271	0.534
0.880	0.094	0.094	9.965	-0.144	0.263	0.534
0.881	0.094	0.094	9.963	-0.271	0.263	0.059
0.882	0.094	0.094	10.058	-0.144	0.271	0.534
0.883	0.094	0.186	10.058	-0.136	0.797	0.534
0.884	0.094	0.186	10.058	-0.136	0.797	0.534
0.885	0.180	0.189	10.058	-0.059	1.076	0.534
0.886	0.180	0.189	10.058	-0.059	1.076	0.534
0.887	0.180	0.189	10.058	-0.059	1.076	0.534
0.888	0.180	0.189	10.058	-0.059	1.076	0.534
0.889	0.180	0.189	10.058	-0.136	1.076	0.534
0.890	0.180	0.189	10.058	-0.136	1.076	0.534
0.891	0.180	0.186	10.058	-0.144	1.076	0.534
0.892	0.180	0.094	10.058	-0.212	1.076	0.534
0.893	0.190	0.186	10.058	-0.212	1.076	0.534
0.894	0.190	0.186	10.058	-0.212	1.076	0.534
0.895	0.190	0.186	9.957	-0.212	0.797	0.534
0.896	0.238	0.186	9.957	-0.212	0.797	0.534
0.897	0.238	0.189	9.957	-0.212	0.797	0.534
0.898	0.238	0.190	9.957	-0.144	1.076	0.534
0.899	0.238	0.190	9.957	-0.212	1.076	0.797
0.900	0.190	0.190	9.957	-0.271	1.076	0.534
0.901	0.190	0.190	9.957	-0.271	1.076	0.534
0.902	0.238	0.190	9.957	-0.271	1.076	0.797
0.903	0.190	0.190	9.957	-0.271	1.076	1.076
0.904	0.180	0.190	9.957	-0.271	1.076	0.797
0.905	0.180	0.190	10.058	-0.271	1.076	0.797
0.906	0.180	0.190	10.058	-0.271	1.076	0.797
0.907	0.180	0.190	10.155	-0.271	1.085	1.076
0.908	0.180	0.190	10.155	-0.271	1.085	0.797
0.909	0.180	0.189	10.155	-0.271	1.076	0.475
0.910	0.180	0.142	10.155	-0.280	0.797	0.127
0.911	0.190	0.189	10.155	-0.271	1.076	0.475
0.912	0.190	0.190	10.155	-0.271	1.356	0.797
0.913	0.190	0.190	10.058	-0.271	1.356	0.797
0.914	0.190	0.189	10.058	-0.271	1.076	0.797
0.915	0.190	0.190	10.058	-0.271	1.356	1.076
0.916	0.238	0.192	10.058	-0.271	1.619	1.085
0.917	0.238	0.190	9.957	-0.271	1.619	1.076
0.918	0.240	0.192	9.957	-0.271	1.619	1.085
0.919	0.263	0.192	9.957	-0.212	1.619	1.085
0.920	0.263	0.192	9.951	-0.271	1.619	1.085
0.921	0.263	0.190	9.951	-0.271	1.619	1.076
0.922	0.335	0.192	9.951	-0.212	1.619	1.085
0.923	0.335	0.192	9.951	-0.136	1.619	1.085
0.924	0.335	0.192	9.951	-0.136	1.619	1.085
0.925	0.335	0.192	9.951	-0.136	1.627	1.085
0.926	0.335	0.192	9.951	-0.136	1.899	1.085
0.927	0.335	0.192	9.951	-0.136	1.899	1.085
0.928	0.335	0.192	9.951	-0.136	1.899	1.085
0.929	0.335	0.192	9.951	-0.136	1.899	1.085
0.930	0.263	0.192	10.058	-0.212	1.899	1.085
0.931	0.240	0.192	10.058	-0.212	1.899	1.085
0.932	0.240	0.190	9.867	-0.271	1.627	1.085
0.933	0.240	0.168	9.867	-0.271	1.619	1.076
0.934	0.263	0.190	10.058	-0.271	1.627	1.085
0.935	0.263	0.190	10.155	-0.271	1.627	1.085
0.936	0.240	0.190	10.155	-0.271	1.627	1.085
0.937	0.263	0.190	10.155	-0.212	1.627	1.085
0.938	0.263	0.190	10.155	-0.212	1.627	1.085
0.939	0.263	0.190	10.155	-0.271	1.619	1.076
0.940	0.263	0.190	10.058	-0.271	1.619	1.076
0.941	0.263	0.190	10.058	-0.271	1.619	1.076
0.942	0.286	0.190	10.058	-0.271	1.619	1.076
0.943	0.286	0.168	9.867	-0.271	1.619	0.949
0.944	0.286	0.168	9.867	-0.271	1.619	0.949
0.945	0.286	0.190	10.058	-0.271	1.907	1.076
0.946	0.263	0.190	10.058	-0.271	1.907	1.076
0.947	0.263	0.168	10.058	-0.271	1.627	0.949
0.948	0.263	0.168	10.058	-0.271	1.627	0.949
0.949	0.263	0.142	10.058	-0.271	1.627	0.534
0.950	0.263	0.168	10.058	-0.263	1.627	0.949
0.951	0.263	0.190	10.058	-0.136	1.907	1.085
0.952	0.238	0.168	10.058	-0.263	1.627	0.949
0.953	0.238	0.168	10.058	-0.212	1.627	0.534
0.954	0.238	0.168	10.155	-0.212	1.627	0.949
0.955	0.238	0.168	10.155	-0.212	1.627	0.949
0.956	0.238	0.168	10.155	-0.212	1.627	0.949
0.957	0.238	0.168	10.155	-0.212	1.627	0.949
0.958	0.286	0.190	10.155	-0.136	1.890	1.085
0.959	0.286	0.192	10.155	-0.136	1.899	1.085
0.960	0.286	0.192	10.155	-0.136	1.907	1.085
0.961	0.238	0.192	10.155	-0.136	1.907	1.085
0.962	0.238	0.190	10.155	-0.136	1.899	1.085
0.963	0.238	0.168	10.155	-0.212	1.890	0.949
0.964	0.238	0.168	10.155	-0.212	1.890	0.949
0.965	0.238	0.142	10.155	-0.263	1.890	0.534
0.966	0.238	0.096	10.155	-0.263	1.627	0.271
0.967	0.238	0.096	10.155	-0.263	1.627	0.271
0.968	0.193	0.022	10.155	-0.263	1.627	0.271
0.969	0.193	0.022	10.155	-0.271	1.627	0.263
0.970	0.193	0.022	10.155	-0.271	1.627	0.263
0.971	0.193	0.022	10.155	-0.271	1.627	0.271
0.972	0.096	0.022	10.155	-0.280	1.627	0.263
0.973	0.096	0.010	10.155	-0.534	1.619	0.263
0.974	0.096	0.010	10.155	-0.534	1.619	0.263
0.975	0.096	0.010	10.155	-0.542	1.356	0.127
0.976	0.096	0.010	10.155	-0.542	1.356	0.127
0.977	0.096	0.010	10.155	-0.542	1.619	0.127
0.978	0.096	0.022	10.155	-0.534	1.619	0.263
0.979	0.096	0.010	10.058	-0.534	1.619	0.263
0.980	0.096	0.022	10.058	-0.534	1.627	0.263
0.981	0.193	0.036	10.155	-0.280	1.627	0.271
0.982	0.193	0.094	10.249	-0.280	1.627	0.271
0.983	0.180	0.094	10.249	-0.280	1.627	0.271
0.984	0.180	0.094	10.155	-0.534	1.619	0.271
0.985	0.096	0.036	10.058	-0.534	1.356	0.263
0.986	0.180	0.046	10.058	-0.534	1.356	0.263
0.987	0.180	0.046	10.058	-0.534	1.619	0.263
0.988	0.180	0.094	10.155	-0.280	1.627	0.271
0.989	0.180	0.094	10.155	-0.280	1.627	0.271
0.990	0.180	0.046	10.155	-0.534	1.619	0.263
0.991	0.096	0.046	10.155	-0.534	1.619	0.263
0.992	0.094	0.046	10.155	-0.534	1.356	0.263
0.993	0.094	0.094	10.155	-0.280	1.356	0.263
0.994	0.094	0.096	10.155	-0.280	1.356	0.271
0.995	0.094	0.094	10.058	-0.280	1.356	0.263
0.996	0.094	0.046	9.963	-0.534	1.356	0.263
0.997	0.180	0.094	9.963	-0.280	1.356	0.263
0.998	0.180	0.094	9.963	-0.280	1.356	0.263
0.999	0.180	0.046	9.957	-0.534	1.212	0.263
1.000	0.202	0.046	9.957	-0.534	1.212	0.263
1.001	0.202	0.046	9.957	-0.534	1.212	0.263
1.002	0.238	0.094	9.957	-0.280	1.356	0.263
1.003	0.238	0.142	9.957	-0.280	1.627	0.805
1.004	0.238	0.142	9.957	-0.280	1.627	0.805
1.005	0.202	0.094	9.957	-0.280	1.356	0.805
1.006	0.202	0.094	9.963	-0.280	1.356	0.805
1.007	0.180	0.094	9.963	-0.280	1.212	0.534
1.008	0.180	0.094	9.963	-0.280	1.212	0.534
1.009	0.180	0.094	10.058	-0.280	1.212	0.534
1.010	0.180	0.046	10.058	-0.534	1.076	0.263
1.011	0.180	0.046	10.058	-0.534	1.076	0.263
1.012	0.168	0.046	10.058	-0.534	1.076	0.263
1.013	0.142	0.046	10.058	-0.534	1.076	0.263
1.014	0.142	0.094	10.156	-0.280	1.212	0.534
1.015	0.142	0.094	10.156	-0.280	1.076	0.534
1.016	0.142	0.094	10.156	-0.280	1.076	0.534
1.017	0.142	0.046	10.156	-0.534	0.534	0.263
1.018	0.168	0.046	10.156	-0.534	0.534	0.263
1.019	0.168	0.094	10.156	-0.280	0.534	0.534
1.020	0.180	0.094	10.249	-0.271	1.076	0.805
1.021	0.202	0.094	10.156	-0.271	1.076	0.534
1.022	0.202	0.094	10.058	-0.271	1.076	0.534
1.023	0.202	0.094	10.058	-0.271	1.356	0.805
1.024	0.202	0.168	10.058	-0.271	1.356	0.949
1.025	0.202	0.168	10.058	-0.136	1.627	0.949
1.026	0.202	0.142	10.058	-0.271	1.356	0.805
1.027	0.202	0.094	10.058	-0.271	1.085	0.534
1.028	0.202	0.046	10.058	-0.271	0.814	0.263
1.029	0.202	0.094	10.082	-0.136	1.026	0.534
1.030	0.202	0.094	10.082	-0.136	1.026	0.534
1.031	0.180	0.094	10.082	-0.136	1.026	0.534
1.032	0.180	0.094	10.082	-0.136	1.026	0.534
1.033	0.189	0.096	10.156	-0.068	1.051	0.805
1.034	0.189	0.094	10.156	-0.008	1.051	0.805
1.035	0.189	0.096	10.156	0.025	1.085	0.949
1.036	0.189	0.142	10.156	0.025	1.085	1.051
1.037	0.189	0.142	10.156	0.025	1.076	1.051
1.038	0.189	0.096	10.082	-0.008	1.051	0.949
1.039	0.189	0.096	10.082	-0.008	1.051	0.949
1.040	0.189	0.096	10.082	-0.008	1.051	0.949
1.041	0.189	0.142	10.082	0.025	1.076	1.051
1.042	0.202	0.168	10.082	0.025	1.085	1.076
1.043	0.202	0.142	10.082	-0.008	1.085	1.051
1.044	0.202	0.142	10.082	0.025	1.085	1.051
1.045	0.189	0.142	10.082	-0.008	1.076	1.051
1.046	0.189	0.142	10.082	-0.008	1.076	1.051
1.047	0.189	0.142	10.082	-0.008	1.076	1.051
1.048	0.189	0.096	10.082	-0.008	1.076	0.949
1.049	0.189	0.096	10.156	-0.008	1.085	0.949
1.050	0.168	0.094	10.156	-0.008	1.076	0.805
1.051	0.168	0.094	10.156	-0.008	1.076	0.534
1.052	0.168	0.084	10.156	-0.068	1.051	0.534
1.053	0.168	0.072	10.082	-0.136	1.026	0.509
1.054	0.168	0.072	10.082	-0.136	1.051	0.509
1.055	0.168	0.072	10.082	-0.246	1.051	0.475
1.056	0.168	0.072	10.082	-0.136	1.051	0.475
1.057	0.168	0.046	10.008	-0.246	1.051	0.263
1.058	0.168	0.046	10.008	-0.246	1.026	0.263
1.059	0.168	0.046	10.008	-0.246	1.026	0.263
1.060	0.094	0.046	10.008	-0.246	1.026	0.263
1.061	0.094	0.046	10.008	-0.246	1.026	0.263
1.062	0.094	0.072	10.008	-0.136	1.051	0.475
1.063	0.168	0.072	10.008	-0.136	1.051	0.475
1.064	0.168	0.072	9.962	-0.246	1.026	0.475
1.065	0.168	0.084	9.962	-0.136	1.051	0.509
1.066	0.168	0.090	9.962	-0.136	1.051	0.534
1.067	0.189	0.094	9.962	-0.008	1.076	0.542
1.068	0.189	0.096	10.008	0.102	1.085	0.805
1.069	0.094	0.094	10.008	-0.008	1.076	0.542
1.070	0.094	0.090	9.962	-0.136	1.076	0.534
1.071	0.094	0.094	10.008	-0.008	1.076	0.542
1.072	0.094	0.094	10.008	-0.008	1.076	0.542
1.073	0.094	0.090	9.962	-0.136	1.051	0.534
1.074	0.094	0.090	9.962	-0.136	1.051	0.534
1.075	0.094	0.084	9.962	-0.246	1.051	0.509
1.076	0.094	0.090	9.962	-0.246	1.068	0.534
1.077	0.094	0.094	9.962	-0.136	1.068	0.534
1.078	0.094	0.094	9.962	-0.136	1.076	0.534
1.079	0.094	0.090	9.962	-0.246	1.076	0.534
1.080	0.094	0.084	9.951	-0.263	1.068	0.509
1.081	0.094	0.072	9.794	-0.271	1.068	0.475
1.082	0.094	0.046	9.794	-0.271	1.068	0.263
1.083	0.094	0.046	9.794	-0.271	1.076	0.263
1.084	0.094	0.072	9.794	-0.271	1.085	0.475
1.085	0.094	0.046	9.794	-0.271	1.076	0.263
1.086	0.045	0.010	9.794	-0.271	1.076	0.059
1.087	0.045	0.010	9.794	-0.271	1.068	0.059
1.088	0.045	0.010	9.794	-0.271	1.068	0.059
1.089	0.045	0.046	9.794	-0.271	1.068	0.263
1.090	0.045	0.070	9.794	-0.271	1.068	0.475
1.091	0.045	0.046	9.794	-0.271	1.068	0.263
1.092	0.045	0.046	9.962	-0.271	1.068	0.263
1.093	0.045	0.070	9.962	-0.271	1.068	0.475
1.094	0.045	0.046	9.962	-0.271	0.542	0.263
1.095	0.094	0.070	9.962	-0.271	1.068	0.475
1.096	0.186	0.072	9.974	-0.263	1.068	0.475
1.097	0.238	0.072	9.974	-0.263	1.068	0.475
1.098	0.286	0.070	9.974	-0.263	1.068	0.475
1.099	0.286	0.070	9.974	-0.271	1.068	0.475
1.100	0.286	0.070	9.974	-0.263	1.068	0.475
1.101	0.286	0.070	9.974	-0.271	1.068	0.475
1.102	0.286	0.046	9.974	-0.271	1.068	0.263
1.103	0.286	0.070	10.010	-0.263	1.085	0.475
1.104	0.286	0.046	9.974	-0.271	1.068	0.263
1.105	0.286	0.070	9.974	-0.263	1.085	0.475
1.106	0.286	0.070	9.974	-0.271	1.085	0.475
1.107	0.286	0.072	10.010	-0.263	1.085	0.534
1.108	0.238	0.072	10.010	-0.263	1.085	0.526
1.109	0.186	0.070	9.974	-0.271	1.068	0.475
1.110	0.186	0.070	9.974	-0.271	1.068	0.475
1.111	0.238	0.072	10.010	-0.263	1.085	0.526
1.112	0.186	0.070	10.010	-0.271	1.068	0.475
1.113	0.090	0.070	10.010	-0.271	1.068	0.475
1.114	0.090	0.070	10.010	-0.263	1.068	0.475
1.115	0.090	0.000	10.010	-0.263	1.068	0.059
1.116	0.090	-0.001	10.010	-0.263	1.068	0.000
1.117	0.045	-0.001	10.010	-0.271	0.805	-0.008
1.118	0.045	-0.001	9.974	-0.271	0.254	-0.008
1.119	0.090	-0.001	9.974	-0.263	0.805	0.000
1.120	0.000	-0.001	9.974	-0.263	0.254	0.000
1.121	-0.001	-0.001	9.968	-0.271	0.203	-0.008
1.122	-0.001	-0.001	9.974	-0.263	0.203	0.000
1.123	0.090	0.000	10.010	-0.136	0.254	0.059
1.124	-0.001	-0.001	9.974	-0.263	0.254	0.000
1.125	-0.001	-0.001	9.974	-0.136	0.254	0.000
1.126	-0.001	-0.001	9.974	-0.136	0.254	-0.008
1.127	-0.001	-0.001	9.974	-0.136	0.254	-0.008
1.128	0.090	-0.001	9.974	-0.136	0.254	0.000
1.129	0.090	0.000	9.974	-0.136	0.805	0.059
1.130	0.090	0.046	10.010	-0.068	1.068	0.263
1.131	0.090	0.046	10.155	-0.068	1.068	0.263
1.132	0.090	0.046	10.155	-0.008	1.068	0.475
1.133	0.090	0.046	10.155	-0.008	0.805	0.475
1.134	0.090	0.046	10.155	-0.008	0.805	0.475
1.135	0.090	0.070	10.155	0.000	1.051	0.526
1.136	0.090	0.072	10.155	0.119	1.051	0.526
1.137	0.090	0.072	10.155	0.119	1.051	0.526
1.138	0.090	0.072	10.155	0.119	1.051	0.526
1.139	0.090	0.072	10.155	0.119	1.051	0.509
1.140	0.090	0.084	10.155	0.127	1.068	0.526
1.141	0.090	0.094	10.155	0.127	1.627	0.534
1.142	0.090	0.084	10.153	0.127	1.068	0.526
1.143	0.090	0.084	10.153	0.127	1.068	0.526
1.144	0.090	0.094	10.153	0.127	1.627	0.534
1.145	0.090	0.084	10.153	0.127	1.110	0.526
1.146	0.090	0.046	10.010	0.119	1.068	0.509
1.147	0.090	0.046	10.010	0.119	1.068	0.509
1.148	-0.001	0.046	9.974	0.119	1.068	0.509
1.149	-0.001	0.046	9.968	0.119	1.051	0.263
1.150	0.010	0.046	9.968	0.127	1.051	0.509
1.151	0.010	0.084	9.968	0.127	1.051	0.526
1.152	0.010	0.084	9.968	0.127	1.051	0.526
1.153	0.010	0.046	9.968	0.119	0.263	0.509
1.154	0.010	0.046	9.974	0.119	0.263	0.509
1.155	0.010	0.046	9.974	0.119	0.263	0.509
1.156	0.010	0.046	9.963	0.119	0.263	0.509
1.157	0.010	0.046	9.963	0.059	0.263	0.263
1.158	-0.001	0.022	9.963	0.000	0.263	0.263
1.159	-0.001	0.022	9.963	0.000	0.263	0.263
1.160	0.010	0.046	9.974	0.059	1.051	0.263
1.161	-0.001	0.022	9.963	0.000	0.263	0.263
1.162	-0.001	0.046	9.963	0.059	0.263	0.263
1.163	0.010	0.046	9.963	0.059	0.263	0.263
1.164	0.010	0.046	9.963	0.059	1.051	0.263
1.165	0.000	0.046	9.963	0.059	1.051	0.263
1.166	0.010	0.046	9.963	0.059	1.051	0.509
1.167	0.010	0.046	9.963	0.059	1.051	0.509
1.168	0.010	0.046	9.974	0.059	1.068	0.534
1.169	0.010	0.046	9.974	-0.008	1.068	0.534
1.170	0.094	0.046	9.974	-0.008	1.076	0.534
1.171	0.186	0.084	9.974	0.059	1.076	0.670
1.172	0.094	0.046	9.963	-0.008	1.076	0.534
1.173	0.094	0.046	9.963	-0.008	1.076	0.534
1.174	0.180	0.084	9.963	0.059	1.076	0.670
1.175	0.180	0.118	9.963	0.059	1.076	0.814
1.176	0.186	0.180	9.963	0.127	1.076	1.051
1.177	0.186	0.186	9.963	0.127	1.076	1.068
1.178	0.180	0.180	9.963	0.059	1.068	1.051
1.179	0.180	0.180	9.963	-0.008	1.068	1.051
1.180	0.180	0.118	9.963	-0.136	1.051	0.814
1.181	0.180	0.118	9.963	-0.136	1.051	0.814
1.182	0.180	0.118	9.963	-0.136	1.051	0.814
1.183	0.180	0.084	9.963	-0.136	1.051	0.670
1.184	0.180	0.084	9.963	-0.136	0.534	0.670
1.185	0.010	0.045	9.962	-0.136	0.263	0.526
1.186	0.010	0.045	9.963	-0.136	0.534	0.670
1.187	0.000	0.022	9.963	-0.136	0.263	0.526
1.188	0.000	0.045	9.963	-0.136	0.534	0.670
1.189	0.000	0.045	9.963	-0.136	0.534	0.670
1.190	0.000	0.022	9.963	-0.144	0.263	0.526
1.191	-0.024	0.010	9.963	-0.542	0.051	0.263
1.192	-0.024	0.022	9.963	-0.144	0.263	0.526
1.193	-0.024	0.010	9.951	-0.542	0.051	0.263
1.194	-0.024	0.000	9.951	-0.542	0.051	0.127
1.195	-0.024	0.010	9.963	-0.263	0.051	0.263
1.196	-0.024	0.010	9.963	-0.263	0.051	0.263
1.197	-0.024	0.010	9.963	-0.263	0.051	0.263
1.198	0.000	0.022	9.963	-0.144	0.051	0.526
1.199	0.000	0.022	9.963	-0.144	0.263	0.526
1.200	-0.024	0.010	9.963	-0.263	0.263	0.263
1.201	-0.024	0.010	9.963	-0.263	0.263	0.263
1.202	-0.024	0.010	9.963	-0.263	0.263	0.263
1.203	-0.024	0.010	9.963	-0.263	0.263	0.263
1.204	-0.024	0.010	9.963	-0.144	0.534	0.407
1.205	-0.024	0.010	9.963	-0.144	0.534	0.407
1.206	-0.024	0.010	9.965	-0.136	0.534	0.407
1.207	-0.024	0.010	9.965	-0.136	0.534	0.407
1.208	0.000	0.045	9.965	-0.136	0.534	0.526
1.209	0.094	0.094	10.249	-0.136	0.534	0.534
1.210	0.094	0.094	10.165	-0.136	0.534	0.534
1.211	0.094	0.094	10.165	-0.136	0.534	0.534
1.212	0.094	0.045	10.165	-0.136	0.534	0.526
1.213	0.094	0.094	10.165	-0.136	0.534	0.534
1.214	0.094	0.045	10.165	-0.136	0.534	0.526
1.215	0.094	0.045	10.165	-0.136	0.534	0.526
1.216	0.094	0.045	10.165	-0.136	0.534	0.407
1.217	0.180	0.094	10.165	-0.068	0.534	0.526
1.218	0.180	0.094	9.965	-0.068	0.534	0.526
1.219	0.180	0.094	9.965	-0.068	0.534	0.526
1.220	0.180	0.094	9.965	-0.068	0.534	0.526
1.221	0.180	0.094	9.965	-0.068	0.534	0.526
1.222	0.383	0.094	10.165	-0.008	0.534	0.534
1.223	0.383	0.094	10.165	-0.008	0.534	0.534
1.224	0.383	0.094	10.165	-0.068	0.534	0.534
1.225	0.383	0.094	10.058	-0.068	0.534	0.526
1.226	0.144	0.045	10.058	-0.136	0.534	0.407
1.227	0.144	0.010	10.058	-0.136	0.534	0.263
1.228	0.144	0.000	10.058	-0.136	0.534	0.127
1.229	0.144	-0.012	10.058	-0.136	0.407	0.025
1.230	0.144	-0.012	10.058	-0.136	0.407	0.025
1.231	0.144	-0.012	9.965	-0.136	0.407	0.025
1.232	0.144	-0.024	9.965	-0.263	0.407	0.000
1.233	0.144	-0.024	9.965	-0.271	0.407	0.000
1.234	0.144	-0.024	9.965	-0.271	0.407	0.000
1.235	0.383	-0.012	10.058	-0.263	0.534	0.025
1.236	0.383	-0.012	10.061	-0.263	0.534	0.025
1.237	0.383	-0.012	10.061	-0.263	0.534	0.025
1.238	0.383	-0.012	10.061	-0.263	0.407	0.025
1.239	0.383	0.000	10.061	-0.136	0.534	0.127
1.240	0.385	0.000	10.061	-0.068	0.534	0.127
1.241	0.388	0.000	10.061	-0.068	0.534	0.127
1.242	0.388	-0.012	10.061	-0.136	0.534	0.025
1.243	0.388	-0.012	10.061	-0.068	0.534	0.025
1.244	0.385	-0.012	10.061	-0.068	0.407	0.025
1.245	0.385	-0.012	10.061	-0.068	0.407	0.025
1.246	0.385	-0.012	10.061	-0.068	0.534	0.025
1.247	0.383	-0.012	10.061	-0.068	0.534	0.025
1.248	0.382	-0.012	10.061	-0.068	0.534	0.025
1.249	0.382	-0.012	10.061	-0.068	0.534	0.025
1.250	0.382	0.000	10.061	-0.068	0.534	0.025
1.251	0.382	-0.012	10.061	-0.136	0.407	0.025
1.252	0.382	0.000	10.061	-0.068	0.534	0.025
1.253	0.382	0.004	10.061	0.008	0.814	0.059
1.254	0.382	0.000	10.061	-0.068	0.534	0.025
1.255	0.382	0.000	10.061	-0.068	0.534	0.025
1.256	0.382	0.000	10.061	-0.136	0.534	0.025
1.257	0.382	0.004	10.061	-0.068	0.814	0.059
1.258	0.377	0.004	10.061	-0.068	0.534	0.059
1.259	0.377	0.004	10.061	-0.068	0.534	0.059
1.260	0.377	0.000	10.058	-0.068	0.534	0.025
1.261	0.382	0.004	10.058	-0.008	0.534	0.059
1.262	0.382	0.010	10.058	0.127	0.534	0.127
1.263	0.377	0.004	10.058	-0.008	0.509	0.059
1.264	0.377	0.010	10.058	-0.008	0.534	0.059
1.265	0.382	0.010	10.058	-0.008	0.534	0.059
1.266	0.382	0.010	10.058	-0.008	0.534	0.059
1.267	0.377	0.004	10.058	-0.042	0.509	0.025
1.268	0.377	0.004	10.058	-0.042	0.509	0.025
1.269	0.377	0.004	10.058	-0.042	0.509	0.025
1.270	0.377	0.010	10.058	-0.008	0.534	0.059
1.271	0.377	0.004	10.058	-0.042	0.509	0.025
1.272	0.377	0.004	10.058	-0.042	0.509	0.025
1.273	0.377	0.004	10.053	-0.042	0.509	0.025
1.274	0.382	0.000	9.974	-0.042	0.509	0.000
1.275	0.382	0.000	9.974	-0.042	0.534	0.000
1.276	0.382	0.004	9.974	-0.008	0.534	0.000
1.277	0.382	0.010	9.974	0.127	0.814	0.025
1.278	0.382	0.010	9.974	0.127	0.814	0.025
1.279	0.382	0.010	9.974	0.127	0.814	0.025
1.280	0.382	0.010	9.974	0.203	0.949	0.059
1.281	0.382	0.010	10.053	0.203	0.949	0.059
1.282	0.382	0.010	10.053	0.203	0.949	0.059
1.283	0.382	0.093	10.053	0.254	0.949	0.127
1.284	0.377	0.010	10.053	0.203	0.949	0.059
1.285	0.335	0.010	9.974	0.127	0.814	0.025
1.286	0.335	0.010	9.974	0.127	0.814	0.025
1.287	0.377	0.010	10.053	0.203	0.949	0.059
1.288	0.377	0.010	10.053	0.254	0.949	0.025
1.289	0.377	0.010	10.053	0.254	1.076	0.025
1.290	0.335	0.004	10.053	0.203	0.949	0.000
1.291	0.335	0.004	10.053	0.203	0.949	0.000
1.292	0.335	0.010	10.053	0.254	1.076	0.025
1.293	0.335	0.048	10.053	0.263	1.076	0.059
1.294	0.335	0.048	10.053	0.263	1.076	0.059
1.295	0.335	0.093	10.053	0.407	1.076	0.263
1.296	0.377	0.094	10.053	0.534	1.076	0.271
1.297	0.377	0.093	10.053	0.407	1.076	0.271
1.298	0.377	0.093	10.053	0.407	1.076	0.271
1.299	0.382	0.094	10.058	0.534	1.076	0.398
1.300	0.382	0.094	10.058	0.534	1.076	0.526
1.301	0.382	0.094	10.053	0.534	1.076	0.526
1.302	0.382	0.094	10.053	0.534	1.076	0.526
1.303	0.382	0.094	10.053	0.534	0.949	0.398
1.304	0.382	0.094	10.053	0.534	0.949	0.398
1.305	0.382	0.093	10.053	0.407	0.949	0.271
1.306	0.382	0.094	10.053	0.534	0.949	0.398
1.307	0.382	0.093	10.053	0.407	0.949	0.271
1.308	0.382	0.048	10.053	0.254	0.949	0.000
1.309	0.382	0.048	10.053	0.254	0.509	0.000
1.310	0.382	0.048	10.058	0.254	0.509	0.000
1.311	0.382	0.000	10.058	-0.017	0.127	-0.008
1.312	0.382	0.000	10.058	-0.017	0.949	-0.008
1.313	0.385	0.048	10.058	0.254	0.949	0.000
1.314	0.382	0.000	10.058	0.254	0.949	0.000
1.315	0.382	0.048	10.058	0.407	0.949	0.271
1.316	0.377	0.048	10.058	0.407	0.949	0.271
1.317	0.382	0.048	10.058	0.407	0.949	0.271
1.318	0.382	0.000	10.058	0.254	0.949	0.000
1.319	0.385	0.000	10.058	0.254	0.949	0.000
1.320	0.385	0.000	10.058	0.254	0.949	0.000
1.321	0.385	0.000	10.058	0.254	0.949	0.000
1.322	0.385	-0.001	9.974	-0.017	0.949	-0.034
1.323	0.385	-0.001	9.974	-0.017	0.949	-0.034
1.324	0.377	0.000	10.058	0.254	0.949	0.000
1.325	0.377	0.000	9.962	0.254	0.949	0.000
1.326	0.377	0.000	9.962	0.263	0.949	0.000
1.327	0.377	0.000	9.962	0.263	0.949	0.000
1.328	0.377	0.022	9.962	0.263	0.949	0.127
1.329	0.377	0.022	9.962	0.271	0.949	0.127
1.330	0.377	0.022	9.962	0.263	0.949	0.127
1.331	0.377	0.022	9.962	0.271	0.949	0.127
1.332	0.377	0.022	9.962	0.271	0.949	0.127
1.333	0.377	0.022	9.962	0.271	0.949	0.127
1.334	0.377	0.022	9.939	0.271	0.949	0.127
1.335	0.377	0.022	9.939	0.271	0.949	0.127
1.336	0.371	0.022	9.915	0.271	0.949	0.127
1.337	0.371	0.022	9.867	0.271	0.534	0.127
1.338	0.335	0.022	9.867	0.263	0.534	0.127
1.339	0.335	0.022	9.867	0.263	0.271	0.127
1.340	0.371	0.022	9.867	0.263	0.271	0.127
1.341	0.385	0.022	9.867	0.271	0.271	0.127
1.342	0.385	0.022	9.867	0.271	0.271	0.127
1.343	0.385	0.022	9.867	0.263	0.271	0.127
1.344	0.385	0.022	9.867	0.271	0.534	0.127
1.345	0.371	0.022	9.867	0.263	0.271	0.127
1.346	0.335	0.000	9.867	0.263	0.271	-0.034
1.347	0.335	0.000	9.915	0.263	0.271	0.127
1.348	0.335	0.000	9.915	0.263	0.271	0.127
1.349	0.335	0.000	9.915	0.263	0.271	0.127
1.350	0.335	-0.001	9.915	0.263	0.271	0.000
1.351	0.335	-0.001	9.939	0.263	0.271	0.000
1.352	0.287	-0.001	9.939	0.263	0.271	-0.008
1.353	0.287	-0.001	9.939	0.263	0.271	0.000
1.354	0.287	0.000	9.939	0.263	0.534	0.127
1.355	0.287	0.018	9.939	0.263	0.534	0.127
1.356	0.287	0.018	9.939	0.263	0.271	0.127
1.357	0.287	0.018	9.939	0.263	0.271	0.127
1.358	0.335	0.022	9.939	0.271	0.534	0.127
1.359	0.287	0.022	9.939	0.271	0.534	0.127
1.360	0.189	0.022	9.915	0.271	0.534	0.263
1.361	0.189	0.046	9.869	0.534	0.534	0.526
1.362	0.189	0.022	9.869	0.271	0.271	0.263
1.363	0.189	0.022	9.869	0.271	0.271	0.263
1.364	0.189	0.022	9.869	0.271	0.271	0.263
1.365	0.189	0.022	9.869	0.271	0.271	0.263
1.366	0.189	0.046	9.869	0.534	0.534	0.526
1.367	0.189	0.046	9.869	0.534	0.534	0.526
1.368	0.189	0.046	9.869	0.534	0.534	0.526
1.369	0.189	0.046	9.939	0.534	0.534	0.526
1.370	0.189	0.090	9.939	0.534	0.534	0.534
1.371	0.189	0.090	9.939	0.551	0.534	0.534
1.372	0.189	0.090	9.939	0.551	0.534	0.534
1.373	0.094	0.046	9.869	0.534	0.271	0.526
1.374	0.189	0.090	9.869	0.551	0.271	0.534
1.375	0.189	0.090	9.869	0.551	0.534	0.534
1.376	0.189	0.022	9.869	0.534	0.534	0.526
1.377	0.189	0.022	9.869	0.534	0.534	0.526
1.378	0.189	0.022	9.869	0.534	0.534	0.526
1.379	0.189	0.090	9.869	0.534	0.534	0.534
1.380	0.189	0.094	9.869	0.534	1.017	0.534
1.381	0.189	0.094	9.869	0.534	0.534	0.534
1.382	0.189	0.094	9.869	0.534	0.534	0.534
1.383	0.189	0.090	9.869	0.534	0.534	0.526
1.384	0.189	0.094	9.974	0.534	0.534	0.534
1.385	0.190	0.094	9.974	0.534	0.534	0.534
1.386	0.189	0.090	9.974	0.534	0.534	0.526
1.387	0.189	0.046	9.974	0.534	0.534	0.263
1.388	0.190	0.046	9.974	0.534	0.534	0.263
1.389	0.190	0.046	9.974	0.534	0.534	0.263
1.390	0.190	0.018	9.974	0.271	0.534	0.263
1.391	0.190	0.046	9.974	0.534	1.017	0.263
1.392	0.190	0.046	9.974	0.534	1.017	0.263
1.393	0.190	0.046	9.974	0.534	1.017	0.263
1.394	0.190	0.018	9.974	0.263	0.534	0.263
1.395	0.190	0.046	10.010	0.534	1.017	0.263
1.396	0.190	0.046	10.010	0.534	1.076	0.263
1.397	0.189	0.046	10.010	0.263	1.017	0.263
1.398	0.189	0.046	10.010	0.263	1.017	0.263
1.399	0.189	0.046	10.010	0.263	1.017	0.263
1.400	0.189	0.046	10.010	0.263	1.076	0.263
1.401	0.189	0.070	10.010	0.263	1.076	0.263
1.402	0.189	0.070	10.010	0.263	1.017	0.263
1.403	0.189	0.070	10.010	0.263	1.017	0.263
1.404	0.189	0.046	9.869	0.263	0.534	0.263
1.405	0.189	0.070	9.869	0.263	0.534	0.263
1.406	0.189	0.046	9.869	0.263	0.534	0.263
1.407	0.189	0.070	9.869	0.263	0.534	0.263
1.408	0.189	0.046	9.769	0.263	0.136	0.203
1.409	0.189	0.004	9.766	0.263	0.136	0.059
1.410	0.189	0.004	9.676	0.263	0.136	0.059
1.411	0.189	0.004	9.626	0.263	0.263	0.059
1.412	0.189	0.004	9.626	0.263	0.263	0.059
1.413	0.189	0.000	9.626	0.000	0.136	0.025
1.414	0.190	0.004	9.626	0.127	0.136	0.025
1.415	0.190	0.004	9.626	0.127	0.136	0.025
1.416	0.084	-0.001	9.626	-0.008	0.127	-0.008
1.417	0.084	0.004	9.626	0.127	0.136	0.025
1.418	0.084	0.021	9.626	0.263	0.263	0.059
1.419	0.084	0.021	9.626	0.263	0.263	0.059
1.420	0.084	0.004	9.626	0.127	0.263	0.025
1.421	0.084	-0.001	9.766	-0.008	0.263	-0.008
1.422	0.046	0.021	9.772	0.127	0.263	0.059
1.423	0.046	0.046	9.772	0.127	1.017	0.059
1.424	-0.048	0.046	9.772	0.127	1.017	0.059
1.425	-0.048	0.046	9.772	0.127	0.263	0.059
1.426	-0.048	0.046	9.772	0.263	0.263	0.119
1.427	-0.048	0.046	9.772	0.136	0.136	0.059
1.428	-0.048	0.021	9.772	0.127	0.119	0.059
1.429	-0.048	0.021	9.772	0.127	0.119	0.059
1.430	-0.048	0.021	9.772	0.127	0.000	0.059
1.431	-0.048	0.010	9.772	0.127	0.000	0.008
1.432	0.046	0.021	9.772	0.127	0.119	0.059
1.433	0.192	0.046	9.772	0.136	0.136	0.059
1.434	0.046	0.021	9.772	0.127	0.136	0.059
1.435	0.046	0.046	9.772	0.136	0.136	0.059
1.436	0.192	0.046	9.772	0.136	0.136	0.119
1.437	0.192	0.021	9.772	0.127	0.136	0.059
1.438	0.192	0.021	9.772	0.127	0.136	0.059
1.439	0.192	0.046	9.772	0.136	0.263	0.119
1.440	0.046	0.046	9.772	0.136	0.263	0.119
1.441	0.046	0.046	9.772	0.136	0.263	0.119
1.442	0.046	0.021	9.772	0.127	0.263	0.059
1.443	0.046	0.021	9.772	0.127	0.263	0.059
1.444	0.046	0.046	9.963	0.136	1.017	0.119
1.445	0.046	0.046	9.963	0.136	1.017	0.119
1.446	0.046	0.046	9.963	0.136	0.263	0.119
1.447	0.046	0.046	10.155	0.136	1.017	0.127
1.448	-0.048	0.046	10.155	0.136	1.017	0.127
1.449	-0.048	0.046	10.155	0.136	1.017	0.127
1.450	-0.048	0.046	10.155	0.136	0.263	0.127
1.451	-0.048	0.022	10.155	0.127	0.136	0.119
1.452	-0.048	0.022	9.963	0.127	0.025	0.119
1.453	-0.048	0.021	9.963	0.127	0.000	0.059
1.454	-0.048	0.021	10.153	0.127	0.000	0.059
1.455	-0.048	0.010	10.153	0.127	-0.008	0.059
1.456	0.046	0.021	10.153	0.127	0.000	0.059
1.457	0.046	0.021	10.059	0.127	0.000	0.119
1.458	0.046	0.021	10.059	0.127	0.000	0.119
1.459	0.046	0.021	10.059	0.127	0.000	0.119
1.460	0.046	0.021	10.059	0.127	0.000	0.119
1.461	0.046	0.021	10.059	0.059	0.000	0.119
1.462	0.046	0.022	10.059	0.059	0.025	0.127
1.463	0.046	0.022	10.059	0.059	0.237	0.127
1.464	0.046	0.022	10.059	0.059	0.237	0.127
1.465	0.046	0.022	10.153	0.059	0.237	0.127
1.466	0.046	0.022	10.153	0.059	0.526	0.237
1.467	0.046	0.022	10.153	0.059	0.526	0.237
1.468	0.046	0.022	10.153	0.059	0.526	0.127
1.469	0.046	0.022	10.155	0.059	0.526	0.127
1.470	0.046	0.022	10.155	0.059	0.526	0.127
1.471	0.046	0.022	10.153	0.059	0.526	0.127
1.472	-0.048	0.022	10.059	0.059	0.526	0.127
1.473	0.021	0.022	10.059	0.059	0.526	0.127
1.474	0.021	0.018	10.059	0.059	0.526	0.127
1.475	0.021	0.018	10.153	0.059	0.814	0.127
1.476	0.021	0.018	10.153	0.059	0.814	0.127
1.477	0.021	0.022	10.153	0.059	1.068	0.127
1.478	0.021	0.022	10.153	0.025	1.068	0.237
1.479	0.021	0.022	10.059	-0.008	0.814	0.127
1.480	0.021	0.018	10.059	-0.008	0.814	0.127
1.481	0.021	0.018	10.059	-0.008	0.814	0.127
1.482	0.021	0.018	10.059	-0.034	0.526	0.127
1.483	0.021	0.018	9.968	-0.034	0.526	0.127
1.484	0.046	0.018	9.968	-0.008	0.526	0.127
1.485	0.046	0.010	9.968	-0.034	0.526	0.127
1.486	0.046	0.010	9.968	-0.068	0.526	0.059
1.487	0.046	0.018	9.968	-0.068	0.814	0.127
1.488	0.021	0.018	9.968	-0.076	0.814	0.127
1.489	-0.024	0.010	9.968	-0.110	0.526	0.059
1.490	-0.024	0.018	9.968	-0.110	0.526	0.127
1.491	-0.024	0.010	9.968	-0.136	0.237	0.059
1.492	-0.024	0.018	9.968	-0.136	0.237	0.127
1.493	0.021	0.018	9.968	-0.076	0.526	0.127
1.494	-0.024	0.018	9.962	-0.136	0.237	0.127
1.495	-0.024	0.018	9.782	-0.136	0.237	0.127
1.496	0.021	0.018	9.962	-0.076	0.526	0.127
1.497	0.021	0.018	9.782	-0.076	0.526	0.127
1.498	0.022	0.018	9.782	-0.076	0.526	0.127
1.499	0.022	0.010	9.782	-0.136	0.526	0.059
1.500	0.022	0.010	9.770	-0.136	0.526	0.059
1.501	0.022	0.010	9.724	-0.517	0.526	0.059
1.502	0.022	0.010	9.770	-0.517	0.534	0.059
1.503	0.022	0.018	9.770	-0.076	0.670	0.127
1.504	0.022	0.018	9.724	-0.517	0.670	0.127
1.505	0.022	0.018	9.724	-0.517	0.670	0.127
1.506	0.022	0.018	9.724	-0.517	0.670	0.127
1.507	0.022	0.018	9.724	-0.517	0.670	0.127
1.508	0.022	0.018	9.770	-0.517	0.670	0.127
1.509	0.022	0.018	9.770	-0.517	0.670	0.127
1.510	0.022	0.018	9.782	-0.517	0.670	0.127
1.511	0.022	0.018	9.782	-0.517	0.534	0.127
1.512	0.021	0.010	9.782	-0.534	0.526	0.059
1.513	-0.024	-0.001	9.782	-0.534	0.526	-0.008
1.514	0.021	-0.001	9.782	-0.534	0.526	-0.008
1.515	0.021	-0.001	9.770	-0.534	0.526	-0.008
1.516	-0.024	-0.012	9.770	-0.542	0.059	-0.008
1.517	-0.024	-0.012	9.724	-0.542	0.059	-0.008
1.518	-0.048	-0.025	9.724	-0.542	0.025	-0.068
1.519	-0.048	-0.025	9.722	-0.542	0.008	-0.212
1.520	-0.048	-0.048	9.603	-0.822	0.000	-0.271
1.521	-0.024	-0.048	9.580	-0.542	0.000	-0.271
1.522	0.021	-0.025	9.580	-0.542	0.000	-0.212
1.523	0.022	-0.048	9.580	-0.542	0.000	-0.271
1.524	0.048	-0.048	9.580	-0.542	0.000	-0.271
1.525	0.168	-0.025	9.580	-0.542	0.000	-0.068
1.526	0.168	-0.025	9.580	-0.542	0.000	-0.068
1.527	0.186	-0.025	9.580	-0.542	0.000	-0.068
1.528	0.186	-0.048	9.580	-0.542	0.000	-0.068
1.529	0.186	-0.048	9.580	-0.542	0.000	-0.068
1.530	0.186	-0.046	9.580	-0.542	0.000	-0.068
1.531	0.186	-0.025	9.580	-0.542	0.025	-0.068
1.532	0.168	-0.025	9.580	-0.542	0.025	-0.068
1.533	0.096	-0.046	9.580	-0.542	0.000	-0.068
1.534	0.096	-0.046	9.580	-0.542	0.000	-0.068
1.535	0.048	-0.046	9.603	-0.542	0.000	-0.068
1.536	0.048	-0.046	9.724	-0.542	0.025	-0.068
1.537	0.048	-0.046	9.770	-0.542	0.000	-0.127
1.538	0.096	-0.046	9.770	-0.542	0.000	-0.127
1.539	0.186	-0.025	9.772	-0.542	0.025	-0.068
1.540	0.096	-0.046	9.772	-0.542	0.025	-0.127
1.541	0.096	-0.025	9.772	-0.483	0.263	-0.068
1.542	0.096	-0.025	9.772	-0.483	0.263	-0.068
1.543	0.096	-0.046	9.772	-0.542	0.025	-0.127
1.544	0.186	-0.025	9.772	-0.483	0.263	-0.068
1.545	0.186	-0.025	9.772	-0.483	0.263	-0.068
1.546	0.186	-0.025	9.724	-0.542	0.263	-0.068
1.547	0.190	-0.022	9.770	-0.542	0.263	-0.068
1.548	0.190	-0.025	9.724	-0.542	0.025	-0.068
1.549	0.192	-0.025	9.724	-0.542	0.025	-0.068
1.550	0.192	-0.022	9.770	-0.542	0.263	-0.008
1.551	0.192	-0.022	9.772	-0.542	0.263	-0.008
1.552	0.192	-0.012	9.772	-0.483	0.263	0.127
1.553	0.192	-0.012	9.772	-0.483	0.263	0.127
1.554	0.192	0.022	9.866	-0.271	0.475	0.136
1.555	0.192	-0.012	9.866	-0.483	0.475	0.127
1.556	0.190	-0.012	9.866	-0.483	0.475	0.127
1.557	0.186	-0.012	9.866	-0.483	0.475	0.127
1.558	0.186	-0.012	9.866	-0.483	0.475	0.127
1.559	0.186	-0.012	9.867	-0.271	0.475	0.127
1.560	0.186	-0.012	9.867	-0.271	0.814	0.127
1.561	0.096	-0.012	9.867	-0.271	0.814	0.127
1.562	0.186	-0.012	9.867	-0.271	0.814	0.127
1.563	0.190	0.022	9.867	-0.271	1.076	0.136
1.564	0.192	0.094	9.867	-0.271	1.076	0.534
1.565	0.192	0.094	9.867	-0.271	1.076	0.534
1.566	0.334	0.094	9.867	-0.271	1.076	0.534
1.567	0.334	0.094	9.867	-0.271	1.076	0.534
1.568	0.377	0.094	9.867	-0.271	1.076	0.534
1.569	0.377	0.094	9.867	-0.271	1.212	0.534
1.570	0.377	0.142	9.867	-0.034	1.627	0.805
1.571	0.377	0.142	9.867	0.025	1.627	0.805
1.572	0.334	0.142	9.867	0.025	1.212	0.805
1.573	0.334	0.180	9.867	0.136	1.212	1.017
1.574	0.334	0.180	9.867	0.025	1.212	1.017
1.575	0.334	0.180	9.867	0.025	1.212	1.017
1.576	0.334	0.180	9.867	0.025	1.212	0.805
1.577	0.190	0.180	9.867	0.025	1.212	0.805
1.578	0.190	0.186	9.867	-0.034	1.627	1.017
1.579	0.190	0.186	9.867	-0.034	1.627	1.017
1.580	0.190	0.186	9.867	-0.034	1.627	1.017
1.581	0.190	0.186	9.867	-0.034	1.627	1.017
1.582	0.190	0.186	9.867	-0.034	1.627	1.017
1.583	0.334	0.190	9.915	-0.034	1.627	1.068
1.584	0.335	0.190	9.915	-0.034	1.627	1.068
1.585	0.335	0.190	9.915	-0.034	1.627	1.068
1.586	0.380	0.190	9.915	-0.136	1.627	1.068
1.587	0.335	0.190	9.915	-0.136	1.627	1.068
1.588	0.335	0.190	9.986	-0.034	1.627	1.076
1.589	0.335	0.190	9.915	-0.034	1.627	1.068
1.590	0.335	0.190	9.915	-0.034	1.627	1.068
1.591	0.190	0.186	9.915	-0.136	1.212	1.017
1.592	0.190	0.186	9.915	-0.136	1.212	1.017
1.593	0.186	0.186	9.915	-0.136	1.212	1.017
1.594	0.186	0.180	9.915	-0.136	1.076	0.534
1.595	0.186	0.186	9.915	-0.136	1.076	0.534
1.596	0.186	0.186	9.915	-0.136	1.212	0.542
1.597	0.186	0.096	9.915	-0.136	1.076	0.534
1.598	0.190	0.096	9.965	-0.136	1.212	0.534
1.599	0.190	0.096	9.965	-0.136	1.212	0.534
1.600	0.190	0.096	9.915	-0.136	1.076	0.534
1.601	0.190	0.186	9.915	-0.008	1.212	0.542
1.602	0.190	0.096	9.915	-0.136	1.076	0.534
1.603	0.190	0.094	9.915	-0.263	1.076	0.534
1.604	0.190	0.094	9.915	-0.263	1.076	0.534
1.605	0.190	0.094	9.915	-0.263	1.076	0.534
1.606	0.190	0.094	9.915	-0.263	1.076	0.534
1.607	0.190	0.070	9.915	-0.271	1.076	0.509
1.608	0.190	0.094	9.965	-0.271	1.076	0.534
1.609	0.190	0.096	9.965	-0.263	1.076	0.534
1.610	0.190	0.094	9.965	-0.263	0.263	0.534
1.611	0.190	0.094	9.965	-0.263	0.263	0.534
1.612	0.190	0.096	10.105	-0.136	1.076	0.534
1.613	0.190	0.096	10.105	-0.136	1.076	0.534
1.614	0.190	0.096	10.105	-0.136	0.534	0.534
1.615	0.190	0.094	10.105	-0.263	0.263	0.534
1.616	0.190	0.096	10.105	-0.263	0.534	0.534
1.617	0.190	0.096	10.105	-0.263	0.534	0.534
1.618	0.190	0.096	10.105	-0.136	1.076	0.542
1.619	0.190	0.096	10.105	-0.136	0.534	0.534
1.620	0.190	0.070	10.105	-0.263	0.263	0.509
1.621	0.190	0.096	10.105	-0.263	0.263	0.534
1.622	0.190	0.096	10.105	-0.263	0.534	0.534
1.623	0.190	0.070	9.965	-0.271	0.526	0.509
1.624	0.142	0.046	9.965	-0.415	0.526	0.466
1.625	0.190	0.046	9.965	-0.415	0.526	0.466
1.626	0.190	0.046	9.965	-0.415	0.526	0.263
1.627	0.190	0.046	9.965	-0.415	0.526	0.263
1.628	0.190	0.046	9.965	-0.271	0.526	0.263
1.629	0.190	0.046	9.965	-0.271	0.534	0.263
1.630	0.190	0.046	9.963	-0.271	0.534	0.263
1.631	0.190	0.046	9.963	-0.271	0.534	0.263
1.632	0.190	0.046	9.963	-0.136	0.534	0.263
1.633	0.142	0.022	9.963	-0.271	0.534	0.263
1.634	0.142	0.022	9.963	-0.271	0.526	0.263
1.635	0.189	0.046	9.965	-0.068	0.526	0.263
1.636	0.189	0.046	10.105	0.000	0.534	0.297
1.637	0.190	0.046	10.105	0.000	0.534	0.297
1.638	0.190	0.046	9.965	0.000	0.534	0.297
1.639	0.189	0.046	9.965	-0.068	0.534	0.297
1.640	0.189	0.046	9.965	0.000	0.839	0.297
1.641	0.189	0.046	9.965	0.000	0.839	0.297
1.642	0.189	0.046	9.965	0.000	0.534	0.297
1.643	0.190	0.046	9.965	0.000	0.534	0.297
1.644	0.190	0.046	9.965	-0.068	0.814	0.407
1.645	0.190	0.022	9.965	-0.068	0.814	0.407
1.646	0.190	0.022	9.965	-0.068	0.814	0.407
1.647	0.190	0.022	9.965	-0.068	0.814	0.407
1.648	0.190	0.046	10.105	-0.008	0.814	0.534
1.649	0.190	0.046	10.105	-0.008	0.814	0.534
1.650	0.190	0.046	10.105	-0.008	0.814	0.534
1.651	0.190	0.022	10.105	-0.068	0.814	0.407
1.652	0.190	0.022	10.105	-0.068	0.839	0.407
1.653	0.190	0.022	10.153	-0.068	1.076	0.407
1.654	0.190	0.022	10.153	-0.068	0.839	0.297
1.655	0.190	0.022	10.153	-0.068	0.839	0.407
1.656	0.190	0.022	10.153	-0.271	0.839	0.407
1.657	0.190	0.046	10.153	-0.068	0.839	0.534
1.658	0.190	0.022	9.963	-0.068	0.839	0.407
1.659	0.189	0.022	9.963	-0.068	0.839	0.407
1.660	0.189	0.022	9.963	-0.271	0.839	0.407
1.661	0.190	0.046	9.965	-0.068	0.839	0.534
1.662	0.190	0.022	9.963	-0.271	0.814	0.407
1.663	0.190	0.010	9.963	-0.271	0.542	0.297
1.664	0.189	0.010	9.963	-0.271	0.542	0.263
1.665	0.186	0.004	9.963	-0.271	0.542	0.263
1.666	0.186	0.004	9.963	-0.271	0.542	0.263
1.667	0.186	0.004	9.963	-0.271	0.542	0.263
1.668	0.186	0.004	9.963	-0.271	0.542	0.263
1.669	0.186	0.004	9.963	-0.271	0.542	0.263
1.670	0.186	0.010	9.963	-0.271	0.814	0.297
1.671	0.186	0.004	9.962	-0.271	0.814	0.263
1.672	0.186	0.010	9.962	-0.271	0.814	0.263
1.673	0.189	0.022	9.965	-0.271	0.839	0.297
1.674	0.189	0.022	9.962	-0.271	0.839	0.297
1.675	0.186	0.022	9.962	-0.271	0.839	0.297
1.676	0.186	0.022	9.962	-0.271	0.839	0.297
1.677	0.186	0.022	9.962	-0.271	0.839	0.297
1.678	0.186	0.022	9.962	-0.271	0.839	0.407
1.679	0.186	0.046	9.962	-0.271	1.017	0.534
1.680	0.186	0.084	9.962	-0.271	1.144	0.534
1.681	0.186	0.046	9.962	-0.271	1.017	0.534
1.682	0.186	0.022	9.962	-0.271	1.017	0.407
1.683	0.186	0.022	9.962	-0.271	1.017	0.407
1.684	0.186	0.010	9.962	-0.517	1.017	0.263
1.685	0.186	0.010	9.962	-0.517	1.144	0.263
1.686	0.180	0.001	9.962	-0.534	1.017	0.136
1.687	0.180	0.010	9.962	-0.534	1.076	0.263
1.688	0.180	0.001	9.962	-0.542	1.017	0.136
1.689	0.186	0.010	9.962	-0.534	1.076	0.263
1.690	0.186	0.010	9.962	-0.534	1.017	0.263
1.691	0.186	0.022	9.962	-0.517	1.076	0.263
1.692	0.186	0.010	9.962	-0.534	1.076	0.263
1.693	0.186	0.022	9.962	-0.517	1.076	0.263
1.694	0.186	0.022	9.962	-0.534	1.076	0.136
1.695	0.186	0.046	9.962	-0.534	1.076	0.136
1.696	0.186	0.022	9.962	-0.542	1.076	0.127
1.697	0.186	0.022	9.962	-0.542	1.017	0.127
1.698	0.168	0.001	9.962	-1.026	1.017	0.127
1.699	0.168	0.001	9.962	-1.026	1.017	0.127
1.700	0.168	0.001	9.962	-1.026	1.017	0.127
1.701	0.168	0.022	9.962	-0.542	1.017	0.127
1.702	0.168	0.046	9.962	-0.534	1.017	0.136
1.703	0.168	0.046	9.962	-0.534	1.017	0.136
1.704	0.168	0.046	9.962	-0.517	1.076	0.263
1.705	0.168	0.046	9.962	-0.534	1.017	0.136
1.706	0.168	0.022	9.962	-0.542	1.017	0.127
1.707	0.168	0.004	9.962	-0.542	1.017	0.127
1.708	0.168	0.022	9.962	-0.542	1.076	0.127
1.709	0.094	0.004	9.962	-0.542	1.076	0.127
1.710	0.094	0.004	9.962	-0.542	1.076	0.127
1.711	0.022	0.001	9.957	-1.060	1.076	0.008
1.712	0.022	0.004	9.962	-0.542	1.076	0.127
1.713	0.022	0.004	9.962	-0.542	1.076	0.008
1.714	0.022	0.004	9.962	-0.542	1.076	0.008
1.715	0.022	0.022	9.962	-0.542	1.076	0.127
1.716	0.022	0.022	9.962	-0.542	1.076	0.127
1.717	0.022	0.022	9.962	-0.534	1.076	0.127
1.718	0.022	0.022	9.962	-0.542	1.017	0.127
1.719	0.094	0.022	9.962	-0.534	1.076	0.127
1.720	0.094	0.022	9.962	-0.534	1.076	0.127
1.721	0.094	0.022	9.962	-0.542	1.076	0.127
1.722	0.094	0.022	9.962	-0.542	1.076	0.127
1.723	0.022	0.004	9.957	-0.542	1.076	0.008
1.724	0.022	0.004	9.962	-0.542	1.076	0.008
1.725	0.022	0.001	9.962	-0.542	1.076	0.000
1.726	0.022	0.001	9.957	-0.542	1.076	0.000
1.727	0.168	0.001	9.957	-0.542	1.076	0.000
1.728	0.168	0.001	9.957	-0.542	1.076	0.000
1.729	0.168	0.000	9.957	-1.026	0.670	-0.008
1.730	0.168	-0.001	9.957	-1.060	0.263	-0.144
1.731	0.168	-0.001	9.957	-1.060	0.263	-0.034
1.732	0.168	0.000	9.957	-1.026	0.670	-0.034
1.733	0.168	0.000	9.957	-1.026	0.670	-0.034
1.734	0.168	0.001	9.957	-1.026	0.670	0.000
1.735	0.168	0.001	9.957	-1.026	0.670	0.000
1.736	0.168	0.001	9.957	-1.026	0.670	0.000
1.737	0.168	0.001	9.957	-1.026	0.670	0.000
1.738	0.168	0.004	9.963	-0.542	0.670	0.008
1.739	0.168	0.001	9.963	-0.542	0.534	0.000
1.740	0.168	0.000	9.963	-1.026	0.534	-0.034
1.741	0.168	0.000	9.963	-1.026	0.534	-0.034
1.742	0.168	0.001	9.963	-1.026	0.534	0.000
1.743	0.168	0.000	9.963	-1.026	0.271	-0.034
1.744	0.168	0.001	9.963	-1.026	0.534	0.000
1.745	0.168	0.000	9.957	-1.026	0.271	-0.034
1.746	0.168	0.001	9.957	-1.026	0.534	0.000
1.747	0.168	0.001	9.957	-1.026	0.271	0.000
1.748	0.168	0.001	9.957	-1.026	0.271	0.000
1.749	0.168	0.001	9.957	-1.026	0.271	0.000
1.750	0.168	0.004	9.957	-1.026	0.534	0.008
1.751	0.168	0.004	9.957	-1.026	0.534	0.008
1.752	0.168	0.001	9.957	-1.026	0.534	0.000
1.753	0.168	0.001	9.957	-1.076	0.534	0.000
1.754	0.190	0.001	9.957	-1.076	0.534	0.000
1.755	0.190	0.004	9.957	-1.026	0.534	0.008
1.756	0.190	0.022	9.957	-1.026	1.085	0.127
1.757	0.190	0.046	9.957	-0.280	1.212	0.254
1.758	0.190	0.022	9.957	-1.026	1.212	0.127
1.759	0.190	0.022	9.957	-1.026	1.212	0.127
1.760	0.190	0.022	9.962	-0.280	1.212	0.127
1.761	0.192	0.046	9.963	-0.271	1.348	0.254
1.762	0.190	0.022	9.962	-0.280	1.212	0.127
1.763	0.190	0.022	9.962	-0.280	1.212	0.127
1.764	0.192	0.046	9.963	-0.271	1.212	0.254
1.765	0.286	0.022	9.963	-0.280	1.212	0.237
1.766	0.286	0.046	9.963	-1.026	1.212	0.254
1.767	0.286	0.001	9.963	-1.026	1.212	0.237
1.768	0.286	0.046	9.963	-1.026	1.212	0.254
1.769	0.286	0.046	9.963	-1.026	1.212	0.254
1.770	0.190	0.001	9.963	-1.076	1.085	0.237
1.771	0.190	0.046	9.963	-1.076	1.085	0.254
1.772	0.190	0.046	9.963	-1.076	0.814	0.254
1.773	0.190	0.046	9.963	-1.076	0.534	0.254
1.774	0.190	0.022	9.962	-1.076	0.534	0.237
1.775	0.286	0.046	9.770	-1.076	0.534	0.254
1.776	0.286	0.046	9.770	-1.076	0.534	0.254
1.777	0.286	0.046	9.770	-1.076	0.534	0.254
1.778	0.286	0.022	9.766	-1.076	0.534	0.237
1.779	0.286	0.022	9.766	-1.076	0.534	0.237
1.780	0.286	0.046	9.766	-1.076	0.814	0.254
1.781	0.286	0.046	9.766	-1.026	1.085	0.263
1.782	0.286	0.046	9.766	-1.076	0.814	0.254
1.783	0.286	0.046	9.766	-1.076	0.814	0.254
1.784	0.286	0.046	9.766	-1.076	0.814	0.254
1.785	0.190	0.022	9.766	-1.076	0.534	0.254
1.786	0.190	0.046	9.770	-1.076	0.534	0.263
1.787	0.168	0.022	9.770	-1.076	0.534	0.254
1.788	0.168	0.022	9.770	-1.076	0.534	0.254
1.789	0.168	0.046	9.962	-1.076	0.814	0.263
1.790	0.097	0.046	9.962	-1.085	0.814	0.263
1.791	0.097	0.046	9.968	-1.085	0.814	0.263
1.792	0.097	0.046	9.968	-1.076	0.814	0.263
1.793	0.097	0.046	9.968	-1.076	0.814	0.263
1.794	0.097	0.022	9.968	-1.085	0.814	0.254
1.795	0.097	0.022	9.968	-1.085	0.814	0.254
1.796	0.097	-0.001	9.968	-1.085	0.534	0.237
1.797	0.144	0.022	9.974	-1.085	0.814	0.254
1.798	0.144	0.046	9.974	-1.076	0.814	0.263
1.799	0.144	0.046	9.968	-1.076	0.814	0.263
1.800	0.168	0.046	9.968	-1.076	0.814	0.534
1.801	0.190	0.046	9.968	-1.076	0.814	0.534
1.802	0.192	0.048	9.962	-1.076	0.814	0.542
1.803	0.192	0.048	9.915	-1.076	0.534	0.542
1.804	0.190	0.046	9.915	-1.076	0.534	0.534
1.805	0.190	0.022	9.915	-1.085	0.534	0.263
1.806	0.190	0.022	9.915	-1.085	0.534	0.263
1.807	0.190	0.022	9.915	-1.085	0.534	0.237
1.808	0.190	0.046	9.915	-1.076	0.534	0.263
1.809	0.192	0.048	9.915	-1.026	0.814	0.534
1.810	0.192	0.094	9.915	-1.026	1.026	0.542
1.811	0.190	0.094	9.915	-1.026	1.026	0.542
1.812	0.190	0.094	9.915	-1.026	1.026	0.542
1.813	0.192	0.094	9.968	-0.958	1.085	0.805
1.814	0.190	0.094	9.968	-1.026	1.085	0.542
1.815	0.186	0.094	9.968	-1.026	1.085	0.542
1.816	0.186	0.094	9.986	-0.958	1.076	0.542
1.817	0.186	0.094	10.105	-0.958	1.110	0.805
1.818	0.168	0.094	10.105	-0.958	1.110	0.805
1.819	0.168	0.094	10.105	-0.958	1.076	0.542
1.820	0.186	0.094	10.105	-0.958	1.076	0.542
1.821	0.186	0.048	10.105	-0.958	1.026	0.534
1.822	0.186	0.048	10.105	-0.958	1.026	0.534
1.823	0.192	0.048	10.105	-0.958	1.026	0.534
1.824	0.186	0.048	10.105	-0.958	0.534	0.534
1.825	0.144	0.000	10.105	-0.958	0.475	0.068
1.826	0.186	0.000	10.105	-0.958	0.475	0.068
1.827	0.186	0.000	9.986	-0.958	0.475	0.068
1.828	0.186	0.000	9.986	-0.958	0.475	0.068
1.829	0.192	0.048	9.986	-0.958	0.475	0.534
1.830	0.240	0.048	9.986	-0.958	0.475	0.534
1.831	0.240	0.000	9.986	-0.958	0.475	0.068
1.832	0.240	0.000	9.986	-0.958	0.534	0.068
1.833	0.240	0.048	9.986	-0.958	1.026	0.534
1.834	0.240	0.094	9.986	-0.958	1.076	0.534
1.835	0.240	0.094	9.986	-0.958	1.076	0.068
1.836	0.240	0.094	9.986	-0.958	1.085	0.068
1.837	0.240	0.094	9.968	-0.958	1.085	0.068
1.838	0.192	0.094	9.968	-0.958	1.076	0.068
1.839	0.186	0.000	9.968	-0.958	1.026	0.068
1.840	0.186	0.046	9.986	-0.958	1.026	0.263
1.841	0.186	0.000	10.059	-0.958	0.475	0.068
1.842	0.186	0.000	10.153	-0.958	1.026	0.068
1.843	0.186	0.046	10.153	-0.958	1.051	0.263
1.844	0.186	0.094	10.153	-0.805	1.051	0.534
1.845	0.186	0.094	10.155	-0.542	1.076	0.534
1.846	0.238	0.094	10.155	-0.542	1.076	0.534
1.847	0.238	0.094	10.153	-0.542	1.076	0.534
1.848	0.238	0.094	10.153	-0.542	1.076	0.534
1.849	0.238	0.094	10.153	-0.542	1.076	0.534
1.850	0.238	0.094	10.153	-0.542	1.051	0.534
1.851	0.238	0.094	10.059	-0.542	1.051	0.534
1.852	0.238	0.094	10.149	-0.542	1.051	0.534
1.853	0.240	0.094	10.149	-0.542	1.076	0.805
1.854	0.240	0.144	10.061	-0.534	1.076	0.814
1.855	0.359	0.168	10.149	-0.271	1.076	0.949
1.856	0.359	0.144	10.061	-0.534	1.076	0.814
1.857	0.359	0.094	10.061	-0.534	1.076	0.814
1.858	0.359	0.094	10.061	-0.534	1.076	0.814
1.859	0.240	0.094	10.061	-0.542	1.051	0.534
1.860	0.240	0.046	10.061	-0.542	0.949	0.534
1.861	0.240	0.046	10.061	-0.542	0.949	0.534
1.862	0.240	0.094	10.149	-0.542	0.949	0.534
1.863	0.240	0.046	10.149	-0.678	0.670	0.534
1.864	0.240	0.046	10.149	-0.678	0.670	0.534
1.865	0.240	0.046	10.149	-0.678	0.670	0.534
1.866	0.240	0.046	10.149	-0.678	0.526	0.534
1.867	0.238	0.000	10.061	-0.687	0.263	0.263
1.868	0.238	0.000	10.061	-0.687	0.263	0.263
1.869	0.168	0.000	10.061	-0.958	0.263	0.263
1.870	0.142	0.000	10.061	-0.958	0.263	0.263
1.871	0.142	0.046	10.061	-0.687	0.526	0.534
1.872	0.004	0.046	10.061	-0.687	0.526	0.534
1.873	0.004	0.094	10.061	-0.678	0.670	0.534
1.874	0.142	0.094	10.061	-0.678	0.670	0.534
1.875	0.168	0.094	10.061	-0.678	0.670	0.534
1.876	0.168	0.094	10.061	-0.542	0.949	0.814
1.877	0.168	0.094	10.061	-0.678	0.949	0.534
1.878	0.238	0.094	10.061	-0.678	1.051	0.534
1.879	0.168	0.046	10.059	-0.687	0.949	0.534
1.880	0.168	0.046	10.061	-0.687	0.949	0.534
1.881	0.168	0.046	9.965	-0.687	0.949	0.534
1.882	0.168	0.046	9.963	-0.687	0.670	0.534
1.883	0.238	0.046	9.963	-0.678	0.670	0.534
1.884	0.238	0.046	9.963	-0.687	0.670	0.534
1.885	0.238	0.046	9.963	-0.687	0.670	0.534
1.886	0.238	0.046	9.963	-1.085	0.526	0.263
1.887	0.238	0.046	9.965	-1.085	0.526	0.263
1.888	0.238	0.046	9.965	-1.085	0.670	0.263
1.889	0.238	0.046	9.965	-1.093	0.670	0.263
1.890	0.238	0.046	9.965	-1.093	0.670	0.254
1.891	0.238	0.046	9.965	-1.093	0.949	0.534
1.892	0.168	0.046	9.963	-1.119	0.670	0.254
1.893	0.168	0.046	9.965	-1.119	0.526	0.254
1.894	0.094	0.000	9.965	-1.356	0.526	0.000
1.895	0.094	0.000	9.965	-1.356	0.526	0.000
1.896	0.094	0.046	9.965	-1.119	0.670	0.254
1.897	0.094	0.046	9.965	-1.119	0.670	0.254
1.898	0.094	0.046	9.965	-1.119	0.670	0.254
1.899	0.094	0.046	9.965	-1.356	0.670	0.254
1.900	0.046	0.000	9.965	-1.907	0.526	0.000
1.901	0.046	0.000	9.965	-1.907	0.526	0.000
1.902	0.046	0.000	9.963	-1.907	0.526	0.000
1.903	0.046	0.000	9.960	-1.907	0.526	0.000
1.904	0.046	0.000	9.960	-1.907	0.526	0.000
1.905	0.046	0.000	9.960	-1.907	0.526	0.000
1.906	0.094	0.046	9.960	-1.636	0.526	0.254
1.907	0.094	0.046	9.867	-1.636	0.534	0.254
1.908	0.094	0.046	9.867	-1.636	0.534	0.254
1.909	0.094	0.046	9.867	-1.356	0.670	0.254
1.910	0.094	0.046	9.867	-1.119	0.814	0.263
1.911	0.094	0.046	9.867	-1.119	0.814	0.263
1.912	0.094	0.046	9.867	-1.119	0.949	0.263
1.913	0.094	0.046	9.867	-1.085	0.949	0.263
1.914	0.094	0.046	9.867	-1.085	0.949	0.263
1.915	0.168	0.046	9.867	-1.085	1.051	0.263
1.916	0.168	0.046	9.867	-1.085	1.051	0.263
1.917	0.286	0.046	9.968	-1.085	1.051	0.534
1.918	0.286	0.046	9.968	-1.085	1.051	0.534
1.919	0.359	0.100	9.974	-1.060	1.076	0.949
1.920	0.382	0.168	9.974	-1.026	1.076	1.051
1.921	0.359	0.100	9.974	-1.060	1.051	0.949
1.922	0.382	0.100	9.974	-1.026	1.051	0.949
1.923	0.382	0.100	9.974	-1.026	1.051	0.949
1.924	0.359	0.100	9.974	-1.026	1.051	0.949
1.925	0.382	0.100	9.974	-0.822	1.051	0.949
1.926	0.382	0.100	9.974	-1.026	1.051	0.949
1.927	0.359	0.100	9.974	-1.026	1.051	0.949
1.928	0.359	0.168	9.974	-0.822	1.051	1.051
1.929	0.382	0.168	9.974	-0.822	1.051	1.051
1.930	0.382	0.168	9.974	-0.822	1.051	1.051
1.931	0.382	0.168	9.974	-0.822	1.051	1.051
1.932	0.382	0.168	9.974	-0.822	1.051	1.051
1.933	0.359	0.100	9.974	-1.026	1.051	0.949
1.934	0.359	0.100	9.974	-0.822	1.051	0.839
1.935	0.359	0.100	9.974	-0.822	1.051	0.839
1.936	0.359	0.144	9.974	-0.551	1.076	0.949
1.937	0.359	0.144	9.974	-0.551	1.076	0.949
1.938	0.359	0.100	9.974	-0.551	1.051	0.839
1.939	0.359	0.100	9.974	-0.551	1.051	0.839
1.940	0.359	0.144	9.974	-0.542	1.051	0.949
1.941	0.286	0.100	9.974	-0.551	1.051	0.839
1.942	0.359	0.144	10.058	-0.542	1.051	0.949
1.943	0.359	0.144	9.974	-0.551	1.051	0.949
1.944	0.359	0.144	9.974	-0.551	1.051	0.949
1.945	0.359	0.100	9.962	-0.822	1.051	0.839
1.946	0.359	0.100	9.974	-0.822	1.051	0.839
1.947	0.359	0.100	9.974	-0.822	1.068	0.839
1.948	0.190	0.100	9.974	-1.060	1.068	0.814
1.949	0.190	0.100	9.974	-1.060	1.068	0.814
1.950	0.359	0.100	9.974	-0.822	1.076	0.839
1.951	0.359	0.100	9.974	-0.822	1.076	0.814
1.952	0.359	0.100	9.974	-0.822	1.076	0.814
1.953	0.190	0.094	9.974	-0.822	1.068	0.534
1.954	0.190	0.094	9.974	-0.822	1.068	0.534
1.955	0.190	0.094	9.962	-0.822	1.068	0.534
1.956	0.190	0.094	9.957	-1.076	1.068	0.534
1.957	0.192	0.094	9.962	-1.076	1.068	0.534
1.958	0.192	0.094	9.962	-1.085	1.068	0.526
1.959	0.192	0.094	9.962	-1.085	1.068	0.534
1.960	0.192	0.094	9.962	-1.085	1.068	0.526
1.961	0.192	0.093	9.962	-1.085	0.949	0.271
1.962	0.192	0.046	9.962	-1.085	0.534	0.263
1.963	0.192	0.093	9.962	-1.085	0.949	0.271
1.964	0.192	0.093	9.962	-1.085	0.949	0.271
1.965	0.190	0.093	9.962	-1.085	0.534	0.271
1.966	0.186	0.093	9.962	-1.085	0.534	0.271
1.967	0.186	0.093	9.962	-1.085	0.534	0.271
1.968	0.190	0.093	10.153	-1.085	0.534	0.271
1.969	0.190	0.093	9.962	-1.085	0.534	0.271
1.970	0.190	0.093	10.153	-1.085	0.534	0.271
1.971	0.192	0.093	10.153	-1.085	0.534	0.271
1.972	0.192	0.093	10.153	-1.085	0.534	0.271
1.973	0.190	0.046	10.153	-1.085	0.534	0.263
1.974	0.192	0.093	10.153	-1.085	0.534	0.271
1.975	0.192	0.093	10.153	-1.085	0.534	0.526
1.976	0.192	0.093	10.153	-1.085	0.534	0.526
1.977	0.192	0.093	10.155	-1.085	0.534	0.526
1.978	0.192	0.093	10.155	-1.085	0.534	0.526
1.979	0.192	0.093	10.155	-1.085	0.534	0.526
1.980	0.192	0.072	10.153	-1.085	0.534	0.475
1.981	0.193	0.093	10.153	-1.085	0.949	0.526
1.982	0.287	0.093	10.155	-1.085	0.949	0.526
1.983	0.335	0.094	10.155	-1.085	0.949	0.534
1.984	0.335	0.093	10.155	-1.085	0.949	0.526
1.985	0.335	0.093	10.155	-1.085	0.949	0.526
1.986	0.335	0.093	10.155	-1.085	0.949	0.526
1.987	0.335	0.094	10.155	-1.085	1.051	0.534
1.988	0.335	0.094	10.155	-1.085	1.068	0.534
1.989	0.335	0.094	10.155	-1.085	1.068	0.534
1.990	0.335	0.094	10.155	-1.085	1.068	0.534
1.991	0.335	0.094	10.155	-1.085	1.076	0.534
1.992	0.335	0.094	10.155	-1.085	1.076	0.534
1.993	0.335	0.094	10.203	-1.085	1.076	0.534
1.994	0.335	0.094	10.203	-1.085	1.076	0.534
1.995	0.287	0.094	10.203	-1.085	1.076	0.534
1.996	0.287	0.094	10.155	-1.085	1.068	0.534
1.997	0.287	0.094	10.203	-1.085	1.076	0.534
1.998	0.287	0.094	10.203	-1.085	1.076	0.534
1.999	0.286	0.094	10.203	-1.085	1.076	0.534
[truncated: 76,477 more rows]
