# Supplementary material for: Dataset on powered two wheelers fall and critical events detection
Source: Data Brief. 2019 Mar 16;23:103828. doi: 10.1016/j.dib.2019.103828 (PMC6660605; doi:10.1016/j.dib.2019.103828)
Supplement: Multimedia component 3 [file mmc3.zip › Falls scenarios/Fall in the roundabout/Fall in the roundabout.csv]

time(s)	Ax(m/s�)	Ay(m/s�)	Az(m/s�)	Rx(�/s)	Ry.(�/s)	Rz(�/s)
0.001	0.000	0.000	0.000	0.000	0.000	0.000
0.002	0.000	0.000	0.000	0.000	0.000	0.000
0.003	0.000	0.000	0.000	0.000	0.000	0.000
0.004	0.000	0.000	0.000	0.000	0.000	0.000
0.005	0.000	0.000	0.000	0.000	0.000	0.000
0.006	0.000	0.000	0.000	0.000	0.000	0.000
0.007	0.000	0.000	0.000	0.000	0.000	0.000
0.008	0.000	0.000	0.000	0.000	0.000	0.000
0.009	0.000	0.000	0.000	0.000	0.000	0.000
0.010	0.000	0.000	0.000	0.000	0.000	0.000
0.011	0.000	0.000	0.000	0.000	0.000	0.000
0.012	0.000	0.000	0.000	0.000	0.000	0.000
0.013	0.000	0.000	0.000	0.000	0.000	0.000
0.014	0.000	0.000	0.000	0.000	0.000	0.000
0.015	0.000	0.000	0.000	0.000	0.000	0.000
0.016	0.000	0.000	0.000	0.000	0.000	0.000
0.017	0.000	0.000	0.000	0.000	0.000	0.000
0.018	0.000	0.000	0.000	0.000	0.000	0.000
0.019	0.000	0.000	0.000	0.000	0.000	0.000
0.020	0.000	0.000	0.000	0.000	0.000	0.000
0.021	0.000	0.000	0.000	0.000	0.000	0.000
0.022	0.000	0.000	0.000	0.000	0.000	0.000
0.023	0.000	0.000	0.000	0.000	0.000	0.000
0.024	0.000	0.000	0.000	0.000	0.000	0.000
0.025	0.000	0.000	8.477	0.000	0.000	0.000
0.026	0.000	0.000	8.477	0.000	0.000	0.000
0.027	0.000	0.000	8.619	0.000	0.000	0.000
0.028	0.000	0.000	8.619	-0.814	0.000	0.000
0.029	0.000	0.000	8.621	-1.026	0.000	0.000
0.030	0.000	0.000	8.622	-1.026	0.000	0.000
0.031	0.000	0.000	8.742	-1.636	0.000	0.000
0.032	0.000	0.000	8.814	-2.111	0.000	0.000
0.033	0.000	0.000	8.824	-2.111	0.000	0.000
0.034	0.000	0.000	8.860	-2.111	0.000	0.000
0.035	0.000	0.000	8.908	-2.161	0.000	0.000
0.036	0.000	0.000	8.909	-2.161	0.000	0.000
0.037	0.000	0.000	9.101	-2.170	0.000	0.000
0.038	0.000	0.000	9.101	-2.170	0.000	0.000
0.039	0.000	0.000	9.152	-2.170	0.000	0.000
0.040	0.000	0.000	9.207	-2.187	0.000	0.000
0.041	0.000	0.000	9.293	-2.187	0.068	0.000
0.042	0.000	0.000	9.393	-2.441	0.068	0.000
0.043	0.000	0.000	9.435	-2.441	0.127	0.000
0.044	0.000	0.000	9.577	-2.721	0.127	0.119
0.045	0.000	0.000	9.577	-2.721	0.127	0.119
0.046	0.000	0.000	9.577	-3.229	0.127	0.119
0.047	0.000	0.000	9.577	-3.263	0.127	0.119
0.048	-0.046	0.000	9.577	-3.806	0.127	0.119
0.049	-0.046	0.000	9.577	-3.806	0.127	0.263
0.050	-0.046	0.022	9.577	-3.806	0.127	0.509
0.051	-0.046	0.042	9.577	-3.391	0.263	0.526
0.052	-0.046	0.042	9.577	-3.391	0.254	0.526
0.053	-0.046	0.042	9.577	-3.391	0.254	0.526
0.054	-0.046	0.042	9.577	-3.263	0.254	0.526
0.055	-0.046	0.042	9.577	-3.263	0.127	0.526
0.056	-0.046	0.045	9.577	-3.391	0.127	0.526
0.057	-0.046	0.045	9.577	-3.391	0.254	0.526
0.058	-0.046	0.045	9.577	-3.391	0.254	0.526
0.059	0.046	0.048	9.577	-3.263	0.254	0.534
0.060	0.046	0.048	9.577	-3.255	0.254	0.542
0.061	-0.046	0.048	9.577	-3.255	0.254	0.542
0.062	-0.046	0.048	9.577	-3.263	0.254	0.542
0.063	-0.046	0.048	9.577	-3.391	0.254	0.534
0.064	-0.046	0.048	9.577	-3.391	0.254	0.534
0.065	-0.046	0.048	9.577	-3.263	0.263	0.542
0.066	-0.046	0.070	9.577	-3.263	0.271	0.542
0.067	-0.046	0.070	9.579	-3.263	0.271	0.542
0.068	-0.046	0.070	9.579	-3.263	0.271	0.542
0.069	0.046	0.070	9.579	-3.263	0.534	1.068
0.070	0.168	0.093	9.867	-3.255	0.542	1.068
0.071	0.186	0.094	9.962	-3.255	0.542	1.076
0.072	0.168	0.093	9.962	-3.255	0.542	1.068
0.073	0.186	0.094	9.962	-3.255	0.542	1.076
0.074	0.286	0.096	9.962	-3.196	1.017	1.085
0.075	0.286	0.096	9.962	-3.255	1.017	1.076
0.076	0.286	0.096	9.962	-3.255	1.017	1.076
0.077	0.286	0.094	9.962	-3.255	1.017	1.076
0.078	0.286	0.094	9.962	-3.255	1.017	1.076
0.079	0.286	0.093	9.962	-3.263	1.017	1.068
0.080	0.286	0.093	9.962	-3.263	1.017	1.068
0.081	0.240	0.093	9.962	-3.263	0.542	1.068
0.082	0.240	0.093	9.962	-3.263	0.534	1.068
0.083	0.186	0.070	9.773	-3.391	0.534	1.068
0.084	0.186	0.072	9.773	-3.806	0.534	1.068
0.085	0.186	0.072	9.773	-3.806	0.534	1.068
0.086	0.186	0.070	9.773	-4.077	0.509	1.017
0.087	0.186	0.070	9.773	-3.806	0.534	1.017
0.088	0.186	0.072	9.962	-3.806	0.542	1.017
0.089	0.186	0.072	9.962	-3.806	0.542	1.017
0.090	0.186	0.084	9.962	-3.391	0.542	1.068
0.091	0.168	0.084	9.962	-3.391	0.534	1.068
0.092	0.168	0.093	9.962	-3.263	0.542	1.076
0.093	0.046	0.093	9.962	-3.391	0.534	1.068
0.094	0.000	0.084	9.962	-3.806	0.534	1.017
0.095	0.168	0.093	9.963	-3.391	0.542	1.068
0.096	0.240	0.094	10.010	-3.263	0.949	1.076
0.097	0.240	0.094	10.010	-3.263	0.949	1.076
0.098	0.240	0.094	10.010	-3.263	0.949	1.076
0.099	0.168	0.093	10.010	-3.263	0.949	1.068
0.100	0.168	0.093	10.010	-3.806	0.949	1.017
0.101	0.168	0.090	10.010	-3.806	0.542	1.017
0.102	0.168	0.084	10.010	-3.806	0.542	0.814
0.103	0.168	0.084	10.010	-3.806	0.534	0.814
0.104	0.168	0.090	10.010	-3.806	0.542	1.017
0.105	0.168	0.090	10.010	-3.806	0.542	1.017
0.106	0.168	0.094	10.010	-3.806	0.542	1.017
0.107	0.022	0.094	10.010	-3.806	0.534	1.017
0.108	0.022	0.093	10.058	-3.806	0.534	1.017
0.109	0.000	0.090	10.058	-3.806	0.534	0.814
0.110	0.022	0.090	10.058	-3.806	0.534	0.814
0.111	0.022	0.084	10.058	-3.806	0.534	0.670
0.112	0.022	0.090	10.058	-3.263	0.534	0.814
0.113	0.022	0.090	10.058	-3.263	0.534	0.814
0.114	0.022	0.090	10.058	-3.263	0.534	0.814
0.115	0.022	0.084	10.058	-3.263	0.509	0.670
0.116	0.022	0.072	10.010	-3.806	0.263	0.534
0.117	0.022	0.084	10.010	-3.263	0.509	0.670
0.118	0.022	0.072	10.010	-3.806	0.509	0.534
0.119	0.000	0.072	10.010	-3.806	0.509	0.534
0.120	-0.001	0.046	9.963	-3.806	0.263	0.534
0.121	-0.001	0.046	9.963	-3.806	0.203	0.534
0.122	-0.001	0.046	9.963	-3.806	0.203	0.534
0.123	-0.043	0.046	9.963	-3.806	0.059	0.526
0.124	-0.043	0.022	9.963	-4.077	-0.008	0.407
0.125	-0.043	0.000	9.963	-4.077	-0.008	0.127
0.126	-0.043	0.000	9.963	-4.077	-0.008	0.127
0.127	-0.043	0.022	9.963	-3.806	0.059	0.407
0.128	-0.043	0.022	9.963	-3.263	0.059	0.407
0.129	-0.043	0.046	9.963	-3.263	0.059	0.407
0.130	-0.043	0.046	9.963	-3.263	0.059	0.407
0.131	-0.043	0.046	9.963	-3.263	0.203	0.526
0.132	-0.043	0.072	9.963	-3.263	0.203	0.526
0.133	-0.043	0.084	10.058	-3.263	0.203	0.526
0.134	-0.048	0.084	10.058	-3.255	0.203	0.526
0.135	-0.048	0.084	10.058	-3.255	0.203	0.526
0.136	-0.048	0.084	10.058	-3.255	0.509	0.526
0.137	-0.048	0.084	10.058	-3.263	0.509	0.526
0.138	-0.048	0.072	10.058	-3.263	0.203	0.407
0.139	-0.048	0.046	10.058	-3.263	0.059	0.127
0.140	-0.048	0.046	10.058	-3.263	0.059	0.127
0.141	-0.048	0.022	10.058	-3.263	0.059	0.059
0.142	-0.048	-0.001	10.058	-3.263	-0.008	-0.008
0.143	-0.043	-0.001	10.058	-3.263	-0.008	-0.008
0.144	-0.013	0.022	10.340	-3.263	-0.008	0.059
0.145	-0.013	0.022	10.058	-3.263	-0.008	0.059
0.146	-0.043	-0.001	9.963	-3.263	-0.068	-0.008
0.147	-0.024	-0.001	9.963	-3.263	-0.068	-0.008
0.148	-0.024	0.022	9.963	-3.263	-0.008	0.059
0.149	-0.013	0.022	9.963	-3.263	-0.008	0.127
0.150	-0.013	-0.001	9.963	-3.255	-0.008	0.059
0.151	-0.013	0.022	9.963	-3.255	-0.008	0.127
0.152	-0.013	0.022	9.963	-3.255	-0.008	0.127
0.153	-0.013	-0.001	9.963	-3.255	-0.068	0.059
0.154	-0.013	-0.001	9.963	-3.255	-0.068	0.059
0.155	-0.024	-0.001	9.963	-3.255	-0.136	0.059
0.156	-0.024	-0.001	9.963	-3.255	-0.136	-0.008
0.157	-0.013	-0.001	10.058	-3.255	-0.068	0.059
0.158	-0.013	-0.001	10.249	-3.255	-0.068	0.059
0.159	-0.013	-0.001	10.249	-3.255	-0.068	0.059
0.160	-0.024	-0.001	10.203	-3.255	-0.068	-0.008
0.161	-0.024	-0.001	10.203	-3.263	-0.068	-0.008
0.162	-0.024	-0.019	10.203	-3.263	-0.136	-0.008
0.163	-0.024	-0.019	10.203	-3.263	-0.068	-0.008
0.164	-0.024	-0.001	10.203	-3.263	-0.008	-0.008
0.165	-0.024	-0.001	10.203	-3.255	-0.008	-0.008
0.166	-0.024	-0.001	10.249	-3.255	-0.008	-0.008
0.167	-0.024	-0.019	10.249	-3.263	-0.008	-0.008
0.168	-0.013	-0.001	10.249	-3.255	-0.008	-0.008
0.169	-0.013	-0.019	10.203	-3.255	-0.008	-0.008
0.170	-0.013	-0.019	10.203	-3.263	-0.008	-0.008
0.171	-0.013	-0.019	10.203	-3.263	-0.008	-0.008
0.172	-0.001	-0.001	10.249	-3.255	-0.008	-0.008
0.173	0.093	-0.001	10.249	-3.263	-0.008	-0.008
0.174	0.093	-0.001	10.249	-3.255	-0.008	-0.008
0.175	0.093	-0.001	10.249	-3.229	-0.008	-0.008
0.176	0.190	0.046	10.249	-3.229	-0.008	0.263
0.177	0.190	0.022	10.249	-3.263	-0.008	0.263
0.178	0.190	0.022	10.249	-3.272	-0.008	0.263
0.179	0.190	-0.001	10.249	-3.263	-0.008	-0.008
0.180	0.190	-0.001	10.249	-3.738	-0.008	-0.008
0.181	0.190	-0.001	10.249	-3.806	-0.008	-0.008
0.182	0.189	-0.019	10.203	-3.806	-0.008	-0.008
0.183	0.189	-0.024	10.203	-3.806	-0.008	-0.136
0.184	0.189	-0.019	10.203	-3.806	-0.008	-0.008
0.185	0.189	-0.024	10.203	-3.806	-0.008	-0.136
0.186	0.189	-0.019	10.203	-3.806	-0.008	-0.008
0.187	0.190	-0.019	10.203	-3.738	-0.008	-0.008
0.188	0.190	-0.019	10.203	-3.738	-0.008	-0.008
0.189	0.190	-0.019	10.203	-3.738	-0.008	-0.008
0.190	0.190	-0.019	10.203	-3.738	-0.008	-0.008
0.191	0.190	-0.001	10.203	-3.263	-0.008	-0.008
0.192	0.190	-0.001	10.203	-3.263	-0.008	-0.008
0.193	0.190	-0.001	10.203	-3.738	-0.008	-0.008
0.194	0.190	-0.019	9.951	-3.806	-0.008	-0.008
0.195	0.190	-0.019	10.203	-3.806	-0.008	-0.008
0.196	0.190	-0.001	10.249	-3.738	0.000	-0.008
0.197	0.287	-0.001	10.249	-3.263	0.000	0.237
0.198	0.190	-0.001	10.249	-3.263	0.000	0.237
0.199	0.190	-0.001	10.249	-3.263	0.000	-0.008
0.200	0.190	0.022	10.249	-3.263	0.000	0.127
0.201	0.190	0.022	10.249	-3.255	0.119	0.127
0.202	0.190	0.046	10.249	-3.229	0.127	0.237
0.203	0.190	0.046	10.249	-2.992	0.509	0.254
0.204	0.190	0.046	10.249	-3.229	0.509	0.237
0.205	0.190	0.046	10.249	-3.229	0.509	0.237
0.206	0.190	0.046	10.249	-3.255	0.127	0.237
0.207	0.190	0.046	10.323	-3.255	0.127	0.237
0.208	0.190	0.046	10.323	-3.255	0.127	0.237
0.209	0.190	0.046	10.203	-3.255	0.119	0.237
0.210	0.190	0.046	10.323	-3.255	0.127	0.237
0.211	0.190	0.046	10.323	-3.255	0.509	0.254
0.212	0.190	0.046	10.323	-3.229	0.542	0.263
0.213	0.190	0.046	10.323	-3.229	0.542	0.263
0.214	0.190	0.046	10.323	-3.246	0.542	0.263
0.215	0.190	0.046	10.323	-3.246	0.509	0.254
0.216	0.190	0.046	10.323	-2.992	0.542	0.263
0.217	0.190	0.046	9.939	-2.992	0.542	0.263
0.218	0.190	0.046	9.939	-3.246	0.509	0.254
0.219	0.287	0.046	10.153	-2.992	0.542	0.263
0.220	0.287	0.046	10.323	-2.992	0.542	0.263
0.221	0.190	0.046	10.323	-2.992	0.542	0.263
0.222	0.190	0.046	10.153	-3.229	0.509	0.254
0.223	0.335	0.046	10.323	-2.992	0.542	0.254
0.224	0.335	0.046	10.323	-2.992	0.670	0.254
0.225	0.335	0.046	10.323	-2.992	0.670	0.254
0.226	0.335	0.046	10.323	-2.992	0.670	0.237
0.227	0.335	0.046	10.323	-2.992	0.805	0.237
0.228	0.335	0.046	10.323	-2.992	0.805	0.237
0.229	0.190	0.046	10.323	-2.992	0.670	0.237
0.230	0.190	0.046	10.323	-2.992	0.670	0.237
0.231	0.190	0.046	10.335	-2.721	0.805	0.237
0.232	0.371	0.046	10.335	-2.712	0.805	0.263
0.233	0.371	0.090	10.335	-2.712	0.805	0.509
0.234	0.371	0.093	10.335	-2.441	0.805	0.534
0.235	0.371	0.093	10.323	-2.441	0.670	0.534
0.236	0.371	0.046	10.299	-2.721	0.509	0.509
0.237	0.190	0.046	10.299	-2.721	0.509	0.509
0.238	0.190	0.093	10.299	-2.441	0.670	0.534
0.239	0.190	0.093	10.299	-2.204	0.670	0.534
0.240	0.190	0.093	10.299	-2.204	0.670	0.534
0.241	0.190	0.093	10.299	-2.238	0.670	0.534
0.242	0.190	0.093	10.299	-2.238	0.670	0.534
0.243	0.190	0.093	10.153	-2.238	0.670	0.534
0.244	0.190	0.118	10.153	-2.238	0.670	0.670
0.245	0.190	0.118	10.153	-2.238	0.670	0.670
0.246	-0.001	0.093	10.153	-2.306	0.509	0.534
0.247	-0.024	0.046	10.153	-2.441	0.119	0.509
0.248	-0.024	0.046	10.153	-2.441	0.000	0.263
0.249	-0.001	0.046	10.153	-2.441	0.000	0.263
0.250	-0.001	0.046	10.153	-2.441	0.000	0.263
0.251	-0.001	0.042	10.153	-2.992	0.000	0.237
0.252	-0.001	0.022	10.153	-2.992	0.000	0.127
0.253	-0.001	0.022	10.153	-2.441	0.000	0.127
0.254	-0.001	0.042	10.153	-2.306	0.000	0.237
0.255	0.094	0.042	10.153	-2.306	0.000	0.237
0.256	0.094	0.046	10.153	-2.238	0.000	0.263
0.257	-0.001	0.042	9.986	-2.306	0.000	0.237
0.258	-0.024	0.022	9.968	-2.441	-0.008	0.127
0.259	-0.024	0.022	9.986	-2.441	0.000	0.127
0.260	-0.001	0.042	9.986	-2.306	0.000	0.237
0.261	-0.024	0.022	9.986	-2.441	0.000	0.127
0.262	-0.024	0.022	9.986	-2.441	0.000	0.127
0.263	-0.024	0.042	9.986	-2.433	0.000	0.237
0.264	-0.024	0.046	9.986	-2.306	0.127	0.263
0.265	-0.024	0.046	9.968	-2.306	0.127	0.263
0.266	-0.024	0.046	9.968	-2.433	0.102	0.263
0.267	-0.024	0.093	9.986	-2.306	0.102	0.526
0.268	-0.024	0.093	9.968	-2.306	0.102	0.526
0.269	-0.024	0.093	9.968	-2.306	0.102	0.526
0.270	-0.024	0.093	9.968	-2.306	0.127	0.526
0.271	-0.024	0.093	9.968	-2.306	0.127	0.526
0.272	-0.024	0.093	9.968	-2.306	0.127	0.526
0.273	-0.024	0.046	9.960	-2.433	0.102	0.263
0.274	-0.024	0.046	9.960	-2.433	0.102	0.263
0.275	-0.024	0.042	9.960	-2.712	0.000	0.263
0.276	-0.024	0.042	9.960	-2.433	0.000	0.263
0.277	-0.024	0.042	9.960	-2.433	0.000	0.263
0.278	-0.024	0.046	9.960	-2.306	0.102	0.526
0.279	0.000	0.046	9.960	-2.306	0.102	0.526
0.280	0.000	0.046	9.960	-2.306	0.102	0.526
0.281	0.000	0.046	9.960	-2.306	0.102	0.526
0.282	0.000	0.046	9.960	-2.306	0.102	0.526
0.283	0.000	0.046	9.960	-2.306	0.102	0.526
0.284	0.000	0.022	9.960	-2.433	0.102	0.263
0.285	0.000	0.046	9.960	-2.306	0.127	0.339
0.286	0.000	0.060	9.960	-2.238	0.127	0.526
0.287	0.000	0.060	9.960	-2.238	0.127	0.526
0.288	0.000	0.046	9.960	-2.306	0.127	0.339
0.289	0.000	0.046	9.960	-2.433	0.127	0.339
0.290	0.000	0.046	9.960	-2.433	0.127	0.339
0.291	0.000	0.046	9.960	-2.433	0.127	0.339
0.292	0.022	0.060	9.960	-2.306	0.127	0.526
0.293	0.022	0.060	9.579	-2.306	0.127	0.526
0.294	0.046	0.060	9.579	-2.238	0.534	0.526
0.295	0.022	0.046	9.579	-2.238	0.127	0.339
0.296	0.046	0.060	9.724	-2.187	0.127	0.526
0.297	0.046	0.060	9.724	-2.187	0.127	0.526
0.298	0.046	0.060	9.724	-2.187	0.127	0.526
0.299	0.046	0.093	9.724	-2.178	0.534	0.534
0.300	0.046	0.094	9.724	-2.170	0.534	0.551
0.301	0.046	0.094	9.724	-2.170	0.534	0.551
0.302	0.046	0.094	9.724	-2.178	0.534	0.551
0.303	0.046	0.094	9.724	-2.178	0.534	0.551
0.304	0.046	0.094	9.724	-2.187	0.534	0.534
0.305	0.046	0.094	9.724	-2.187	0.534	0.534
0.306	0.046	0.094	9.963	-2.187	0.534	0.534
0.307	0.094	0.094	10.149	-2.170	1.017	0.534
0.308	0.094	0.094	10.153	-2.170	1.076	0.534
0.309	0.094	0.094	10.153	-2.170	1.076	0.534
0.310	0.094	0.093	10.153	-2.187	1.076	0.534
0.311	0.094	0.093	10.153	-2.170	1.076	0.534
0.312	0.094	0.060	10.153	-2.170	1.017	0.526
0.313	0.094	0.060	10.153	-2.170	1.017	0.526
0.314	0.094	0.046	10.153	-2.170	0.814	0.339
0.315	0.094	0.046	10.153	-2.170	0.814	0.339
0.316	0.094	0.022	10.153	-2.170	0.814	0.263
0.317	0.094	0.022	10.153	-2.170	0.814	0.263
0.318	0.189	0.046	10.155	-2.170	1.076	0.339
0.319	0.094	0.022	10.155	-2.170	0.814	0.263
0.320	0.094	0.022	10.153	-2.170	0.534	0.263
0.321	0.094	0.022	10.153	-2.170	0.534	0.263
0.322	0.094	0.022	10.153	-2.170	0.534	0.263
0.323	0.094	0.045	10.153	-2.170	0.534	0.263
0.324	0.094	0.045	10.153	-2.170	0.814	0.263
0.325	0.094	0.045	10.153	-2.170	0.814	0.263
0.326	0.094	0.046	10.153	-2.161	1.076	0.263
0.327	0.094	0.046	10.153	-2.161	1.076	0.263
0.328	0.094	0.046	10.153	-2.161	1.076	0.263
0.329	0.094	0.046	10.153	-2.161	1.076	0.263
0.330	0.094	0.060	10.155	-2.144	1.076	0.339
0.331	0.094	0.060	10.153	-2.161	1.076	0.339
0.332	0.094	0.060	10.153	-2.161	1.076	0.339
0.333	0.094	0.060	10.155	-2.161	1.076	0.339
0.334	0.094	0.094	10.155	-2.144	1.076	0.534
0.335	0.094	0.094	10.155	-2.144	1.076	0.534
0.336	0.094	0.046	10.155	-2.161	1.076	0.263
0.337	0.094	0.046	10.155	-2.170	0.814	0.263
0.338	0.094	0.046	10.155	-2.170	0.814	0.263
0.339	0.094	0.094	10.299	-2.161	1.017	0.534
0.340	0.094	0.046	10.299	-2.170	0.814	0.263
0.341	0.094	0.045	10.159	-2.170	0.814	0.254
0.342	0.094	0.045	10.155	-2.170	0.534	0.254
0.343	0.094	0.045	10.155	-2.170	0.534	0.254
0.344	0.094	0.021	10.153	-2.178	0.534	0.254
0.345	0.094	0.045	10.153	-2.441	0.534	0.254
0.346	0.094	0.045	10.153	-2.441	0.534	0.254
0.347	0.094	0.046	10.153	-2.178	0.534	0.263
0.348	0.094	0.084	10.153	-2.178	0.534	0.509
0.349	0.094	0.084	10.153	-2.178	0.534	0.509
0.350	0.094	0.046	10.153	-2.441	0.534	0.263
0.351	0.094	0.046	10.153	-2.441	0.534	0.263
0.352	0.094	0.046	10.153	-2.178	0.814	0.263
0.353	0.094	0.046	10.153	-2.204	0.814	0.263
0.354	0.094	0.084	10.153	-2.178	1.017	0.509
0.355	0.094	0.090	10.155	-2.170	1.017	0.534
0.356	0.094	0.090	10.155	-2.170	1.017	0.534
0.357	0.094	0.094	10.159	-2.170	1.017	0.534
0.358	0.094	0.094	10.159	-2.170	0.814	0.534
0.359	0.094	0.094	10.159	-2.170	0.534	0.534
0.360	0.094	0.094	10.153	-2.170	0.534	0.534
0.361	0.094	0.094	10.153	-2.178	0.263	0.534
0.362	0.094	0.094	9.960	-2.178	0.263	0.534
0.363	0.094	0.090	9.960	-2.204	-0.136	0.534
0.364	0.094	0.090	9.960	-2.204	-0.136	0.534
0.365	0.094	0.094	9.960	-2.178	-0.008	0.534
0.366	0.094	0.094	9.960	-2.178	0.263	0.805
0.367	0.094	0.094	9.960	-2.178	0.263	0.805
0.368	0.094	0.094	9.960	-2.178	0.263	0.805
0.369	0.189	0.192	9.974	-2.178	0.263	1.051
0.370	0.190	0.193	9.986	-2.170	0.509	1.076
0.371	0.190	0.193	9.986	-2.170	0.509	1.076
0.372	0.371	0.193	9.986	-2.170	0.509	1.076
0.373	0.371	0.192	9.986	-2.178	0.509	1.051
0.374	0.371	0.094	9.986	-2.178	0.263	0.805
0.375	0.371	0.094	9.986	-2.204	0.263	0.805
0.376	0.371	0.094	9.986	-2.721	-0.008	0.534
0.377	0.190	0.090	9.986	-3.246	-0.136	0.534
0.378	0.190	0.090	9.986	-3.246	-0.136	0.534
0.379	0.189	0.090	9.986	-3.246	-0.212	0.534
0.380	0.189	0.090	9.986	-3.246	-0.212	0.534
0.381	0.144	0.090	9.986	-3.246	-0.212	0.534
0.382	0.144	0.084	9.986	-3.255	-0.212	0.509
0.383	0.144	0.000	9.986	-3.772	-0.212	0.136
0.384	0.144	0.000	9.986	-3.772	-0.212	0.136
0.385	0.144	0.084	9.986	-3.255	-0.008	0.509
0.386	0.144	0.090	9.986	-3.255	-0.008	0.534
0.387	0.144	0.090	9.986	-3.255	-0.008	0.534
0.388	0.144	0.094	9.986	-3.246	0.263	0.670
0.389	0.144	0.090	9.986	-3.246	-0.008	0.534
0.390	0.144	0.090	9.974	-3.246	-0.008	0.534
0.391	0.144	0.090	9.960	-3.246	-0.008	0.534
0.392	0.189	0.094	9.974	-2.984	0.263	0.534
0.393	0.286	0.118	9.974	-2.204	0.263	0.670
0.394	0.286	0.168	9.974	-2.204	0.263	0.949
0.395	0.189	0.118	9.974	-2.204	0.263	0.670
0.396	0.189	0.118	9.974	-2.204	0.263	0.670
0.397	0.189	0.094	9.974	-2.780	0.263	0.534
0.398	0.189	0.094	9.974	-2.780	0.263	0.534
0.399	0.189	0.046	9.974	-2.984	0.059	0.534
0.400	0.189	0.046	9.974	-2.984	0.085	0.534
0.401	0.286	0.094	9.974	-2.780	0.263	0.534
0.402	0.286	0.090	9.974	-2.984	0.263	0.534
0.403	0.286	0.090	9.986	-2.984	0.263	0.534
0.404	0.286	0.046	9.986	-2.984	0.263	0.509
0.405	0.286	0.046	9.986	-2.984	0.263	0.509
0.406	0.189	0.046	9.986	-2.984	0.263	0.509
0.407	0.196	0.046	9.986	-2.984	0.263	0.509
0.408	0.196	0.046	9.986	-2.780	0.509	0.509
0.409	0.196	0.090	9.986	-2.306	0.526	0.534
0.410	0.286	0.094	10.010	-2.187	0.534	0.534
0.411	0.286	0.094	10.010	-2.178	0.542	0.534
0.412	0.478	0.118	10.249	-1.899	1.076	0.670
0.413	0.478	0.118	10.249	-1.839	1.076	0.949
0.414	0.478	0.168	10.249	-1.839	1.076	1.017
0.415	0.478	0.168	10.249	-1.839	1.348	1.017
0.416	0.478	0.118	10.010	-1.839	1.348	0.949
0.417	0.527	0.118	10.010	-1.839	1.899	0.949
0.418	0.359	0.118	9.986	-1.899	1.348	0.949
0.419	0.359	0.118	9.986	-2.187	1.076	0.949
0.420	0.359	0.094	9.968	-2.306	0.542	0.670
0.421	0.527	0.118	9.968	-2.187	1.076	0.949
0.422	0.527	0.168	9.968	-1.899	1.076	1.017
0.423	0.527	0.168	9.968	-1.839	1.348	1.076
0.424	0.527	0.180	9.968	-1.644	1.899	1.076
0.425	0.527	0.180	9.968	-1.644	1.899	1.076
0.426	0.527	0.180	9.968	-1.644	1.899	1.076
0.427	0.551	0.189	9.968	-1.636	2.153	1.076
0.428	0.551	0.189	10.010	-1.636	2.153	1.212
0.429	0.551	0.214	10.345	-1.636	2.170	1.348
0.430	0.576	0.238	10.393	-1.636	2.170	1.594
0.431	0.576	0.275	10.393	-1.636	2.170	1.627
0.432	0.576	0.275	10.343	-1.636	2.170	1.627
0.433	0.576	0.335	10.343	-1.636	2.229	1.627
0.434	0.576	0.335	10.343	-1.636	2.229	1.627
0.435	0.576	0.335	10.343	-1.636	2.229	1.627
0.436	0.576	0.377	10.343	-1.636	2.229	1.627
0.437	0.576	0.377	10.343	-1.636	2.229	1.627
0.438	0.576	0.377	10.343	-1.636	2.229	1.627
0.439	0.742	0.383	10.343	-1.153	2.712	2.161
0.440	0.742	0.383	10.343	-1.153	2.712	2.161
0.441	0.742	0.383	10.343	-1.153	2.712	2.161
0.442	0.576	0.377	10.155	-1.636	2.229	1.627
0.443	0.551	0.275	10.155	-1.636	2.229	1.619
0.444	0.551	0.275	10.155	-1.636	2.229	1.619
0.445	0.551	0.275	10.155	-1.636	2.229	1.619
0.446	0.527	0.238	10.155	-1.636	2.229	1.594
0.447	0.527	0.238	10.155	-1.636	2.229	1.594
0.448	0.527	0.238	10.155	-1.636	2.229	1.594
0.449	0.478	0.238	10.155	-1.636	2.229	1.594
0.450	0.430	0.238	10.155	-1.636	2.229	1.594
0.451	0.430	0.275	10.155	-1.636	2.229	1.619
0.452	0.430	0.377	10.155	-1.153	2.712	1.627
0.453	0.430	0.275	10.155	-1.636	2.712	1.619
0.454	0.385	0.275	10.155	-1.636	2.712	1.619
0.455	0.371	0.214	9.963	-1.644	2.229	1.594
0.456	0.371	0.190	9.957	-2.161	2.178	1.212
0.457	0.371	0.180	9.957	-2.306	1.076	1.076
0.458	0.371	0.190	9.957	-2.161	1.076	1.212
0.459	0.371	0.190	9.957	-2.441	1.076	1.076
0.460	0.359	0.180	9.957	-2.450	1.076	1.076
0.461	0.359	0.180	9.957	-2.856	1.076	1.076
0.462	0.335	0.168	9.957	-2.984	0.534	1.076
0.463	0.335	0.168	9.957	-3.128	0.534	1.017
0.464	0.335	0.168	9.957	-2.984	0.534	1.076
0.465	0.359	0.168	9.957	-2.984	0.534	1.076
0.466	0.371	0.190	9.963	-2.856	1.076	1.076
0.467	0.371	0.190	9.963	-2.856	1.076	1.076
0.468	0.371	0.190	9.963	-2.984	1.076	1.076
0.469	0.371	0.190	9.963	-2.984	1.076	1.076
0.470	0.371	0.190	9.963	-2.450	1.076	1.076
0.471	0.371	0.190	10.155	-2.450	1.144	1.076
0.472	0.371	0.190	10.155	-2.450	1.144	1.076
0.473	0.371	0.190	10.155	-2.984	0.534	1.076
0.474	0.371	0.180	10.155	-3.128	0.534	1.017
0.475	0.371	0.190	10.155	-2.984	0.534	1.076
0.476	0.371	0.190	10.155	-2.450	1.144	1.076
0.477	0.371	0.190	10.155	-2.450	1.144	1.076
0.478	0.371	0.190	10.155	-2.450	1.144	1.076
0.479	0.371	0.190	9.963	-2.450	1.144	1.076
0.480	0.335	0.180	9.939	-2.984	0.534	1.017
0.481	0.335	0.118	9.939	-2.984	0.534	0.670
0.482	0.335	0.118	9.772	-2.984	0.534	0.670
0.483	0.335	0.094	9.772	-3.128	0.534	0.534
0.484	0.335	0.084	9.772	-3.246	0.534	0.509
0.485	0.335	0.072	9.772	-3.255	0.509	0.237
0.486	0.335	0.024	9.772	-3.263	0.475	0.136
0.487	0.189	0.022	9.769	-3.263	0.263	0.127
0.488	0.189	0.022	9.769	-3.263	0.263	0.127
0.489	0.186	0.022	9.769	-3.670	0.136	0.127
0.490	0.186	0.022	9.769	-3.670	0.136	0.127
0.491	0.186	0.022	9.769	-3.670	0.136	0.127
0.492	0.186	0.022	9.674	-3.670	0.136	0.127
0.493	-0.012	0.022	9.674	-4.077	0.136	0.127
0.494	-0.012	0.022	9.674	-3.806	0.136	0.127
0.495	-0.012	0.022	9.674	-3.806	0.136	0.127
0.496	-0.012	0.022	9.674	-3.670	0.136	0.127
0.497	-0.012	0.022	9.674	-3.670	0.136	0.127
0.498	-0.024	0.022	9.674	-3.806	0.000	0.127
0.499	-0.024	0.022	9.674	-3.806	0.000	0.127
0.500	-0.024	0.022	9.772	-3.670	0.136	0.127
0.501	-0.024	0.022	9.772	-3.670	0.136	0.127
0.502	-0.024	0.022	9.674	-3.670	0.136	0.127
0.503	-0.024	0.022	9.674	-3.806	0.000	0.127
0.504	-0.024	0.022	9.579	-4.077	0.000	0.127
0.505	-0.024	0.022	9.579	-4.077	0.000	0.127
0.506	-0.012	0.022	9.674	-3.806	0.000	0.127
0.507	-0.012	0.022	9.674	-3.670	0.000	0.127
0.508	-0.012	0.022	9.674	-3.670	0.000	0.127
0.509	-0.007	0.022	9.674	-3.670	0.000	0.127
0.510	-0.007	0.046	9.674	-3.128	0.136	0.127
0.511	-0.007	0.046	9.674	-2.306	0.136	0.127
0.512	-0.007	0.046	9.674	-2.306	0.263	0.136
0.513	-0.007	0.072	9.674	-2.238	0.475	0.475
0.514	-0.007	0.072	9.674	-2.178	0.534	0.475
0.515	-0.012	0.046	9.674	-2.238	0.475	0.136
0.516	-0.169	0.022	9.674	-2.306	0.263	0.127
0.517	-0.169	0.022	9.673	-3.806	0.136	0.127
0.518	-0.190	0.022	9.673	-3.797	0.136	0.127
0.519	-0.190	0.022	9.673	-3.797	0.136	0.127
0.520	-0.190	-0.001	9.673	-3.797	0.000	-0.008
0.521	-0.190	-0.001	9.580	-3.797	0.000	-0.008
0.522	-0.190	-0.001	9.580	-3.806	-0.008	-0.008
0.523	-0.190	-0.001	9.673	-3.797	-0.008	-0.008
0.524	-0.190	-0.001	9.673	-2.712	-0.127	-0.008
0.525	-0.190	-0.094	9.673	-3.797	-0.271	-0.008
0.526	-0.190	-0.096	9.673	-3.797	-0.542	-0.271
0.527	-0.190	-0.145	9.673	-3.797	-0.542	-0.534
0.528	-0.195	-0.181	9.580	-3.806	-0.958	-0.542
0.529	-0.195	-0.187	9.579	-4.077	-0.958	-0.822
0.530	-0.190	-0.181	9.580	-3.806	-0.542	-0.542
0.531	-0.190	-0.181	9.580	-3.806	-0.542	-0.542
0.532	-0.190	-0.145	9.673	-3.797	-0.271	-0.271
0.533	-0.190	-0.145	9.673	-3.797	-0.271	-0.271
0.534	-0.190	-0.096	9.673	-3.255	-0.271	-0.136
0.535	-0.190	-0.096	9.673	-3.255	-0.271	-0.136
0.536	-0.190	-0.096	9.673	-3.255	-0.542	-0.136
0.537	-0.190	-0.048	9.724	-3.196	-0.271	-0.008
0.538	-0.190	-0.001	9.724	-2.712	-0.127	-0.008
0.539	-0.190	-0.048	9.724	-2.712	-0.127	-0.008
0.540	-0.169	-0.001	9.724	-2.306	0.127	-0.008
0.541	-0.096	-0.001	9.724	-2.306	0.127	-0.008
0.542	-0.096	-0.001	9.866	-2.306	0.127	0.000
0.543	-0.096	-0.001	9.866	-2.306	0.127	0.000
0.544	-0.096	-0.001	9.866	-2.204	0.127	0.000
0.545	-0.048	-0.001	9.965	-2.178	0.127	0.059
0.546	-0.048	-0.001	9.965	-2.178	0.127	0.059
0.547	-0.048	0.010	9.965	-2.178	0.805	0.526
0.548	-0.007	0.010	9.965	-2.178	0.805	0.526
0.549	-0.007	0.010	9.965	-2.111	0.805	0.526
0.550	-0.007	-0.001	9.866	-2.178	0.127	0.059
0.551	-0.007	-0.001	9.866	-2.111	0.127	0.059
0.552	-0.007	-0.001	9.866	-2.111	0.127	0.059
0.553	-0.007	-0.001	9.866	-2.111	0.127	0.059
0.554	-0.007	-0.001	9.866	-2.111	0.805	0.059
0.555	-0.001	-0.001	9.866	-2.111	0.949	0.059
0.556	0.036	0.010	9.866	-2.111	0.949	0.127
0.557	0.036	0.010	9.866	-1.907	0.949	0.127
0.558	0.046	0.010	9.866	-1.907	0.949	0.534
0.559	0.036	0.010	9.866	-1.907	0.949	0.534
0.560	0.036	-0.001	9.866	-2.111	0.949	0.127
0.561	0.036	-0.001	9.866	-2.111	0.949	0.059
0.562	0.036	-0.001	9.772	-2.111	0.805	0.000
0.563	0.036	-0.001	9.772	-2.111	0.949	0.000
0.564	0.036	-0.001	9.772	-2.111	0.949	0.000
0.565	0.036	-0.001	9.772	-2.111	0.949	0.059
0.566	0.036	0.010	9.772	-2.111	0.949	0.127
0.567	0.036	0.022	9.866	-2.043	0.949	0.127
0.568	0.046	0.022	9.965	-2.043	0.949	0.534
0.569	0.046	0.022	9.965	-2.043	0.136	0.534
0.570	0.046	0.022	9.965	-2.043	0.136	0.534
0.571	0.036	0.022	9.965	-2.111	0.136	0.127
0.572	0.046	0.022	9.965	-2.043	0.534	0.534
0.573	0.046	0.022	9.968	-2.043	0.534	0.534
0.574	0.046	0.022	9.968	-2.043	0.949	0.534
0.575	0.046	0.084	9.968	-2.043	0.949	0.534
0.576	0.046	0.094	10.058	-2.043	1.076	0.534
0.577	0.046	0.094	10.058	-2.043	1.076	0.534
0.578	0.084	0.132	10.058	-1.907	1.085	0.746
0.579	0.084	0.132	10.058	-1.907	1.085	0.746
0.580	0.180	0.132	10.058	-1.907	1.085	0.746
0.581	0.180	0.132	10.058	-1.907	1.085	0.746
0.582	0.180	0.094	10.058	-2.043	1.085	0.534
0.583	0.180	0.094	9.968	-2.043	1.085	0.534
0.584	0.180	0.094	9.962	-2.043	1.076	0.534
0.585	0.180	0.094	9.968	-2.043	1.085	0.534
0.586	0.180	0.132	9.968	-1.907	1.085	0.746
0.587	0.180	0.094	9.962	-2.043	1.085	0.534
0.588	0.180	0.094	9.962	-2.043	1.085	0.534
0.589	0.180	0.132	9.962	-2.043	1.085	0.746
0.590	0.144	0.132	9.962	-2.043	1.085	0.746
0.591	0.144	0.094	9.962	-2.043	1.085	0.534
0.592	0.144	0.094	9.962	-2.043	1.085	0.534
0.593	0.144	0.094	9.962	-2.043	1.085	0.534
0.594	0.084	0.094	9.962	-2.043	1.085	0.534
0.595	0.084	0.094	9.962	-2.043	1.085	0.534
0.596	0.084	0.090	9.962	-2.111	1.085	0.127
0.597	0.046	0.045	9.962	-2.144	1.085	0.127
0.598	0.022	0.045	9.962	-2.144	1.085	0.127
0.599	0.018	0.045	9.962	-2.204	1.085	0.127
0.600	0.018	0.090	9.962	-2.204	1.085	0.127
0.601	0.018	0.045	9.962	-2.204	1.051	0.059
0.602	0.018	0.090	9.962	-2.204	1.051	0.059
0.603	0.018	0.094	9.962	-2.204	1.085	0.127
0.604	0.018	0.132	9.962	-2.204	1.085	0.534
0.605	0.018	0.132	9.962	-2.204	1.085	0.534
0.606	0.018	0.094	9.962	-2.204	1.085	0.127
0.607	0.022	0.094	9.951	-2.204	1.085	0.102
0.608	0.022	0.094	9.951	-2.204	1.085	0.102
0.609	0.046	0.094	9.951	-2.204	1.085	0.102
0.610	0.144	0.132	9.951	-2.204	1.085	0.127
0.611	0.144	0.132	9.951	-2.204	1.085	0.127
0.612	0.144	0.132	9.951	-2.204	1.085	0.127
0.613	0.144	0.094	9.951	-2.204	1.051	0.102
0.614	0.144	0.090	9.951	-2.204	1.051	0.102
0.615	0.144	0.094	9.951	-2.204	1.051	0.102
0.616	0.144	0.094	9.951	-2.170	1.085	0.102
0.617	0.144	0.094	9.951	-2.170	1.085	0.102
0.618	0.144	0.090	9.951	-2.170	1.085	0.059
0.619	0.144	0.090	9.962	-2.144	1.619	0.059
0.620	0.238	0.144	9.962	-2.144	1.627	0.102
0.621	0.382	0.168	9.968	-2.043	1.627	0.254
0.622	0.238	0.144	9.968	-2.144	1.627	0.102
0.623	0.238	0.118	9.962	-2.144	1.627	0.102
0.624	0.238	0.090	9.962	-2.170	1.619	0.000
0.625	0.238	0.090	9.968	-2.170	1.627	0.000
0.626	0.238	0.090	9.962	-2.170	1.627	0.000
0.627	0.144	0.090	9.962	-2.170	1.627	0.000
0.628	0.144	0.046	9.962	-2.170	1.627	-0.025
0.629	0.144	0.046	9.962	-2.170	1.619	-0.025
0.630	0.144	0.090	9.962	-2.144	1.627	0.000
0.631	0.018	0.046	9.939	-2.170	1.619	-0.025
0.632	0.012	0.046	9.939	-2.170	1.619	-0.127
0.633	0.012	0.046	9.962	-2.144	1.627	-0.127
0.634	0.012	0.090	9.962	-1.907	1.899	-0.025
0.635	0.012	0.046	9.962	-1.907	1.627	0.025
0.636	0.018	0.046	9.962	-1.907	1.627	0.025
0.637	0.018	0.046	9.968	-1.907	1.627	0.102
0.638	0.018	0.046	9.968	-1.907	1.619	0.025
0.639	0.012	0.045	9.968	-2.043	1.076	-0.008
0.640	0.012	0.045	9.968	-1.907	1.076	-0.008
0.641	0.012	0.046	9.968	-1.636	1.076	0.025
0.642	0.186	0.046	9.968	-1.500	1.619	0.102
0.643	0.238	0.118	10.058	-1.085	1.627	0.102
0.644	0.359	0.144	10.059	-1.085	2.034	0.254
0.645	0.335	0.144	10.059	-1.085	1.627	0.254
0.646	0.335	0.186	10.105	-1.076	2.034	0.263
0.647	0.359	0.186	10.105	-1.026	2.034	0.263
0.648	0.382	0.193	10.105	-0.958	2.034	0.814
0.649	0.382	0.193	10.105	-0.958	2.034	0.814
0.650	0.382	0.186	10.105	-0.542	2.034	0.814
0.651	0.382	0.186	10.105	-0.542	2.034	1.051
0.652	0.382	0.168	10.105	-0.542	1.627	0.814
0.653	0.382	0.144	10.105	-0.542	1.619	0.263
0.654	0.382	0.118	10.105	-0.542	1.619	0.263
0.655	0.382	0.144	10.105	-0.542	1.619	0.263
0.656	0.382	0.144	10.105	-0.542	1.619	0.534
0.657	0.359	0.118	10.105	-0.542	1.076	0.534
0.658	0.382	0.118	10.105	-0.542	1.076	0.534
0.659	0.359	0.094	10.059	-0.542	0.949	0.263
0.660	0.335	0.094	10.059	-0.542	0.949	0.263
0.661	0.335	0.094	10.059	-0.542	0.949	0.534
0.662	0.335	0.094	10.105	-0.542	1.076	0.814
0.663	0.335	0.094	10.105	-0.271	1.076	0.814
0.664	0.335	0.094	10.059	-0.271	1.076	0.814
0.665	0.335	0.094	10.059	-0.542	0.949	0.534
0.666	0.335	0.094	10.059	-0.542	0.542	0.263
0.667	0.335	0.094	10.059	-0.542	0.949	0.263
0.668	0.335	0.094	10.059	-0.271	1.076	0.534
0.669	0.190	0.094	10.059	-0.542	0.949	0.263
0.670	0.190	0.094	10.105	-0.542	0.949	0.263
0.671	0.190	0.094	10.153	-0.542	0.949	0.263
0.672	0.190	0.094	10.153	-0.542	0.949	0.263
0.673	0.186	0.046	10.153	-0.542	0.949	0.263
0.674	0.186	0.090	10.153	-0.271	0.949	0.526
0.675	0.186	0.090	10.153	-0.271	0.542	0.526
0.676	0.186	0.046	10.153	-0.542	0.542	0.263
0.677	0.190	0.046	10.153	-0.271	0.542	0.526
0.678	0.190	0.090	10.153	-0.271	0.542	0.534
0.679	0.190	0.090	10.155	-0.263	0.542	0.534
0.680	0.190	0.090	10.155	-0.263	0.534	0.534
0.681	0.335	0.090	10.155	-0.008	0.542	1.051
0.682	0.380	0.090	10.155	0.000	0.542	1.051
0.683	0.380	0.090	10.155	0.000	0.542	1.051
0.684	0.380	0.090	10.155	0.000	0.542	1.051
0.685	0.380	0.093	10.155	0.008	0.542	1.051
0.686	0.380	0.090	10.155	0.008	0.542	1.051
0.687	0.380	0.090	10.155	0.008	0.542	1.051
0.688	0.380	0.093	10.155	0.127	0.542	1.051
0.689	0.380	0.093	10.155	0.127	0.542	1.051
0.690	0.380	0.090	10.155	0.127	0.542	1.051
0.691	0.380	0.090	10.155	0.237	0.542	1.051
0.692	0.380	0.090	10.155	0.237	0.542	1.051
0.693	0.335	0.090	10.155	0.127	0.534	0.534
0.694	0.190	0.046	10.153	0.008	0.534	0.534
0.695	0.186	0.046	9.965	0.008	0.534	0.526
0.696	0.094	0.022	9.965	0.000	0.271	0.263
0.697	0.094	-0.001	9.965	-0.008	0.263	0.263
0.698	0.094	-0.001	9.965	-0.008	0.237	0.263
0.699	0.046	-0.001	9.965	-0.008	0.237	0.263
0.700	0.046	0.000	9.965	-0.008	0.237	0.263
0.701	0.046	-0.001	9.965	-0.263	-0.008	0.237
0.702	0.046	-0.001	9.965	-0.263	-0.008	0.237
0.703	0.046	-0.001	9.965	-0.263	-0.008	0.237
0.704	0.046	-0.001	9.965	-0.263	-0.008	0.237
0.705	0.046	-0.001	9.965	-0.271	-0.008	0.237
0.706	0.046	-0.001	9.965	-0.271	-0.008	0.000
0.707	0.046	-0.001	9.965	-0.271	-0.008	0.000
0.708	0.046	-0.001	9.965	-0.271	-0.008	0.000
0.709	0.094	-0.001	9.965	-0.271	0.237	0.237
0.710	0.094	-0.001	9.965	-0.271	0.237	0.000
0.711	0.094	0.000	9.965	-0.271	0.237	0.000
0.712	0.094	0.000	9.965	-0.271	0.237	0.000
0.713	0.094	0.022	9.965	-0.271	0.263	0.237
0.714	0.094	0.022	10.153	-0.271	0.263	0.237
0.715	0.094	0.046	10.153	-0.271	0.263	0.254
0.716	0.094	0.046	10.153	-0.271	0.263	0.254
0.717	0.046	0.046	10.153	-0.271	0.263	0.254
0.718	0.046	0.022	10.153	-0.271	0.237	0.237
0.719	0.046	0.022	10.153	-0.271	0.237	0.237
0.720	0.004	0.022	9.965	-0.534	-0.008	0.237
0.721	-0.001	0.010	9.965	-0.542	-0.008	0.059
0.722	0.004	0.010	9.965	-0.542	-0.008	0.237
0.723	0.004	0.022	9.965	-0.534	-0.008	0.254
0.724	-0.001	0.010	9.965	-0.542	-0.008	0.237
0.725	-0.001	0.000	9.965	-0.542	-0.008	0.059
0.726	-0.001	-0.001	9.965	-0.542	-0.008	0.000
0.727	-0.001	-0.001	9.965	-0.551	-0.008	0.000
0.728	-0.001	-0.024	9.965	-0.551	-0.271	-0.008
0.729	-0.001	-0.048	9.770	-0.551	-0.271	-0.076
0.730	-0.001	-0.048	9.770	-0.551	-0.271	-0.076
0.731	-0.001	-0.048	9.770	-0.822	-0.271	-0.136
0.732	-0.001	-0.048	9.965	-0.822	-0.271	-0.136
0.733	-0.010	-0.048	9.965	-0.822	-0.271	-0.136
0.734	-0.001	-0.048	9.965	-0.822	-0.271	-0.136
0.735	-0.001	-0.048	9.965	-0.822	-0.271	-0.136
0.736	0.046	-0.037	9.965	-0.822	-0.271	-0.136
0.737	0.046	-0.037	9.965	-0.551	-0.271	-0.136
0.738	0.046	-0.037	9.965	-0.551	-0.271	-0.136
0.739	0.046	-0.024	9.965	-0.551	-0.008	-0.076
0.740	0.046	-0.024	9.965	-0.551	-0.008	-0.076
0.741	0.046	-0.037	9.770	-0.551	-0.271	-0.136
0.742	-0.001	-0.037	9.770	-0.551	-0.271	-0.136
0.743	0.000	-0.024	9.770	-0.551	-0.246	-0.076
0.744	0.000	-0.024	9.965	-0.551	-0.246	-0.008
0.745	0.000	-0.001	9.939	-0.551	-0.068	-0.008
0.746	0.046	0.000	9.974	-0.542	-0.008	0.000
0.747	0.046	0.010	10.153	-0.542	0.237	0.059
0.748	0.046	0.010	10.153	-0.542	0.271	0.059
0.749	0.094	0.010	10.153	-0.542	0.271	0.254
0.750	0.094	0.010	10.153	-0.542	0.271	0.254
0.751	0.096	0.010	10.153	-0.542	0.271	0.254
0.752	0.096	0.046	10.153	-0.542	0.407	0.263
0.753	0.096	0.046	10.153	-0.542	0.407	0.263
0.754	0.096	0.046	10.156	-0.483	0.407	0.263
0.755	0.096	0.093	10.156	-0.415	0.407	0.263
0.756	0.096	0.094	10.159	-0.246	0.509	0.509
0.757	0.096	0.094	10.159	-0.246	0.509	0.509
0.758	0.096	0.094	10.159	-0.246	0.509	0.509
0.759	0.144	0.094	10.159	-0.246	0.509	0.509
0.760	0.144	0.094	10.159	-0.246	0.509	0.534
0.761	0.144	0.093	10.159	-0.415	0.407	0.509
0.762	0.144	0.046	10.159	-0.483	0.271	0.263
0.763	0.144	0.046	10.159	-0.483	0.271	0.263
0.764	0.144	0.093	10.159	-0.415	0.407	0.263
0.765	0.144	0.094	10.159	-0.246	0.509	0.509
0.766	0.196	0.094	10.159	-0.068	0.509	0.534
0.767	0.196	0.094	10.159	-0.068	1.068	0.534
0.768	0.238	0.168	10.159	-0.068	1.076	0.949
0.769	0.287	0.180	10.340	0.008	1.076	1.017
0.770	0.335	0.186	10.345	0.475	1.627	1.051
0.771	0.359	0.189	10.532	0.534	2.161	1.076
0.772	0.359	0.189	10.532	0.814	2.161	1.076
0.773	0.359	0.189	10.532	0.814	2.161	1.076
0.774	0.359	0.189	10.532	0.814	2.161	1.076
0.775	0.359	0.190	10.532	1.051	2.161	1.076
0.776	0.287	0.190	10.532	1.051	2.161	1.076
0.777	0.287	0.190	10.532	1.051	2.161	1.076
0.778	0.287	0.190	10.532	1.068	2.161	1.076
0.779	0.287	0.190	10.532	1.068	2.161	1.076
0.780	0.359	0.190	10.532	1.068	2.161	1.076
0.781	0.359	0.193	10.532	1.076	2.161	1.093
0.782	0.359	0.190	10.532	1.068	2.161	1.076
0.783	0.359	0.190	10.532	1.076	2.161	1.076
0.784	0.287	0.190	10.532	1.076	2.161	1.076
0.785	0.287	0.190	10.532	1.076	2.161	1.076
0.786	0.287	0.190	10.345	1.068	2.161	1.076
0.787	0.287	0.190	10.345	1.076	2.161	1.076
0.788	0.287	0.190	10.345	1.068	2.161	1.076
0.789	0.287	0.189	10.345	1.051	2.161	1.076
0.790	0.287	0.189	10.345	1.051	2.161	1.076
0.791	0.359	0.190	10.532	1.068	2.161	1.076
0.792	0.359	0.189	10.532	1.051	2.161	1.076
0.793	0.359	0.189	10.532	1.051	2.161	1.076
0.794	0.359	0.190	10.532	1.068	2.161	1.076
0.795	0.359	0.190	10.532	1.110	2.161	1.076
0.796	0.359	0.189	10.351	1.068	2.161	1.076
0.797	0.287	0.186	10.345	1.051	2.136	1.068
0.798	0.238	0.186	10.345	1.051	2.136	1.068
0.799	0.287	0.189	10.345	1.068	2.136	1.076
0.800	0.287	0.190	10.345	1.076	2.136	1.076
0.801	0.359	0.190	10.345	1.076	2.136	1.076
0.802	0.359	0.189	10.345	1.068	1.076	1.076
0.803	0.359	0.190	10.346	1.076	2.136	1.076
0.804	0.359	0.190	10.346	1.076	2.136	1.076
0.805	0.359	0.189	10.346	1.076	1.076	1.076
0.806	0.359	0.189	10.345	1.076	1.076	1.076
0.807	0.359	0.190	10.345	1.076	1.076	1.076
0.808	0.359	0.190	10.345	1.076	1.076	1.076
0.809	0.189	0.190	10.345	1.076	1.076	1.076
0.810	0.189	0.190	10.343	1.076	1.076	1.076
0.811	0.189	0.190	10.343	1.110	1.076	1.076
0.812	0.189	0.190	10.343	1.110	2.136	1.076
0.813	0.189	0.193	10.343	1.610	2.161	1.110
0.814	0.189	0.193	10.343	1.610	2.161	1.110
0.815	0.189	0.193	10.251	1.610	2.161	1.110
0.816	0.189	0.190	10.251	1.110	2.136	1.076
0.817	0.189	0.190	10.251	1.110	2.136	1.076
0.818	0.180	0.190	10.251	1.110	1.348	1.076
0.819	0.168	0.190	10.251	1.110	1.076	1.076
0.820	0.094	0.190	10.152	1.076	1.017	1.076
0.821	0.094	0.186	10.058	1.076	0.534	1.068
0.822	0.094	0.190	10.058	1.076	1.017	1.076
0.823	0.094	0.186	10.058	1.076	1.017	1.068
0.824	0.094	0.186	10.058	1.076	1.017	1.068
0.825	0.094	0.144	10.058	1.051	0.534	1.051
0.826	0.094	0.186	10.058	1.076	0.805	1.068
0.827	0.094	0.190	10.058	1.076	0.814	1.076
0.828	0.094	0.186	10.058	1.076	0.805	1.068
0.829	0.094	0.189	10.058	1.076	0.814	1.068
0.830	0.094	0.189	10.058	1.076	0.805	1.068
0.831	0.094	0.144	10.058	1.076	0.805	1.068
0.832	0.094	0.189	10.058	1.076	0.805	1.068
0.833	0.093	0.189	10.010	1.076	0.805	1.068
0.834	0.093	0.144	10.010	1.076	0.805	0.814
0.835	0.093	0.144	10.010	1.076	0.805	0.814
0.836	0.093	0.189	10.010	1.076	0.814	1.068
0.837	0.093	0.144	10.010	1.076	0.805	0.814
0.838	0.093	0.144	10.010	1.076	0.670	0.814
0.839	0.093	0.144	10.010	1.076	0.670	0.814
0.840	0.093	0.144	10.010	1.076	0.670	0.814
0.841	-0.001	0.144	10.010	1.076	0.670	0.814
0.842	-0.001	0.189	10.010	1.076	0.805	1.068
0.843	-0.001	0.189	10.010	1.076	0.805	1.076
0.844	-0.001	0.168	10.010	1.076	0.805	1.068
0.845	-0.001	0.168	10.010	1.076	0.805	1.068
0.846	-0.001	0.168	10.010	1.076	0.805	1.068
0.847	-0.001	0.168	10.010	1.076	0.805	1.068
0.848	-0.001	0.189	10.010	1.076	0.805	1.076
0.849	-0.001	0.189	10.010	1.076	0.670	1.076
0.850	-0.001	0.168	10.010	1.076	0.670	1.068
0.851	-0.001	0.189	10.010	1.627	0.670	1.076
0.852	-0.001	0.189	10.010	1.627	0.670	1.076
0.853	-0.001	0.189	10.010	1.627	0.670	1.076
0.854	-0.001	0.189	10.010	1.890	0.670	1.076
0.855	-0.001	0.189	10.010	1.890	0.670	1.076
0.856	-0.001	0.186	10.010	1.627	0.670	1.068
0.857	-0.001	0.186	10.010	1.627	0.670	1.068
0.858	-0.001	0.186	9.965	1.627	0.670	1.068
0.859	-0.048	0.168	9.960	1.076	0.542	1.051
0.860	-0.048	0.168	9.960	1.076	0.542	1.051
0.861	-0.048	0.046	9.960	1.051	0.542	0.534
0.862	-0.048	0.094	9.960	1.076	0.542	0.534
0.863	-0.048	0.046	9.960	1.051	0.542	0.263
0.864	-0.001	0.046	9.960	1.051	0.542	0.263
0.865	-0.001	0.094	9.965	1.076	0.670	0.534
0.866	-0.001	0.094	9.965	1.076	0.670	0.534
0.867	-0.001	0.046	9.965	1.051	0.670	0.263
0.868	-0.048	0.046	9.965	1.051	0.542	0.263
0.869	-0.001	0.046	9.965	1.051	0.670	0.263
0.870	-0.001	0.046	10.010	1.076	0.670	0.263
0.871	-0.001	0.046	10.010	1.076	0.670	0.263
0.872	-0.001	0.022	9.965	1.051	0.542	0.127
0.873	-0.001	0.010	9.965	1.051	0.542	0.059
0.874	-0.001	0.022	9.965	1.051	0.542	0.127
0.875	-0.001	0.022	9.965	1.076	0.542	0.127
0.876	-0.001	0.022	10.309	1.076	0.542	0.127
0.877	-0.001	0.022	10.309	1.076	0.542	0.127
0.878	-0.001	0.022	10.309	1.076	0.542	0.127
0.879	-0.001	0.010	10.309	1.051	0.534	0.059
0.880	-0.001	0.022	10.309	1.076	0.542	0.127
0.881	-0.001	0.022	10.309	1.076	0.534	0.127
0.882	-0.001	0.022	10.309	1.076	0.534	0.127
0.883	-0.001	0.024	10.309	1.076	0.534	0.263
0.884	0.022	0.094	10.309	1.076	0.534	0.407
0.885	0.022	0.024	10.153	1.076	0.534	0.263
0.886	0.022	0.022	10.153	1.051	0.534	0.127
0.887	0.022	0.022	10.058	1.051	0.534	0.127
0.888	0.022	0.022	10.058	1.051	0.534	0.127
0.889	0.022	0.024	10.058	1.076	0.534	0.263
0.890	0.022	0.094	10.058	1.076	0.534	0.407
0.891	0.022	0.094	10.058	1.076	0.534	0.407
0.892	0.022	0.024	10.058	1.076	0.534	0.263
0.893	0.022	0.022	10.058	1.051	0.509	0.263
0.894	0.022	0.022	10.056	1.051	0.509	0.263
0.895	-0.001	0.022	9.974	0.949	0.271	0.127
0.896	0.022	0.022	10.056	1.051	0.509	0.263
0.897	0.096	0.024	10.056	1.076	0.534	0.263
0.898	0.096	0.022	10.056	1.051	0.534	0.263
0.899	0.096	0.022	10.056	1.051	0.534	0.263
0.900	0.096	0.022	10.056	1.051	0.534	0.263
0.901	0.096	0.022	10.056	0.949	0.509	0.127
0.902	0.096	0.022	10.056	0.949	0.271	0.127
0.903	0.096	0.010	9.974	0.949	0.263	0.127
0.904	0.096	0.010	9.974	0.949	0.263	0.127
0.905	0.096	0.022	9.974	0.949	0.271	0.127
0.906	0.022	0.010	9.974	0.949	0.263	0.127
0.907	0.022	0.010	9.974	0.949	0.263	0.127
0.908	0.022	0.010	9.974	0.805	0.263	0.127
0.909	0.022	0.010	9.974	0.805	0.271	0.127
0.910	0.022	0.022	9.974	0.949	0.534	0.127
0.911	0.096	0.022	9.974	0.949	0.534	0.203
0.912	0.096	0.022	9.974	0.949	0.534	0.127
0.913	0.096	0.022	9.974	0.949	0.534	0.203
0.914	0.022	0.022	9.974	0.949	0.534	0.203
0.915	0.022	0.022	9.974	0.949	0.263	0.127
0.916	0.093	0.022	9.974	0.949	0.534	0.203
0.917	0.093	0.022	9.974	1.076	0.534	0.263
0.918	0.093	0.022	9.974	0.949	0.534	0.203
0.919	0.022	0.022	9.974	0.949	0.025	0.127
0.920	0.022	0.022	9.974	0.805	0.025	0.127
0.921	0.093	0.022	9.974	0.949	0.025	0.203
0.922	0.168	0.022	9.974	0.949	0.025	0.263
0.923	0.168	0.022	9.974	0.949	0.025	0.271
0.924	0.168	0.022	9.974	1.017	0.025	0.263
0.925	0.168	0.022	9.974	0.949	0.025	0.263
0.926	0.144	0.022	9.974	0.814	0.000	0.203
0.927	0.144	0.022	9.974	0.805	0.000	0.127
0.928	0.144	0.022	9.974	0.814	0.000	0.203
0.929	0.144	0.022	9.974	0.949	0.025	0.263
0.930	0.144	0.022	9.974	0.949	0.025	0.263
0.931	0.144	0.022	9.974	0.949	0.025	0.263
0.932	0.144	0.022	9.974	0.949	0.025	0.263
0.933	0.093	0.022	9.974	0.814	0.025	0.203
0.934	-0.097	0.022	9.951	0.805	0.025	0.127
0.935	-0.097	0.000	9.951	0.805	0.000	0.127
0.936	-0.097	0.000	9.951	0.814	0.000	0.127
0.937	-0.097	0.000	9.951	0.814	0.025	0.127
0.938	-0.097	0.000	9.951	0.814	0.025	0.127
0.939	-0.192	0.000	9.951	0.814	0.025	0.127
0.940	-0.192	0.000	9.951	0.814	0.025	0.127
0.941	-0.192	0.000	9.951	0.814	0.025	0.127
0.942	-0.192	0.022	9.951	0.814	0.025	0.203
0.943	-0.192	0.022	9.951	0.814	0.025	0.203
0.944	-0.192	0.022	9.951	0.814	0.025	0.203
0.945	-0.192	0.022	9.867	0.814	0.025	0.203
0.946	-0.192	0.022	9.867	0.814	0.025	0.203
0.947	-0.192	0.022	9.867	0.814	0.025	0.203
0.948	-0.192	0.022	9.867	0.814	0.025	0.203
0.949	-0.192	0.022	9.867	0.814	0.025	0.203
0.950	-0.096	0.022	9.867	0.814	0.025	0.203
0.951	-0.192	0.022	9.867	0.814	0.025	0.203
0.952	-0.192	0.000	9.867	0.814	0.025	0.127
0.953	-0.192	0.000	9.867	0.814	0.025	0.127
0.954	-0.192	-0.024	9.867	0.814	-0.271	0.127
0.955	-0.192	-0.024	9.867	0.814	-0.271	0.127
0.956	-0.192	-0.024	9.867	0.814	-0.271	0.127
0.957	-0.192	-0.085	9.867	0.805	-0.271	0.025
0.958	-0.379	-0.096	9.867	0.542	-0.517	0.000
0.959	-0.379	-0.094	9.957	0.814	-0.517	0.000
0.960	-0.379	-0.096	9.772	0.542	-0.542	-0.534
0.961	-0.383	-0.096	9.772	0.542	-0.542	-0.534
0.962	-0.383	-0.096	9.772	0.534	-0.542	-0.534
0.963	-0.383	-0.096	9.772	0.534	-0.542	-0.534
0.964	-0.383	-0.096	9.772	0.534	-0.542	-0.534
0.965	-0.379	-0.094	9.772	0.542	-0.517	0.000
0.966	-0.383	-0.096	9.772	0.534	-0.542	-0.534
0.967	-0.383	-0.096	9.772	0.534	-0.517	-0.534
0.968	-0.192	-0.094	9.772	0.542	-0.271	0.000
0.969	-0.096	-0.094	9.772	0.814	-0.136	0.000
0.970	-0.001	-0.085	9.951	0.814	-0.136	0.000
0.971	-0.091	-0.094	9.591	0.814	-0.136	-0.034
0.972	-0.096	-0.096	9.591	0.542	-0.136	-0.534
0.973	-0.192	-0.144	9.591	0.534	-0.136	-0.542
0.974	-0.192	-0.144	9.591	0.534	-0.008	-0.542
0.975	-0.192	-0.144	9.591	0.534	-0.008	-0.542
0.976	-0.096	-0.096	9.591	0.814	0.025	-0.534
0.977	-0.096	-0.096	9.591	0.814	0.025	-0.534
0.978	-0.096	-0.096	9.582	0.814	0.025	-0.534
0.979	-0.096	-0.096	9.582	0.534	-0.008	-0.542
0.980	-0.096	-0.096	9.582	0.534	-0.008	-0.542
0.981	-0.096	-0.096	9.582	0.814	-0.008	-0.534
0.982	-0.096	-0.096	9.582	0.814	-0.008	-0.534
0.983	-0.091	-0.094	9.864	0.814	-0.008	-0.144
0.984	-0.001	-0.006	9.951	1.068	0.127	-0.034
0.985	-0.001	-0.001	9.951	1.144	0.127	-0.008
0.986	-0.001	-0.001	9.951	1.348	0.127	-0.008
0.987	-0.001	-0.001	9.951	1.619	0.127	0.263
0.988	-0.001	0.046	9.951	1.627	0.263	0.263
0.989	-0.001	0.046	9.951	1.627	0.263	0.263
0.990	-0.001	0.046	9.951	1.627	0.263	0.263
0.991	-0.001	0.046	9.951	1.627	0.263	0.271
0.992	-0.001	0.046	9.951	1.899	0.263	0.271
0.993	0.048	0.094	9.951	2.034	0.509	0.534
0.994	0.094	0.118	9.951	2.102	1.076	0.949
0.995	0.094	0.118	9.951	2.102	1.076	0.949
0.996	0.094	0.118	9.951	2.102	0.509	0.949
0.997	0.094	0.094	9.864	2.034	0.263	0.534
0.998	0.094	0.094	9.864	2.034	0.263	0.534
0.999	0.094	0.094	9.864	2.102	0.509	0.534
1.000	0.094	0.094	9.864	2.102	0.509	0.534
1.001	0.186	0.094	9.864	2.102	0.509	0.534
1.002	0.186	0.094	9.864	2.102	0.509	0.534
1.003	0.186	0.118	9.864	2.161	1.076	0.949
1.004	0.186	0.118	9.864	2.161	1.076	0.949
1.005	0.186	0.168	9.864	2.170	1.076	0.949
1.006	0.190	0.168	9.864	2.170	1.076	1.051
1.007	0.287	0.186	9.864	2.195	1.076	1.085
1.008	0.287	0.186	9.864	2.195	2.000	1.085
1.009	0.380	0.192	9.864	2.195	2.000	1.144
1.010	0.380	0.192	9.951	2.229	2.153	1.144
1.011	0.380	0.192	9.951	2.229	2.153	1.144
1.012	0.380	0.192	9.951	2.229	2.153	1.144
1.013	0.380	0.186	9.951	2.229	2.000	1.085
1.014	0.380	0.168	9.951	2.195	1.085	1.051
1.015	0.287	0.118	9.951	2.195	1.076	0.949
1.016	0.287	0.118	9.864	2.195	1.076	0.949
1.017	0.190	0.094	9.864	2.170	1.076	0.534
1.018	0.287	0.094	9.864	2.170	1.076	0.534
1.019	0.186	0.094	9.864	2.170	1.076	0.534
1.020	0.094	0.094	9.864	2.170	1.076	0.534
1.021	0.186	0.094	9.986	2.170	1.085	0.534
1.022	0.186	0.094	9.986	2.170	1.085	0.534
1.023	0.380	0.118	9.986	2.195	1.085	0.949
1.024	0.186	0.094	9.986	2.195	1.085	0.534
1.025	0.094	0.094	9.986	2.195	1.085	0.534
1.026	0.094	0.094	9.986	2.170	1.085	0.534
1.027	0.094	0.094	9.986	2.170	1.085	0.534
1.028	0.094	0.084	9.986	2.161	1.076	0.475
1.029	0.094	0.090	9.986	2.161	1.076	0.526
1.030	0.094	0.090	9.986	2.161	1.076	0.526
1.031	0.094	0.084	9.986	2.161	0.534	0.475
1.032	0.094	0.084	10.155	2.161	0.534	0.475
1.033	0.094	0.084	10.155	2.161	0.534	0.475
1.034	0.094	0.084	10.155	2.034	0.534	0.475
1.035	0.094	0.084	10.155	2.034	0.534	0.475
1.036	0.168	0.090	10.155	2.034	0.534	0.526
1.037	0.168	0.090	10.155	2.034	0.534	0.526
1.038	0.168	0.090	10.155	2.034	0.534	0.526
1.039	0.168	0.084	10.155	2.034	0.534	0.475
1.040	0.168	0.084	10.155	2.034	0.534	0.475
1.041	0.168	0.046	9.986	2.034	0.534	0.263
1.042	0.168	0.046	9.986	1.636	0.534	0.263
1.043	0.094	0.046	9.772	1.627	0.526	0.263
1.044	0.022	0.046	9.772	1.627	0.263	0.263
1.045	0.022	0.046	9.986	1.627	0.263	0.263
1.046	0.022	0.046	9.986	1.627	0.526	0.263
1.047	-0.012	0.046	9.986	1.627	0.526	0.263
1.048	0.022	0.046	9.986	1.627	0.526	0.263
1.049	0.022	0.046	9.986	1.627	0.263	0.263
1.050	0.022	0.046	9.986	1.627	0.263	0.263
1.051	0.022	0.046	9.986	1.627	0.263	0.263
1.052	0.022	0.084	9.986	1.627	0.263	0.475
1.053	0.022	0.084	9.986	1.627	0.263	0.475
1.054	0.022	0.084	9.986	1.636	0.263	0.509
1.055	0.022	0.084	9.986	1.627	0.263	0.509
1.056	0.022	0.084	9.986	1.627	0.263	0.509
1.057	0.022	0.084	9.986	1.627	0.263	0.475
1.058	-0.012	0.084	9.986	1.627	0.203	0.475
1.059	-0.012	0.084	9.986	1.627	0.203	0.475
1.060	-0.012	0.084	9.772	1.212	0.136	0.475
1.061	-0.012	0.022	9.772	1.085	0.136	0.127
1.062	-0.012	0.022	9.772	1.076	0.203	0.127
1.063	-0.012	0.022	9.772	1.076	0.136	0.127
1.064	-0.012	0.022	9.772	1.076	0.136	0.127
1.065	-0.012	0.022	9.674	1.076	0.136	0.127
1.066	-0.012	0.022	9.772	1.076	0.136	0.127
1.067	-0.012	0.084	9.772	1.076	0.203	0.475
1.068	-0.012	0.084	9.772	1.076	0.203	0.475
1.069	-0.012	0.084	9.772	1.076	0.526	0.509
1.070	-0.012	0.084	9.772	1.076	0.526	0.509
1.071	-0.022	0.084	9.674	1.076	0.203	0.475
1.072	-0.022	0.084	9.674	1.076	0.203	0.475
1.073	-0.022	0.084	9.603	1.076	0.136	0.475
1.074	-0.022	0.084	9.603	1.076	0.136	0.475
1.075	-0.012	0.084	9.603	1.212	0.203	0.475
1.076	-0.012	0.084	9.772	1.627	0.526	0.509
1.077	-0.012	0.090	9.772	1.636	0.534	0.509
1.078	-0.012	0.090	9.772	1.627	0.534	0.509
1.079	-0.012	0.084	9.772	1.899	0.534	0.509
1.080	-0.012	0.090	9.963	2.034	0.814	0.814
1.081	-0.012	0.090	9.963	2.034	1.076	1.017
1.082	-0.012	0.090	9.963	2.034	1.076	1.017
1.083	-0.012	0.090	9.963	2.034	1.076	1.017
1.084	-0.012	0.090	9.962	2.034	1.076	1.051
1.085	0.090	0.090	9.962	2.034	1.076	1.051
1.086	-0.012	0.090	9.957	2.034	1.076	1.017
1.087	0.090	0.090	9.957	2.034	1.076	1.017
1.088	0.090	0.090	9.957	2.034	1.076	1.017
1.089	0.090	0.090	9.957	2.034	1.076	1.017
1.090	0.090	0.084	9.957	1.899	0.814	0.509
1.091	0.090	0.084	9.962	1.899	0.814	0.509
1.092	0.090	0.084	9.962	2.034	0.814	0.509
1.093	0.090	0.084	9.963	2.034	0.814	0.509
1.094	0.090	0.084	9.963	2.034	0.814	0.509
1.095	0.090	0.022	9.962	1.899	0.814	0.475
1.096	-0.012	0.022	9.962	1.899	0.814	0.475
1.097	-0.012	0.022	9.962	1.899	0.814	0.475
1.098	-0.012	0.084	9.962	2.034	1.068	0.509
1.099	-0.012	0.000	9.962	2.034	1.068	0.475
1.100	0.000	0.010	9.962	2.136	1.068	0.475
1.101	0.000	0.000	9.962	2.136	1.068	0.136
1.102	0.000	0.000	9.962	2.136	1.068	0.136
1.103	0.000	-0.001	9.962	2.136	0.814	0.127
1.104	0.000	-0.001	9.962	2.136	0.814	0.127
1.105	0.000	-0.001	9.962	2.161	0.814	0.127
1.106	0.000	-0.001	9.962	2.161	0.814	0.127
1.107	0.000	0.000	9.962	2.170	0.814	0.136
1.108	0.022	0.000	9.962	2.170	1.068	0.475
1.109	0.022	0.000	9.962	2.170	1.068	0.475
1.110	0.090	0.010	9.963	2.170	1.076	1.017
1.111	0.090	0.010	9.963	2.170	1.076	1.017
1.112	0.090	0.010	9.963	2.195	1.076	1.017
1.113	0.090	0.010	9.968	2.195	1.076	1.017
1.114	0.090	0.010	9.968	2.195	1.068	1.017
1.115	0.090	0.010	9.968	2.195	1.068	1.017
1.116	0.090	0.010	9.968	2.195	1.068	1.017
1.117	0.090	0.010	9.968	2.229	1.076	1.017
1.118	0.090	0.000	9.968	2.229	1.076	0.475
1.119	0.090	0.000	9.968	2.229	1.068	0.475
1.120	0.090	0.000	9.968	2.229	1.068	0.475
1.121	0.090	0.000	9.968	2.229	1.068	0.475
1.122	0.190	0.010	9.974	2.704	1.076	1.017
1.123	0.286	0.010	9.974	2.704	1.076	1.051
1.124	0.190	0.045	9.974	2.704	1.076	1.051
1.125	0.046	0.010	9.974	2.229	1.076	1.017
1.126	0.046	0.010	9.968	2.195	1.068	1.017
1.127	0.046	0.010	9.974	2.195	1.068	1.017
1.128	0.046	0.045	9.974	2.195	1.068	1.017
1.129	0.046	0.045	9.974	2.195	1.068	0.534
1.130	0.046	0.045	9.968	2.195	1.068	0.534
1.131	0.046	0.045	9.968	2.195	1.068	0.534
1.132	0.046	0.010	9.962	2.170	0.949	0.271
1.133	0.046	0.000	9.962	2.170	0.949	0.254
1.134	0.046	0.000	9.962	2.170	0.949	0.254
1.135	0.022	0.000	9.962	2.170	0.949	0.136
1.136	0.022	0.000	9.962	2.170	0.949	0.136
1.137	0.000	0.000	9.962	2.170	0.949	0.136
1.138	0.000	0.000	9.962	2.170	0.526	0.127
1.139	0.000	0.000	9.962	2.170	0.263	0.127
1.140	0.000	0.000	9.962	2.170	0.526	0.136
1.141	0.000	0.000	9.962	2.170	0.526	0.254
1.142	0.000	0.000	9.962	2.170	0.526	0.254
1.143	0.000	0.000	9.962	2.170	0.526	0.254
1.144	0.022	0.010	9.962	2.170	0.949	0.263
1.145	0.022	0.036	10.010	2.170	0.949	0.271
1.146	0.022	0.010	9.962	2.170	0.526	0.263
1.147	0.046	0.036	10.010	2.170	0.949	0.271
1.148	0.046	0.036	10.010	2.170	0.949	0.271
1.149	0.190	0.045	10.010	2.178	1.076	0.475
1.150	0.359	0.046	10.010	2.178	1.144	0.534
1.151	0.371	0.090	10.010	2.704	1.348	1.051
1.152	0.359	0.090	10.010	2.178	1.348	0.534
1.153	0.359	0.090	10.010	2.178	1.348	0.534
1.154	0.359	0.090	10.010	2.178	2.034	0.534
1.155	0.287	0.046	10.010	2.170	1.348	0.475
1.156	0.287	0.045	10.010	2.170	1.144	0.271
1.157	0.287	0.045	10.010	2.161	1.144	0.271
1.158	0.287	0.036	10.010	2.161	0.949	0.263
1.159	0.094	0.000	10.010	2.161	0.949	0.254
1.160	0.094	0.000	9.962	2.161	0.949	0.254
1.161	0.094	0.000	9.962	2.161	0.949	0.254
1.162	0.094	0.000	9.957	2.161	0.526	0.254
1.163	0.094	0.000	9.957	2.161	0.949	0.254
1.164	0.094	0.036	9.957	2.161	0.949	0.263
1.165	0.094	0.036	9.962	2.161	1.093	0.263
1.166	0.094	0.036	9.957	2.161	1.093	0.263
1.167	0.094	0.000	9.957	2.161	0.949	0.254
1.168	0.094	0.000	9.957	2.161	0.949	0.254
1.169	0.094	-0.048	9.957	2.161	0.949	0.000
1.170	0.094	0.000	9.957	2.161	1.093	0.254
1.171	0.180	0.036	9.962	2.161	1.144	0.254
1.172	0.180	0.036	9.962	2.161	1.144	0.254
1.173	0.180	0.036	9.962	2.161	1.093	0.254
1.174	0.180	-0.048	9.962	2.170	1.093	0.059
1.175	0.180	-0.048	9.962	2.170	1.093	0.059
1.176	0.094	-0.048	9.962	2.170	1.093	0.000
1.177	0.094	-0.049	9.962	2.161	0.949	0.000
1.178	0.094	-0.049	9.962	2.161	0.949	0.000
1.179	0.094	-0.048	9.962	2.170	1.093	0.000
1.180	0.094	-0.048	9.962	2.170	1.093	0.000
1.181	0.094	-0.048	9.962	2.170	1.076	0.000
1.182	0.094	-0.048	9.962	2.170	1.076	0.000
1.183	0.094	-0.048	9.962	2.178	1.076	0.059
1.184	0.094	-0.048	9.962	2.178	1.076	0.059
1.185	0.094	0.018	9.957	2.178	1.076	0.237
1.186	0.180	0.036	9.957	2.297	1.076	0.263
1.187	0.190	0.036	9.957	2.297	1.076	0.263
1.188	0.287	0.046	9.957	2.297	1.093	0.263
1.189	0.359	0.046	9.957	2.704	1.212	0.475
1.190	0.359	0.046	9.957	2.704	1.212	0.475
1.191	0.359	0.094	9.957	2.712	1.619	0.534
1.192	0.359	0.180	9.957	3.221	1.619	1.017
1.193	0.359	0.180	9.957	3.221	1.619	1.017
1.194	0.287	0.094	9.915	2.712	1.348	0.534
1.195	0.287	0.094	9.915	2.712	1.348	0.534
1.196	0.287	0.094	9.957	2.712	1.348	0.534
1.197	0.190	0.094	9.957	2.712	1.212	0.534
1.198	0.180	0.046	9.915	2.704	1.093	0.263
1.199	0.180	0.046	9.962	2.704	1.093	0.263
1.200	0.180	0.046	9.915	2.704	1.093	0.263
1.201	0.180	0.046	9.915	2.704	1.076	0.263
1.202	0.094	0.046	9.915	2.704	1.076	0.263
1.203	0.094	0.094	9.915	2.712	1.076	0.534
1.204	0.094	0.046	9.915	2.704	0.949	0.263
1.205	0.180	0.094	9.915	2.712	0.949	0.534
1.206	0.180	0.094	9.915	3.221	1.076	0.534
1.207	0.180	0.094	9.915	3.246	1.076	0.534
1.208	0.180	0.094	9.915	3.246	1.093	0.534
1.209	0.190	0.180	9.962	3.246	1.212	1.017
1.210	0.359	0.190	9.968	3.797	1.212	1.076
1.211	0.371	0.190	9.974	4.272	1.212	1.076
1.212	0.371	0.190	10.010	4.272	1.212	1.144
1.213	0.371	0.190	10.010	4.272	1.348	1.144
1.214	0.371	0.190	10.010	4.272	1.348	1.144
1.215	0.371	0.190	10.010	4.272	1.348	1.144
1.216	0.371	0.202	10.058	4.323	1.619	1.144
1.217	0.371	0.202	10.058	4.323	1.619	1.144
1.218	0.371	0.202	10.058	4.323	1.619	1.144
1.219	0.371	0.202	10.058	4.323	1.619	1.144
1.220	0.371	0.202	10.058	4.323	1.348	1.144
1.221	0.359	0.190	10.010	4.272	1.212	1.144
1.222	0.190	0.190	9.986	4.272	1.085	1.076
1.223	0.190	0.190	10.010	4.272	1.085	1.076
1.224	0.190	0.190	10.010	4.272	1.085	1.076
1.225	0.287	0.190	10.010	4.272	1.144	1.144
1.226	0.287	0.190	10.010	4.272	1.144	1.144
1.227	0.287	0.190	10.010	4.272	1.144	1.144
1.228	0.287	0.238	10.010	4.272	1.144	1.348
1.229	0.287	0.190	10.010	4.272	1.085	1.144
1.230	0.287	0.190	10.010	4.272	1.076	1.076
1.231	0.287	0.190	10.010	4.272	1.076	1.076
1.232	0.287	0.190	10.010	4.272	1.076	1.076
1.233	0.287	0.190	10.010	4.272	1.076	1.076
1.234	0.287	0.190	9.986	4.272	1.076	1.076
1.235	0.359	0.190	9.986	4.272	1.076	1.076
1.236	0.359	0.190	9.986	4.272	1.076	1.076
1.237	0.287	0.186	9.986	4.204	1.076	1.051
1.238	0.190	0.186	9.986	4.204	1.076	1.051
1.239	0.046	0.180	9.986	4.204	0.949	1.017
1.240	0.046	0.180	9.986	4.204	0.949	1.017
1.241	0.046	0.180	9.986	4.069	0.949	1.017
1.242	0.046	0.180	9.986	3.797	0.949	0.814
1.243	0.046	0.180	9.986	3.797	0.949	0.814
1.244	0.190	0.180	10.010	4.069	0.949	1.017
1.245	0.190	0.186	10.010	4.204	1.076	1.017
1.246	0.190	0.186	10.010	4.204	1.076	1.017
1.247	0.190	0.186	10.010	4.204	1.076	1.017
1.248	0.190	0.186	10.010	4.204	1.076	1.017
1.249	0.190	0.186	10.058	4.204	1.076	1.017
1.250	0.190	0.186	10.058	4.204	1.076	1.017
1.251	0.168	0.180	10.058	4.069	1.076	1.017
1.252	0.168	0.180	10.058	4.069	1.076	1.017
1.253	0.168	0.180	10.058	3.797	1.076	1.017
1.254	0.168	0.180	10.058	3.797	1.076	1.017
1.255	0.168	0.180	10.058	3.797	1.076	0.814
1.256	0.168	0.180	10.082	3.797	1.076	0.814
1.257	0.168	0.180	10.082	3.797	1.076	0.814
1.258	0.168	0.180	10.082	4.069	1.076	0.949
1.259	0.168	0.180	10.082	3.730	0.949	0.814
1.260	0.168	0.180	10.152	3.730	0.949	0.814
1.261	0.168	0.180	10.152	3.730	0.949	0.814
1.262	0.168	0.094	10.152	3.730	0.949	0.534
1.263	0.168	0.094	10.152	3.518	0.534	0.263
1.264	0.168	0.046	10.152	3.263	0.534	0.263
1.265	0.168	0.046	10.152	3.263	0.534	0.263
1.266	0.168	0.022	10.152	3.255	0.534	0.203
1.267	0.168	0.022	10.152	3.255	0.534	0.203
1.268	0.168	0.046	10.152	3.255	0.534	0.203
1.269	0.168	0.022	10.152	3.255	0.534	0.127
1.270	0.168	0.022	10.152	3.255	0.475	0.068
1.271	0.168	0.094	10.153	3.255	0.475	0.127
1.272	0.168	0.094	10.153	3.255	0.475	0.127
1.273	0.168	0.022	10.152	3.255	0.475	0.068
1.274	0.168	0.094	10.152	3.255	0.475	0.127
1.275	0.168	0.094	10.152	3.255	0.475	0.127
1.276	0.168	0.094	10.152	3.255	0.475	0.127
1.277	0.190	0.094	10.153	3.255	0.534	0.203
1.278	0.190	0.094	10.153	3.255	0.534	0.203
1.279	0.190	0.094	10.153	3.255	0.534	0.127
1.280	0.190	0.094	10.153	3.255	0.534	0.068
1.281	0.190	0.094	10.153	3.255	0.534	0.068
1.282	0.190	0.094	10.153	3.255	0.534	0.068
1.283	0.190	0.094	10.153	3.255	0.534	0.068
1.284	0.190	0.094	10.153	3.255	0.534	0.068
1.285	0.190	0.094	10.159	3.255	0.534	0.203
1.286	0.190	0.094	10.323	3.255	0.534	0.203
1.287	0.190	0.094	10.323	3.255	0.534	0.263
1.288	0.168	0.094	10.323	3.255	0.534	0.263
1.289	0.168	0.094	10.323	3.255	0.534	0.263
1.290	0.168	0.094	10.323	3.255	0.534	0.263
1.291	0.168	0.094	10.323	3.255	0.534	0.203
1.292	0.168	0.094	10.323	3.246	0.534	0.203
1.293	0.168	0.094	10.346	3.246	0.534	0.203
1.294	0.168	0.094	10.159	3.246	0.263	0.127
1.295	0.118	0.094	10.159	3.246	0.263	0.127
1.296	0.168	0.094	10.159	3.246	0.263	0.203
1.297	0.168	0.094	10.159	3.246	0.263	0.203
1.298	0.168	0.094	10.159	3.246	0.263	0.203
1.299	0.168	0.090	10.153	2.975	0.263	0.203
1.300	0.168	0.090	10.159	2.975	0.263	0.203
1.301	0.190	0.094	10.159	3.246	0.263	0.263
1.302	0.192	0.094	10.159	3.246	0.263	0.263
1.303	0.192	0.094	10.159	3.246	0.263	0.509
1.304	0.192	0.180	10.159	3.246	0.263	0.509
1.305	0.192	0.180	10.159	3.246	0.263	0.509
1.306	0.192	0.094	10.153	3.246	0.127	0.263
1.307	0.192	0.090	10.153	2.704	0.127	0.203
1.308	0.192	0.046	10.153	2.704	0.127	0.127
1.309	0.192	0.084	10.153	2.704	0.127	0.203
1.310	0.192	0.084	10.153	2.704	0.127	0.203
1.311	0.192	0.084	10.153	2.704	0.127	0.203
1.312	0.192	0.090	10.153	2.704	0.127	0.263
1.313	0.192	0.094	10.369	2.704	0.263	0.475
1.314	0.192	0.144	10.369	3.246	0.263	0.509
1.315	0.192	0.190	10.369	3.246	0.263	0.534
1.316	0.192	0.190	10.369	3.246	0.263	0.534
1.317	0.192	0.190	10.369	3.246	0.263	0.814
1.318	0.192	0.190	10.345	3.246	0.263	0.814
1.319	0.192	0.190	10.345	3.255	0.263	1.076
1.320	0.192	0.190	10.345	3.246	0.263	1.076
1.321	0.192	0.190	10.153	3.246	0.263	1.076
1.322	0.359	0.190	10.251	3.255	0.263	1.076
1.323	0.359	0.190	10.251	3.255	0.263	1.076
1.324	0.192	0.190	10.251	3.246	0.263	1.076
1.325	0.190	0.190	10.251	3.246	0.263	1.076
1.326	0.192	0.190	10.251	3.246	0.263	1.076
1.327	0.192	0.190	10.153	3.246	0.263	1.076
1.328	0.190	0.144	10.153	3.246	0.127	0.814
1.329	0.190	0.144	10.153	3.246	0.127	0.814
1.330	0.190	0.190	10.227	3.246	0.263	1.076
1.331	0.190	0.190	10.227	3.246	0.263	1.076
1.332	0.190	0.190	10.251	3.255	0.263	1.076
1.333	0.144	0.190	10.251	3.246	0.263	1.076
1.334	0.118	0.190	10.251	3.246	0.263	0.814
1.335	0.093	0.144	10.227	3.246	0.263	0.509
1.336	0.072	0.090	10.227	3.246	0.263	0.509
1.337	0.072	0.090	10.227	3.221	0.263	0.475
1.338	0.046	0.090	10.227	3.221	0.263	0.475
1.339	0.046	0.090	10.227	3.221	0.263	0.509
1.340	0.046	0.090	10.010	2.704	0.127	0.475
1.341	0.046	0.090	10.010	2.704	0.000	0.475
1.342	0.046	0.084	9.962	2.704	-0.008	0.263
1.343	0.046	0.084	9.962	2.704	-0.008	0.263
1.344	0.046	0.084	10.010	2.704	-0.008	0.263
1.345	0.046	0.084	10.010	2.704	-0.008	0.263
1.346	0.046	0.084	10.010	2.704	0.000	0.263
1.347	0.072	0.084	10.153	2.704	0.127	0.263
1.348	0.144	0.090	10.153	2.704	0.254	0.475
1.349	0.144	0.093	10.165	3.221	0.263	0.509
1.350	0.072	0.090	10.153	2.704	0.254	0.475
1.351	0.046	0.084	10.153	2.704	0.254	0.059
1.352	0.046	0.084	10.153	2.704	0.254	0.059
1.353	0.046	0.084	10.153	2.704	0.263	0.059
1.354	0.046	-0.013	10.153	2.195	0.254	-0.008
1.355	0.046	-0.013	10.153	2.195	0.254	-0.008
1.356	0.046	-0.013	10.153	2.195	0.254	-0.008
1.357	0.046	0.084	10.165	2.704	0.254	0.059
1.358	0.046	0.090	10.165	2.704	0.254	0.475
1.359	0.046	0.093	10.165	3.221	0.254	0.475
1.360	-0.001	0.090	10.153	2.704	0.254	0.059
1.361	-0.001	0.090	10.153	2.704	0.254	0.059
1.362	0.046	0.090	10.153	2.704	0.254	0.059
1.363	0.046	0.090	10.153	2.704	0.254	0.059
1.364	0.046	0.022	10.153	2.297	0.254	0.059
1.365	0.046	-0.013	10.153	2.297	0.127	-0.008
1.366	0.046	-0.013	10.153	2.195	0.127	-0.008
1.367	0.046	-0.024	10.153	2.170	-0.008	-0.136
1.368	0.046	-0.024	10.153	2.170	-0.008	-0.136
1.369	0.072	-0.024	10.153	2.170	0.127	-0.136
1.370	0.072	-0.024	10.153	2.170	-0.008	-0.136
1.371	0.072	-0.024	10.153	2.170	-0.008	-0.136
1.372	-0.001	-0.048	10.058	2.136	-0.008	-0.271
1.373	-0.046	-0.145	10.058	2.136	-0.008	-0.551
1.374	0.072	-0.048	10.058	2.170	0.254	-0.271
1.375	0.072	-0.024	10.058	2.170	0.254	-0.136
1.376	0.072	0.000	10.058	2.170	0.254	0.000
1.377	0.072	0.000	10.058	2.161	0.136	0.000
1.378	0.190	0.022	10.058	2.170	0.254	0.059
1.379	0.190	0.036	10.058	2.195	0.526	0.127
1.380	0.190	0.022	10.010	2.170	0.254	0.059
1.381	0.072	0.000	10.010	2.161	0.136	0.000
1.382	0.072	0.000	10.010	2.136	0.136	0.000
1.383	0.190	0.000	10.010	2.136	-0.008	0.000
1.384	0.190	0.000	10.010	2.136	-0.008	0.000
1.385	0.190	0.000	9.962	2.136	0.127	0.000
1.386	0.190	0.000	9.962	2.136	0.127	0.000
1.387	0.190	0.022	9.962	2.161	0.127	0.127
1.388	0.190	0.022	9.962	2.161	0.127	0.127
1.389	0.190	0.022	9.962	2.161	0.127	0.127
1.390	0.190	0.022	10.010	2.161	0.136	0.127
1.391	0.190	0.022	9.951	2.161	0.136	0.127
1.392	0.190	0.022	10.010	2.161	0.254	0.127
1.393	0.190	0.036	10.010	2.161	0.263	0.203
1.394	0.190	0.046	10.010	2.161	0.263	0.263
1.395	0.190	0.046	10.010	2.161	0.263	0.263
1.396	0.190	0.036	10.010	2.136	0.254	0.203
1.397	0.084	0.022	9.951	2.034	0.136	0.127
1.398	0.084	0.022	10.010	2.034	0.127	0.127
1.399	0.084	0.022	10.010	2.034	0.127	0.127
1.400	0.084	0.022	10.010	2.034	0.127	0.127
1.401	0.190	0.036	10.058	2.136	0.136	0.203
1.402	0.190	0.046	10.058	2.161	0.263	0.263
1.403	0.084	0.036	10.058	2.136	0.136	0.203
1.404	0.084	0.036	10.058	2.136	0.136	0.203
1.405	0.084	0.036	10.058	2.161	0.136	0.203
1.406	0.084	0.036	10.058	2.161	0.136	0.203
1.407	0.084	0.036	10.010	2.161	0.136	0.203
1.408	0.084	0.036	10.010	2.161	0.136	0.203
1.409	0.084	0.022	10.010	2.161	0.136	0.127
1.410	0.190	0.022	9.951	2.034	0.127	0.127
1.411	0.142	0.000	9.939	1.619	0.127	0.000
1.412	0.142	0.000	9.939	1.619	0.127	0.000
1.413	0.142	0.000	9.866	1.619	0.127	0.000
1.414	0.142	0.000	9.864	1.560	0.127	0.000
1.415	0.142	0.000	9.864	1.619	0.127	0.000
1.416	0.142	0.000	9.864	1.619	0.136	0.000
1.417	0.142	0.036	9.864	1.619	0.263	0.203
1.418	0.142	0.045	9.864	1.619	0.271	0.254
1.419	0.084	0.045	9.864	1.619	0.271	0.254
1.420	0.084	0.046	9.864	1.899	0.271	0.263
1.421	0.084	0.046	9.864	1.899	0.271	0.263
1.422	0.084	0.046	9.866	2.034	0.271	0.263
1.423	0.084	0.046	9.866	2.034	0.271	0.263
1.424	0.084	0.046	9.866	2.034	0.271	0.263
1.425	0.084	0.046	9.962	2.034	0.475	0.263
1.426	0.072	0.046	9.962	1.899	0.475	0.263
1.427	0.022	0.046	9.962	2.034	0.475	0.263
1.428	0.022	0.046	9.962	1.899	0.271	0.263
1.429	0.022	0.046	9.962	1.899	0.271	0.263
1.430	0.022	0.046	9.965	2.034	0.271	0.263
1.431	0.022	0.046	9.965	2.161	0.475	0.263
1.432	0.022	0.046	9.965	2.161	0.475	0.263
1.433	0.022	0.046	9.965	2.297	0.526	0.263
1.434	0.072	0.048	9.965	2.704	0.534	0.271
1.435	0.084	0.090	9.965	2.704	0.534	0.509
1.436	0.084	0.090	9.965	2.704	0.534	0.509
1.437	0.142	0.144	9.962	2.712	0.534	0.509
1.438	0.142	0.090	9.867	2.297	0.534	0.271
1.439	0.084	0.048	9.867	2.161	0.534	0.263
1.440	0.084	0.048	9.867	2.170	0.534	0.263
1.441	0.084	0.048	9.962	2.170	0.534	0.263
1.442	0.084	0.048	9.962	2.170	0.534	0.263
1.443	0.084	0.046	9.867	2.161	0.534	0.263
1.444	0.084	0.048	9.867	2.161	0.534	0.263
1.445	0.142	0.048	9.867	2.170	0.534	0.263
1.446	0.142	0.084	9.867	2.297	0.534	0.271
1.447	0.142	0.084	9.962	2.297	0.534	0.271
1.448	0.072	0.048	9.867	2.170	0.534	0.263
1.449	0.000	0.046	9.867	2.136	0.534	0.263
1.450	0.000	0.048	9.962	2.170	0.534	0.263
1.451	-0.001	0.046	9.867	2.136	0.534	0.263
1.452	-0.001	0.046	9.867	1.899	0.526	0.263
1.453	-0.001	0.046	9.867	1.899	0.526	0.263
1.454	-0.001	0.046	9.867	2.136	0.534	0.271
1.455	-0.001	0.046	9.867	1.899	0.534	0.271
1.456	-0.001	0.048	9.867	1.627	0.534	0.475
1.457	-0.001	0.048	9.867	1.627	0.526	0.475
1.458	-0.001	0.048	9.773	1.627	0.526	0.475
1.459	-0.001	0.084	9.773	1.899	0.526	0.509
1.460	-0.001	0.084	9.773	1.899	0.534	0.509
1.461	-0.001	0.084	9.773	1.899	1.068	0.509
1.462	-0.019	0.048	9.770	1.627	1.068	0.475
1.463	-0.001	0.048	9.773	1.627	1.068	0.475
1.464	-0.001	0.084	9.867	1.899	1.076	0.509
1.465	-0.019	0.084	9.867	1.899	1.076	0.509
1.466	-0.024	0.084	9.867	1.899	1.076	0.509
1.467	-0.024	0.084	9.867	1.899	1.068	0.509
1.468	-0.024	0.084	9.867	1.899	1.068	0.509
1.469	-0.024	0.048	9.867	1.627	1.068	0.475
1.470	-0.024	0.084	9.867	1.627	1.068	0.509
1.471	-0.019	0.090	9.867	2.034	1.076	0.526
1.472	-0.001	0.090	9.867	2.034	1.610	0.526
1.473	-0.001	0.090	9.962	2.136	1.610	0.542
1.474	-0.019	0.090	9.962	2.034	1.076	0.542
1.475	-0.019	0.090	9.962	2.034	1.076	0.542
1.476	-0.019	0.090	9.962	2.034	1.076	0.542
1.477	-0.019	0.094	9.962	1.653	1.076	0.542
1.478	0.010	0.100	9.962	2.034	1.076	0.814
1.479	0.010	0.100	9.962	2.034	1.085	0.814
1.480	0.010	0.094	9.867	1.653	1.076	0.542
1.481	-0.019	0.090	9.867	1.627	1.068	0.534
1.482	-0.019	0.090	9.867	1.627	1.068	0.534
1.483	-0.019	0.084	9.867	1.348	1.068	0.526
1.484	-0.019	0.046	9.867	1.076	1.068	0.475
1.485	-0.019	0.046	9.867	1.076	1.068	0.475
1.486	-0.019	0.046	9.770	1.076	1.068	0.475
1.487	-0.019	0.046	9.770	1.076	1.068	0.526
1.488	0.010	0.084	9.869	1.348	1.068	0.534
1.489	0.010	0.084	9.869	1.627	1.076	0.542
1.490	0.010	0.090	9.869	1.627	1.076	0.814
1.491	0.010	0.090	9.869	1.653	1.076	0.814
1.492	0.010	0.090	9.869	1.653	1.076	0.814
1.493	0.010	0.090	9.986	1.653	1.076	0.814
1.494	0.186	0.094	9.986	2.034	1.085	0.814
1.495	0.010	0.093	9.986	2.034	1.076	0.814
1.496	0.010	0.090	9.986	1.653	1.076	0.814
1.497	0.010	0.090	9.986	1.653	1.076	0.814
1.498	0.010	0.093	9.998	2.034	1.076	0.814
1.499	0.010	0.093	9.986	2.034	1.076	0.814
1.500	0.009	0.093	9.974	2.034	1.068	0.814
1.501	0.010	0.094	9.986	2.102	1.076	1.068
1.502	0.010	0.094	9.986	2.153	1.076	1.076
1.503	0.090	0.094	9.986	2.153	1.076	1.076
1.504	0.090	0.094	10.153	2.153	1.076	1.076
1.505	0.186	0.094	10.153	2.170	1.076	1.093
1.506	0.090	0.094	10.153	2.170	1.076	1.093
1.507	0.090	0.094	10.153	2.170	1.076	1.093
1.508	0.090	0.094	10.153	2.170	1.076	1.093
1.509	0.090	0.094	10.153	2.153	1.068	1.076
1.510	0.090	0.094	10.153	2.153	1.068	1.076
1.511	0.090	0.094	10.153	2.153	1.068	1.076
1.512	0.186	0.094	10.153	2.153	1.068	1.076
1.513	0.189	0.100	10.153	2.170	1.068	1.093
1.514	0.189	0.100	10.153	2.178	1.068	1.093
1.515	0.189	0.094	10.153	2.170	1.068	1.076
1.516	0.189	0.094	10.152	2.153	0.534	1.076
1.517	0.189	0.094	10.152	2.170	1.068	1.076
1.518	0.189	0.094	9.974	2.153	0.534	1.076
1.519	0.189	0.094	9.974	2.153	0.534	1.076
1.520	0.189	0.094	9.974	2.102	0.526	1.068
1.521	0.189	0.093	9.974	2.102	0.509	0.814
1.522	0.090	0.093	9.974	2.102	0.509	0.814
1.523	0.090	0.084	9.974	1.899	0.509	0.542
1.524	0.090	0.046	9.974	1.899	0.509	0.534
1.525	0.090	0.046	9.974	1.899	0.509	0.534
1.526	0.189	0.084	9.974	2.102	0.509	0.542
1.527	0.090	0.046	9.974	2.102	0.509	0.542
1.528	0.070	0.045	9.974	1.899	0.263	0.534
1.529	0.045	0.010	9.974	1.085	0.263	0.475
1.530	0.045	0.045	9.974	1.899	0.263	0.534
1.531	0.070	0.045	9.974	1.899	0.263	0.534
1.532	0.070	0.045	9.974	1.899	0.263	0.534
1.533	0.070	0.046	9.974	2.102	0.509	0.542
1.534	0.070	0.045	9.974	2.102	0.509	0.542
1.535	0.070	0.036	9.974	2.102	0.263	0.534
1.536	0.070	0.010	9.974	1.899	0.263	0.475
1.537	0.045	0.000	9.974	1.093	0.263	0.254
1.538	0.009	0.000	9.939	1.085	0.263	0.203
1.539	0.009	0.000	9.939	1.085	0.263	0.127
1.540	0.009	0.000	9.939	1.085	0.263	0.127
1.541	0.009	0.000	9.939	1.085	0.263	0.127
1.542	0.009	0.010	9.939	1.093	0.509	0.203
1.543	0.009	0.036	9.939	1.627	0.526	0.254
1.544	0.000	0.010	9.939	1.093	0.509	0.203
1.545	0.000	0.000	9.939	1.085	0.263	0.127
1.546	0.000	0.000	9.939	1.085	0.263	0.127
1.547	0.000	0.000	9.939	1.085	0.263	0.000
1.548	-0.181	0.000	9.939	1.076	0.263	0.000
1.549	-0.181	0.000	9.974	1.076	0.263	0.000
1.550	0.000	0.000	9.986	1.076	0.509	0.000
1.551	0.000	0.000	9.963	1.076	0.263	0.000
1.552	0.000	0.000	9.986	1.076	0.509	0.000
1.553	-0.001	-0.001	9.986	1.076	0.509	0.000
1.554	-0.001	-0.001	9.963	1.076	0.509	0.000
1.555	-0.001	0.000	9.963	0.814	0.509	0.000
1.556	0.000	0.000	9.963	1.076	0.509	0.000
1.557	0.000	0.000	9.963	1.085	0.534	0.000
1.558	0.000	0.000	9.963	1.076	0.509	0.000
1.559	0.000	0.000	9.963	1.076	0.263	0.000
1.560	0.000	0.000	9.963	1.076	0.263	0.000
1.561	0.000	0.000	9.963	1.076	0.263	0.000
1.562	-0.001	0.000	9.963	0.814	0.203	0.000
1.563	-0.001	0.000	9.963	0.534	0.203	0.000
1.564	0.000	0.000	9.963	0.534	0.203	0.000
1.565	0.000	0.010	9.963	0.814	0.203	0.119
1.566	0.000	0.010	9.986	0.814	0.263	0.119
1.567	0.000	0.000	9.986	0.542	0.263	0.000
1.568	0.000	0.000	10.008	0.814	0.534	0.000
1.569	0.000	0.000	10.008	0.814	0.534	0.000
1.570	0.000	0.000	10.008	0.814	1.076	0.000
1.571	0.045	0.010	10.008	0.814	1.076	0.119
1.572	0.000	0.000	10.008	0.542	1.076	0.000
1.573	0.000	0.010	10.008	0.814	1.076	0.119
1.574	0.036	0.036	10.008	0.941	1.076	0.119
1.575	0.036	0.036	10.008	0.941	1.076	0.119
1.576	0.036	0.036	10.153	0.941	1.076	0.119
1.577	0.036	0.045	10.153	1.051	1.076	0.203
1.578	0.045	0.084	10.153	1.093	1.076	0.509
1.579	0.046	0.090	10.153	1.594	1.076	0.526
1.580	0.046	0.084	10.153	1.093	1.076	0.509
1.581	0.046	0.090	10.153	1.594	1.076	0.526
1.582	0.046	0.090	10.153	1.594	1.076	0.526
1.583	0.046	0.084	10.153	1.051	1.076	0.509
1.584	0.046	0.090	10.153	1.051	1.076	0.526
1.585	0.046	0.090	10.153	1.051	1.076	0.526
1.586	0.046	0.090	10.153	1.051	1.017	0.526
1.587	0.094	0.090	10.153	1.051	1.017	0.526
1.588	0.094	0.090	10.153	1.051	1.017	0.526
1.589	0.094	0.090	10.008	0.941	0.534	0.526
1.590	0.094	0.090	10.008	0.941	0.534	0.526
1.591	0.094	0.084	10.008	0.814	0.534	0.509
1.592	0.094	0.045	10.008	0.542	0.534	0.237
1.593	0.094	0.045	10.008	0.542	0.534	0.237
1.594	0.094	0.045	10.008	0.542	0.534	0.237
1.595	0.094	0.084	10.008	0.814	1.017	0.509
1.596	0.094	0.084	10.008	0.814	1.017	0.509
1.597	0.094	0.084	10.008	0.814	1.017	0.509
1.598	0.094	0.084	10.008	0.542	1.017	0.509
1.599	0.094	0.084	10.153	0.542	1.017	0.509
1.600	0.046	0.046	10.008	0.534	0.534	0.263
1.601	0.045	0.045	10.008	0.526	0.534	0.254
1.602	0.045	0.045	10.008	0.526	0.534	0.254
1.603	0.046	0.045	10.008	0.526	0.534	0.254
1.604	0.045	0.045	10.008	0.526	0.534	0.254
1.605	0.036	0.045	10.008	0.526	0.534	0.237
1.606	0.036	0.022	10.008	0.509	0.534	0.127
1.607	0.036	0.022	10.008	0.509	0.534	0.127
1.608	0.036	0.022	10.008	0.509	0.534	0.127
1.609	0.036	0.045	10.008	0.526	0.534	0.237
1.610	0.036	0.022	10.008	0.509	0.534	0.127
1.611	0.036	0.012	10.008	0.509	0.534	0.119
1.612	0.036	0.012	10.008	0.509	0.534	0.119
1.613	-0.001	0.000	9.962	0.271	0.534	0.000
1.614	-0.001	0.000	9.962	0.271	0.534	0.000
1.615	0.036	0.000	9.962	0.271	0.534	0.000
1.616	0.036	0.000	9.962	0.271	0.949	0.000
1.617	0.036	0.012	9.962	0.271	0.949	0.127
1.618	0.036	0.012	9.962	0.263	0.534	0.127
1.619	0.036	0.012	9.962	0.263	0.534	0.127
1.620	0.036	0.000	9.962	0.263	0.509	0.000
1.621	-0.001	0.000	9.962	0.263	0.509	0.000
1.622	-0.001	0.012	9.962	0.263	0.534	0.127
1.623	-0.001	0.000	9.962	0.263	0.509	0.000
1.624	-0.010	-0.006	9.957	0.254	0.509	-0.008
1.625	-0.010	-0.006	9.957	0.254	0.534	-0.008
1.626	-0.010	-0.006	9.957	0.254	0.534	-0.008
1.627	-0.010	-0.006	9.957	0.254	0.534	-0.008
1.628	-0.010	-0.012	9.957	0.136	0.534	-0.068
1.629	-0.010	-0.012	9.962	0.136	0.534	-0.068
1.630	-0.010	-0.048	9.962	0.059	0.534	-0.068
1.631	-0.010	-0.048	9.962	-0.008	0.534	-0.136
1.632	-0.010	-0.048	9.962	0.059	0.534	-0.136
1.633	-0.010	-0.048	9.962	0.059	0.534	-0.136
1.634	-0.010	-0.048	9.962	-0.008	0.271	-0.271
1.635	-0.010	-0.048	9.962	0.059	0.534	-0.136
1.636	-0.010	-0.048	9.962	0.136	0.534	-0.136
1.637	-0.010	-0.024	9.962	0.254	0.534	-0.068
1.638	-0.001	-0.012	9.962	0.263	0.534	-0.008
1.639	0.093	0.000	9.968	0.271	0.534	0.000
1.640	0.093	-0.012	9.968	0.263	0.534	-0.008
1.641	0.093	-0.024	9.962	0.254	0.534	-0.068
1.642	0.093	-0.024	9.962	0.263	0.534	-0.068
1.643	0.093	-0.024	9.962	0.263	0.534	-0.068
1.644	0.093	-0.012	9.962	0.263	0.534	-0.068
1.645	0.093	-0.012	9.962	0.263	0.534	-0.068
1.646	0.093	-0.012	9.962	0.271	0.534	-0.068
1.647	0.093	-0.012	9.960	0.271	0.534	-0.068
1.648	0.093	0.000	9.960	0.475	0.534	0.000
1.649	0.094	0.000	9.960	0.509	0.814	0.000
1.650	0.094	-0.012	9.960	0.475	0.814	-0.068
1.651	0.094	-0.012	9.960	0.475	0.814	-0.068
1.652	0.094	-0.012	9.960	0.475	0.534	-0.068
1.653	0.096	0.000	9.960	0.475	0.814	0.000
1.654	0.190	0.072	9.960	0.534	0.949	0.407
1.655	0.190	0.094	9.960	0.542	1.076	0.534
1.656	0.190	0.144	9.960	0.814	1.076	0.542
1.657	0.190	0.144	9.960	0.814	0.949	0.542
1.658	0.190	0.190	9.960	0.814	1.076	0.814
1.659	0.190	0.190	9.963	1.076	1.076	1.068
1.660	0.190	0.190	9.963	1.076	1.076	1.076
1.661	0.190	0.190	9.963	1.076	1.076	1.076
1.662	0.202	0.190	9.963	1.076	1.348	1.076
1.663	0.202	0.190	9.963	1.076	1.076	1.076
1.664	0.190	0.190	9.960	1.076	1.076	1.068
1.665	0.190	0.190	9.960	0.814	1.076	0.814
1.666	0.190	0.190	9.960	1.076	1.076	1.068
1.667	0.190	0.190	9.960	1.076	1.076	1.051
1.668	0.190	0.190	9.960	1.076	1.076	1.068
1.669	0.190	0.190	9.960	1.076	1.076	1.068
1.670	0.190	0.190	9.960	1.212	1.348	1.076
1.671	0.190	0.190	9.960	1.212	1.356	1.076
1.672	0.190	0.190	9.960	1.212	1.356	1.076
1.673	0.190	0.190	9.960	1.212	1.356	1.076
1.674	0.190	0.190	9.963	1.212	1.356	1.076
1.675	0.190	0.190	9.960	1.076	1.356	1.068
1.676	0.202	0.190	9.960	1.076	1.594	1.068
1.677	0.190	0.190	9.960	1.076	1.594	1.051
1.678	0.144	0.190	9.960	1.076	1.594	1.051
1.679	0.096	0.186	9.960	1.076	1.356	0.814
1.680	0.046	0.186	9.960	1.076	1.356	0.814
1.681	0.046	0.190	9.960	1.076	1.594	1.051
1.682	0.046	0.190	9.960	1.076	1.594	1.068
1.683	0.046	0.190	9.960	1.076	1.594	1.068
1.684	0.046	0.190	9.960	1.076	1.594	1.068
1.685	0.046	0.190	9.960	1.076	1.594	1.068
1.686	-0.013	0.190	9.960	1.076	1.356	1.051
1.687	-0.013	0.190	9.960	1.076	1.356	1.051
1.688	-0.013	0.192	9.960	1.212	1.356	1.051
1.689	-0.013	0.186	9.915	0.814	1.356	0.814
1.690	-0.013	0.192	9.915	1.212	1.356	1.051
1.691	-0.013	0.192	9.960	1.212	1.594	1.051
1.692	-0.013	0.186	9.915	0.814	1.356	0.814
1.693	-0.013	0.144	9.915	0.814	1.076	0.814
1.694	-0.013	0.186	9.915	0.814	1.356	0.814
1.695	-0.013	0.186	9.915	0.814	1.356	0.814
1.696	-0.013	0.186	9.915	0.814	1.356	0.814
1.697	-0.013	0.186	9.960	0.814	1.356	0.814
1.698	-0.094	0.144	9.915	0.814	1.356	0.814
1.699	-0.094	0.144	9.915	0.814	1.594	0.814
1.700	-0.013	0.186	9.915	0.814	1.610	0.814
1.701	-0.013	0.186	9.915	0.814	1.610	0.814
1.702	-0.013	0.186	9.915	0.814	1.610	0.814
1.703	-0.013	0.144	9.821	0.814	1.594	0.814
1.704	-0.013	0.144	9.770	0.542	0.814	0.542
1.705	-0.013	0.096	9.770	0.534	0.814	0.542
1.706	-0.013	0.096	9.770	0.271	0.814	0.542
1.707	-0.013	0.096	9.770	0.127	0.814	0.542
1.708	-0.013	0.094	9.770	0.127	0.534	0.534
1.709	-0.013	0.094	9.674	0.127	0.534	0.534
1.710	-0.013	0.072	9.674	0.000	0.271	0.407
1.711	-0.013	0.072	9.674	0.000	0.000	0.407
1.712	-0.013	0.094	9.674	0.000	0.000	0.534
1.713	0.024	0.096	9.674	0.000	0.000	0.542
1.714	0.096	0.096	9.770	0.127	0.271	0.542
1.715	0.096	0.096	9.770	0.271	0.271	0.542
1.716	0.024	0.096	9.674	0.000	0.000	0.542
1.717	0.024	0.096	9.674	0.000	0.000	0.542
1.718	0.024	0.096	9.674	0.000	0.000	0.542
1.719	0.024	0.096	9.674	0.000	0.254	0.542
1.720	0.024	0.096	9.674	0.000	0.254	0.542
1.721	0.024	0.096	9.674	0.000	0.254	0.542
1.722	0.024	0.094	9.674	0.000	0.000	0.534
1.723	0.024	0.072	9.674	0.000	0.000	0.407
1.724	0.096	0.094	9.674	0.000	0.254	0.534
1.725	0.096	0.094	9.770	0.000	0.254	0.534
1.726	0.024	0.072	9.674	0.000	0.000	0.534
1.727	-0.013	0.018	9.580	-0.008	-0.136	0.534
1.728	0.024	0.072	9.674	0.000	0.000	0.534
1.729	0.024	0.072	9.674	0.000	0.000	0.534
1.730	0.096	0.072	9.674	0.000	0.000	0.534
1.731	0.096	0.072	9.674	0.000	0.000	0.534
1.732	0.096	0.018	9.674	0.000	0.000	0.534
1.733	0.096	0.018	9.674	0.000	0.000	0.534
1.734	0.024	0.000	9.674	-0.008	-0.136	0.534
1.735	0.024	-0.001	9.674	-0.008	-0.517	0.263
1.736	0.096	-0.001	9.674	-0.008	-0.136	0.263
1.737	0.096	-0.001	9.770	-0.008	-0.136	0.263
1.738	0.096	-0.001	9.770	-0.008	-0.136	0.263
1.739	0.096	-0.001	9.770	-0.008	-0.136	0.263
1.740	0.168	-0.001	9.770	-0.008	-0.136	0.263
1.741	0.168	-0.001	9.770	-0.008	-0.136	0.534
1.742	0.168	0.000	9.770	-0.008	0.254	0.534
1.743	0.168	0.018	9.770	0.000	0.534	0.542
1.744	0.168	0.000	9.770	-0.008	0.254	0.534
1.745	0.168	-0.001	9.770	-0.008	-0.517	0.534
1.746	0.238	-0.001	9.770	-0.008	-0.517	0.534
1.747	0.238	0.000	9.770	-0.008	0.254	0.542
1.748	0.238	0.018	9.772	0.000	0.254	0.814
1.749	0.168	0.006	9.772	0.000	-0.415	0.542
1.750	0.096	0.000	9.772	-0.008	-0.517	0.534
1.751	0.096	-0.001	9.772	-0.008	-0.517	0.534
1.752	0.168	-0.001	9.867	-0.008	-0.415	0.534
1.753	0.168	0.006	9.960	-0.008	0.254	0.814
1.754	0.287	0.018	9.960	0.000	0.509	1.076
1.755	0.287	0.018	9.960	0.000	0.509	1.076
1.756	0.168	0.006	9.960	0.000	0.509	0.814
1.757	0.168	0.018	9.960	0.000	0.534	1.076
1.758	0.168	0.142	9.960	0.534	1.051	1.212
1.759	0.168	0.018	9.960	0.000	1.051	1.076
1.760	0.287	0.018	9.960	0.000	1.144	1.076
1.761	0.287	0.094	9.960	0.263	1.356	1.076
1.762	0.287	0.094	9.963	0.263	1.356	1.076
1.763	0.287	0.094	9.986	0.534	1.356	1.076
1.764	0.287	0.094	9.986	0.534	1.356	1.076
1.765	0.287	0.142	9.986	1.051	1.356	1.212
1.766	0.287	0.142	10.153	1.051	1.899	1.212
1.767	0.287	0.094	10.153	0.263	1.356	1.076
1.768	0.287	0.018	10.153	0.000	1.144	0.814
1.769	0.287	0.018	10.153	0.000	1.144	0.814
1.770	0.287	0.018	10.153	0.000	1.144	0.814
1.771	0.287	0.018	10.153	0.000	1.051	0.534
1.772	0.287	0.018	10.155	0.000	1.051	0.534
1.773	0.287	0.006	10.155	-0.008	1.051	0.534
1.774	0.287	-0.001	10.155	-0.008	0.670	0.534
1.775	0.287	0.006	10.156	-0.008	1.051	0.534
1.776	0.287	0.021	10.156	0.000	1.051	0.814
1.777	0.287	0.021	10.156	0.000	1.051	0.534
1.778	0.287	0.006	10.156	-0.008	0.670	0.119
1.779	0.287	0.006	10.156	-0.008	0.670	0.119
1.780	0.190	0.006	10.156	-0.008	0.670	0.119
1.781	0.190	0.006	10.156	-0.008	0.670	0.119
1.782	0.036	0.006	10.156	-0.008	0.670	0.119
1.783	0.036	0.006	10.156	-0.008	0.670	0.119
1.784	0.190	0.006	10.156	-0.008	0.949	0.119
1.785	0.190	0.021	10.156	-0.008	1.051	0.534
1.786	0.190	0.021	10.156	-0.008	1.144	0.534
1.787	0.190	0.021	10.203	-0.008	1.144	0.534
1.788	0.190	0.006	10.156	-0.059	1.144	0.119
1.789	0.036	0.000	10.155	-0.483	1.144	0.119
1.790	0.000	0.000	10.155	-0.542	1.144	0.000
1.791	0.000	0.000	10.155	-0.542	1.144	0.000
1.792	0.000	0.000	10.155	-0.542	1.144	0.000
1.793	0.000	0.000	10.155	-0.542	1.144	0.000
1.794	0.000	0.000	10.156	-0.483	1.144	0.000
1.795	0.000	0.006	10.156	-0.271	1.144	0.059
1.796	-0.001	0.006	10.156	-0.271	1.051	0.059
1.797	-0.001	0.000	10.156	-0.483	0.949	0.059
1.798	-0.001	0.000	10.156	-0.542	0.949	0.000
1.799	0.000	0.000	10.203	-0.542	1.051	0.000
1.800	0.018	0.000	10.156	-0.483	1.051	0.059
1.801	0.036	0.010	10.156	-0.271	1.051	0.119
1.802	0.036	0.010	10.156	-0.483	0.949	0.119
1.803	0.036	0.000	10.155	-0.542	0.670	0.059
1.804	0.036	0.000	10.155	-0.542	0.949	0.059
1.805	0.036	0.000	10.155	-0.542	0.949	0.059
1.806	0.084	0.010	10.155	-0.542	0.949	0.119
1.807	0.084	0.010	10.155	-0.542	0.949	0.119
1.808	0.084	0.000	10.155	-0.542	0.670	0.059
1.809	0.084	0.000	10.155	-0.542	0.534	0.059
1.810	0.084	0.000	10.155	-0.542	0.534	0.059
1.811	0.084	0.000	10.155	-0.542	0.534	0.059
1.812	0.084	0.000	10.155	-0.542	0.534	0.059
1.813	0.036	0.000	10.058	-0.551	0.534	0.000
1.814	0.018	-0.024	10.058	-0.551	0.509	0.000
1.815	0.000	-0.024	10.058	-0.551	0.509	0.000
1.816	0.000	-0.024	9.963	-0.551	0.407	0.000
1.817	0.000	0.000	9.963	-0.551	0.407	0.000
1.818	0.000	0.000	9.963	-0.542	0.407	0.000
1.819	0.000	0.000	9.963	-0.542	0.407	0.000
1.820	0.000	0.000	9.963	-0.542	-0.034	0.000
1.821	0.000	-0.024	9.963	-0.542	-0.034	0.000
1.822	0.018	0.000	9.963	-0.542	0.407	0.000
1.823	0.018	0.000	9.963	-0.271	0.407	0.059
1.824	0.036	0.010	9.963	-0.136	0.509	0.237
1.825	0.036	0.010	9.963	-0.136	0.407	0.237
1.826	0.036	0.000	9.915	-0.271	0.407	0.059
1.827	0.036	0.000	9.915	-0.271	0.407	0.059
1.828	0.084	0.010	9.962	-0.136	0.509	0.237
1.829	0.090	0.045	9.962	-0.059	0.534	0.263
1.830	0.090	0.045	9.962	-0.059	0.534	0.263
1.831	0.090	0.010	9.962	-0.136	0.509	0.237
1.832	0.094	0.022	9.962	-0.136	0.509	0.237
1.833	0.094	0.036	9.962	-0.136	0.526	0.237
1.834	0.094	0.045	9.962	-0.059	0.526	0.263
1.835	0.094	0.045	9.962	-0.008	0.526	0.263
1.836	0.094	0.045	9.962	-0.008	0.526	0.263
1.837	0.094	0.045	9.962	-0.136	0.526	0.263
1.838	0.090	0.045	9.962	-0.136	0.509	0.263
1.839	0.090	0.045	9.962	-0.008	0.509	0.263
1.840	0.090	0.045	9.962	-0.008	0.509	0.263
1.841	0.090	0.046	9.962	0.025	0.509	0.263
1.842	0.090	0.046	9.962	0.025	0.509	0.263
1.843	0.090	0.046	9.962	0.000	0.509	0.263
1.844	0.090	0.045	9.962	-0.008	0.407	0.263
1.845	0.090	0.045	9.962	-0.008	0.407	0.263
1.846	0.090	0.045	9.962	-0.008	0.127	0.263
1.847	0.094	0.046	9.962	0.000	0.509	0.263
1.848	0.094	0.046	9.939	0.000	0.509	0.263
1.849	0.090	0.045	9.939	0.000	0.127	0.263
1.850	0.090	0.042	9.939	-0.008	0.127	0.263
1.851	0.094	0.042	9.939	-0.008	0.127	0.263
1.852	0.190	0.042	9.939	0.000	0.127	0.263
1.853	0.196	0.094	9.939	0.025	0.127	0.534
1.854	0.190	0.042	9.939	0.000	-0.008	0.263
1.855	0.190	0.094	9.939	0.025	-0.008	0.534
1.856	0.190	0.094	9.939	0.000	-0.008	0.534
1.857	0.190	0.042	9.939	-0.008	-0.008	0.263
1.858	0.190	0.042	9.939	-0.008	-0.008	0.263
1.859	0.190	0.042	9.939	-0.008	-0.008	0.263
1.860	0.190	0.046	9.939	-0.008	0.127	0.263
1.861	0.190	0.046	9.939	-0.008	0.127	0.534
1.862	0.196	0.046	9.962	-0.008	0.127	0.814
1.863	0.196	0.144	9.962	0.000	0.127	0.949
1.864	0.196	0.168	9.962	0.025	0.509	1.051
1.865	0.196	0.144	9.962	0.000	0.509	0.949
1.866	0.196	0.144	9.968	0.025	0.526	0.949
1.867	0.196	0.144	9.968	0.025	0.526	0.949
1.868	0.196	0.144	9.968	0.025	0.526	0.949
1.869	0.286	0.168	9.968	0.119	0.534	1.051
1.870	0.286	0.144	9.968	0.068	0.534	0.949
1.871	0.286	0.144	9.968	0.068	0.534	0.949
1.872	0.196	0.093	9.968	0.025	0.526	0.814
1.873	0.196	0.093	9.968	0.068	0.534	0.814
1.874	0.186	0.093	9.968	0.068	0.526	0.814
1.875	0.094	0.046	9.962	0.025	0.526	0.534
1.876	0.094	0.046	9.962	0.025	0.526	0.534
1.877	0.186	0.093	9.962	0.068	0.534	0.814
1.878	0.186	0.093	9.962	0.068	0.526	0.814
1.879	0.186	0.046	9.962	0.025	0.509	0.534
1.880	0.186	0.046	9.962	0.025	0.509	0.534
1.881	0.186	0.046	9.962	0.025	0.509	0.534
1.882	0.186	0.093	9.962	0.068	0.526	0.814
1.883	0.186	0.093	9.962	0.068	0.509	0.814
1.884	0.186	0.046	9.962	0.025	0.509	0.534
1.885	0.186	0.046	9.939	0.000	0.509	0.534
1.886	0.186	0.046	9.939	0.000	0.475	0.534
1.887	0.186	0.046	9.939	0.025	0.475	0.534
1.888	0.192	0.093	9.968	0.068	0.509	0.534
1.889	0.192	0.093	9.968	0.025	0.509	0.534
1.890	0.192	0.094	9.968	0.068	0.509	0.814
1.891	0.192	0.093	9.968	0.025	0.475	0.534
1.892	0.192	0.046	9.968	0.000	0.263	0.534
1.893	0.192	0.093	9.968	0.025	0.263	0.534
1.894	0.192	0.093	9.968	0.025	0.475	0.534
1.895	0.192	0.093	9.968	0.025	0.475	0.534
1.896	0.192	0.093	9.968	-0.008	0.475	0.534
1.897	0.186	0.093	9.968	-0.008	0.475	0.534
1.898	0.186	0.093	9.968	-0.008	0.475	0.534
1.899	0.186	0.093	9.867	-0.008	0.475	0.534
1.900	0.192	0.093	9.962	-0.008	0.534	0.534
1.901	0.192	0.093	9.962	-0.008	0.534	0.534
1.902	0.192	0.093	9.962	-0.008	0.534	0.534
1.903	0.186	0.046	9.962	-0.136	0.534	0.526
1.904	0.192	0.046	9.962	-0.136	0.534	0.526
1.905	0.192	0.046	9.962	-0.136	0.534	0.526
1.906	0.192	0.046	9.962	-0.280	0.534	0.526
1.907	0.192	0.046	9.962	-0.280	0.534	0.526
1.908	0.192	0.093	9.962	-0.280	0.534	0.534
1.909	0.192	0.093	9.962	-0.008	0.534	0.534
1.910	0.192	0.094	9.963	-0.008	0.534	0.534
1.911	0.192	0.094	10.058	-0.008	0.534	0.534
1.912	0.192	0.094	10.058	-0.008	0.534	0.534
1.913	0.192	0.093	10.058	-0.008	0.534	0.534
1.914	0.192	0.093	10.058	-0.008	0.534	0.534
1.915	0.192	0.093	10.058	-0.008	0.534	0.534
1.916	0.192	0.093	10.058	-0.008	0.534	0.534
1.917	0.192	0.093	10.058	-0.136	0.534	0.526
1.918	0.192	0.093	10.058	-0.008	0.814	0.534
1.919	0.094	0.093	10.058	-0.008	0.534	0.526
1.920	0.094	0.021	9.963	-0.136	0.534	0.526
1.921	0.094	0.084	9.963	-0.008	0.534	0.526
1.922	0.192	0.093	9.963	-0.008	0.814	0.534
1.923	0.192	0.093	9.963	-0.008	0.949	0.534
1.924	0.192	0.093	9.962	-0.008	0.949	0.534
1.925	0.192	0.093	9.962	-0.008	0.949	0.534
1.926	0.192	0.094	9.962	-0.008	0.949	0.534
1.927	0.192	0.094	9.962	-0.008	1.085	0.534
1.928	0.192	0.093	9.962	-0.008	1.085	0.534
1.929	0.192	0.094	9.962	-0.008	1.348	0.534
1.930	0.192	0.094	9.962	0.000	1.348	0.814
1.931	0.192	0.094	9.962	0.000	1.348	0.814
1.932	0.192	0.094	9.962	0.000	1.348	0.814
1.933	0.192	0.142	9.962	0.000	1.492	0.814
1.934	0.192	0.168	9.963	0.000	1.492	1.051
1.935	0.168	0.168	9.963	0.000	1.348	1.051
1.936	0.168	0.168	10.010	0.000	1.492	1.051
1.937	0.168	0.168	10.010	0.000	1.492	1.051
1.938	0.048	0.142	10.010	0.000	1.492	0.814
1.939	0.048	0.142	9.965	0.000	1.348	0.814
1.940	0.048	0.142	9.965	0.000	1.348	0.814
1.941	0.048	0.142	9.965	0.000	1.492	0.814
1.942	0.048	0.142	9.965	0.000	1.492	0.814
1.943	0.048	0.168	9.965	0.000	1.492	1.051
1.944	0.048	0.142	9.965	0.000	1.348	1.051
1.945	0.048	0.142	9.965	0.000	1.144	1.051
1.946	0.168	0.168	9.965	0.000	1.348	1.068
1.947	0.168	0.142	9.963	0.000	1.348	1.051
1.948	0.189	0.168	9.963	0.000	1.348	1.068
1.949	0.190	0.168	9.963	0.102	1.348	1.076
1.950	0.190	0.168	9.963	0.000	1.144	1.068
1.951	0.190	0.142	9.963	0.000	1.144	1.051
1.952	0.190	0.168	9.963	0.000	1.348	1.068
1.953	0.190	0.168	9.963	0.000	1.348	1.068
1.954	0.190	0.168	9.963	0.102	1.619	1.076
1.955	0.190	0.168	9.963	0.000	1.348	1.068
1.956	0.190	0.168	9.963	0.000	1.348	1.051
1.957	0.190	0.168	9.963	0.000	1.348	1.051
1.958	0.189	0.094	9.963	0.000	1.144	0.814
1.959	0.189	0.084	9.963	0.000	0.949	0.526
1.960	0.189	0.084	9.965	-0.008	0.949	0.526
1.961	0.168	0.021	9.960	-0.034	0.949	0.475
1.962	0.048	0.021	9.960	-0.034	0.949	0.475
1.963	0.048	0.084	9.960	-0.034	0.949	0.526
1.964	0.048	0.084	9.957	-0.034	0.568	0.526
1.965	0.048	0.084	9.957	-0.034	0.526	0.526
1.966	0.168	0.084	9.957	-0.034	0.526	0.526
1.967	0.168	0.094	9.957	-0.034	0.526	1.051
1.968	0.168	0.084	9.957	-0.068	0.526	0.526
1.969	0.168	0.084	9.957	-0.246	0.526	0.526
1.970	0.189	0.094	9.960	-0.068	0.526	1.051
1.971	0.189	0.094	9.960	-0.246	0.526	1.051
1.972	0.189	0.094	9.960	-0.246	0.526	1.051
1.973	0.189	0.022	9.957	-0.534	0.526	0.526
1.974	0.190	0.022	9.957	-0.534	0.526	0.526
1.975	0.190	0.093	9.957	-0.246	0.526	0.534
1.976	0.190	0.093	9.957	-0.246	0.526	0.534
1.977	0.190	0.022	9.957	-0.534	0.526	0.526
1.978	0.190	0.093	9.957	-0.246	0.526	0.534
1.979	0.190	0.022	9.957	-0.534	0.526	0.526
1.980	0.190	0.022	9.957	-0.542	0.526	0.526
1.981	0.190	0.093	9.957	-0.534	0.568	0.534
1.982	0.190	0.022	9.957	-0.542	0.526	0.526
1.983	0.190	0.022	9.960	-0.542	0.526	0.534
1.984	0.190	0.000	9.957	-0.542	0.526	0.127
1.985	0.190	0.000	9.960	-0.542	0.526	0.127
1.986	0.190	0.022	9.960	-0.542	0.526	0.263
1.987	0.189	0.000	9.957	-0.551	0.526	0.127
1.988	0.189	0.000	9.957	-0.551	0.526	0.127
1.989	0.190	0.022	9.957	-0.542	0.526	0.263
1.990	0.190	0.022	9.957	-0.542	0.526	0.263
1.991	0.190	0.022	9.957	-0.551	0.526	0.263
1.992	0.190	0.022	9.957	-0.551	0.526	0.263
1.993	0.190	0.022	9.957	-0.551	0.526	0.263
1.994	0.190	0.046	9.957	-0.551	0.526	0.263
1.995	0.190	0.022	9.957	-0.551	0.526	0.263
1.996	0.189	0.000	9.957	-0.822	0.203	0.127
1.997	0.189	0.022	9.960	-0.551	0.203	0.263
1.998	0.190	0.022	9.963	-0.551	0.000	0.263
1.999	0.190	0.022	9.963	-0.551	0.000	0.263
[truncated: 64,381 more rows]
