# Supplementary material for: Dataset on powered two wheelers fall and critical events detection
Source: Data Brief. 2019 Mar 16;23:103828. doi: 10.1016/j.dib.2019.103828 (PMC6660605; doi:10.1016/j.dib.2019.103828)
Supplement: Multimedia component 3 [file mmc3.zip › Falls scenarios/Fall on a slippery straight road section/Fall on a slippery straight road section.csv]

time(s)	Ax(m/s�)	Ay(m/s�)	Az(m/s�)	Rx(�/s)	Ry.(�/s)	Rz(�/s)
0.001	0.000	0.000	0.000	0.000	0.000	0.000
0.002	0.000	0.000	0.000	0.000	0.000	0.000
0.003	0.000	0.000	0.000	0.000	0.000	0.000
0.004	0.000	0.000	0.000	0.000	0.000	0.000
0.005	0.000	0.000	0.000	0.000	0.000	0.000
0.006	0.000	0.000	0.000	0.000	0.000	0.000
0.007	0.000	0.000	0.000	0.000	0.000	0.000
0.008	0.000	0.000	0.000	0.000	0.000	0.000
0.009	0.000	0.000	0.000	0.000	0.000	0.000
0.010	0.000	0.000	0.000	0.000	0.000	0.000
0.011	0.000	0.000	0.000	0.000	0.000	0.000
0.012	0.000	0.000	0.000	0.000	0.000	0.000
0.013	0.000	0.000	0.000	0.000	0.000	0.000
0.014	0.000	0.000	0.000	0.000	0.000	0.000
0.015	0.000	0.000	0.000	0.000	0.000	0.000
0.016	0.000	0.000	0.000	0.000	0.000	0.000
0.017	0.000	0.000	0.000	0.000	0.000	0.000
0.018	0.000	0.000	0.000	0.000	0.000	0.000
0.019	0.000	0.000	0.000	0.000	0.000	0.000
0.020	0.000	0.000	0.000	0.000	0.000	0.000
0.021	0.000	0.000	0.000	0.000	0.000	0.000
0.022	0.000	0.000	0.000	0.000	0.000	0.000
0.023	0.000	0.000	0.000	0.000	0.000	0.000
0.024	0.000	0.000	0.000	0.000	0.000	0.000
0.025	0.000	0.000	8.429	0.000	0.000	0.000
0.026	0.000	0.000	8.621	0.000	0.000	0.000
0.027	0.000	0.000	8.824	0.000	0.000	0.000
0.028	0.000	0.000	8.860	0.000	0.000	0.000
0.029	0.000	0.000	8.908	0.000	0.000	0.000
0.030	0.000	0.000	9.185	0.000	0.000	0.000
0.031	0.000	0.000	9.197	0.000	0.000	0.000
0.032	0.000	0.000	9.215	0.000	0.000	0.000
0.033	0.000	0.000	9.603	0.000	0.000	0.000
0.034	0.000	0.000	9.770	0.000	0.000	0.000
0.035	0.000	0.000	9.820	0.000	0.000	0.000
0.036	0.000	0.000	9.965	0.000	0.000	0.000
0.037	0.000	0.000	10.010	0.000	0.000	0.000
0.038	0.000	0.000	10.010	0.000	0.000	0.000
0.039	0.000	0.000	10.153	0.000	0.000	0.000
0.040	0.000	0.000	10.153	0.000	0.000	0.000
0.041	0.000	0.000	10.153	0.000	0.000	0.000
0.042	0.000	0.000	10.153	0.000	0.000	0.000
0.043	0.000	0.000	10.153	-0.008	0.000	0.000
0.044	0.000	0.000	10.153	-0.008	0.102	0.059
0.045	0.000	0.000	10.153	-0.068	0.102	0.059
0.046	0.000	0.000	10.153	-0.068	0.263	0.254
0.047	0.000	0.000	10.153	-0.076	0.263	0.254
0.048	0.000	0.000	10.153	-0.246	0.534	0.254
0.049	0.000	0.010	10.153	-0.271	0.534	0.263
0.050	-0.001	0.010	10.153	-0.483	0.534	0.263
0.051	-0.001	0.010	10.153	-0.483	0.534	0.263
0.052	-0.001	0.000	10.010	-0.483	0.534	0.254
0.053	0.010	0.010	10.010	-0.483	0.534	0.263
0.054	0.010	0.046	10.010	-0.483	0.534	0.263
0.055	0.010	0.046	10.153	-0.483	0.534	0.263
0.056	0.010	0.046	10.153	-0.483	0.534	0.271
0.057	0.010	0.046	10.010	-0.483	0.534	0.263
0.058	0.010	0.046	10.010	-0.483	0.534	0.271
0.059	0.010	0.046	10.010	-0.483	0.534	0.263
0.060	0.010	0.046	10.010	-0.483	0.534	0.263
0.061	0.036	0.090	10.010	-0.483	0.534	0.509
0.062	0.010	0.046	10.010	-0.483	0.534	0.263
0.063	0.036	0.046	10.010	-0.415	0.534	0.263
0.064	0.186	0.046	10.010	-0.415	0.534	0.263
0.065	0.036	0.046	10.010	-0.483	0.534	0.263
0.066	0.186	0.046	10.153	-0.415	0.534	0.263
0.067	0.186	0.090	10.153	-0.271	0.949	0.509
0.068	0.036	0.090	10.153	-0.271	0.949	0.509
0.069	0.036	0.090	10.153	-0.271	0.949	0.509
0.070	0.036	0.090	10.153	-0.271	0.949	0.509
0.071	0.036	0.090	10.153	-0.415	0.949	0.509
0.072	0.036	0.094	10.249	-0.271	1.076	0.526
0.073	0.036	0.094	10.249	-0.415	0.949	0.526
0.074	0.022	0.090	10.249	-0.483	0.814	0.509
0.075	0.022	0.090	10.299	-0.483	0.814	0.509
0.076	0.022	0.046	10.249	-0.542	0.814	0.263
0.077	0.022	0.046	10.249	-0.542	0.814	0.263
0.078	0.036	0.090	10.249	-0.542	0.814	0.509
0.079	0.036	0.094	10.249	-0.415	0.814	0.526
0.080	0.036	0.094	10.249	-0.415	0.814	0.526
0.081	0.036	0.094	10.249	-0.415	0.814	0.509
0.082	0.022	0.094	10.249	-0.415	0.814	0.509
0.083	0.022	0.090	10.249	-0.542	0.814	0.263
0.084	0.022	0.090	10.249	-0.542	0.814	0.263
0.085	0.036	0.094	10.249	-0.415	0.949	0.509
0.086	0.036	0.094	10.249	-0.415	0.949	0.509
0.087	0.036	0.094	10.249	-0.415	0.949	0.509
0.088	0.036	0.094	10.249	-0.271	0.949	0.509
0.089	0.036	0.090	10.153	-0.271	0.814	0.263
0.090	0.186	0.090	10.153	-0.271	0.814	0.263
0.091	0.190	0.090	10.153	-0.271	0.814	0.263
0.092	0.190	0.090	10.153	-0.271	0.814	0.263
0.093	0.190	0.094	10.153	-0.271	0.814	0.509
0.094	0.190	0.094	10.153	-0.271	0.805	0.509
0.095	0.190	0.180	10.153	-0.246	0.805	0.526
0.096	0.190	0.094	10.153	-0.271	0.534	0.509
0.097	0.190	0.180	10.153	-0.271	0.805	0.526
0.098	0.190	0.180	10.153	-0.271	0.805	0.526
0.099	0.190	0.180	10.153	-0.246	0.805	0.526
0.100	0.193	0.180	10.153	-0.246	0.814	0.526
0.101	0.190	0.094	10.105	-0.271	0.805	0.263
0.102	0.190	0.118	10.153	-0.246	0.814	0.526
0.103	0.190	0.094	10.105	-0.271	0.805	0.263
0.104	0.190	0.094	10.105	-0.271	0.805	0.263
0.105	0.190	0.046	10.105	-0.271	0.534	0.263
0.106	0.190	0.046	10.105	-0.271	0.509	0.263
0.107	0.190	0.046	10.153	-0.271	0.509	0.263
0.108	0.190	0.046	10.153	-0.271	0.475	0.263
0.109	0.190	0.046	10.153	-0.271	0.475	0.263
0.110	0.190	0.046	10.153	-0.271	0.475	0.263
0.111	0.190	0.046	10.153	-0.271	0.475	0.263
0.112	0.190	0.046	10.105	-0.271	0.475	0.263
0.113	0.190	0.046	9.963	-0.271	0.407	0.263
0.114	0.168	0.046	9.963	-0.271	0.407	0.263
0.115	0.190	0.046	9.963	-0.246	0.407	0.263
0.116	0.190	0.046	9.963	-0.246	0.254	0.263
0.117	0.190	0.046	9.963	-0.246	0.254	0.263
0.118	0.190	0.046	9.963	-0.246	0.254	0.263
0.119	0.190	0.046	9.963	-0.271	0.254	0.263
0.120	0.190	0.046	9.963	-0.271	0.254	0.263
0.121	0.190	0.046	9.963	-0.271	0.254	0.263
0.122	0.190	0.046	9.962	-0.271	0.254	0.263
0.123	0.190	0.046	9.963	-0.271	0.254	0.263
0.124	0.190	0.046	9.963	-0.246	0.407	0.263
0.125	0.190	0.046	9.962	-0.246	0.407	0.263
0.126	0.190	0.046	9.962	-0.246	0.407	0.263
0.127	0.168	0.046	9.962	-0.271	0.407	0.263
0.128	0.142	0.046	9.962	-0.271	0.407	0.263
0.129	0.142	0.046	9.962	-0.271	0.407	0.254
0.130	0.142	0.046	9.962	-0.271	0.407	0.254
0.131	0.142	0.046	9.962	-0.271	0.407	0.254
0.132	0.142	0.046	9.962	-0.271	0.407	0.254
0.133	0.142	0.046	9.962	-0.271	0.475	0.263
0.134	0.142	0.046	9.962	-0.271	0.475	0.263
0.135	0.093	0.046	9.960	-0.271	0.407	0.263
0.136	0.093	0.046	9.951	-0.271	0.407	0.254
0.137	0.036	0.010	9.951	-0.271	0.254	0.059
0.138	0.093	0.010	9.951	-0.271	0.254	0.059
0.139	0.093	0.010	9.951	-0.483	0.254	0.254
0.140	0.093	0.010	9.951	-0.483	0.407	0.254
0.141	0.093	0.010	9.951	-0.483	0.254	0.254
0.142	0.036	0.010	9.951	-0.483	0.254	0.254
0.143	0.036	0.010	9.951	-0.271	0.254	0.254
0.144	0.036	0.010	9.951	-0.271	0.254	0.254
0.145	0.036	0.000	9.951	-0.483	0.237	0.059
0.146	0.036	0.010	9.951	-0.483	0.254	0.059
0.147	0.036	0.010	9.951	-0.271	0.254	0.059
0.148	0.036	0.010	9.951	-0.271	0.254	0.059
0.149	0.036	0.010	9.951	-0.483	0.254	0.059
0.150	0.036	0.045	9.951	-0.271	0.254	0.254
0.151	0.036	0.045	9.951	-0.271	0.254	0.254
0.152	0.036	0.010	9.951	-0.483	0.254	0.059
0.153	0.036	0.045	9.951	-0.271	0.254	0.254
0.154	0.036	0.045	9.951	-0.271	0.254	0.254
0.155	0.036	0.045	9.951	-0.271	0.254	0.254
0.156	0.036	0.046	9.951	-0.271	0.475	0.263
0.157	0.036	0.046	9.951	-0.271	0.475	0.263
0.158	0.093	0.046	9.951	-0.271	0.475	0.263
0.159	0.093	0.046	9.951	-0.271	0.475	0.263
0.160	0.142	0.046	9.951	-0.271	0.542	0.534
0.161	0.144	0.046	9.951	-0.271	0.542	0.534
0.162	0.190	0.094	9.951	-0.271	0.542	0.534
0.163	0.192	0.144	9.951	-0.271	0.542	0.542
0.164	0.335	0.144	9.951	-0.271	0.542	0.542
0.165	0.335	0.144	9.951	-0.271	0.542	0.542
0.166	0.335	0.144	9.951	-0.271	0.542	0.814
0.167	0.335	0.144	9.951	-0.483	0.542	0.542
0.168	0.335	0.144	9.951	-0.483	0.542	0.542
0.169	0.335	0.094	9.951	-0.534	0.542	0.534
0.170	0.335	0.094	9.951	-0.534	0.542	0.534
0.171	0.335	0.094	9.951	-0.534	0.542	0.534
0.172	0.335	0.094	9.951	-0.534	0.542	0.534
0.173	0.335	0.094	9.951	-0.534	0.542	0.534
0.174	0.335	0.094	9.951	-0.534	0.542	0.534
0.175	0.359	0.094	9.951	-0.534	0.542	0.534
0.176	0.359	0.094	9.951	-0.534	0.542	0.534
0.177	0.359	0.144	9.951	-0.483	0.542	0.805
0.178	0.359	0.144	9.951	-0.483	0.542	0.805
0.179	0.359	0.144	9.951	-0.483	0.542	0.814
0.180	0.359	0.144	9.951	-0.483	0.542	0.814
0.181	0.359	0.144	9.915	-0.483	0.475	0.805
0.182	0.359	0.094	9.915	-0.483	0.127	0.805
0.183	0.359	0.094	9.915	-0.483	0.127	0.805
0.184	0.359	0.094	9.915	-0.483	0.475	0.805
0.185	0.359	0.144	9.915	-0.483	0.542	0.814
0.186	0.388	0.144	9.915	-0.483	0.542	1.051
0.187	0.430	0.186	9.960	-0.280	0.542	1.076
0.188	0.478	0.190	10.008	-0.271	1.017	1.076
0.189	0.430	0.190	10.008	-0.271	1.017	1.076
0.190	0.388	0.190	10.008	-0.280	1.017	1.076
0.191	0.388	0.190	10.008	-0.483	1.017	0.814
0.192	0.430	0.190	10.008	-0.483	1.017	0.814
0.193	0.430	0.144	10.008	-0.534	1.017	0.805
0.194	0.430	0.144	10.008	-0.534	1.500	0.805
0.195	0.430	0.144	10.008	-0.534	1.500	0.805
0.196	0.430	0.094	10.008	-0.483	1.348	0.805
0.197	0.430	0.094	10.008	-0.483	1.348	0.534
0.198	0.478	0.094	10.010	-0.280	1.348	0.805
0.199	0.430	0.144	10.159	-0.271	1.348	0.814
0.200	0.388	0.094	10.159	-0.271	1.348	0.805
0.201	0.388	0.094	10.159	-0.271	1.348	0.805
0.202	0.388	0.094	10.299	-0.271	1.500	0.805
0.203	0.388	0.094	10.299	-0.271	1.500	0.805
0.204	0.388	0.094	10.299	-0.271	1.500	0.534
0.205	0.388	0.094	10.335	-0.246	1.500	0.805
0.206	0.388	0.094	10.335	-0.246	1.500	0.534
0.207	0.388	0.094	10.335	-0.246	1.500	0.805
0.208	0.388	0.072	10.335	-0.271	1.348	0.534
0.209	0.388	0.072	10.335	-0.271	1.348	0.534
0.210	0.385	0.072	10.335	-0.271	1.348	0.534
0.211	0.287	0.046	10.155	-0.280	1.348	0.534
0.212	0.287	0.046	10.010	-0.280	1.017	0.534
0.213	0.287	0.046	10.010	-0.271	1.017	0.534
0.214	0.287	0.046	10.010	-0.271	1.348	0.534
0.215	0.268	0.022	10.010	-0.271	1.017	0.263
0.216	0.268	0.022	10.010	-0.280	1.017	0.127
0.217	0.190	0.022	10.010	-0.280	1.017	0.127
0.218	0.268	0.022	10.010	-0.271	1.348	0.263
0.219	0.268	0.022	10.010	-0.271	1.348	0.263
0.220	0.268	0.022	10.010	-0.271	1.348	0.263
0.221	0.268	0.046	10.010	-0.246	1.348	0.534
0.222	0.190	0.022	10.010	-0.246	1.348	0.263
0.223	0.190	0.022	10.010	-0.246	1.348	0.127
0.224	0.046	0.022	10.010	-0.246	1.017	0.127
0.225	-0.049	0.022	10.010	-0.246	1.017	0.127
0.226	-0.049	0.022	10.010	-0.246	1.348	0.127
0.227	-0.049	0.022	10.010	-0.246	1.348	0.127
0.228	-0.049	0.022	10.010	-0.246	1.348	0.127
0.229	-0.049	0.009	10.010	-0.271	1.348	0.127
0.230	-0.049	0.009	10.010	-0.483	1.017	0.127
0.231	-0.049	0.022	10.155	-0.271	1.051	0.127
0.232	-0.049	0.022	10.155	-0.246	1.051	0.127
0.233	-0.049	0.022	10.155	-0.246	1.017	0.127
0.234	-0.049	0.022	10.155	-0.246	0.814	0.127
0.235	-0.085	0.022	10.010	-0.483	0.475	0.127
0.236	-0.085	0.022	10.010	-0.483	0.475	0.127
0.237	-0.085	0.022	9.968	-0.483	0.263	0.127
0.238	-0.085	0.022	9.965	-0.483	0.263	0.127
0.239	-0.049	0.022	9.965	-0.483	0.263	0.127
0.240	-0.049	0.022	9.965	-0.483	0.263	0.127
0.241	0.004	0.022	9.965	-0.483	0.263	0.127
0.242	0.004	0.022	9.965	-0.483	0.263	0.127
0.243	0.004	0.046	9.965	-0.271	0.263	0.263
0.244	0.004	0.046	9.965	-0.271	0.263	0.263
0.245	0.004	0.022	9.965	-0.246	0.263	0.127
0.246	0.004	0.022	9.965	-0.271	0.263	0.127
0.247	0.004	0.046	9.965	-0.483	0.263	0.263
0.248	-0.049	0.022	9.963	-0.483	0.237	0.127
0.249	-0.049	0.022	9.963	-0.483	0.237	0.127
0.250	-0.049	0.046	9.963	-0.483	0.237	0.263
0.251	-0.049	0.072	9.963	-0.483	0.237	0.509
0.252	-0.049	0.072	9.963	-0.483	0.059	0.509
0.253	-0.049	0.046	9.963	-0.517	0.025	0.263
0.254	-0.049	0.046	9.963	-0.517	0.025	0.509
0.255	0.004	0.046	9.963	-0.517	0.025	0.509
0.256	0.094	0.090	9.963	-0.483	0.059	0.526
0.257	0.189	0.093	9.963	-0.483	0.237	0.526
0.258	0.190	0.186	9.963	-0.271	0.263	1.017
0.259	0.190	0.186	9.962	-0.271	0.263	1.017
0.260	0.190	0.093	9.960	-0.271	0.263	0.526
0.261	0.190	0.168	9.866	-0.246	0.263	0.949
0.262	0.189	0.093	9.766	-0.271	0.263	0.526
0.263	0.180	0.090	9.766	-0.483	0.237	0.509
0.264	0.180	0.090	9.766	-0.483	0.237	0.509
0.265	0.189	0.093	9.766	-0.483	0.237	0.509
0.266	0.189	0.094	9.766	-0.271	0.263	0.526
0.267	0.190	0.094	9.766	-0.246	0.263	0.526
0.268	0.190	0.093	9.766	-0.271	0.237	0.509
0.269	0.190	0.094	9.766	-0.246	0.263	0.526
0.270	0.190	0.094	9.766	-0.246	0.263	0.526
0.271	0.190	0.093	9.748	-0.271	0.263	0.509
0.272	0.189	0.093	9.766	-0.271	0.407	0.509
0.273	0.189	0.093	9.766	-0.271	0.407	0.509
0.274	0.189	0.093	9.772	-0.271	0.475	0.509
0.275	0.189	0.090	9.772	-0.483	0.475	0.475
0.276	0.189	0.093	9.772	-0.271	0.475	0.509
0.277	0.189	0.093	9.772	-0.271	0.475	0.509
0.278	0.189	0.094	9.772	-0.246	1.051	0.526
0.279	0.189	0.168	9.772	-0.246	1.051	0.534
0.280	0.202	0.186	9.772	-0.136	1.051	0.949
0.281	0.202	0.186	9.772	-0.136	1.051	0.949
0.282	0.202	0.168	9.770	-0.246	1.051	0.534
0.283	0.202	0.094	9.766	-0.246	1.051	0.526
0.284	0.202	0.094	9.766	-0.246	1.051	0.526
0.285	0.359	0.168	9.770	-0.246	1.619	0.534
0.286	0.359	0.168	9.770	-0.246	1.619	0.534
0.287	0.380	0.189	9.770	-0.246	1.619	0.949
0.288	0.359	0.168	9.770	-0.246	1.619	0.534
0.289	0.359	0.094	9.770	-0.246	1.619	0.526
0.290	0.359	0.094	9.770	-0.246	1.619	0.526
0.291	0.359	0.094	9.770	-0.246	1.619	0.526
0.292	0.359	0.094	9.770	-0.246	1.619	0.526
0.293	0.359	0.093	9.770	-0.246	1.051	0.475
0.294	0.359	0.084	9.770	-0.517	1.051	0.271
0.295	0.359	0.093	9.770	-0.534	1.051	0.475
0.296	0.380	0.094	9.772	-0.517	1.619	0.526
0.297	0.380	0.168	9.772	-0.271	1.619	0.534
0.298	0.380	0.168	9.957	-0.271	1.619	0.534
0.299	0.359	0.094	9.772	-0.517	1.051	0.475
0.300	0.359	0.084	9.772	-0.534	1.051	0.271
0.301	0.359	0.048	9.772	-0.542	0.670	0.136
0.302	0.359	0.048	9.772	-0.542	0.670	0.136
0.303	0.359	0.048	9.770	-0.542	0.670	0.136
0.304	0.359	0.024	9.770	-1.085	0.509	0.000
0.305	0.180	0.000	9.770	-1.093	0.407	-0.008
0.306	0.180	0.000	9.770	-1.093	0.263	-0.008
0.307	0.168	0.000	9.770	-1.093	0.263	-0.008
0.308	0.168	0.000	9.770	-1.093	0.263	-0.008
0.309	0.180	0.000	9.770	-1.085	0.407	-0.008
0.310	0.180	0.000	9.770	-1.085	0.407	-0.008
0.311	0.186	0.000	9.770	-1.085	0.263	-0.008
0.312	0.359	-0.001	9.770	-0.542	0.263	-0.008
0.313	0.377	-0.001	9.770	-0.542	0.263	-0.008
0.314	0.377	-0.001	9.770	-0.542	0.136	-0.008
0.315	0.377	-0.001	9.770	-0.542	0.136	-0.008
0.316	0.377	-0.001	9.770	-0.542	0.000	-0.008
0.317	0.377	-0.001	9.770	-0.542	0.136	-0.008
0.318	0.377	-0.001	9.770	-0.542	0.509	-0.008
0.319	0.377	-0.001	9.770	-1.085	0.509	-0.008
0.320	0.377	-0.001	9.770	-0.542	0.509	-0.008
0.321	0.377	-0.001	9.770	-0.542	0.509	-0.008
0.322	0.377	-0.001	9.770	-0.542	0.509	-0.008
0.323	0.377	-0.001	9.770	-0.542	0.136	-0.008
0.324	0.377	0.000	9.770	-0.534	0.136	0.000
0.325	0.377	0.024	9.770	-0.271	0.136	0.136
0.326	0.382	0.024	9.770	-0.271	0.136	0.136
0.327	0.382	0.024	9.770	-0.271	0.136	0.136
0.328	0.382	0.000	9.770	-0.534	0.000	0.000
0.329	0.382	0.000	9.770	-0.534	0.000	0.000
0.330	0.377	-0.001	9.677	-0.542	-0.008	-0.008
0.331	0.377	-0.043	9.580	-1.076	-0.008	-0.042
0.332	0.377	-0.043	9.580	-1.076	-0.008	-0.042
0.333	0.382	-0.001	9.677	-0.542	0.000	-0.008
0.334	0.377	-0.043	9.580	-1.076	-0.008	-0.042
0.335	0.377	-0.043	9.580	-1.076	-0.008	-0.042
0.336	0.186	-0.043	9.580	-1.085	-0.008	-0.042
0.337	0.186	-0.043	9.580	-1.085	-0.008	-0.042
0.338	0.186	-0.043	9.580	-1.085	-0.008	-0.042
0.339	0.186	-0.043	9.580	-1.085	-0.008	-0.042
0.340	0.186	-0.001	9.580	-1.076	-0.008	-0.008
0.341	0.186	-0.001	9.580	-1.076	-0.008	-0.008
0.342	0.186	-0.022	9.580	-0.610	-0.008	-0.042
0.343	0.186	-0.006	9.580	-0.610	0.000	-0.034
0.344	0.186	-0.001	9.677	-0.610	0.000	-0.008
0.345	0.186	-0.006	9.748	-0.610	0.000	-0.034
0.346	0.168	-0.012	9.748	-1.076	0.000	-0.068
0.347	0.084	-0.022	9.748	-1.085	0.000	-0.263
0.348	0.084	-0.012	9.748	-1.076	0.127	-0.068
0.349	0.084	-0.006	9.770	-0.822	0.237	-0.034
0.350	0.084	-0.006	9.770	-0.610	0.237	-0.034
0.351	0.168	-0.001	9.770	-0.542	0.814	-0.008
0.352	0.168	0.046	9.770	-0.271	0.814	0.263
0.353	0.168	0.046	9.951	-0.271	0.814	0.263
0.354	0.168	0.046	9.748	-0.271	0.814	0.263
0.355	0.168	0.048	9.951	-0.271	0.814	0.407
0.356	0.168	0.046	9.951	-0.271	0.814	0.263
0.357	0.168	0.022	9.748	-0.542	0.814	0.127
0.358	0.168	0.022	9.748	-0.542	0.814	0.127
0.359	0.168	0.022	9.748	-0.542	0.534	0.127
0.360	0.189	0.045	9.748	-0.271	0.534	0.263
0.361	0.189	0.045	9.748	-0.271	0.534	0.263
0.362	0.168	0.045	9.748	-0.542	0.534	0.263
0.363	0.168	0.045	9.748	-0.542	0.534	0.263
0.364	0.168	0.045	9.866	-0.542	0.814	0.263
0.365	0.168	0.022	9.866	-0.610	0.814	0.127
0.366	0.168	0.022	9.866	-0.822	0.814	0.127
0.367	0.168	0.022	9.866	-0.958	0.814	0.127
0.368	0.168	0.045	9.866	-0.822	0.814	0.263
0.369	0.168	0.046	9.951	-0.610	0.814	0.407
0.370	0.168	0.046	9.951	-0.610	0.814	0.263
0.371	0.189	0.046	9.959	-0.542	1.076	0.263
0.372	0.287	0.048	9.959	-0.271	1.076	0.407
0.373	0.287	0.048	9.968	-0.271	1.899	0.407
0.374	0.287	0.046	9.968	-0.271	1.899	0.263
0.375	0.287	0.046	9.968	-0.271	1.899	0.263
0.376	0.189	0.046	9.968	-0.271	1.899	0.263
0.377	0.189	0.046	9.968	-0.271	1.619	0.263
0.378	0.189	0.046	9.968	-0.271	1.619	0.263
0.379	0.189	0.046	9.968	-0.271	1.076	0.263
0.380	0.189	0.046	9.968	-0.271	1.076	0.263
0.381	0.189	0.048	9.968	-0.271	1.076	0.407
0.382	0.189	0.048	9.968	-0.271	1.076	0.407
0.383	0.189	0.048	9.968	-0.271	1.076	0.407
0.384	0.287	0.048	9.968	-0.271	1.076	0.407
0.385	0.287	0.048	9.968	-0.271	1.076	0.407
0.386	0.287	0.046	9.968	-0.271	1.076	0.263
0.387	0.189	0.045	9.968	-0.271	1.076	0.127
0.388	0.287	0.046	9.968	-0.271	1.619	0.263
0.389	0.287	0.094	9.968	-0.246	2.034	0.475
0.390	0.287	0.094	9.968	-0.246	2.136	0.475
0.391	0.380	0.168	9.968	-0.136	2.161	0.509
0.392	0.380	0.168	9.968	-0.136	2.136	0.509
0.393	0.380	0.186	9.986	-0.136	2.161	0.534
0.394	0.380	0.186	9.986	-0.136	2.161	0.534
0.395	0.287	0.186	9.968	-0.136	2.034	0.534
0.396	0.287	0.186	9.986	-0.136	2.153	0.534
0.397	0.287	0.186	9.986	-0.136	2.034	0.534
0.398	0.287	0.186	9.965	-0.136	1.619	0.534
0.399	0.287	0.186	9.965	-0.136	1.619	0.534
0.400	0.287	0.186	9.965	-0.136	1.619	0.534
0.401	0.287	0.186	9.965	-0.136	1.619	0.534
0.402	0.287	0.186	9.965	-0.136	1.619	0.534
0.403	0.287	0.190	9.965	-0.008	1.619	1.051
0.404	0.287	0.190	9.986	0.000	2.034	1.076
0.405	0.287	0.190	9.965	-0.008	2.034	1.076
0.406	0.287	0.190	9.986	0.000	2.034	1.076
0.407	0.287	0.190	9.986	0.000	2.034	1.076
0.408	0.144	0.190	9.965	-0.008	2.034	1.051
0.409	0.144	0.186	9.965	-0.008	2.034	0.509
0.410	0.093	0.186	9.965	-0.136	2.034	0.526
0.411	0.072	0.168	9.965	-0.136	2.034	0.509
0.412	0.093	0.168	9.965	-0.136	2.034	0.526
0.413	0.093	0.168	9.965	-0.136	2.034	0.526
0.414	0.093	0.094	9.963	-0.136	1.619	0.509
0.415	0.093	0.094	9.963	-0.136	1.619	0.509
0.416	0.093	0.094	9.963	-0.136	1.619	0.509
0.417	0.093	0.093	9.963	-0.136	1.619	0.509
0.418	0.093	0.093	9.963	-0.136	1.619	0.509
0.419	0.093	0.093	9.965	-0.136	1.619	0.509
0.420	0.093	0.093	9.965	-0.136	1.619	0.526
0.421	0.093	0.094	9.965	-0.136	1.619	0.534
0.422	0.072	0.094	9.965	-0.136	1.619	0.534
0.423	0.072	0.094	9.963	-0.136	1.560	0.534
0.424	0.072	0.094	9.962	-0.136	1.144	0.534
0.425	0.072	0.093	9.962	-0.246	1.068	0.526
0.426	0.072	0.093	9.962	-0.271	1.068	0.526
0.427	0.093	0.093	9.962	-0.271	1.068	0.526
0.428	0.093	0.094	9.962	-0.246	1.068	0.534
0.429	0.093	0.093	9.962	-0.271	1.068	0.526
0.430	0.093	0.094	9.962	-0.246	1.076	0.534
0.431	0.093	0.093	9.960	-0.271	1.076	0.526
0.432	0.093	0.093	9.960	-0.271	1.076	0.526
0.433	0.093	0.084	9.960	-0.280	1.068	0.509
0.434	0.093	0.093	9.962	-0.280	1.076	0.526
0.435	0.093	0.084	9.960	-0.280	1.068	0.509
0.436	0.093	0.084	9.960	-0.280	1.068	0.509
0.437	0.144	0.093	9.960	-0.271	1.076	0.526
0.438	0.144	0.093	9.960	-0.271	1.068	0.526
0.439	0.144	0.084	9.960	-0.280	1.051	0.509
0.440	0.144	0.084	9.960	-0.551	0.534	0.475
0.441	0.144	0.046	9.960	-1.026	0.526	0.263
0.442	0.144	0.084	9.960	-0.551	0.534	0.475
0.443	0.144	0.084	9.866	-0.551	0.534	0.475
0.444	0.144	0.084	9.769	-0.551	0.534	0.475
0.445	0.180	0.084	9.960	-0.551	0.534	0.475
0.446	0.335	0.084	9.960	-0.280	0.534	0.509
0.447	0.335	0.084	9.960	-0.280	1.051	0.509
0.448	0.335	0.084	9.962	-0.280	1.068	0.509
0.449	0.335	0.084	9.962	-0.280	1.068	0.509
0.450	0.335	0.084	9.962	-0.280	1.068	0.509
0.451	0.180	0.084	9.962	-0.551	1.051	0.475
0.452	0.180	0.084	9.962	-1.026	1.051	0.475
0.453	0.180	0.046	9.962	-1.060	0.534	0.263
0.454	0.286	0.046	9.962	-1.060	0.534	0.263
0.455	0.335	0.084	9.965	-1.026	1.051	0.475
0.456	0.335	0.084	9.962	-1.060	1.051	0.475
0.457	0.385	0.084	9.965	-1.026	1.051	0.475
0.458	0.394	0.084	9.965	-0.551	1.068	0.509
0.459	0.394	0.084	9.965	-1.026	1.068	0.475
0.460	0.406	0.084	10.058	-0.551	1.076	0.475
0.461	0.406	0.084	10.058	-0.551	1.076	0.475
0.462	0.394	0.084	10.058	-1.026	1.076	0.475
0.463	0.385	0.084	10.058	-1.026	1.076	0.475
0.464	0.335	0.084	10.058	-1.026	1.076	0.475
0.465	0.286	0.084	10.058	-1.026	1.076	0.475
0.466	0.286	0.084	10.058	-1.026	1.076	0.475
0.467	0.286	0.084	10.058	-0.280	1.076	0.475
0.468	0.286	0.084	10.058	-0.280	1.076	0.475
0.469	0.286	0.084	9.965	-1.026	1.068	0.475
0.470	0.286	0.084	9.965	-1.026	1.068	0.475
0.471	0.286	0.084	9.962	-1.026	1.068	0.263
0.472	0.286	0.046	9.962	-1.060	1.068	0.263
0.473	0.286	0.046	9.939	-1.060	1.051	0.263
0.474	0.286	0.046	9.963	-1.060	1.076	0.263
0.475	0.286	0.046	9.963	-1.060	1.076	0.263
0.476	0.286	0.022	9.963	-1.085	1.051	0.127
0.477	0.186	0.018	9.963	-1.093	1.051	0.034
0.478	0.186	0.004	9.963	-1.093	0.534	0.025
0.479	0.186	0.004	9.963	-1.093	0.534	0.025
0.480	0.186	0.004	9.963	-1.119	0.534	0.025
0.481	0.186	0.004	9.965	-1.119	0.534	0.025
0.482	0.186	0.018	9.965	-1.093	0.534	0.034
0.483	0.186	0.021	9.965	-1.093	0.534	0.119
0.484	0.168	0.018	9.965	-1.093	0.534	0.059
0.485	0.168	0.021	9.965	-1.093	0.534	0.119
0.486	0.186	0.022	9.974	-1.093	1.051	0.127
0.487	0.168	0.021	9.974	-1.093	0.534	0.119
0.488	0.022	0.018	9.974	-1.093	0.534	0.059
0.489	0.010	0.010	9.974	-1.093	0.534	0.034
0.490	0.010	0.018	9.974	-1.085	0.805	0.059
0.491	0.010	0.021	9.974	-1.060	1.051	0.119
0.492	-0.001	0.018	9.974	-1.085	0.805	0.059
0.493	-0.001	0.018	9.974	-1.085	0.805	0.059
0.494	-0.001	0.018	9.974	-1.085	0.805	0.059
0.495	-0.001	0.021	9.974	-1.085	0.805	0.119
0.496	-0.001	0.021	9.974	-1.085	0.805	0.119
0.497	-0.001	0.018	9.965	-1.085	0.534	0.059
0.498	-0.001	0.018	9.965	-1.026	0.534	0.059
0.499	0.010	0.018	9.965	-1.026	0.534	0.059
0.500	0.010	0.018	9.965	-1.026	0.534	0.059
0.501	0.010	0.018	9.965	-0.958	0.534	0.059
0.502	0.010	0.021	9.965	-0.958	0.805	0.119
0.503	0.010	0.021	9.965	-0.958	0.805	0.119
0.504	-0.001	0.018	9.965	-0.958	0.534	0.059
0.505	-0.012	0.010	9.965	-0.958	0.407	0.059
0.506	-0.012	0.010	9.974	-0.958	0.407	0.059
0.507	-0.046	0.010	9.974	-0.958	0.059	0.059
0.508	-0.085	0.010	9.974	-0.958	0.059	0.059
0.509	-0.085	0.010	10.153	-0.958	0.059	0.059
0.510	-0.085	0.010	10.153	-0.958	0.059	0.059
0.511	-0.046	0.010	10.153	-0.958	0.059	0.059
0.512	-0.096	0.010	10.153	-0.958	0.059	0.059
0.513	-0.096	0.010	10.153	-0.958	0.059	0.059
0.514	-0.046	0.010	10.153	-0.958	0.059	0.059
0.515	-0.046	0.010	10.153	-0.958	0.059	0.059
0.516	-0.046	0.010	10.153	-0.754	0.407	0.059
0.517	-0.046	0.010	10.153	-0.754	0.407	0.059
0.518	-0.046	0.010	10.153	-0.958	0.059	0.059
0.519	-0.046	0.010	10.153	-0.754	0.059	0.059
0.520	-0.046	0.000	10.153	-0.958	0.059	0.059
0.521	-0.046	0.000	10.153	-0.958	0.000	0.059
0.522	-0.012	0.000	10.153	-0.958	0.000	0.059
0.523	-0.012	0.000	10.153	-0.958	0.059	0.059
0.524	-0.012	0.000	9.974	-0.958	0.000	0.059
0.525	-0.012	0.000	9.974	-0.958	0.059	0.059
0.526	-0.012	0.000	9.974	-0.958	0.407	0.059
0.527	-0.012	0.000	9.974	-0.958	0.534	0.059
0.528	-0.001	0.010	9.974	-0.754	0.805	0.059
0.529	-0.001	0.010	9.974	-0.754	0.805	0.059
0.530	-0.001	0.000	9.974	-0.754	0.805	0.059
0.531	-0.001	0.000	9.974	-0.754	0.805	0.059
0.532	-0.001	0.000	9.974	-0.687	0.805	0.059
0.533	-0.001	0.000	9.974	-0.754	0.534	0.059
0.534	-0.001	0.000	9.965	-0.687	0.534	0.059
0.535	-0.001	0.000	9.962	-0.687	0.407	0.059
0.536	-0.001	-0.001	9.962	-0.958	0.407	0.000
0.537	-0.001	0.000	9.962	-0.687	0.407	0.059
0.538	-0.001	0.000	9.962	-0.551	0.407	0.059
0.539	0.000	0.010	9.962	-0.551	0.407	0.271
0.540	0.000	0.010	9.962	-0.551	0.407	0.271
0.541	0.000	0.010	9.962	-0.551	0.407	0.271
0.542	0.000	0.022	9.962	-0.551	0.407	0.271
0.543	0.000	0.010	9.962	-0.551	0.271	0.127
0.544	0.000	0.010	9.962	-0.551	0.271	0.127
0.545	0.000	0.010	9.962	-0.551	0.271	0.127
0.546	0.000	0.010	9.939	-0.551	0.271	0.127
0.547	0.000	0.010	9.939	-0.551	0.407	0.127
0.548	0.000	0.010	9.939	-0.687	0.407	0.127
0.549	-0.001	0.000	9.939	-1.085	0.407	0.059
0.550	-0.001	0.000	9.939	-1.085	0.407	0.059
0.551	0.000	0.000	9.939	-1.085	0.407	0.059
0.552	0.000	0.000	9.939	-1.085	0.407	0.059
0.553	0.000	0.010	9.939	-0.687	0.407	0.127
0.554	0.046	0.022	9.939	-0.687	0.534	0.263
0.555	0.046	0.042	9.939	-0.551	0.534	0.263
0.556	0.046	0.042	9.939	-0.551	0.534	0.263
0.557	0.046	0.042	9.915	-0.551	0.534	0.237
0.558	0.046	0.042	9.915	-0.551	0.407	0.237
0.559	0.046	0.022	9.915	-0.551	0.407	0.127
0.560	0.046	0.000	9.867	-1.085	0.271	0.000
0.561	0.144	0.022	9.867	-0.551	0.271	0.127
0.562	0.144	0.022	9.867	-0.551	0.271	0.127
0.563	0.168	0.022	9.867	-0.551	0.271	0.127
0.564	0.168	0.042	9.867	-0.551	0.271	0.127
0.565	0.168	0.046	9.867	-0.551	0.271	0.237
0.566	0.168	0.042	9.867	-0.551	0.271	0.127
0.567	0.168	0.042	9.867	-0.551	0.271	0.127
0.568	0.168	0.046	9.867	-0.551	0.271	0.237
0.569	0.168	0.046	9.867	-0.551	0.271	0.237
0.570	0.168	0.046	9.867	-0.551	0.271	0.237
0.571	0.168	0.046	9.867	-0.551	0.407	0.237
0.572	0.168	0.046	9.867	-0.551	0.271	0.237
0.573	0.168	0.046	9.867	-0.551	0.271	0.237
0.574	0.168	0.046	9.867	-0.542	0.407	0.237
0.575	0.168	0.046	9.866	-0.542	0.271	0.237
0.576	0.168	0.046	9.866	-0.542	0.271	0.237
0.577	0.168	0.042	9.866	-0.551	0.263	0.127
0.578	0.144	0.022	9.866	-0.551	0.263	0.000
0.579	0.144	0.022	9.866	-0.551	0.263	0.000
0.580	0.144	0.022	9.866	-0.551	0.263	0.000
0.581	0.144	0.022	9.772	-0.551	0.263	0.000
0.582	0.144	0.022	9.772	-0.551	0.263	0.000
0.583	0.144	0.022	9.772	-0.551	0.263	0.000
0.584	0.144	0.022	9.772	-0.551	0.263	0.000
0.585	0.144	0.000	9.724	-0.551	0.127	-0.008
0.586	0.144	0.022	9.724	-0.551	0.127	0.000
0.587	0.096	0.000	9.724	-0.551	0.127	0.000
0.588	0.096	0.000	9.724	-0.551	0.127	0.000
0.589	0.096	0.000	9.724	-0.551	0.127	0.000
0.590	0.096	0.000	9.724	-0.551	0.127	0.000
0.591	0.096	0.000	9.724	-0.551	0.127	0.000
0.592	0.096	0.000	9.724	-0.542	0.534	0.000
0.593	0.144	0.000	9.724	-0.542	0.534	0.000
0.594	0.144	0.000	9.724	-0.551	0.102	-0.008
0.595	0.144	0.000	9.724	-0.814	0.102	-0.008
0.596	0.144	0.000	9.724	-0.814	0.102	-0.008
0.597	0.144	0.000	9.772	-0.542	0.102	0.000
0.598	0.168	0.004	9.772	-0.542	0.102	0.000
0.599	0.168	0.042	9.772	-0.542	0.102	0.025
0.600	0.168	0.042	9.772	-0.542	0.102	0.025
0.601	0.168	0.042	9.772	-0.542	0.102	0.025
0.602	0.168	0.042	9.772	-0.542	0.102	0.025
0.603	0.168	0.042	9.772	-0.542	0.102	0.025
0.604	0.144	0.042	9.772	-0.542	0.102	0.025
0.605	0.144	0.094	9.772	-0.542	0.263	0.025
0.606	0.168	0.094	9.772	-0.534	0.534	0.263
0.607	0.190	0.094	9.951	-0.271	0.534	0.271
0.608	0.190	0.094	9.951	-0.263	0.542	0.271
0.609	0.190	0.094	9.820	-0.263	0.542	0.271
0.610	0.190	0.094	9.820	-0.263	0.542	0.271
0.611	0.168	0.094	9.820	-0.271	0.542	0.263
0.612	0.168	0.094	9.820	-0.271	0.542	0.263
0.613	0.096	0.094	9.820	-0.271	0.542	0.263
0.614	0.046	0.094	9.820	-0.271	0.542	0.263
0.615	0.046	0.022	9.820	-0.271	0.542	0.127
0.616	0.046	0.022	9.820	-0.271	0.542	0.127
0.617	0.046	0.004	9.820	-0.542	0.534	0.059
0.618	0.046	0.000	9.820	-1.026	0.534	0.025
0.619	0.046	0.000	9.820	-1.026	0.534	0.000
0.620	0.046	0.000	9.820	-1.026	0.534	0.025
0.621	0.046	0.000	9.820	-1.026	0.534	0.025
0.622	0.096	0.004	9.951	-1.026	0.534	0.059
0.623	0.190	0.022	9.951	-0.542	0.534	0.127
0.624	0.190	0.022	9.951	-1.026	0.534	0.127
0.625	0.190	0.036	9.965	-0.814	0.542	0.203
0.626	0.190	0.094	9.968	-0.542	1.017	0.263
0.627	0.190	0.094	9.968	-0.263	1.093	0.534
0.628	0.190	0.094	9.968	-0.263	1.144	0.534
0.629	0.190	0.096	9.968	-0.263	1.144	0.542
0.630	0.190	0.118	9.968	-0.136	2.136	0.670
0.631	0.190	0.180	10.010	0.000	2.136	0.949
0.632	0.193	0.180	10.010	0.000	2.136	0.949
0.633	0.214	0.180	10.059	0.059	2.153	1.017
0.634	0.214	0.180	10.010	0.059	2.153	0.949
0.635	0.214	0.180	10.010	0.059	2.153	0.949
0.636	0.193	0.180	10.010	0.000	2.153	0.949
0.637	0.214	0.180	10.010	0.000	2.153	1.017
0.638	0.193	0.096	10.010	-0.263	2.136	0.949
0.639	0.193	0.094	10.010	-0.271	2.136	0.542
0.640	0.193	0.094	10.010	-0.271	2.136	0.534
0.641	0.193	0.094	10.010	-0.542	2.136	0.534
0.642	0.193	0.094	10.010	-0.542	2.136	0.534
0.643	0.214	0.094	10.010	-0.271	2.153	0.534
0.644	0.214	0.094	10.010	-0.246	2.153	0.542
0.645	0.214	0.096	10.010	0.000	2.153	0.949
0.646	0.214	0.094	9.968	0.000	2.153	0.542
0.647	0.214	0.094	9.968	-0.246	2.153	0.542
0.648	0.214	0.094	9.968	-0.271	2.153	0.534
0.649	0.214	0.094	9.968	-0.542	2.153	0.534
0.650	0.214	0.045	9.968	-0.814	2.153	0.534
0.651	0.214	0.045	9.968	-0.814	2.153	0.534
0.652	0.214	0.036	9.968	-0.822	2.153	0.254
0.653	0.214	0.022	9.968	-1.026	2.153	0.203
0.654	0.214	0.000	9.968	-1.026	2.136	0.127
0.655	0.214	0.000	9.968	-1.060	2.136	0.059
0.656	0.193	-0.001	9.820	-1.076	2.136	0.000
0.657	0.193	-0.001	9.820	-1.076	2.102	0.000
0.658	0.189	-0.001	9.820	-1.076	1.144	0.000
0.659	0.189	-0.001	9.585	-1.076	1.144	0.000
0.660	0.189	-0.001	9.585	-1.076	1.144	-0.008
0.661	0.193	-0.001	9.676	-1.076	1.144	-0.008
0.662	0.193	-0.001	9.676	-1.076	1.144	-0.008
0.663	0.193	-0.001	9.676	-1.076	1.144	-0.008
0.664	0.193	-0.001	9.676	-1.076	1.144	-0.008
0.665	0.189	-0.001	9.676	-1.076	1.144	-0.008
0.666	0.093	-0.001	9.676	-1.076	1.144	-0.008
0.667	0.093	-0.001	9.676	-1.076	1.144	-0.008
0.668	0.093	-0.001	9.676	-1.076	2.102	-0.008
0.669	0.093	-0.001	9.676	-1.076	2.102	-0.008
0.670	0.093	-0.037	9.676	-1.060	2.102	-0.246
0.671	0.093	-0.043	9.963	-1.060	2.102	-0.246
0.672	0.093	-0.043	9.963	-1.060	2.102	-0.246
0.673	0.093	-0.043	9.963	-1.060	2.102	-0.246
0.674	0.093	-0.037	9.963	-1.026	2.102	-0.246
0.675	0.093	-0.037	9.963	-1.026	2.102	-0.246
0.676	0.093	-0.037	9.963	-1.026	2.102	-0.246
0.677	0.093	-0.037	9.963	-1.026	2.102	-0.246
0.678	0.093	-0.037	9.963	-1.026	2.102	-0.246
0.679	0.093	-0.037	9.963	-1.026	1.017	-0.246
0.680	0.093	-0.037	9.963	-1.026	1.017	-0.246
0.681	0.072	-0.037	9.963	-1.026	1.017	-0.246
0.682	0.072	-0.037	9.963	-1.026	1.017	-0.246
0.683	0.072	-0.037	9.963	-1.026	1.017	-0.246
0.684	0.093	-0.037	9.963	-1.026	1.093	-0.246
0.685	0.193	-0.001	9.965	-0.542	2.034	-0.008
0.686	0.196	-0.001	10.153	-0.542	2.102	-0.008
0.687	0.196	-0.001	10.153	-0.542	2.161	-0.008
0.688	0.286	-0.001	10.153	-0.415	2.161	0.254
0.689	0.286	-0.001	10.153	-0.280	2.161	0.263
0.690	0.286	0.045	10.155	-0.280	2.170	0.509
0.691	0.286	0.090	10.155	-0.271	2.170	0.534
0.692	0.286	0.090	10.155	-0.280	2.170	0.526
0.693	0.286	0.090	10.155	-0.280	2.170	0.526
0.694	0.286	0.090	10.155	-0.280	2.170	0.526
0.695	0.286	0.045	10.155	-0.415	2.170	0.509
0.696	0.286	0.090	10.156	-0.415	2.170	0.526
0.697	0.286	0.090	10.299	-0.280	2.170	0.526
0.698	0.196	-0.001	10.299	-0.280	2.170	0.509
0.699	0.196	0.090	10.299	-0.271	2.170	0.526
0.700	0.196	0.093	10.299	-0.271	2.170	0.534
0.701	0.196	0.090	10.299	-0.271	2.170	0.526
0.702	0.196	0.090	10.299	-0.271	2.170	0.526
0.703	0.196	0.090	10.299	-0.271	2.161	0.526
0.704	0.196	0.090	10.343	-0.271	2.161	0.526
0.705	0.196	0.090	10.343	-0.271	2.161	0.526
0.706	0.196	0.090	10.346	-0.271	2.161	0.526
0.707	0.196	0.090	10.346	-0.271	2.161	0.526
0.708	0.196	0.084	10.343	-0.280	2.161	0.509
0.709	0.196	0.084	10.343	-0.271	2.161	0.509
0.710	0.196	0.084	10.343	-0.271	2.161	0.509
0.711	0.196	0.090	10.343	-0.271	2.161	0.526
0.712	0.287	0.090	10.343	-0.271	2.161	0.526
0.713	0.335	0.093	10.343	-0.246	2.170	0.534
0.714	0.335	0.093	10.343	-0.246	2.170	0.534
0.715	0.359	0.096	10.343	-0.136	2.170	0.805
0.716	0.383	0.166	10.343	-0.008	2.170	0.814
0.717	0.383	0.190	10.343	-0.008	2.170	1.076
0.718	0.383	0.192	10.343	-0.008	2.178	1.085
0.719	0.383	0.238	10.343	-0.008	2.229	1.110
0.720	0.383	0.238	10.343	-0.008	2.433	1.110
0.721	0.383	0.287	10.346	-0.008	2.433	1.348
0.722	0.359	0.286	10.346	-0.008	2.433	1.110
0.723	0.359	0.238	10.346	-0.008	2.229	1.085
0.724	0.359	0.238	10.346	-0.008	2.229	1.085
0.725	0.359	0.238	10.346	-0.008	2.170	1.085
0.726	0.359	0.286	10.346	-0.008	2.170	1.348
0.727	0.359	0.286	10.346	-0.008	2.170	1.348
0.728	0.359	0.286	10.346	-0.008	2.170	1.348
0.729	0.359	0.286	10.346	-0.008	2.170	1.348
0.730	0.359	0.238	10.346	-0.068	2.170	1.076
0.731	0.359	0.192	10.343	-0.127	2.170	0.949
0.732	0.359	0.168	10.299	-0.136	2.102	0.805
0.733	0.189	0.168	10.155	-0.136	2.102	0.534
0.734	0.021	0.166	10.059	-0.136	2.034	0.526
0.735	0.021	0.166	10.058	-0.136	1.899	0.526
0.736	0.000	0.094	9.963	-0.246	1.899	0.475
0.737	0.000	0.094	9.867	-0.246	1.899	0.475
0.738	0.000	0.094	9.867	-0.246	1.899	0.475
0.739	0.000	0.094	9.867	-0.246	1.899	0.475
0.740	0.000	0.093	9.773	-0.271	1.899	0.475
0.741	0.000	0.093	9.867	-0.271	1.899	0.475
0.742	0.000	0.094	9.867	-0.246	2.034	0.475
0.743	0.000	0.084	9.867	-0.271	1.899	0.237
0.744	0.000	0.084	9.963	-0.271	1.899	0.237
0.745	0.000	0.094	10.059	-0.246	1.899	0.475
0.746	-0.043	0.084	10.059	-0.271	1.899	0.237
0.747	-0.096	0.094	10.059	-0.271	1.899	0.475
0.748	-0.096	0.094	10.059	-0.271	1.899	0.475
0.749	-0.096	0.084	10.059	-0.542	1.899	0.237
0.750	-0.096	0.084	10.059	-0.542	1.076	0.127
0.751	-0.096	0.084	10.059	-0.551	1.017	0.127
0.752	-0.096	0.084	10.059	-0.551	1.017	0.127
0.753	-0.096	0.022	10.059	-0.551	1.017	0.127
0.754	-0.096	0.022	9.974	-0.551	1.017	0.127
0.755	-0.096	0.022	9.963	-0.551	1.017	0.127
0.756	-0.096	0.022	9.867	-0.551	1.017	0.127
0.757	-0.096	0.022	9.867	-0.551	1.017	0.127
0.758	-0.043	0.084	9.963	-0.542	1.076	0.127
0.759	-0.096	0.022	9.963	-0.551	1.076	0.127
0.760	-0.043	0.094	9.963	-0.542	1.619	0.127
0.761	-0.043	0.094	9.963	-0.542	1.899	0.127
0.762	-0.043	0.094	9.963	-0.542	1.899	0.127
0.763	-0.043	0.094	9.963	-0.542	1.899	0.127
0.764	0.021	0.094	9.963	-0.542	1.899	0.127
0.765	0.021	0.022	9.963	-0.551	1.619	0.127
0.766	0.021	0.022	9.963	-0.822	1.076	0.127
0.767	0.021	0.022	9.963	-0.822	1.076	0.127
0.768	0.021	0.022	9.974	-0.822	1.076	0.127
0.769	0.021	0.022	9.974	-0.822	1.076	0.127
0.770	0.021	0.022	9.974	-1.060	1.076	0.127
0.771	0.021	0.022	9.974	-1.060	1.076	0.127
0.772	-0.043	0.022	9.974	-1.060	1.076	0.127
0.773	-0.043	0.022	9.974	-1.060	1.076	0.127
0.774	-0.043	0.022	9.974	-1.060	1.076	0.059
0.775	-0.043	0.022	9.974	-1.060	1.017	0.127
0.776	-0.043	0.010	9.974	-1.085	0.534	0.059
0.777	-0.043	0.004	9.974	-1.365	0.534	0.008
0.778	0.021	0.004	9.974	-1.085	0.534	0.008
0.779	0.021	0.004	9.974	-1.085	0.534	0.008
0.780	0.021	0.004	9.963	-1.085	0.534	0.008
0.781	0.238	0.010	9.974	-1.060	1.017	0.059
0.782	0.238	0.022	9.974	-1.060	1.017	0.127
0.783	0.382	0.045	10.153	-1.060	1.076	0.237
0.784	0.382	0.046	10.153	-1.060	1.619	0.254
0.785	0.382	0.046	10.153	-1.060	1.619	0.254
0.786	0.383	0.046	10.153	-0.822	1.627	0.263
0.787	0.383	0.046	10.153	-0.822	1.627	0.263
0.788	0.383	0.046	10.153	-0.822	1.627	0.263
0.789	0.383	0.046	10.153	-0.822	1.627	0.263
0.790	0.383	0.046	10.153	-0.822	1.627	0.263
0.791	0.383	0.046	10.153	-0.822	1.627	0.263
0.792	0.383	0.046	10.153	-0.822	1.627	0.263
0.793	0.383	0.046	10.153	-0.542	2.136	0.263
0.794	0.382	0.046	10.153	-0.822	1.627	0.254
0.795	0.382	0.046	10.153	-0.822	1.627	0.254
0.796	0.382	0.046	10.153	-0.542	1.627	0.254
0.797	0.382	0.045	10.153	-0.542	1.619	0.203
0.798	0.382	0.045	10.153	-0.271	1.619	0.203
0.799	0.382	0.046	10.153	-0.008	1.627	0.254
0.800	0.382	0.046	10.153	0.000	2.136	0.263
0.801	0.382	0.046	10.153	0.000	2.136	0.263
0.802	0.382	0.046	10.153	0.000	2.136	0.263
0.803	0.382	0.046	10.153	0.000	2.136	0.263
0.804	0.382	0.072	10.155	0.000	2.136	0.263
0.805	0.382	0.096	10.251	0.000	2.136	0.407
0.806	0.382	0.096	10.251	0.051	2.136	0.475
0.807	0.383	0.144	10.299	0.051	2.136	1.051
0.808	0.382	0.096	10.299	0.000	2.136	0.475
0.809	0.382	0.096	10.299	0.000	2.136	0.475
0.810	0.238	0.094	10.299	0.000	2.136	0.407
0.811	0.190	0.072	10.299	0.000	1.899	0.263
0.812	0.190	0.094	10.299	0.000	2.136	0.407
0.813	0.190	0.072	10.299	0.000	1.899	0.263
0.814	0.190	0.072	10.299	0.000	1.899	0.263
0.815	0.190	0.072	10.299	0.000	1.899	0.263
0.816	0.190	0.094	10.299	0.000	2.136	0.407
0.817	0.190	0.094	10.299	0.000	2.136	0.407
0.818	0.190	0.094	10.251	0.000	2.136	0.407
0.819	0.190	0.072	10.251	0.000	2.136	0.263
0.820	0.189	0.072	10.251	0.000	2.034	0.263
0.821	0.189	0.072	10.251	0.000	2.034	0.263
0.822	0.189	0.046	10.251	0.000	1.899	0.263
0.823	0.189	0.046	10.251	0.000	1.899	0.263
0.824	0.189	0.046	10.251	0.000	1.627	0.263
0.825	0.189	0.046	10.251	0.000	1.627	0.263
0.826	0.189	0.046	10.251	0.000	1.627	0.263
0.827	0.189	0.046	10.251	0.000	1.627	0.263
0.828	0.186	0.042	10.251	-0.008	1.619	0.263
0.829	0.186	0.042	10.155	-0.008	1.619	0.263
0.830	0.189	0.046	10.251	0.000	1.627	0.263
0.831	0.189	0.046	10.251	0.000	1.627	0.263
0.832	0.190	0.046	10.299	0.000	1.899	0.263
0.833	0.190	0.046	10.299	0.000	1.627	0.263
0.834	0.190	0.046	10.323	0.000	1.627	0.263
0.835	0.190	0.046	10.323	0.000	1.899	0.263
0.836	0.189	0.042	10.323	0.000	1.627	0.263
0.837	0.189	0.042	10.323	0.000	1.627	0.263
0.838	0.189	0.042	10.323	-0.034	1.619	0.263
0.839	0.189	0.036	10.323	-0.068	1.144	0.203
0.840	0.142	0.036	10.323	-0.068	1.144	0.203
0.841	0.142	0.036	10.323	-0.068	1.144	0.203
0.842	0.142	0.036	10.299	-0.068	1.144	0.203
0.843	0.142	0.022	10.299	-0.068	1.144	0.203
0.844	0.189	0.022	10.299	-0.068	1.619	0.203
0.845	0.094	0.006	10.155	-0.136	1.144	0.051
0.846	0.094	0.006	10.155	-0.136	1.144	0.051
0.847	0.094	0.006	10.155	-0.136	1.619	0.051
0.848	0.094	0.022	10.155	-0.136	1.619	0.263
0.849	0.094	0.022	10.155	-0.136	1.619	0.263
0.850	0.094	0.006	10.155	-0.534	1.144	0.051
0.851	0.094	0.022	10.155	-0.542	1.619	0.263
0.852	0.046	0.006	10.153	-0.958	1.144	0.051
0.853	0.046	-0.001	10.153	-1.026	1.144	-0.008
0.854	0.046	-0.001	10.153	-1.060	1.144	-0.008
0.855	-0.001	-0.001	10.082	-1.076	1.144	-0.068
0.856	-0.024	-0.001	10.082	-1.076	1.144	-0.068
0.857	-0.024	-0.001	10.070	-1.076	1.017	-0.068
0.858	-0.001	-0.001	10.070	-1.076	1.017	-0.008
0.859	0.046	0.000	10.070	-1.076	1.017	-0.008
0.860	-0.001	-0.001	10.070	-1.076	1.017	-0.008
0.861	-0.001	-0.001	10.070	-1.076	1.017	-0.008
0.862	-0.001	-0.001	10.070	-1.085	0.814	-0.068
0.863	-0.001	-0.001	10.070	-1.085	0.814	-0.068
0.864	-0.001	-0.001	10.070	-1.085	0.814	-0.008
0.865	0.046	0.000	10.070	-1.076	1.017	-0.008
0.866	0.046	0.000	10.070	-1.076	1.017	-0.008
0.867	0.046	0.000	10.070	-1.076	0.814	-0.008
0.868	0.046	0.000	10.070	-1.085	0.814	-0.008
0.869	0.046	0.001	9.968	-1.076	0.814	0.000
0.870	0.046	0.001	9.960	-1.076	0.542	0.000
0.871	-0.001	0.000	9.957	-1.085	0.534	-0.008
0.872	-0.001	0.001	9.957	-1.076	0.534	0.000
0.873	-0.001	0.001	9.957	-1.076	0.542	0.000
0.874	-0.001	0.006	9.957	-1.060	0.814	0.000
0.875	-0.001	0.018	9.957	-1.060	0.814	0.051
0.876	-0.001	0.018	9.957	-1.060	0.814	0.051
0.877	-0.001	0.048	9.957	-0.958	0.814	0.254
0.878	-0.001	0.048	9.957	-0.814	1.144	0.271
0.879	-0.001	0.094	9.957	-0.542	1.144	0.534
0.880	-0.024	0.094	9.957	-0.542	0.814	0.534
0.881	-0.037	0.094	9.957	-0.542	0.814	0.534
0.882	-0.037	0.094	9.951	-0.542	0.814	0.534
0.883	-0.037	0.094	9.951	-0.542	0.542	0.534
0.884	-0.037	0.094	9.951	-0.542	0.542	0.534
0.885	-0.037	0.094	9.951	-0.542	0.542	0.534
0.886	-0.037	0.094	9.951	-0.542	0.542	0.534
0.887	-0.096	0.048	9.951	-0.814	0.542	0.271
0.888	-0.096	0.048	9.951	-0.822	0.542	0.254
0.889	-0.096	0.048	9.951	-0.822	0.542	0.254
0.890	-0.096	0.048	9.951	-0.822	0.542	0.254
0.891	-0.096	0.048	9.951	-0.822	0.542	0.254
0.892	-0.096	0.048	9.951	-0.822	0.542	0.254
0.893	-0.096	0.048	9.951	-0.822	0.534	0.254
0.894	-0.096	0.048	9.951	-0.814	0.534	0.271
0.895	-0.091	0.094	9.951	-0.542	0.542	0.534
0.896	-0.096	0.094	9.951	-0.542	0.542	0.534
0.897	-0.096	0.094	9.951	-0.542	0.542	0.534
0.898	-0.096	0.094	9.951	-0.542	0.542	0.534
0.899	-0.096	0.094	9.951	-0.542	0.542	0.534
0.900	-0.096	0.096	9.951	-0.542	0.542	0.542
0.901	-0.096	0.096	9.951	-0.483	0.542	0.542
0.902	-0.096	0.118	9.951	-0.271	0.542	0.542
0.903	-0.096	0.144	9.951	-0.068	0.542	0.805
0.904	-0.096	0.144	9.951	-0.068	0.542	0.805
0.905	-0.096	0.144	9.915	-0.068	0.542	0.805
0.906	-0.091	0.165	9.915	-0.068	0.542	0.814
0.907	-0.091	0.165	9.867	-0.068	0.542	0.814
0.908	-0.091	0.165	9.867	-0.068	0.542	0.814
0.909	-0.091	0.165	9.867	-0.068	0.542	0.814
0.910	-0.091	0.165	9.867	-0.068	0.542	0.814
0.911	-0.037	0.165	9.867	-0.068	0.542	0.814
0.912	-0.037	0.165	9.867	-0.008	0.542	0.814
0.913	-0.037	0.180	9.867	0.127	1.076	0.932
0.914	-0.037	0.186	9.867	0.263	1.076	1.017
0.915	-0.037	0.186	9.915	0.407	1.076	1.017
0.916	-0.037	0.186	9.951	0.407	1.076	1.017
0.917	-0.037	0.186	9.951	0.509	1.076	1.017
0.918	-0.091	0.186	9.965	0.509	1.076	1.017
0.919	-0.091	0.186	10.153	0.526	1.076	1.051
0.920	-0.091	0.186	10.153	0.526	1.076	1.051
0.921	-0.091	0.186	10.251	0.526	1.085	1.051
0.922	-0.091	0.186	10.251	0.509	1.085	1.051
0.923	-0.091	0.190	10.251	0.509	1.085	1.068
0.924	-0.091	0.190	10.251	0.526	1.085	1.076
0.925	-0.091	0.190	10.251	0.526	1.085	1.076
0.926	-0.091	0.190	10.251	0.526	1.085	1.076
0.927	-0.037	0.192	10.251	0.526	1.085	1.085
0.928	0.000	0.192	10.251	0.526	1.076	1.085
0.929	0.000	0.190	10.153	0.526	1.076	1.076
0.930	0.046	0.190	10.058	0.526	1.076	1.076
0.931	0.180	0.190	10.058	0.526	1.076	1.076
0.932	0.046	0.190	10.058	0.509	1.076	1.076
0.933	0.046	0.186	10.058	0.509	1.076	1.068
0.934	0.024	0.186	9.867	0.407	1.076	1.051
0.935	0.000	0.186	9.867	0.407	0.602	1.051
0.936	0.000	0.186	9.867	0.407	0.602	1.051
0.937	0.000	0.186	9.867	0.407	0.602	1.051
0.938	0.000	0.186	9.867	0.407	0.602	1.051
0.939	0.000	0.186	9.867	0.407	1.076	1.051
0.940	0.000	0.186	9.867	0.407	1.076	1.051
0.941	0.000	0.186	10.058	0.407	1.076	1.051
0.942	0.000	0.186	10.153	0.407	1.076	1.051
0.943	0.000	0.186	10.153	0.407	1.076	1.051
0.944	-0.022	0.186	10.153	0.119	1.076	1.017
0.945	-0.096	0.186	10.153	-0.008	0.602	1.017
0.946	-0.096	0.186	10.153	-0.008	0.602	1.017
0.947	-0.096	0.180	10.153	-0.008	0.534	1.017
0.948	-0.096	0.165	10.153	-0.068	0.237	0.932
0.949	-0.096	0.094	10.153	-0.136	0.051	0.542
0.950	-0.096	0.094	10.153	-0.271	-0.008	0.534
0.951	-0.022	0.094	10.153	-0.271	-0.008	0.534
0.952	0.000	0.094	10.153	-0.271	-0.008	0.534
0.953	0.022	0.046	10.058	-0.534	-0.008	0.534
0.954	0.024	0.094	10.058	-0.271	-0.008	0.534
0.955	0.046	0.094	10.058	-0.271	-0.008	0.542
0.956	0.046	0.094	10.058	-0.271	0.051	0.542
0.957	0.046	0.094	10.058	-0.271	0.051	0.542
0.958	0.046	0.094	10.058	-0.271	0.051	0.534
0.959	0.046	0.094	10.058	-0.542	0.051	0.534
0.960	0.180	0.094	10.058	-0.136	0.237	0.949
0.961	0.180	0.180	10.058	-0.068	0.263	1.017
0.962	0.180	0.186	10.058	-0.068	0.263	1.017
0.963	0.180	0.186	10.058	-0.136	0.254	1.017
0.964	0.046	0.094	10.058	-0.542	0.237	0.949
0.965	0.046	0.094	10.058	-0.542	0.237	0.949
0.966	0.046	0.093	10.058	-0.542	0.237	0.534
0.967	0.024	0.084	10.058	-0.542	0.237	0.534
0.968	0.024	0.084	10.058	-0.822	0.237	0.534
0.969	0.024	0.084	10.058	-0.822	0.237	0.534
0.970	0.024	0.084	10.153	-0.822	0.254	0.534
0.971	0.024	0.093	10.153	-0.542	0.254	0.534
0.972	0.046	0.093	10.153	-0.542	0.254	0.534
0.973	0.046	0.093	10.153	-0.542	0.254	0.534
0.974	0.046	0.084	10.153	-0.822	0.237	0.534
0.975	0.046	0.084	10.153	-0.822	0.237	0.534
0.976	0.046	0.084	10.153	-0.822	0.237	0.534
0.977	0.024	0.084	9.965	-0.822	0.051	0.534
0.978	0.024	0.084	9.965	-0.822	0.237	0.534
0.979	0.024	0.084	9.965	-0.822	0.237	0.534
0.980	0.022	0.084	9.965	-0.822	0.237	0.526
0.981	0.022	0.084	9.965	-0.822	0.237	0.526
0.982	0.022	0.084	9.965	-0.822	0.237	0.526
0.983	0.022	0.084	9.965	-0.542	0.237	0.509
0.984	0.093	0.084	9.965	-0.517	0.254	0.526
0.985	0.186	0.093	9.965	-0.271	0.263	0.534
0.986	0.186	0.094	9.965	-0.271	0.526	0.805
0.987	0.189	0.142	10.153	-0.136	0.814	0.949
0.988	0.189	0.180	10.153	-0.068	1.051	1.017
0.989	0.189	0.186	10.153	-0.068	1.051	1.051
0.990	0.190	0.190	10.249	-0.068	1.068	1.076
0.991	0.190	0.190	10.249	-0.068	1.068	1.076
0.992	0.190	0.190	10.249	-0.034	1.068	1.076
0.993	0.190	0.190	10.251	-0.034	1.627	1.076
0.994	0.190	0.193	10.251	-0.017	1.627	1.093
0.995	0.190	0.214	10.299	-0.008	1.899	1.093
0.996	0.190	0.240	10.299	0.000	1.899	1.093
0.997	0.190	0.287	10.299	0.127	1.899	1.619
0.998	0.190	0.287	10.299	0.237	1.899	1.619
0.999	0.190	0.334	10.299	0.263	1.899	1.627
1.000	0.190	0.334	10.299	0.534	1.899	1.627
1.001	0.190	0.287	10.299	0.263	1.899	1.619
1.002	0.190	0.334	10.345	0.263	1.899	1.627
1.003	0.190	0.334	10.345	0.263	1.899	1.627
1.004	0.190	0.334	10.345	0.534	1.899	1.627
1.005	0.371	0.335	10.345	0.941	1.899	1.627
1.006	0.371	0.335	10.345	0.941	2.034	1.627
1.007	0.371	0.335	10.345	0.941	2.034	1.627
1.008	0.377	0.335	10.345	0.941	2.034	1.627
1.009	0.377	0.335	10.345	0.941	2.034	1.627
1.010	0.377	0.335	10.345	0.534	1.899	1.627
1.011	0.190	0.334	10.345	0.534	1.899	1.627
1.012	0.190	0.287	10.345	0.263	1.899	1.619
1.013	0.377	0.287	10.345	0.263	1.899	1.619
1.014	0.380	0.334	10.345	0.534	2.034	1.627
1.015	0.377	0.287	10.299	0.263	2.034	1.619
1.016	0.377	0.287	10.251	0.263	2.034	1.619
1.017	0.377	0.287	10.251	0.263	2.034	1.619
1.018	0.377	0.334	10.251	0.534	2.034	1.627
1.019	0.380	0.335	10.251	0.534	2.034	1.627
1.020	0.380	0.335	10.251	0.534	2.102	1.627
1.021	0.380	0.334	10.251	0.534	2.034	1.627
1.022	0.377	0.287	10.251	0.263	1.899	1.619
1.023	0.377	0.287	10.251	0.263	1.899	1.619
1.024	0.377	0.287	10.251	0.263	1.899	1.619
1.025	0.377	0.240	10.153	0.263	1.899	1.348
1.026	0.377	0.240	10.153	0.263	1.899	1.348
1.027	0.377	0.240	10.153	0.263	1.899	1.348
1.028	0.190	0.240	10.152	0.263	1.627	1.348
1.029	0.190	0.238	10.152	0.475	1.627	1.110
1.030	0.377	0.240	10.152	0.475	1.627	1.348
1.031	0.377	0.334	10.152	0.475	1.627	1.619
1.032	0.190	0.334	10.152	0.475	1.627	1.619
1.033	0.190	0.334	10.152	0.475	1.627	1.619
1.034	0.190	0.240	10.152	0.475	1.483	1.348
1.035	0.190	0.238	10.152	0.263	1.076	1.110
1.036	0.190	0.238	10.152	0.263	1.076	1.110
1.037	0.190	0.238	10.058	0.263	1.076	1.110
1.038	0.190	0.196	10.010	0.263	1.076	1.076
1.039	0.190	0.190	10.010	0.263	1.076	1.076
1.040	0.190	0.190	9.986	0.254	1.076	1.076
1.041	0.190	0.190	9.968	0.000	1.076	1.076
1.042	0.190	0.190	9.968	0.000	1.076	1.076
1.043	0.190	0.190	9.968	0.000	1.076	1.076
1.044	0.190	0.190	9.968	0.000	1.076	1.076
1.045	0.190	0.190	9.968	0.000	1.076	1.076
1.046	0.190	0.190	9.968	-0.068	1.076	1.076
1.047	0.190	0.190	9.968	-0.068	1.076	1.076
1.048	0.190	0.190	9.968	-0.517	1.076	1.076
1.049	0.190	0.180	9.968	-0.534	1.076	1.017
1.050	0.190	0.180	9.968	-0.534	1.076	1.017
1.051	0.190	0.180	9.968	-0.542	1.076	1.017
1.052	0.190	0.180	9.962	-0.542	1.076	1.017
1.053	0.190	0.046	9.962	-1.026	1.076	0.534
1.054	0.190	0.046	9.962	-1.026	1.076	0.534
1.055	0.190	0.046	9.962	-1.026	1.076	0.534
1.056	0.190	0.046	9.962	-1.026	1.076	0.534
1.057	0.190	0.180	9.962	-0.542	1.076	1.017
1.058	0.190	0.180	9.962	-0.542	1.076	1.017
1.059	0.190	0.180	9.962	-1.060	1.076	1.017
1.060	0.189	0.180	9.962	-1.060	1.076	1.017
1.061	0.189	0.180	9.962	-1.060	1.076	1.017
1.062	0.189	0.180	9.962	-1.060	1.076	1.017
1.063	0.189	0.180	9.962	-1.060	1.076	1.017
1.064	0.189	0.090	9.962	-1.085	1.076	0.534
1.065	0.189	0.180	9.962	-1.060	1.076	1.017
1.066	0.190	0.180	9.962	-1.026	1.076	1.017
1.067	0.190	0.180	9.962	-1.060	1.076	1.017
1.068	0.238	0.180	9.962	-1.060	1.076	1.017
1.069	0.189	0.180	9.962	-1.085	1.076	1.017
1.070	0.189	0.180	9.962	-1.060	1.076	1.017
1.071	0.189	0.180	9.962	-1.060	1.076	1.017
1.072	0.189	0.190	9.962	-1.026	1.627	1.076
1.073	0.189	0.190	9.962	-0.678	1.627	1.076
1.074	0.189	0.190	9.962	-0.678	1.627	1.076
1.075	0.189	0.190	9.962	-0.678	1.627	1.076
1.076	0.189	0.190	9.962	-1.026	1.627	1.076
1.077	0.189	0.180	10.156	-1.060	1.627	1.017
1.078	0.238	0.180	10.156	-1.060	1.627	1.017
1.079	0.190	0.180	10.251	-1.060	1.627	1.017
1.080	0.189	0.090	10.251	-1.085	1.627	0.542
1.081	0.168	0.046	10.251	-1.085	1.627	0.534
1.082	0.168	0.042	10.251	-1.085	1.627	0.509
1.083	0.168	0.090	10.251	-1.085	2.034	0.542
1.084	0.168	0.180	10.251	-1.085	2.034	1.017
1.085	0.168	0.180	10.251	-1.060	2.034	1.017
1.086	0.168	0.180	10.251	-1.060	2.034	1.017
1.087	0.168	0.090	10.251	-1.085	1.899	0.542
1.088	0.168	0.180	10.251	-1.060	1.899	1.017
1.089	0.168	0.190	10.345	-1.026	1.899	1.076
1.090	0.168	0.192	10.345	-0.678	2.034	1.085
1.091	0.168	0.192	10.345	-0.678	1.899	1.085
1.092	0.168	0.192	10.345	-0.678	1.899	1.085
1.093	0.190	0.196	10.346	-0.542	1.899	1.110
1.094	0.190	0.192	10.346	-0.678	1.899	1.085
1.095	0.190	0.190	10.346	-0.814	1.627	1.076
1.096	0.190	0.180	10.345	-0.814	1.627	1.017
1.097	0.287	0.180	10.345	-0.814	1.627	1.017
1.098	0.287	0.180	10.346	-0.678	1.627	1.017
1.099	0.287	0.190	10.346	-0.542	1.627	1.076
1.100	0.287	0.180	10.346	-0.678	1.627	1.017
1.101	0.287	0.094	10.345	-0.678	1.627	0.542
1.102	0.287	0.180	10.345	-0.542	1.627	1.017
1.103	0.287	0.180	10.345	-0.271	1.627	1.051
1.104	0.190	0.180	10.345	-0.271	1.627	1.051
1.105	0.190	0.180	10.345	-0.271	1.627	1.051
1.106	0.168	0.180	10.345	-0.542	1.627	1.017
1.107	0.106	0.180	10.345	-0.678	1.076	1.017
1.108	0.106	0.180	10.345	-0.678	1.076	1.017
1.109	0.094	0.180	10.345	-0.678	1.076	1.017
1.110	0.094	0.180	10.345	-0.542	1.076	1.017
1.111	0.106	0.180	10.345	-0.542	1.076	1.017
1.112	0.106	0.180	10.345	-0.542	1.076	1.017
1.113	0.106	0.094	10.345	-0.542	1.051	0.542
1.114	0.106	0.094	10.345	-0.542	0.949	0.542
1.115	0.106	0.094	10.345	-0.542	0.949	0.542
1.116	0.106	0.094	10.345	-0.542	0.949	0.534
1.117	0.106	0.094	10.340	-0.542	0.542	0.534
1.118	0.094	0.094	10.340	-0.542	0.542	0.534
1.119	0.106	0.180	10.340	-0.542	0.542	0.542
1.120	0.106	0.094	10.340	-0.542	0.542	0.534
1.121	0.106	0.180	10.340	-0.542	0.949	0.534
1.122	0.106	0.094	10.058	-0.542	0.542	0.534
1.123	0.106	0.094	10.058	-0.754	0.534	0.534
1.124	0.106	0.094	10.058	-0.542	0.534	0.534
1.125	0.106	0.180	10.058	-0.542	0.542	0.534
1.126	0.106	0.180	10.058	-0.542	0.542	0.534
1.127	0.106	0.180	10.058	-0.542	0.542	0.534
1.128	0.106	0.180	10.058	-0.542	0.534	0.534
1.129	0.106	0.180	10.058	-0.542	0.534	0.534
1.130	0.190	0.186	10.058	-0.542	0.542	0.534
1.131	0.287	0.186	10.058	-0.542	0.542	0.534
1.132	0.287	0.186	10.058	-0.542	0.542	0.534
1.133	0.287	0.180	10.058	-0.542	0.534	0.534
1.134	0.287	0.180	10.058	-0.542	0.534	0.534
1.135	0.287	0.186	10.058	-0.483	0.534	0.670
1.136	0.287	0.190	10.058	-0.136	0.542	1.051
1.137	0.287	0.190	10.058	-0.136	0.542	1.051
1.138	0.287	0.186	10.058	-0.483	0.534	0.670
1.139	0.287	0.180	9.951	-0.542	0.534	0.534
1.140	0.287	0.180	9.951	-0.542	0.534	0.534
1.141	0.287	0.180	10.058	-0.542	0.534	0.534
1.142	0.193	0.118	9.960	-0.542	0.534	0.534
1.143	0.190	0.094	9.960	-0.754	0.534	0.534
1.144	0.190	0.094	9.960	-0.754	0.534	0.534
1.145	0.190	0.118	9.960	-0.542	0.534	0.534
1.146	0.190	0.118	10.058	-0.542	0.949	0.534
1.147	0.144	0.118	10.058	-0.542	0.949	0.534
1.148	0.144	0.118	10.058	-0.754	0.949	0.534
1.149	0.144	0.118	10.058	-0.814	0.534	0.534
1.150	0.190	0.144	10.058	-0.754	0.949	0.534
1.151	0.190	0.144	10.058	-0.754	0.949	0.534
1.152	0.190	0.118	9.962	-0.814	0.534	0.534
1.153	0.190	0.094	9.960	-1.085	0.534	0.509
1.154	0.190	0.094	9.951	-1.085	0.534	0.271
1.155	0.190	0.094	9.844	-1.085	0.534	0.271
1.156	0.193	0.094	9.844	-1.085	0.534	0.509
1.157	0.287	0.094	9.844	-1.085	0.534	0.509
1.158	0.193	0.094	9.844	-1.085	0.534	0.271
1.159	0.193	0.094	9.844	-1.085	0.534	0.271
1.160	0.193	0.094	9.867	-1.085	1.076	0.509
1.161	0.192	0.094	9.867	-1.085	1.076	0.271
1.162	0.192	0.090	9.867	-1.085	1.076	0.271
1.163	0.192	0.094	9.867	-1.085	1.076	0.271
1.164	0.192	0.118	9.951	-1.085	1.085	0.509
1.165	0.192	0.118	9.960	-1.085	1.085	0.509
1.166	0.190	0.094	9.867	-1.085	1.076	0.509
1.167	0.190	0.094	9.960	-1.085	1.076	0.509
1.168	0.192	0.094	9.960	-1.085	1.076	0.509
1.169	0.190	0.090	9.960	-1.085	1.076	0.271
1.170	0.190	0.090	9.867	-1.085	0.534	0.271
1.171	0.190	0.048	9.867	-1.093	0.534	0.271
1.172	0.190	0.048	9.960	-1.093	0.534	0.271
1.173	0.190	0.090	9.960	-1.085	0.534	0.271
1.174	0.190	0.048	9.960	-1.093	0.534	0.271
1.175	0.190	0.022	9.960	-1.356	0.534	0.059
1.176	0.190	0.022	9.867	-1.356	0.534	0.059
1.177	0.190	0.046	9.960	-1.093	0.534	0.271
1.178	0.192	0.046	9.960	-1.093	0.534	0.271
1.179	0.168	0.022	9.867	-1.356	0.271	0.059
1.180	0.168	0.022	9.867	-1.356	0.127	0.059
1.181	0.168	0.046	9.867	-1.356	0.203	0.271
1.182	0.168	0.048	9.867	-1.093	0.203	0.271
1.183	0.168	0.046	9.867	-1.093	0.203	0.271
1.184	0.168	0.022	9.867	-1.093	0.025	0.059
1.185	0.168	0.022	9.867	-1.093	0.000	0.059
1.186	0.168	0.022	9.867	-1.093	0.000	0.059
1.187	0.168	0.022	9.867	-1.093	0.025	0.059
1.188	0.168	0.021	9.867	-1.093	0.025	0.059
1.189	0.168	0.009	9.960	-1.085	0.025	0.051
1.190	0.168	0.009	9.960	-1.085	0.025	0.051
1.191	0.168	0.021	9.960	-1.085	0.025	0.059
1.192	0.168	0.021	9.962	-1.085	0.000	0.059
1.193	0.168	0.046	9.962	-1.076	0.000	0.271
1.194	0.192	0.046	9.962	-1.060	0.000	0.271
1.195	0.192	0.046	9.962	-1.060	0.000	0.271
1.196	0.192	0.046	9.962	-1.060	-0.068	0.271
1.197	0.192	0.021	9.867	-1.076	-0.136	0.059
1.198	0.192	0.021	9.867	-1.076	-0.136	0.059
1.199	0.192	0.021	9.867	-1.060	-0.068	0.059
1.200	0.192	0.021	9.867	-1.060	-0.068	0.059
1.201	0.238	0.046	9.867	-0.551	0.000	0.263
1.202	0.382	0.046	9.963	-0.542	0.025	0.271
1.203	0.382	0.046	9.963	-0.542	0.025	0.271
1.204	0.382	0.046	9.963	-0.542	0.025	0.263
1.205	0.238	0.021	9.963	-0.551	-0.068	0.059
1.206	0.238	-0.012	9.963	-1.060	-0.136	-0.008
1.207	0.238	-0.013	9.963	-1.060	-0.136	-0.068
1.208	0.371	-0.012	9.963	-1.060	-0.136	-0.008
1.209	0.385	-0.012	9.963	-1.060	-0.068	-0.008
1.210	0.385	-0.012	9.963	-1.060	-0.068	-0.008
1.211	0.406	-0.003	9.963	-1.060	0.025	-0.008
1.212	0.406	-0.001	9.963	-0.551	0.025	0.059
1.213	0.406	-0.001	9.963	-0.551	0.025	0.059
1.214	0.406	-0.001	9.963	-0.551	0.025	0.059
1.215	0.385	-0.001	9.963	-0.551	0.025	0.059
1.216	0.385	0.021	9.965	-0.542	0.127	0.263
1.217	0.385	0.046	9.974	-0.542	0.127	0.263
1.218	0.385	0.046	9.974	-0.542	0.127	0.263
1.219	0.385	0.046	9.974	-0.542	0.203	0.263
1.220	0.385	0.046	9.986	-0.280	0.263	0.398
1.221	0.385	0.046	9.986	-0.271	0.203	0.398
1.222	0.385	0.046	9.974	-0.271	0.203	0.398
1.223	0.385	0.046	9.965	-0.280	0.127	0.263
1.224	0.385	0.046	9.965	-0.280	0.127	0.263
1.225	0.385	0.046	9.963	-0.280	0.127	0.263
1.226	0.394	0.046	9.965	-0.271	0.203	0.398
1.227	0.406	0.093	9.965	-0.271	0.263	0.509
1.228	0.527	0.093	9.986	-0.271	1.076	0.509
1.229	0.527	0.093	9.986	-0.271	1.076	0.509
1.230	0.527	0.093	10.153	-0.271	1.110	0.509
1.231	0.527	0.093	10.153	-0.271	2.034	0.509
1.232	0.527	0.093	10.153	-0.246	2.161	0.509
1.233	0.527	0.094	10.165	-0.068	2.161	0.526
1.234	0.527	0.094	10.165	-0.008	2.170	0.534
1.235	0.527	0.094	10.165	-0.008	2.178	0.534
1.236	0.406	0.094	10.165	-0.008	2.170	0.526
1.237	0.406	0.094	10.165	-0.008	2.178	0.534
1.238	0.394	0.094	10.165	-0.008	2.178	0.534
1.239	0.394	0.094	10.323	0.000	2.178	0.534
1.240	0.394	0.094	10.165	0.000	2.170	0.534
1.241	0.371	0.094	10.165	-0.008	2.170	0.526
1.242	0.371	0.094	10.165	0.000	2.178	0.534
1.243	0.371	0.094	10.165	0.000	2.170	0.526
1.244	0.287	0.093	10.165	0.000	2.161	0.509
1.245	0.287	0.093	10.165	0.000	2.161	0.398
1.246	0.287	0.093	10.165	0.000	2.161	0.398
1.247	0.287	0.093	10.323	0.000	2.161	0.398
1.248	0.287	0.093	10.323	0.000	2.161	0.398
1.249	0.287	0.093	10.165	-0.008	2.161	0.398
1.250	0.042	0.045	10.153	-0.008	2.161	0.263
1.251	0.042	0.045	10.153	-0.008	1.627	0.263
1.252	0.042	0.045	10.153	-0.246	1.627	0.263
1.253	0.190	0.093	10.153	-0.008	1.627	0.398
1.254	0.287	0.094	10.153	0.000	2.161	0.509
1.255	0.371	0.094	10.153	0.000	2.161	0.526
1.256	0.388	0.094	10.153	0.000	2.161	0.534
1.257	0.388	0.180	10.153	0.025	2.170	1.017
1.258	0.388	0.186	10.165	0.059	2.178	1.051
1.259	0.388	0.189	10.165	0.059	2.195	1.068
1.260	0.388	0.186	10.165	0.059	2.178	1.051
1.261	0.388	0.186	10.165	0.059	2.170	1.051
1.262	0.388	0.180	10.165	0.025	2.170	1.017
1.263	0.388	0.094	10.153	0.000	2.170	0.534
1.264	0.388	0.094	10.153	0.000	2.170	0.534
1.265	0.388	0.180	10.153	0.000	2.170	1.017
1.266	0.388	0.094	10.153	0.000	2.161	0.534
1.267	0.388	0.180	10.153	0.000	2.161	1.017
1.268	0.388	0.180	10.153	0.000	2.161	1.017
1.269	0.388	0.180	10.153	0.025	2.161	1.017
1.270	0.388	0.180	10.153	0.025	2.161	1.017
1.271	0.388	0.180	10.153	0.025	2.161	1.017
1.272	0.388	0.190	10.153	0.059	2.170	1.076
1.273	0.388	0.190	10.165	0.059	2.170	1.076
1.274	0.388	0.190	10.165	0.059	2.170	1.076
1.275	0.388	0.190	10.165	0.059	2.170	1.076
1.276	0.388	0.180	10.153	0.059	2.170	1.017
1.277	0.377	0.180	10.153	0.059	2.170	1.017
1.278	0.287	0.094	10.153	0.025	2.170	0.534
1.279	0.192	0.094	10.153	0.059	2.170	0.534
1.280	0.190	0.094	10.153	0.025	2.102	0.263
1.281	0.180	0.094	10.153	0.025	1.627	0.263
1.282	0.180	0.094	10.153	0.025	1.110	0.263
1.283	0.180	0.094	10.152	0.025	1.110	0.263
1.284	0.180	0.046	10.152	0.000	1.093	0.263
1.285	0.180	0.045	10.152	0.000	1.076	0.254
1.286	0.190	0.045	10.152	0.000	1.093	0.254
1.287	0.180	0.042	10.152	0.000	1.076	0.237
1.288	0.180	0.042	10.152	0.000	1.076	0.237
1.289	0.180	0.042	10.143	0.000	1.076	0.237
1.290	0.190	0.045	10.143	0.000	1.093	0.254
1.291	0.192	0.046	10.143	0.000	1.093	0.263
1.292	0.192	0.045	9.968	0.000	1.076	0.254
1.293	0.192	0.045	9.965	0.000	1.076	0.254
1.294	0.192	0.046	9.965	0.000	1.093	0.263
1.295	0.192	0.042	9.963	0.000	1.076	0.237
1.296	0.192	0.042	9.963	0.000	1.076	0.237
1.297	0.192	0.042	9.963	0.000	1.093	0.237
1.298	0.192	0.042	9.962	0.000	1.093	0.237
1.299	0.192	0.042	9.963	0.000	1.093	0.237
1.300	0.192	0.022	9.963	0.000	1.093	0.127
1.301	0.192	0.018	9.962	-0.008	1.093	0.119
1.302	0.180	0.004	9.951	-0.008	1.093	0.059
1.303	0.010	0.000	9.939	-0.212	1.093	0.000
1.304	-0.096	-0.001	9.794	-0.212	1.076	-0.008
1.305	-0.108	-0.007	9.794	-0.271	1.068	-0.008
1.306	-0.108	-0.007	9.772	-0.271	1.068	-0.008
1.307	-0.108	-0.007	9.770	-0.271	0.534	-0.008
1.308	-0.108	-0.007	9.680	-0.271	0.534	-0.008
1.309	-0.108	-0.007	9.680	-0.271	0.534	-0.008
1.310	-0.108	-0.007	9.680	-0.271	0.534	-0.008
1.311	-0.108	-0.024	9.680	-0.271	0.263	-0.008
1.312	-0.108	-0.024	9.680	-0.271	0.263	-0.008
1.313	-0.108	-0.001	9.680	-0.212	0.263	-0.008
1.314	-0.108	-0.001	9.680	-0.212	0.263	-0.008
1.315	-0.108	-0.001	9.680	-0.212	0.263	-0.008
1.316	-0.096	0.000	9.680	-0.136	0.263	-0.008
1.317	-0.096	0.000	9.680	-0.136	0.263	-0.008
1.318	-0.096	0.000	9.680	-0.136	0.263	-0.008
1.319	-0.096	0.000	9.680	-0.136	0.263	-0.008
1.320	0.010	0.000	9.680	-0.136	0.263	-0.008
1.321	0.010	0.000	9.680	-0.068	0.263	-0.008
1.322	0.010	0.000	9.680	-0.068	0.263	-0.008
1.323	0.010	0.022	9.680	-0.008	0.534	-0.008
1.324	0.010	0.022	9.680	-0.008	0.534	-0.008
1.325	0.010	0.022	9.680	-0.008	0.534	-0.008
1.326	0.010	0.046	9.680	-0.008	0.534	-0.008
1.327	-0.096	0.022	9.626	-0.008	0.263	-0.008
1.328	-0.096	0.022	9.680	-0.008	0.263	-0.008
1.329	-0.096	0.046	9.772	-0.008	0.263	-0.008
1.330	-0.096	0.046	9.772	-0.008	0.263	-0.008
1.331	-0.096	-0.001	9.772	-0.068	0.263	-0.008
1.332	-0.096	-0.001	9.772	-0.068	0.059	-0.008
1.333	-0.096	-0.001	9.772	-0.068	0.059	-0.008
1.334	-0.096	-0.001	9.772	-0.068	0.059	-0.008
1.335	-0.096	0.046	9.772	-0.008	0.263	-0.008
1.336	-0.096	0.046	9.772	-0.008	0.059	-0.008
1.337	-0.091	0.046	9.772	-0.008	0.059	-0.008
1.338	-0.096	0.046	9.772	-0.008	0.000	-0.008
1.339	-0.096	0.046	9.772	-0.068	0.000	-0.008
1.340	-0.096	0.046	9.772	-0.068	0.000	-0.008
1.341	-0.096	0.046	9.772	-0.068	0.000	-0.008
1.342	-0.091	0.168	9.772	-0.008	0.059	-0.008
1.343	-0.091	0.168	9.772	-0.008	0.263	-0.008
1.344	-0.091	0.168	9.772	-0.008	0.263	-0.008
1.345	-0.001	0.189	9.915	-0.008	0.534	0.814
1.346	-0.001	0.189	9.915	-0.008	0.534	0.814
1.347	-0.001	0.189	9.915	-0.008	0.263	0.814
1.348	-0.001	0.189	9.915	-0.008	0.263	0.814
1.349	-0.001	0.189	9.915	-0.008	0.263	0.814
1.350	-0.001	0.189	9.915	-0.008	0.263	0.814
1.351	-0.001	0.192	9.915	-0.008	0.263	0.814
1.352	-0.001	0.192	9.915	-0.008	0.263	0.814
1.353	0.096	0.192	9.915	-0.008	0.534	1.017
1.354	0.190	0.192	9.915	-0.008	0.534	1.017
1.355	0.190	0.192	9.915	-0.008	0.534	1.017
1.356	0.096	0.192	9.915	-0.008	0.263	0.814
1.357	0.096	0.189	9.915	-0.008	-0.008	0.814
1.358	0.096	0.168	9.915	-0.068	-0.008	0.805
1.359	0.096	0.168	9.915	-0.068	-0.008	0.805
1.360	0.096	0.168	9.915	-0.008	-0.008	0.805
1.361	0.096	0.189	9.915	-0.008	0.475	0.814
1.362	0.096	0.189	9.915	-0.008	0.534	0.814
1.363	0.096	0.189	9.915	-0.008	0.534	0.814
1.364	0.046	0.168	9.915	-0.008	0.475	0.805
1.365	0.046	0.168	9.915	-0.008	0.475	0.534
1.366	0.046	0.168	9.772	-0.068	0.127	0.534
1.367	-0.001	0.094	9.772	-0.136	-0.008	0.509
1.368	-0.001	0.094	9.772	-0.246	-0.008	-0.008
1.369	-0.001	0.084	9.770	-0.271	-0.008	-0.008
1.370	-0.048	0.084	9.770	-0.271	-0.008	-0.008
1.371	-0.048	0.084	9.770	-0.271	-0.008	-0.008
1.372	-0.001	0.084	9.770	-0.271	-0.008	-0.008
1.373	0.010	0.084	9.770	-0.271	-0.008	-0.008
1.374	0.010	0.084	9.770	-0.271	-0.008	-0.008
1.375	0.010	0.084	9.770	-0.271	-0.008	-0.008
1.376	0.010	0.022	9.770	-0.271	-0.008	-0.008
1.377	0.046	0.084	9.770	-0.246	-0.008	0.509
1.378	0.046	0.094	9.770	-0.136	-0.008	0.534
1.379	0.096	0.094	9.770	-0.136	0.127	0.534
1.380	0.190	0.094	9.770	-0.008	0.127	0.805
1.381	0.192	0.192	9.770	-0.008	0.127	1.076
1.382	0.192	0.192	9.770	-0.008	0.127	1.076
1.383	0.192	0.186	9.770	-0.008	0.127	1.076
1.384	0.192	0.186	9.770	-0.008	0.127	1.085
1.385	0.192	0.094	9.770	-0.008	-0.008	1.076
1.386	0.192	0.094	9.770	-0.008	-0.008	1.076
1.387	0.192	0.094	9.770	-0.008	0.127	1.076
1.388	0.287	0.094	9.770	-0.008	0.475	1.076
1.389	0.287	0.094	9.770	-0.008	0.475	1.076
1.390	0.287	0.094	9.770	-0.008	0.475	1.085
1.391	0.287	0.094	9.770	-0.008	0.475	1.085
1.392	0.192	0.094	9.770	-0.008	0.475	1.085
1.393	0.192	0.094	9.770	-0.008	0.475	1.085
1.394	0.192	0.094	9.770	-0.008	0.475	1.085
1.395	0.192	0.084	9.770	-0.008	0.127	0.805
1.396	0.192	0.094	9.770	-0.008	0.475	1.085
1.397	0.192	0.094	9.770	-0.008	0.475	1.085
1.398	0.192	0.094	9.770	-0.008	0.475	1.085
1.399	0.192	0.094	9.603	-0.008	0.475	1.085
1.400	0.192	0.094	9.603	0.000	0.475	1.348
1.401	0.192	0.094	9.603	0.263	0.534	1.619
1.402	0.287	0.180	9.603	0.534	0.534	1.763
1.403	0.383	0.180	9.603	0.534	0.475	1.763
1.404	0.385	0.186	9.603	0.542	0.534	1.899
1.405	0.388	0.186	9.603	0.542	0.534	1.899
1.406	0.478	0.190	9.603	1.017	0.534	2.034
1.407	0.478	0.190	9.603	1.017	0.534	2.034
1.408	0.478	0.190	9.603	1.017	0.534	2.034
1.409	0.478	0.190	9.603	1.348	0.534	2.034
1.410	0.478	0.190	9.603	1.348	0.534	2.034
1.411	0.478	0.190	9.770	1.560	0.534	2.034
1.412	0.478	0.190	9.772	1.627	0.534	2.034
1.413	0.478	0.190	9.866	1.899	0.534	2.102
1.414	0.478	0.190	9.963	2.102	0.949	2.102
1.415	0.478	0.190	9.866	2.102	0.534	2.102
1.416	0.478	0.335	9.963	2.136	0.949	2.136
1.417	0.478	0.335	9.963	2.136	0.949	2.136
1.418	0.478	0.335	9.963	2.136	0.542	2.136
1.419	0.478	0.335	9.974	2.136	0.542	2.136
1.420	0.478	0.190	9.963	2.136	0.534	2.136
1.421	0.478	0.186	9.963	2.136	0.534	2.136
1.422	0.478	0.186	9.962	2.102	0.127	2.034
1.423	0.478	0.186	9.962	2.102	0.127	2.034
1.424	0.478	0.180	9.866	1.899	-0.008	2.034
1.425	0.552	0.186	9.962	2.102	0.127	2.034
1.426	0.552	0.186	9.866	2.102	0.127	2.034
1.427	0.552	0.180	9.772	1.899	0.127	1.763
1.428	0.552	0.097	9.650	1.017	-0.008	1.085
1.429	0.552	0.000	9.650	0.670	-0.008	1.051
1.430	0.552	0.000	9.650	0.542	-0.008	0.542
1.431	0.552	0.000	9.650	0.263	-0.008	0.127
1.432	0.552	0.000	9.650	0.102	-0.008	0.000
1.433	0.552	0.000	9.650	0.102	-0.008	0.000
1.434	0.552	0.000	9.650	0.263	-0.008	0.000
1.435	0.552	0.000	9.766	0.271	0.127	0.000
1.436	0.552	0.000	9.772	0.526	0.509	0.127
1.437	0.388	0.000	9.866	0.542	0.509	0.237
1.438	0.385	0.084	9.962	0.670	0.509	0.407
1.439	0.371	0.084	9.962	0.670	0.509	0.237
1.440	0.286	0.021	9.962	0.526	0.509	0.127
1.441	0.186	0.021	9.962	0.526	0.509	0.127
1.442	0.186	0.000	9.962	0.271	0.127	0.102
1.443	0.186	0.000	9.962	0.263	0.000	0.000
1.444	0.186	0.000	9.962	0.119	-0.008	0.000
1.445	0.186	0.000	9.962	0.119	-0.008	0.000
1.446	0.186	0.000	9.960	0.102	-0.136	0.000
1.447	0.186	0.000	9.866	0.102	-0.136	0.000
1.448	0.196	0.000	9.960	0.119	-0.136	0.000
1.449	0.196	0.000	9.960	0.119	-0.136	0.000
1.450	0.196	0.000	9.866	0.119	-0.212	0.000
1.451	0.196	0.000	9.772	0.119	-0.483	-0.008
1.452	0.196	0.000	9.772	0.119	-0.483	-0.008
1.453	0.196	0.000	9.766	0.119	-0.483	-0.008
1.454	0.196	0.000	9.766	0.119	-0.483	-0.008
1.455	0.196	0.000	9.766	0.119	-0.483	-0.008
1.456	0.196	0.000	9.766	0.119	-0.483	-0.008
1.457	0.196	0.000	9.766	0.263	-0.415	-0.008
1.458	0.196	0.000	9.766	0.271	-0.212	0.000
1.459	0.196	0.000	9.960	0.271	-0.212	0.000
1.460	0.196	0.000	9.962	0.526	-0.008	0.000
1.461	0.196	0.000	9.962	0.526	-0.008	0.000
1.462	0.196	0.000	9.962	0.526	-0.008	0.000
1.463	0.186	0.000	9.962	0.271	-0.008	-0.008
1.464	0.186	0.000	9.962	0.263	-0.008	-0.008
1.465	0.186	0.000	10.058	0.263	-0.008	-0.008
1.466	0.186	-0.001	10.058	0.119	-0.212	-0.034
1.467	0.186	-0.001	10.058	0.263	-0.212	-0.034
1.468	0.186	0.000	10.058	0.263	-0.212	-0.008
1.469	0.186	0.000	10.058	0.271	-0.212	-0.034
1.470	0.186	0.000	10.153	0.271	-0.212	-0.034
1.471	0.196	0.000	10.153	0.526	-0.008	-0.008
1.472	0.196	0.000	10.153	0.526	-0.008	-0.008
1.473	0.196	0.000	10.153	0.526	-0.008	-0.008
1.474	0.196	0.000	10.153	0.526	-0.008	-0.034
1.475	0.186	0.000	10.153	0.271	-0.212	-0.110
1.476	0.186	0.000	10.153	0.271	-0.212	-0.136
1.477	0.196	0.000	10.153	0.526	-0.212	-0.136
1.478	0.286	0.000	10.153	0.568	-0.008	-0.136
1.479	0.371	0.000	10.153	0.568	-0.008	-0.212
1.480	0.371	0.004	10.153	1.051	-0.008	-0.246
1.481	0.371	0.021	10.153	1.051	0.000	-0.246
1.482	0.371	0.046	10.153	1.051	0.059	-0.212
1.483	0.371	0.046	10.153	1.076	0.059	-0.212
1.484	0.371	0.084	10.159	1.085	0.059	-0.034
1.485	0.196	0.046	10.159	1.085	0.000	-0.212
1.486	0.186	0.046	10.159	1.076	0.000	-0.212
1.487	0.096	0.045	10.159	1.076	0.000	-0.246
1.488	0.096	0.045	10.159	1.076	0.000	-0.246
1.489	0.096	0.046	10.159	1.085	0.000	-0.212
1.490	0.096	0.046	10.159	1.085	0.000	-0.246
1.491	0.096	0.046	10.159	1.085	0.000	-0.246
1.492	0.096	0.046	10.159	1.085	-0.008	-0.246
1.493	0.096	0.046	10.159	1.085	-0.008	-0.246
1.494	0.096	0.046	10.159	1.085	0.059	-0.246
1.495	0.096	0.094	10.159	1.085	0.059	-0.034
1.496	0.186	0.094	10.251	1.348	0.263	-0.008
1.497	0.186	0.094	10.251	1.348	0.263	-0.008
1.498	0.096	0.094	10.251	1.085	0.263	-0.034
1.499	0.186	0.094	10.251	1.085	0.263	-0.008
1.500	0.186	0.096	10.251	1.348	0.534	0.127
1.501	0.388	0.096	10.345	1.627	0.534	0.263
1.502	0.388	0.096	10.345	1.627	0.534	0.534
1.503	0.388	0.094	10.345	1.348	0.534	0.263
1.504	0.186	0.094	10.345	1.144	0.534	0.127
1.505	0.186	0.094	10.345	1.348	0.534	0.263
1.506	0.186	0.094	10.345	1.348	0.534	0.263
1.507	0.186	0.094	10.345	1.348	0.534	0.263
1.508	0.186	0.094	10.345	1.348	0.534	0.263
1.509	0.096	0.094	10.345	1.144	0.534	0.127
1.510	0.096	0.046	10.251	1.085	0.534	0.127
1.511	0.096	0.094	10.251	1.085	0.534	0.237
1.512	0.096	0.094	10.251	1.085	0.534	0.237
1.513	0.096	0.094	10.251	1.085	0.534	0.237
1.514	0.096	0.094	10.249	1.085	0.534	0.237
1.515	0.096	0.094	10.251	1.144	0.534	0.263
1.516	0.096	0.096	10.251	1.348	1.076	0.534
1.517	0.096	0.096	10.251	1.348	1.076	0.534
1.518	0.096	0.096	10.251	1.348	1.076	0.534
1.519	0.096	0.096	10.251	1.348	1.076	0.534
1.520	0.096	0.180	10.251	1.627	1.076	0.534
1.521	0.096	0.096	10.251	1.348	1.068	0.534
1.522	0.096	0.096	10.251	1.348	1.068	0.534
1.523	0.096	0.096	10.249	1.144	0.805	0.534
1.524	0.096	0.096	10.249	1.144	0.805	0.534
1.525	0.144	0.096	10.249	1.144	0.805	0.542
1.526	0.144	0.096	10.249	1.348	0.805	1.017
1.527	0.144	0.180	10.249	1.619	1.068	1.017
1.528	0.144	0.180	10.249	1.619	0.805	1.017
1.529	0.144	0.180	10.249	1.619	0.805	1.051
1.530	0.144	0.180	10.249	1.348	0.805	1.051
1.531	0.144	0.096	10.249	1.144	0.534	1.017
1.532	0.144	0.096	10.249	1.144	0.534	1.017
1.533	0.144	0.094	10.155	1.085	0.534	1.017
1.534	0.144	0.094	10.155	1.085	0.534	1.017
1.535	0.180	0.096	10.249	1.144	0.805	1.051
1.536	0.180	0.096	10.155	1.144	0.534	1.051
1.537	0.180	0.096	10.155	1.144	0.534	1.051
1.538	0.144	0.094	10.153	1.085	0.534	1.017
1.539	0.144	0.094	10.153	1.085	0.534	1.051
1.540	0.144	0.094	10.153	1.085	0.534	1.051
1.541	0.144	0.094	9.867	1.085	0.534	1.051
1.542	0.144	0.094	9.867	1.085	0.534	1.068
1.543	0.144	0.096	9.867	1.144	0.534	1.068
1.544	0.144	0.180	9.867	1.348	0.534	1.076
1.545	0.180	0.186	9.867	1.560	0.805	1.085
1.546	0.144	0.180	9.867	1.144	0.534	1.076
1.547	0.180	0.180	9.915	1.144	0.534	1.085
1.548	0.180	0.180	9.915	1.144	0.534	1.085
1.549	0.180	0.096	9.915	1.144	0.534	1.085
1.550	0.144	0.094	9.915	1.093	0.534	1.076
1.551	0.144	0.093	9.772	1.085	0.271	1.076
1.552	0.144	0.048	9.772	1.085	0.271	1.076
1.553	0.096	0.048	9.772	1.076	0.271	1.076
1.554	0.144	0.048	9.772	1.076	0.271	1.076
1.555	0.144	0.048	9.772	1.076	0.271	1.076
1.556	0.144	0.046	9.772	1.076	0.263	1.068
1.557	0.144	0.010	9.676	1.068	0.263	1.068
1.558	0.096	-0.001	9.674	0.814	0.263	1.017
1.559	0.084	-0.001	9.674	0.814	0.127	1.017
1.560	0.084	0.010	9.674	0.814	0.127	1.017
1.561	0.046	-0.001	9.674	0.542	-0.008	0.542
1.562	0.046	-0.001	9.674	0.542	-0.008	0.542
1.563	0.046	-0.001	9.674	0.263	-0.008	0.542
1.564	0.046	-0.001	9.580	0.263	-0.008	0.542
1.565	0.046	-0.001	9.580	0.263	-0.008	0.534
1.566	0.046	-0.001	9.580	0.263	-0.008	0.263
1.567	0.046	-0.001	9.580	0.263	-0.008	0.534
1.568	0.084	-0.001	9.580	0.263	-0.008	0.534
1.569	0.144	-0.001	9.580	0.263	-0.008	0.534
1.570	0.144	-0.006	9.580	0.127	-0.025	0.263
1.571	0.144	-0.006	9.580	0.263	-0.008	0.534
1.572	0.144	-0.006	9.674	0.263	-0.008	0.534
1.573	0.144	-0.006	9.580	0.127	-0.008	0.263
1.574	0.144	-0.001	9.674	0.263	0.127	0.263
1.575	0.190	-0.012	9.674	0.127	0.127	0.263
1.576	0.084	-0.012	9.674	0.102	0.000	0.263
1.577	0.084	-0.012	9.674	0.102	0.000	0.263
1.578	0.084	-0.012	9.674	0.102	-0.008	0.263
1.579	0.084	-0.012	9.674	0.000	-0.008	0.127
1.580	0.084	-0.001	9.674	0.102	0.000	0.263
1.581	0.084	0.000	9.674	0.127	0.263	0.263
1.582	0.084	0.006	9.760	0.263	0.263	0.534
1.583	0.084	0.006	9.760	0.263	0.263	0.534
1.584	0.084	0.000	9.674	0.127	0.263	0.263
1.585	0.084	0.000	9.674	0.127	0.263	0.263
1.586	0.190	0.006	9.760	0.263	0.263	0.534
1.587	0.192	0.010	9.760	0.263	0.263	0.805
1.588	0.192	0.021	9.772	0.534	0.534	1.076
1.589	0.192	0.010	9.772	0.263	0.534	0.805
1.590	0.192	0.010	9.772	0.263	0.534	0.805
1.591	0.192	0.010	9.867	0.263	0.534	0.805
1.592	0.192	0.010	9.867	0.263	0.534	0.534
1.593	0.192	0.010	9.867	0.263	0.534	0.534
1.594	0.192	0.006	9.867	0.263	0.534	0.534
1.595	0.192	0.006	9.867	0.263	0.534	0.534
1.596	0.286	0.010	9.867	0.263	0.534	0.534
1.597	0.286	0.010	9.867	0.263	0.534	0.534
1.598	0.335	0.021	9.960	0.263	0.542	0.534
1.599	0.335	0.010	9.960	0.263	0.542	0.534
1.600	0.335	0.010	9.960	0.263	0.542	0.534
1.601	0.371	0.021	9.974	0.263	1.076	0.534
1.602	0.335	0.046	9.974	0.534	1.076	0.534
1.603	0.335	0.093	9.974	0.534	1.076	0.534
1.604	0.335	0.094	9.974	0.805	1.076	0.534
1.605	0.335	0.093	9.974	0.805	1.076	0.534
1.606	0.335	0.094	9.974	0.949	1.212	0.534
1.607	0.335	0.094	9.974	1.017	1.212	0.534
1.608	0.371	0.144	9.974	1.076	1.899	0.805
1.609	0.371	0.190	10.010	1.110	2.136	1.076
1.610	0.385	0.190	10.010	1.348	2.229	1.076
1.611	0.430	0.190	10.058	1.619	2.433	1.076
1.612	0.430	0.190	10.058	1.348	2.433	1.076
1.613	0.430	0.190	10.152	1.619	2.433	1.076
1.614	0.430	0.190	10.155	1.619	2.433	1.076
1.615	0.430	0.190	10.155	1.619	2.433	1.076
1.616	0.430	0.190	10.155	1.619	2.433	1.076
1.617	0.430	0.190	10.155	1.619	2.433	1.076
1.618	0.371	0.190	10.155	1.619	2.229	1.076
1.619	0.371	0.186	10.155	1.348	2.170	1.017
1.620	0.371	0.186	10.155	1.348	2.170	1.017
1.621	0.335	0.144	10.155	1.110	2.170	0.805
1.622	0.335	0.144	10.159	1.110	2.170	0.805
1.623	0.371	0.186	10.251	1.348	2.170	1.017
1.624	0.371	0.186	10.340	1.348	2.229	1.017
1.625	0.371	0.186	10.340	1.348	2.229	0.805
1.626	0.371	0.186	10.340	1.348	2.229	0.805
1.627	0.190	0.144	10.340	1.110	2.170	0.534
1.628	0.190	0.144	10.340	1.348	2.170	0.534
1.629	0.190	0.186	10.340	1.348	2.170	0.805
1.630	0.190	0.144	10.340	1.085	2.170	0.534
1.631	0.190	0.186	10.340	1.348	2.170	0.534
1.632	0.190	0.186	10.340	1.348	2.170	0.534
1.633	0.190	0.186	10.340	1.348	2.170	0.534
1.634	0.072	0.186	10.340	1.348	2.170	0.534
1.635	0.072	0.144	10.340	1.085	2.170	0.534
1.636	0.072	0.144	10.251	1.076	2.170	0.407
1.637	0.072	0.144	10.251	1.076	2.170	0.407
1.638	0.072	0.094	10.251	1.076	2.170	0.263
1.639	0.072	0.094	10.251	1.076	2.136	0.263
1.640	0.072	0.144	10.251	1.076	2.170	0.263
1.641	0.072	0.144	10.251	1.076	2.170	0.263
1.642	0.072	0.094	10.251	1.076	2.136	0.254
1.643	0.072	0.093	10.251	1.017	1.899	0.254
1.644	0.072	0.093	10.340	1.017	1.899	0.254
1.645	-0.024	0.072	10.335	0.949	1.627	0.136
1.646	-0.240	0.046	10.201	0.949	1.076	0.136
1.647	-0.024	0.072	10.201	0.949	1.076	0.237
1.648	-0.240	0.046	10.159	0.949	1.076	0.136
1.649	-0.190	0.046	10.159	0.949	1.076	0.136
1.650	-0.024	0.072	10.159	0.949	1.076	0.237
1.651	-0.169	0.046	10.153	0.949	0.542	0.136
1.652	-0.169	0.046	10.153	0.534	0.542	0.136
1.653	-0.169	0.046	10.153	0.949	0.542	0.136
1.654	-0.169	0.036	10.153	0.263	0.534	0.127
1.655	-0.169	0.046	10.153	0.263	0.542	0.136
1.656	-0.169	0.046	10.159	0.263	0.542	0.136
1.657	-0.169	0.036	10.159	0.263	0.534	0.127
1.658	-0.169	0.022	10.159	0.237	0.534	0.127
1.659	-0.169	0.022	10.159	0.127	0.534	-0.008
1.660	-0.169	0.022	10.159	0.127	0.534	-0.008
1.661	-0.169	-0.001	10.159	-0.008	0.534	-0.008
1.662	-0.024	-0.001	10.159	-0.008	0.534	-0.008
1.663	0.045	0.022	10.159	-0.008	0.534	-0.008
1.664	0.045	0.022	10.159	0.127	0.534	0.127
1.665	0.045	0.036	10.159	0.237	0.534	0.127
1.666	0.045	0.024	10.159	0.237	0.534	0.127
1.667	0.045	0.022	10.159	0.127	0.534	0.127
1.668	0.045	0.022	10.159	0.127	0.534	0.127
1.669	0.045	0.024	10.159	0.237	0.534	0.237
1.670	0.045	0.036	10.159	0.263	1.017	0.263
1.671	0.045	0.024	10.153	0.237	1.017	0.263
1.672	0.045	0.036	10.153	0.263	1.017	0.263
1.673	-0.024	0.024	9.974	0.237	0.534	0.263
1.674	-0.024	0.024	9.974	0.237	0.534	0.263
1.675	0.045	0.036	9.974	0.263	0.534	0.263
1.676	0.045	0.036	9.974	0.263	0.534	0.263
1.677	0.048	0.036	9.974	0.263	0.534	0.263
1.678	0.048	0.024	9.974	0.237	0.534	0.263
1.679	0.048	0.022	9.974	0.127	0.534	0.237
1.680	0.048	0.022	9.974	0.127	0.534	0.237
1.681	0.048	0.022	9.974	0.127	0.534	0.237
1.682	0.048	0.022	9.974	0.127	0.534	0.237
1.683	0.048	0.022	9.974	0.127	0.534	0.237
1.684	0.048	0.022	9.974	0.127	0.534	0.237
1.685	0.045	0.022	9.974	0.127	0.526	0.237
1.686	0.045	0.022	9.974	0.127	0.526	0.237
1.687	-0.043	-0.006	9.962	-0.008	0.127	0.127
1.688	-0.043	-0.006	9.962	-0.008	0.127	0.127
1.689	-0.043	-0.006	9.962	-0.008	0.127	0.127
1.690	-0.043	-0.006	9.962	-0.008	0.127	0.237
1.691	-0.043	-0.006	9.962	-0.008	0.127	0.263
1.692	-0.043	0.024	9.962	0.237	0.526	0.407
1.693	-0.043	0.024	9.962	0.407	0.534	0.542
1.694	-0.043	0.036	9.962	0.407	0.949	0.814
1.695	-0.043	0.093	9.962	0.526	0.949	0.814
1.696	-0.043	0.096	9.974	0.542	1.017	1.051
1.697	-0.043	0.096	9.974	0.542	1.051	1.051
1.698	-0.043	0.096	9.974	0.542	1.051	1.051
1.699	0.048	0.096	9.974	0.814	1.051	1.076
1.700	-0.043	0.096	9.974	0.542	1.051	1.051
1.701	0.010	0.096	9.974	0.542	1.051	1.051
1.702	0.010	0.096	9.974	0.542	1.051	0.814
1.703	0.010	0.096	9.974	0.542	1.051	0.814
1.704	0.010	0.096	9.974	0.542	1.051	0.814
1.705	0.010	0.093	9.974	0.542	1.017	0.814
1.706	0.010	0.048	9.962	0.526	0.949	0.542
1.707	0.010	0.093	9.974	0.542	1.017	0.814
1.708	0.010	0.096	10.155	0.542	1.051	0.814
1.709	-0.024	0.096	10.155	0.542	1.017	0.814
1.710	-0.043	0.096	10.155	0.542	0.949	0.814
1.711	-0.043	0.096	10.155	0.814	0.949	0.814
1.712	-0.043	0.096	10.155	0.814	0.949	0.814
1.713	-0.048	0.096	9.974	0.542	0.814	0.814
1.714	-0.048	0.048	9.867	0.542	0.814	0.542
1.715	-0.048	0.048	9.867	0.542	0.814	0.814
1.716	-0.043	0.096	9.867	0.814	0.814	0.814
1.717	-0.024	0.096	9.867	1.017	0.814	0.814
1.718	-0.024	0.096	9.867	1.051	0.814	0.814
1.719	-0.024	0.096	9.867	1.017	0.127	0.814
1.720	0.010	0.096	9.867	1.017	0.127	0.814
1.721	0.010	0.096	9.867	1.017	0.127	0.814
1.722	0.010	0.048	9.770	0.814	0.127	0.271
1.723	0.042	0.048	9.772	0.814	0.127	0.271
1.724	0.042	0.018	9.770	0.814	0.000	0.271
1.725	0.042	0.018	9.770	0.542	0.000	0.263
1.726	0.046	0.022	9.770	0.814	0.000	0.271
1.727	0.046	0.048	9.770	0.814	0.475	0.814
1.728	0.046	0.048	9.770	0.814	0.475	0.814
1.729	0.046	0.048	9.770	1.017	0.475	0.814
1.730	0.046	0.048	9.770	1.017	0.475	0.814
1.731	0.046	0.048	9.770	1.017	0.475	0.814
1.732	0.046	0.022	9.772	1.017	0.475	0.271
1.733	0.046	0.021	9.773	0.949	0.475	0.263
1.734	0.168	0.022	9.867	1.017	0.814	0.271
1.735	0.186	0.048	9.867	1.076	0.814	0.814
1.736	0.335	0.096	9.867	1.110	0.814	0.814
1.737	0.335	0.096	9.867	1.110	1.356	0.814
1.738	0.335	0.096	9.867	1.110	1.356	0.814
1.739	0.335	0.096	9.867	1.110	0.814	0.814
1.740	0.335	0.096	9.867	1.085	0.814	0.814
1.741	0.335	0.048	9.867	1.076	0.814	0.814
1.742	0.335	0.022	9.867	0.949	0.475	0.271
1.743	0.335	0.022	9.867	0.949	0.475	0.271
1.744	0.335	0.022	9.867	0.949	0.475	0.271
1.745	0.335	0.021	9.866	0.949	0.475	0.263
1.746	0.371	0.021	9.866	0.949	0.034	0.263
1.747	0.335	0.018	9.773	0.814	0.000	0.237
1.748	0.371	0.021	9.773	0.949	0.000	0.263
1.749	0.371	0.021	9.773	0.949	0.000	0.263
1.750	0.383	0.021	9.773	0.949	0.000	0.263
1.751	0.383	0.022	9.773	1.076	0.034	0.271
1.752	0.383	0.048	9.773	1.076	0.475	0.814
1.753	0.383	0.048	9.773	1.076	0.814	0.814
1.754	0.383	0.168	9.773	1.076	1.017	0.949
1.755	0.383	0.168	9.773	1.076	1.017	0.949
1.756	0.383	0.168	9.773	1.076	1.017	0.949
1.757	0.383	0.022	9.772	1.076	1.017	0.814
1.758	0.383	0.022	9.772	1.076	1.017	0.814
1.759	0.383	0.168	9.773	1.076	1.068	0.949
1.760	0.479	0.180	9.773	1.085	1.076	1.017
1.761	0.383	0.180	9.773	1.085	1.076	1.017
1.762	0.478	0.180	9.773	1.085	1.076	1.017
1.763	0.478	0.189	9.866	1.110	1.076	1.076
1.764	0.478	0.190	9.867	1.619	1.627	1.076
1.765	0.478	0.190	9.867	1.619	1.627	1.076
1.766	0.478	0.190	9.867	1.619	1.627	1.076
1.767	0.383	0.189	9.867	1.110	1.076	1.076
1.768	0.478	0.190	9.867	1.619	1.627	1.076
1.769	0.478	0.190	9.867	1.619	2.034	1.076
1.770	0.383	0.190	9.867	1.619	1.627	1.076
1.771	0.478	0.190	9.867	1.619	2.034	1.076
1.772	0.478	0.190	9.867	1.619	2.034	1.076
1.773	0.383	0.190	9.867	1.619	2.034	1.076
1.774	0.383	0.190	9.867	1.619	2.034	1.076
1.775	0.383	0.190	9.867	1.619	2.034	1.076
1.776	0.383	0.190	9.867	1.619	1.627	1.076
1.777	0.383	0.190	9.867	1.619	1.627	1.076
1.778	0.383	0.190	9.867	1.619	1.627	1.076
1.779	0.383	0.202	9.867	1.619	2.034	1.110
1.780	0.383	0.286	9.867	1.619	2.170	1.110
1.781	0.383	0.286	9.867	1.627	2.170	1.110
1.782	0.382	0.286	9.867	1.619	2.170	1.110
1.783	0.371	0.286	9.866	1.619	1.627	1.110
1.784	0.371	0.240	9.866	1.619	1.627	1.085
1.785	0.382	0.240	9.866	1.619	1.627	1.085
1.786	0.382	0.240	9.866	1.619	1.627	1.085
1.787	0.382	0.240	9.866	1.619	1.627	1.085
1.788	0.382	0.202	9.773	1.110	1.076	1.076
1.789	0.382	0.202	9.866	1.619	1.627	1.076
1.790	0.382	0.190	9.866	1.619	1.076	1.076
1.791	0.382	0.202	9.866	1.619	1.627	1.076
1.792	0.382	0.202	9.866	1.619	1.627	1.076
1.793	0.382	0.190	9.866	1.619	1.076	1.076
1.794	0.382	0.190	9.866	1.110	1.076	1.076
1.795	0.382	0.190	9.915	1.110	1.076	1.076
1.796	0.359	0.190	9.915	1.076	1.076	1.017
1.797	0.359	0.190	9.915	1.076	1.076	1.017
1.798	0.335	0.190	9.915	1.076	1.076	0.534
1.799	0.287	0.180	9.915	1.076	1.068	0.254
1.800	0.287	0.180	9.915	1.076	1.068	0.254
1.801	0.287	0.180	9.915	1.076	1.017	0.254
1.802	0.287	0.045	9.915	1.017	0.670	0.059
1.803	0.287	0.045	9.915	1.076	0.670	0.059
1.804	0.287	0.045	9.915	0.526	0.534	0.000
1.805	0.287	0.045	9.915	0.526	0.534	0.000
1.806	0.287	0.045	9.915	0.526	0.534	0.000
1.807	0.287	0.045	9.915	1.076	0.534	0.059
1.808	0.287	0.045	9.915	1.076	0.534	0.059
1.809	0.287	0.045	9.915	1.076	0.534	0.059
1.810	0.287	0.045	9.915	1.076	0.534	0.059
1.811	0.287	0.045	9.915	1.076	0.534	0.059
1.812	0.287	0.045	9.915	1.076	0.534	0.059
1.813	0.214	0.045	9.915	0.526	0.000	0.000
1.814	0.214	0.010	9.915	0.254	-0.008	0.000
1.815	0.168	0.010	9.915	0.254	-0.008	0.000
1.816	0.106	0.010	9.915	0.254	-0.008	0.000
1.817	0.106	0.045	9.915	0.509	-0.008	0.000
1.818	0.045	0.045	9.915	0.509	-0.008	0.000
1.819	0.045	0.045	9.915	0.509	-0.008	0.000
1.820	0.045	0.045	9.960	0.526	0.000	0.059
1.821	0.045	0.045	9.960	0.526	0.000	0.059
1.822	0.045	0.045	9.960	0.526	0.000	0.059
1.823	0.045	0.045	9.960	0.526	0.059	0.127
1.824	0.106	0.093	9.960	0.526	0.271	0.254
1.825	0.106	0.093	9.960	0.526	0.271	0.127
1.826	0.106	0.093	9.960	0.526	0.271	0.127
1.827	0.045	0.093	9.960	0.526	0.271	0.127
1.828	0.045	0.093	9.960	0.526	0.526	0.127
1.829	0.045	0.093	9.960	0.509	0.526	0.127
1.830	0.045	0.093	9.962	0.509	0.526	0.127
1.831	0.045	0.093	9.962	0.509	0.526	0.263
1.832	0.045	0.094	9.962	0.526	0.534	0.509
1.833	0.042	0.094	9.962	0.526	0.534	0.509
1.834	0.022	0.094	9.962	0.526	0.526	0.509
1.835	-0.048	0.093	9.960	0.509	0.526	0.263
1.836	-0.169	0.022	9.960	0.263	0.271	0.127
1.837	-0.169	0.010	9.960	0.127	0.271	0.059
1.838	-0.169	0.010	9.960	0.127	0.271	0.059
1.839	-0.169	0.022	9.960	0.127	0.271	0.127
1.840	-0.169	0.093	9.960	0.127	0.526	0.263
1.841	-0.169	0.093	9.960	0.127	0.526	0.263
1.842	-0.169	0.094	9.960	0.127	0.534	0.509
1.843	-0.169	0.094	9.960	0.263	0.534	0.534
1.844	-0.169	0.094	9.960	0.127	0.534	0.509
1.845	-0.048	0.094	9.960	0.127	0.534	0.509
1.846	-0.048	0.094	9.960	0.127	0.534	0.509
1.847	-0.048	0.094	9.960	0.127	0.534	0.509
1.848	-0.048	0.094	9.960	0.127	0.534	0.534
1.849	0.000	0.094	9.960	0.263	0.534	0.534
1.850	0.022	0.094	9.960	0.263	0.534	1.017
1.851	0.022	0.094	9.960	0.263	0.542	1.017
1.852	0.022	0.118	9.960	0.509	0.949	1.017
1.853	0.022	0.094	9.960	0.263	0.542	1.017
1.854	0.000	0.094	9.960	0.263	0.542	1.017
1.855	0.000	0.118	9.960	0.509	0.949	1.017
1.856	0.000	0.180	9.960	0.526	0.949	1.076
1.857	0.000	0.180	9.960	0.526	0.949	1.085
1.858	0.000	0.180	9.960	0.526	0.949	1.085
1.859	0.000	0.180	9.960	0.526	0.949	1.085
1.860	0.000	0.180	9.960	0.526	0.949	1.085
1.861	0.000	0.180	9.960	0.526	0.949	1.076
1.862	-0.169	0.180	9.960	0.526	0.949	1.076
1.863	-0.169	0.180	9.960	0.534	0.949	1.085
1.864	-0.169	0.180	9.962	0.534	1.017	1.085
1.865	-0.169	0.180	9.962	0.534	1.017	1.085
1.866	-0.169	0.180	9.962	0.534	0.949	1.085
1.867	0.000	0.180	9.962	0.534	1.017	1.085
1.868	0.000	0.180	9.962	0.534	1.017	1.110
1.869	-0.169	0.180	9.962	0.534	0.949	1.110
1.870	-0.169	0.180	9.962	0.534	0.949	1.144
1.871	-0.169	0.180	9.960	0.263	0.949	1.144
1.872	-0.022	0.180	9.960	0.263	0.949	1.144
1.873	-0.022	0.180	9.960	0.509	0.949	1.144
1.874	-0.024	0.094	9.960	0.263	0.949	1.144
1.875	-0.022	0.180	9.960	0.509	0.949	1.619
1.876	-0.012	0.180	9.960	0.534	0.949	1.627
1.877	-0.001	0.190	9.960	0.534	0.949	1.627
1.878	-0.001	0.192	9.960	0.534	1.051	1.899
1.879	-0.001	0.262	9.960	0.534	1.068	2.102
1.880	-0.001	0.192	9.867	0.534	1.051	1.899
1.881	-0.001	0.190	9.867	0.509	0.949	1.627
1.882	-0.012	0.180	9.867	0.127	0.542	1.627
1.883	-0.012	0.180	9.867	0.127	0.542	1.627
1.884	-0.012	0.180	9.867	0.127	0.542	1.627
1.885	-0.001	0.190	9.867	0.509	0.542	1.627
1.886	-0.001	0.190	9.962	0.534	0.949	1.627
1.887	-0.001	0.192	9.962	0.534	1.051	1.899
1.888	-0.001	0.192	9.962	0.949	1.076	1.899
1.889	-0.001	0.190	9.962	1.017	1.076	1.627
1.890	-0.001	0.190	9.962	1.017	1.076	1.627
1.891	-0.001	0.190	9.962	1.017	1.051	1.627
1.892	-0.001	0.190	9.962	1.017	0.949	1.619
1.893	-0.001	0.190	9.962	1.017	0.534	1.627
1.894	-0.001	0.190	9.962	1.017	0.534	1.627
1.895	-0.001	0.190	10.155	1.076	1.051	1.627
1.896	-0.001	0.190	10.155	1.076	1.051	1.627
1.897	-0.001	0.190	10.155	1.076	1.051	1.627
1.898	-0.001	0.190	10.155	1.076	1.051	1.627
1.899	-0.001	0.190	10.155	1.076	1.051	1.627
1.900	-0.001	0.190	10.155	1.076	1.051	1.627
1.901	-0.001	0.190	9.867	1.076	1.051	1.627
1.902	-0.001	0.190	9.867	1.076	1.017	1.627
1.903	-0.001	0.190	9.867	1.076	1.017	1.627
1.904	-0.001	0.190	9.867	1.076	1.017	1.627
1.905	-0.001	0.190	9.867	1.051	1.017	1.627
1.906	-0.001	0.190	9.962	1.076	1.017	1.627
1.907	-0.001	0.190	10.155	1.085	1.017	1.627
1.908	-0.001	0.180	10.155	1.051	1.017	1.619
1.909	-0.012	0.096	10.155	1.051	1.017	1.619
1.910	-0.022	0.094	10.155	0.534	1.017	1.212
1.911	-0.024	0.096	10.155	1.051	1.017	1.212
1.912	-0.024	0.094	10.155	0.534	0.534	1.093
1.913	-0.024	0.090	10.155	0.509	0.475	1.085
1.914	-0.024	0.022	10.155	0.509	0.263	1.076
1.915	-0.024	0.022	10.155	0.509	0.263	1.076
1.916	-0.024	0.022	10.155	0.509	0.263	1.076
1.917	-0.048	0.010	10.059	0.127	0.000	1.076
1.918	-0.096	-0.001	10.059	0.127	0.000	1.051
1.919	-0.048	0.010	10.059	0.509	0.000	1.051
1.920	-0.048	0.022	10.059	0.534	0.263	1.051
1.921	-0.048	0.090	10.059	0.534	0.263	0.534
1.922	-0.096	0.090	10.059	0.534	0.263	0.534
1.923	-0.096	0.022	10.059	0.534	0.263	0.534
1.924	-0.096	0.022	10.059	0.534	0.263	0.534
1.925	-0.096	0.022	10.152	0.534	0.263	0.534
1.926	-0.096	0.010	10.152	0.526	0.000	0.526
1.927	-0.096	0.010	10.152	0.534	0.263	0.526
1.928	-0.096	-0.001	10.152	0.534	0.263	0.263
1.929	-0.096	-0.001	10.152	0.534	0.263	0.127
1.930	-0.096	0.010	10.152	0.534	0.534	0.263
1.931	-0.096	0.010	10.152	0.534	0.534	0.263
1.932	-0.048	0.010	10.152	0.534	0.534	0.263
1.933	-0.048	0.010	10.155	1.051	1.017	0.263
1.934	-0.048	0.022	10.155	1.051	1.076	0.263
1.935	-0.096	0.022	10.155	1.017	1.076	0.263
1.936	-0.096	0.010	10.155	0.534	1.017	0.254
1.937	-0.096	0.010	10.155	0.534	0.949	0.127
1.938	-0.096	-0.001	10.155	0.534	0.534	0.059
1.939	-0.096	-0.001	10.155	0.526	0.534	0.059
1.940	-0.096	-0.001	10.155	0.237	0.534	-0.008
1.941	-0.085	-0.001	10.155	0.237	0.534	-0.008
1.942	-0.073	-0.001	10.155	0.526	0.534	0.059
1.943	-0.048	0.000	10.155	0.534	0.534	0.059
1.944	-0.001	0.010	10.152	0.534	0.534	0.059
1.945	-0.001	0.010	10.152	0.534	0.534	0.059
1.946	0.012	0.010	10.152	0.534	0.534	0.059
1.947	0.094	0.022	10.155	0.534	0.534	0.059
1.948	0.094	0.022	10.155	1.017	0.949	0.127
1.949	0.168	0.046	10.155	1.051	1.017	0.254
1.950	0.168	0.022	10.155	1.017	1.017	0.127
1.951	0.168	0.022	10.155	0.534	0.949	0.059
1.952	0.168	0.022	10.155	0.534	0.949	0.059
1.953	0.094	0.010	10.155	0.534	0.949	0.059
1.954	0.168	0.010	10.155	1.017	1.076	0.059
1.955	0.168	0.022	10.155	1.076	1.076	0.059
1.956	0.168	0.022	10.156	1.076	1.076	0.059
1.957	0.168	0.022	10.156	1.051	1.076	0.059
1.958	0.192	0.046	10.156	1.076	1.076	0.127
1.959	0.192	0.046	10.156	1.076	1.076	0.059
1.960	0.192	0.046	10.156	1.076	1.076	-0.008
1.961	0.192	0.046	10.156	1.085	1.076	-0.008
1.962	0.192	0.046	10.156	1.085	1.076	-0.008
1.963	0.192	0.046	10.156	1.085	1.076	-0.008
1.964	0.192	0.046	10.155	1.051	1.076	-0.008
1.965	0.192	0.022	10.155	1.017	1.076	-0.246
1.966	0.192	0.022	10.153	1.017	1.076	-0.246
1.967	0.192	0.022	10.153	1.017	1.076	-0.246
1.968	0.192	0.046	10.152	0.534	1.076	-0.008
1.969	0.168	0.022	10.131	0.534	0.949	-0.246
1.970	0.094	0.000	10.105	0.534	0.534	-0.263
1.971	0.168	0.000	10.105	0.534	0.949	-0.263
1.972	0.192	0.022	10.105	0.534	0.949	-0.246
1.973	0.168	0.022	10.105	0.534	0.949	-0.246
1.974	0.168	0.046	10.105	1.017	1.017	-0.008
1.975	0.168	0.046	9.968	1.017	1.017	-0.008
1.976	0.168	0.094	9.968	1.051	1.076	0.127
1.977	0.168	0.094	9.968	1.051	1.076	0.127
1.978	0.168	0.142	9.968	1.076	1.076	0.254
1.979	0.168	0.142	9.968	1.076	1.076	0.263
1.980	0.021	0.094	9.968	1.051	1.076	0.254
1.981	0.012	0.094	10.105	1.051	1.076	0.254
1.982	-0.024	0.142	10.131	1.076	1.076	0.263
1.983	-0.024	0.142	10.131	1.051	1.076	0.263
1.984	-0.024	0.142	10.131	1.076	1.076	0.263
1.985	-0.024	0.094	10.131	1.085	1.076	-0.008
1.986	-0.024	0.094	10.131	1.085	1.076	-0.008
1.987	-0.024	0.094	10.131	1.085	1.076	0.000
1.988	0.003	0.142	10.131	1.348	1.076	0.263
1.989	0.003	0.142	10.131	1.348	1.076	0.263
1.990	0.003	0.168	10.131	1.627	1.076	0.475
1.991	0.021	0.168	10.131	1.627	1.076	0.475
1.992	0.021	0.142	10.105	1.348	1.076	0.263
1.993	0.021	0.142	10.105	1.348	1.076	0.263
1.994	0.003	0.094	9.963	1.085	1.076	0.000
1.995	-0.024	0.000	9.951	1.076	1.076	-0.008
1.996	-0.037	0.000	9.951	1.076	1.076	-0.008
1.997	-0.037	-0.001	9.866	1.051	1.076	-0.246
1.998	-0.037	-0.001	9.866	1.051	1.076	-0.246
1.999	-0.037	-0.001	9.866	1.051	1.076	-0.246
[truncated: 72,061 more rows]
