# Supplementary material for: Dataset on powered two wheelers fall and critical events detection
Source: Data Brief. 2019 Mar 16;23:103828. doi: 10.1016/j.dib.2019.103828 (PMC6660605; doi:10.1016/j.dib.2019.103828)
Supplement: Multimedia component 3 [file mmc3.zip › Falls scenarios/Fall with leaning of the motorcycle/Fall with leaning of the motorcycle.csv]

time(s)	Ax(m/s�)	Ay(m/s�)	Az(m/s�)	Rx(�/s)	Ry.(�/s)	Rz(�/s)
0.001	0.000	0.000	0.000	0.000	0.000	0.000
0.002	0.000	0.000	0.000	0.000	0.000	0.000
0.003	0.000	0.000	0.000	0.000	0.000	0.000
0.004	0.000	0.000	0.000	0.000	0.000	0.000
0.005	0.000	0.000	0.000	0.000	0.000	0.000
0.006	0.000	0.000	0.000	0.000	0.000	0.000
0.007	0.000	0.000	0.000	0.000	0.000	0.000
0.008	0.000	0.000	0.000	0.000	0.000	0.000
0.009	0.000	0.000	0.000	0.000	0.000	0.000
0.010	0.000	0.000	0.000	0.000	0.000	0.000
0.011	0.000	0.000	0.000	0.000	0.000	0.000
0.012	0.000	0.000	0.000	0.000	0.000	0.000
0.013	0.000	0.000	0.000	0.000	0.000	0.000
0.014	0.000	0.000	0.000	0.000	0.000	0.000
0.015	0.000	0.000	0.000	0.000	0.000	0.000
0.016	0.000	0.000	0.000	0.000	0.000	0.000
0.017	0.000	0.000	0.000	0.000	0.000	0.000
0.018	0.000	0.000	0.000	0.000	0.000	0.000
0.019	0.000	0.000	0.000	0.000	0.000	0.000
0.020	0.000	0.000	0.000	0.000	0.000	0.000
0.021	0.000	0.000	0.000	0.000	0.000	0.000
0.022	0.000	0.000	0.000	0.000	0.000	0.000
0.023	0.000	0.000	0.000	0.000	0.000	0.000
0.024	0.000	0.000	0.000	0.000	0.000	0.000
0.025	0.000	0.000	7.477	0.000	0.000	0.000
0.026	0.000	0.000	8.046	0.000	0.000	0.000
0.027	0.000	0.000	8.383	0.000	0.000	0.000
0.028	0.000	0.000	8.483	0.000	0.000	0.000
0.029	0.000	0.000	8.483	0.000	0.000	0.000
0.030	0.000	0.000	8.621	0.000	0.000	0.000
0.031	0.000	0.000	8.814	0.000	0.000	0.000
0.032	0.000	0.000	8.814	0.000	0.000	0.000
0.033	0.000	0.000	9.185	-0.008	0.000	0.000
0.034	0.000	0.000	9.195	-0.542	0.000	0.000
0.035	0.000	0.000	9.197	-0.542	0.000	0.000
0.036	0.000	0.000	9.197	-0.542	0.000	0.000
0.037	0.000	0.000	9.198	-0.551	0.000	0.000
0.038	0.000	0.000	9.198	-0.822	0.000	0.000
0.039	0.000	0.000	9.206	-0.822	0.000	0.000
0.040	0.000	0.000	9.243	-0.822	0.000	0.000
0.041	0.000	0.000	9.291	-1.076	0.000	0.000
0.042	0.000	0.000	9.387	-1.076	0.000	0.000
0.043	0.000	0.000	9.390	-1.076	0.000	0.000
0.044	0.000	0.000	9.393	-1.085	0.000	0.000
0.045	0.000	0.000	9.483	-1.085	0.000	0.000
0.046	0.046	0.000	9.486	-1.085	0.000	0.000
0.047	0.046	0.000	9.531	-1.085	0.000	0.000
0.048	0.046	0.000	9.772	-1.085	-0.008	0.000
0.049	0.094	0.000	9.867	-1.085	-0.008	0.000
0.050	0.094	0.000	9.867	-1.093	-0.068	0.000
0.051	0.094	0.000	9.867	-1.093	-0.068	0.000
0.052	0.094	0.000	9.867	-1.085	-0.068	0.000
0.053	0.094	0.000	9.867	-1.093	-0.068	0.000
0.054	0.094	-0.007	9.867	-1.093	-0.280	-0.008
0.055	0.094	-0.007	9.867	-1.093	-0.280	-0.008
0.056	0.094	-0.007	9.867	-1.093	-0.280	-0.008
0.057	0.192	-0.007	9.867	-1.093	-0.280	-0.008
0.058	0.192	-0.007	9.867	-1.093	-0.280	-0.008
0.059	0.192	0.000	9.960	-1.093	-0.068	0.000
0.060	0.192	0.000	9.960	-1.093	-0.068	-0.008
0.061	0.192	0.000	9.962	-1.093	-0.068	0.000
0.062	0.094	0.000	9.962	-1.093	-0.271	-0.008
0.063	0.192	0.000	9.974	-1.093	-0.068	0.000
0.064	0.192	0.000	9.974	-1.093	-0.068	0.000
0.065	0.192	0.000	9.974	-1.093	-0.271	-0.008
0.066	0.192	0.000	9.974	-1.093	-0.280	-0.008
0.067	0.192	0.000	9.962	-1.356	-0.415	-0.008
0.068	0.192	0.010	9.974	-1.093	-0.280	0.000
0.069	0.192	0.010	9.974	-1.356	-0.280	0.000
0.070	0.192	0.010	9.974	-1.093	-0.271	0.059
0.071	0.192	0.022	9.974	-1.093	-0.271	0.127
0.072	0.287	0.022	9.974	-1.093	-0.271	0.127
0.073	0.287	0.022	9.974	-1.093	-0.271	0.127
0.074	0.334	0.022	9.974	-1.093	-0.212	0.127
0.075	0.335	0.046	9.974	-1.085	-0.068	0.254
0.076	0.335	0.022	9.974	-1.093	-0.068	0.127
0.077	0.287	0.022	9.974	-1.093	-0.068	0.127
0.078	0.335	0.046	9.974	-1.085	0.000	0.254
0.079	0.359	0.046	9.974	-1.085	0.000	0.263
0.080	0.359	0.046	9.974	-1.085	-0.068	0.263
0.081	0.359	0.046	9.974	-1.093	-0.068	0.263
0.082	0.359	0.048	9.974	-1.085	0.000	0.271
0.083	0.359	0.072	10.010	-1.085	0.000	0.407
0.084	0.359	0.072	10.010	-1.085	0.000	0.407
0.085	0.335	0.072	10.010	-1.085	0.000	0.407
0.086	0.335	0.072	10.010	-1.085	0.000	0.407
0.087	0.359	0.072	10.053	-1.085	0.000	0.526
0.088	0.359	0.093	10.053	-1.060	0.000	0.526
0.089	0.359	0.072	10.053	-1.085	0.000	0.526
0.090	0.359	0.072	10.053	-1.085	0.000	0.526
0.091	0.359	0.072	10.053	-1.085	0.000	0.509
0.092	0.359	0.072	10.053	-1.085	0.000	0.509
0.093	0.359	0.072	10.053	-1.356	0.000	0.407
0.094	0.359	0.072	10.059	-1.356	0.000	0.407
0.095	0.359	0.072	10.059	-1.085	0.000	0.407
0.096	0.335	0.072	10.059	-1.153	-0.136	0.407
0.097	0.335	0.072	10.010	-1.356	-0.136	0.407
0.098	0.335	0.072	10.010	-1.500	-0.136	0.407
0.099	0.202	0.048	9.986	-1.500	-0.212	0.271
0.100	0.202	0.048	9.986	-1.500	-0.212	0.271
0.101	0.335	0.048	9.986	-1.356	-0.212	0.271
0.102	0.335	0.048	9.986	-1.500	-0.212	0.271
0.103	0.335	0.072	9.986	-1.356	-0.136	0.407
0.104	0.335	0.072	9.986	-1.153	-0.034	0.509
0.105	0.202	0.072	9.986	-1.500	-0.136	0.407
0.106	0.202	0.072	9.986	-1.153	-0.059	0.407
0.107	0.202	0.072	9.986	-1.085	-0.034	0.509
0.108	0.202	0.072	10.010	-1.085	-0.034	0.509
0.109	0.202	0.072	10.059	-1.085	-0.034	0.509
0.110	0.202	0.072	10.155	-1.085	-0.034	0.509
0.111	0.190	0.072	10.155	-1.085	-0.034	0.407
0.112	0.190	0.072	10.249	-1.085	-0.034	0.407
0.113	0.189	0.045	10.249	-1.085	-0.034	0.263
0.114	0.189	0.045	10.249	-1.085	-0.034	0.263
0.115	0.189	0.072	10.249	-1.085	0.000	0.407
0.116	0.190	0.072	10.249	-1.060	0.127	0.509
0.117	0.190	0.090	10.335	-1.060	0.136	0.526
0.118	0.190	0.090	10.335	-1.060	0.127	0.526
0.119	0.190	0.084	10.335	-1.060	0.127	0.526
0.120	0.193	0.072	10.335	-1.060	0.127	0.526
0.121	0.202	0.072	10.335	-1.060	0.136	0.805
0.122	0.202	0.072	10.249	-1.060	0.127	0.542
0.123	0.202	0.072	10.249	-1.060	0.136	0.542
0.124	0.202	0.045	10.249	-1.085	0.136	0.509
0.125	0.202	0.022	10.249	-1.085	-0.008	0.407
0.126	0.202	0.045	10.249	-1.085	0.136	0.509
0.127	0.287	0.072	10.249	-1.060	0.136	0.534
0.128	0.287	0.045	10.249	-1.060	0.059	0.509
0.129	0.287	0.022	10.249	-1.060	0.059	0.509
0.130	0.287	0.022	10.249	-1.060	0.136	0.509
0.131	0.287	0.022	10.249	-1.060	0.263	0.534
0.132	0.287	0.022	10.249	-1.060	0.263	0.534
0.133	0.287	0.022	10.335	-1.060	0.263	0.534
0.134	0.202	0.022	10.335	-1.060	0.263	0.534
0.135	0.202	0.045	10.345	-1.026	0.263	0.542
0.136	0.202	0.045	10.345	-1.026	0.263	0.542
0.137	0.193	0.022	10.345	-1.060	0.263	0.534
0.138	0.193	0.022	10.345	-1.060	0.263	0.509
0.139	0.193	0.022	10.345	-1.060	0.509	0.509
0.140	0.193	0.022	10.345	-1.060	0.263	0.509
0.141	0.193	0.022	10.345	-1.060	0.059	0.263
0.142	0.193	0.022	10.345	-1.060	0.059	0.263
0.143	0.193	0.022	10.345	-1.026	0.059	0.263
0.144	0.193	0.022	10.345	-1.026	0.059	0.534
0.145	0.193	0.022	10.335	-1.026	0.059	0.534
0.146	0.202	0.022	10.155	-1.026	0.263	0.534
0.147	0.202	0.022	10.155	-0.958	0.263	0.542
0.148	0.202	0.022	10.155	-0.958	0.263	0.542
0.149	0.202	0.022	10.155	-0.958	0.263	0.542
0.150	0.287	0.022	10.155	-0.822	0.263	0.542
0.151	0.202	0.022	10.155	-0.822	0.263	0.542
0.152	0.202	0.045	10.155	-0.822	0.263	0.551
0.153	0.202	0.045	10.155	-0.822	0.509	0.551
0.154	0.202	0.045	10.155	-0.958	0.407	0.551
0.155	0.287	0.045	10.155	-0.958	0.407	0.949
0.156	0.287	0.084	10.155	-1.026	0.509	0.949
0.157	0.287	0.045	10.155	-1.026	0.407	0.949
0.158	0.287	0.045	10.153	-1.026	0.407	0.949
0.159	0.287	0.045	9.962	-1.026	0.407	0.949
0.160	0.287	0.045	9.962	-1.026	0.263	0.949
0.161	0.287	0.022	9.962	-1.026	0.263	0.949
0.162	0.287	0.084	9.962	-1.026	0.407	0.949
0.163	0.287	0.084	9.962	-1.026	0.398	0.949
0.164	0.287	0.084	9.962	-1.026	0.398	0.949
0.165	0.287	0.022	9.962	-1.026	0.263	0.949
0.166	0.202	0.022	9.962	-1.060	0.127	0.551
0.167	0.202	0.010	9.962	-1.060	0.059	0.542
0.168	0.202	0.004	9.962	-1.060	0.059	0.542
0.169	0.202	0.004	9.962	-1.060	0.059	0.534
0.170	0.202	0.004	9.962	-1.076	0.059	0.127
0.171	0.180	0.001	9.962	-1.085	0.025	0.127
0.172	0.180	0.004	9.962	-1.076	0.059	0.127
0.173	0.180	0.001	9.962	-1.085	0.025	0.059
0.174	0.180	0.001	9.962	-1.085	0.025	0.059
0.175	0.180	0.001	9.962	-1.076	0.025	0.059
0.176	0.096	0.000	9.962	-1.085	-0.008	0.025
0.177	0.090	0.000	9.962	-1.085	-0.008	0.000
0.178	0.090	0.000	9.962	-1.085	-0.008	0.000
0.179	0.090	0.000	9.962	-1.153	0.025	0.000
0.180	0.090	0.000	9.962	-1.153	0.025	0.000
0.181	0.090	-0.001	9.962	-1.627	-0.008	0.000
0.182	0.090	-0.001	9.962	-1.627	-0.008	0.000
0.183	0.090	-0.001	9.962	-1.627	-0.008	0.000
0.184	0.096	0.000	9.962	-1.153	-0.008	0.000
0.185	0.180	-0.001	9.962	-1.627	-0.008	0.000
0.186	0.190	-0.001	9.962	-1.627	-0.008	0.000
0.187	0.190	0.000	9.962	-1.627	-0.008	0.000
0.188	0.190	0.000	9.962	-1.627	-0.008	0.000
0.189	0.190	-0.001	9.939	-1.636	-0.008	0.000
0.190	0.190	-0.001	9.939	-1.636	-0.008	0.000
0.191	0.190	-0.001	9.939	-1.627	-0.008	0.000
0.192	0.190	-0.001	9.939	-1.627	-0.008	0.000
0.193	0.190	0.000	9.939	-1.636	0.025	0.000
0.194	0.190	-0.001	9.939	-1.907	0.025	0.000
0.195	0.192	0.000	9.960	-1.636	0.059	0.000
0.196	0.190	-0.001	9.960	-1.636	0.025	0.000
0.197	0.180	-0.001	9.960	-1.907	0.025	0.000
0.198	0.180	-0.001	9.960	-1.907	0.025	0.000
0.199	0.190	0.000	9.962	-1.636	0.059	0.000
0.200	0.190	0.000	9.962	-1.636	0.059	0.000
0.201	0.192	0.000	9.962	-1.627	0.068	0.025
0.202	0.190	0.000	9.962	-1.636	0.068	0.025
0.203	0.190	-0.001	9.962	-1.636	0.059	0.000
0.204	0.190	-0.001	9.962	-1.636	0.059	0.000
0.205	0.190	0.000	9.962	-1.636	0.068	0.000
0.206	0.190	-0.001	9.962	-1.636	0.059	-0.008
0.207	0.190	-0.001	9.962	-1.636	0.059	-0.008
0.208	0.190	-0.001	9.962	-1.636	0.059	-0.008
0.209	0.190	-0.012	9.960	-1.636	0.059	-0.068
0.210	0.190	-0.012	9.960	-1.636	0.068	-0.068
0.211	0.190	-0.024	9.939	-1.627	0.068	-0.136
0.212	0.190	-0.024	9.939	-1.627	0.068	-0.136
0.213	0.192	-0.012	9.939	-1.619	0.068	-0.068
0.214	0.192	-0.001	9.939	-1.602	0.127	-0.008
0.215	0.192	0.004	9.939	-1.602	0.127	0.008
0.216	0.192	0.010	9.939	-1.221	0.136	0.025
0.217	0.192	0.010	9.772	-1.221	0.136	0.025
0.218	0.192	0.010	9.772	-1.221	0.136	0.025
0.219	0.192	0.022	9.772	-1.153	0.542	0.127
0.220	0.192	0.022	9.772	-1.119	0.542	0.127
0.221	0.192	0.022	9.603	-1.119	0.542	0.127
0.222	0.190	0.010	9.603	-1.153	0.136	0.059
0.223	0.190	0.022	9.772	-1.119	0.136	0.127
0.224	0.190	0.022	9.773	-1.119	0.542	0.127
0.225	0.190	0.022	9.915	-1.119	0.542	0.127
0.226	0.190	0.022	9.915	-1.119	0.542	0.127
0.227	0.190	0.022	9.915	-1.119	0.542	0.127
0.228	0.190	0.022	9.915	-1.085	0.814	0.127
0.229	0.096	0.022	9.915	-1.085	0.814	0.127
0.230	0.096	0.022	9.915	-1.119	0.814	0.127
0.231	0.096	0.022	9.915	-1.119	0.814	0.127
0.232	0.096	0.010	9.915	-1.221	0.542	0.059
0.233	0.096	0.010	9.915	-1.221	0.542	0.059
0.234	0.096	0.010	9.773	-1.221	0.542	0.059
0.235	0.096	0.022	9.773	-1.119	0.814	0.127
0.236	0.096	0.010	9.772	-1.119	0.814	0.059
0.237	0.190	0.010	9.772	-1.221	0.814	0.059
0.238	0.190	0.010	9.772	-1.221	0.814	0.059
0.239	0.190	0.022	9.773	-1.221	0.949	0.127
0.240	0.190	0.022	9.773	-1.119	1.068	0.127
0.241	0.190	0.022	9.773	-1.221	0.949	0.127
0.242	0.190	0.022	9.773	-1.221	0.949	0.127
0.243	0.190	0.022	9.773	-1.119	1.068	0.127
0.244	0.190	0.022	9.773	-1.119	1.068	0.127
0.245	0.096	0.022	9.772	-1.221	0.949	0.127
0.246	0.096	0.022	9.772	-1.119	0.949	0.127
0.247	0.142	0.072	9.772	-1.085	0.949	0.136
0.248	0.190	0.084	9.773	-1.026	0.949	0.407
0.249	0.190	0.072	9.773	-1.026	0.814	0.263
0.250	0.190	0.046	9.773	-1.085	0.542	0.136
0.251	0.190	0.046	9.915	-1.026	0.949	0.136
0.252	0.196	0.072	9.939	-0.542	1.076	0.263
0.253	0.196	0.072	9.939	-0.542	1.076	0.263
0.254	0.142	0.046	9.939	-1.026	0.949	0.136
0.255	0.094	0.022	9.939	-1.085	0.542	0.127
0.256	0.094	0.046	9.939	-1.085	0.542	0.136
0.257	0.094	0.046	9.939	-1.026	0.542	0.136
0.258	0.094	0.084	9.939	-0.542	0.542	0.263
0.259	0.094	0.084	9.939	-0.542	0.534	0.263
0.260	0.094	0.084	9.939	-0.542	0.534	0.263
0.261	0.142	0.084	9.915	-1.026	0.534	0.263
0.262	0.094	0.084	9.773	-1.085	0.526	0.254
0.263	0.094	0.046	9.773	-1.221	0.526	0.136
0.264	0.094	0.045	9.773	-1.221	0.526	0.127
0.265	0.094	0.045	9.773	-1.221	0.526	0.127
0.266	0.094	0.045	9.773	-1.221	0.526	0.059
0.267	0.094	0.046	9.915	-1.085	0.534	0.127
0.268	0.094	0.084	9.915	-1.085	0.542	0.136
0.269	0.094	0.084	9.915	-1.085	0.542	0.136
0.270	0.094	0.084	9.915	-1.085	0.542	0.254
0.271	0.094	0.084	9.951	-1.085	0.542	0.254
0.272	0.094	0.084	9.968	-1.085	0.542	0.254
0.273	0.142	0.084	9.968	-1.085	1.076	0.254
0.274	0.142	0.084	9.968	-1.085	0.542	0.254
0.275	0.142	0.084	9.968	-1.085	0.534	0.136
0.276	0.180	0.084	9.968	-0.814	0.534	0.254
0.277	0.240	0.084	9.968	-0.542	0.534	0.263
0.278	0.180	0.084	9.968	-0.814	0.526	0.254
0.279	0.240	0.084	9.968	-0.542	0.534	0.263
0.280	0.240	0.084	9.968	-0.542	0.534	0.263
0.281	0.240	0.084	9.968	-0.542	0.534	0.271
0.282	0.240	0.084	9.968	-0.542	0.534	0.271
0.283	0.240	0.084	9.968	-0.814	0.526	0.263
0.284	0.240	0.048	9.968	-0.814	0.526	0.254
0.285	0.180	0.046	9.968	-1.026	0.509	0.136
0.286	0.180	0.046	9.968	-1.085	0.509	0.136
0.287	0.180	0.046	9.974	-1.026	0.509	0.136
0.288	0.180	0.046	9.974	-1.026	0.509	0.136
0.289	0.180	0.045	9.974	-1.026	0.509	0.127
0.290	0.180	0.022	9.974	-1.076	0.509	0.127
0.291	0.180	0.045	9.974	-1.026	0.526	0.127
0.292	0.180	0.046	9.974	-0.814	0.534	0.254
0.293	0.180	0.045	9.974	-1.026	0.526	0.127
0.294	0.180	0.046	9.974	-0.814	0.534	0.254
0.295	0.180	0.046	10.010	-0.814	0.534	0.254
0.296	0.180	0.046	10.010	-0.814	0.534	0.254
0.297	0.240	0.046	10.010	-0.814	0.534	0.254
0.298	0.180	0.045	9.974	-1.026	0.534	0.127
0.299	0.180	0.045	9.968	-1.026	0.534	0.127
0.300	0.180	0.046	9.968	-0.814	0.534	0.254
0.301	0.180	0.045	9.867	-1.026	0.509	0.127
0.302	0.180	0.022	9.776	-1.026	0.407	0.127
0.303	0.238	0.045	9.776	-0.814	0.509	0.127
0.304	0.240	0.045	9.776	-0.814	0.509	0.254
0.305	0.286	0.045	9.776	-0.814	0.509	0.254
0.306	0.286	0.045	9.776	-0.551	0.534	0.254
0.307	0.286	0.045	9.776	-0.814	0.534	0.254
0.308	0.286	0.022	9.776	-0.822	0.534	0.127
0.309	0.286	0.045	9.867	-0.814	0.534	0.254
0.310	0.286	0.045	9.957	-0.551	0.534	0.254
0.311	0.240	0.022	10.152	-0.551	0.534	0.254
0.312	0.240	0.022	10.153	-0.551	0.805	0.254
0.313	0.240	0.045	10.153	-0.542	0.805	0.263
0.314	0.240	0.045	10.153	-0.551	0.805	0.263
0.315	0.240	0.022	10.153	-0.814	0.534	0.254
0.316	0.240	0.022	10.153	-0.551	0.534	0.263
0.317	0.240	0.022	10.153	-0.814	0.534	0.254
0.318	0.240	0.022	10.153	-0.822	0.509	0.127
0.319	0.240	0.022	10.153	-0.822	0.509	0.127
0.320	0.240	0.022	10.153	-1.026	0.509	0.127
0.321	0.240	0.022	10.152	-0.822	0.509	0.127
0.322	0.286	0.022	10.131	-0.814	0.509	0.254
0.323	0.286	0.022	9.957	-0.814	0.407	0.254
0.324	0.286	0.022	9.915	-0.814	0.263	0.254
0.325	0.286	0.022	9.915	-0.822	0.263	0.254
0.326	0.286	0.022	9.915	-0.822	0.407	0.254
0.327	0.238	0.022	9.915	-1.026	0.263	0.127
0.328	0.286	0.022	9.915	-0.958	0.263	0.254
0.329	0.286	0.022	9.915	-1.026	0.203	0.127
0.330	0.286	0.022	9.915	-0.958	0.263	0.254
0.331	0.286	0.022	9.915	-0.958	0.534	0.127
0.332	0.286	0.022	9.957	-0.822	0.534	0.254
0.333	0.286	0.022	9.957	-0.551	0.534	0.254
0.334	0.238	0.045	9.962	-0.551	0.534	0.263
0.335	0.238	0.045	9.962	-0.551	0.805	0.263
0.336	0.192	0.045	9.968	-0.542	0.805	0.263
0.337	0.046	0.045	9.968	-0.542	0.805	0.263
0.338	0.046	0.046	9.968	-0.542	0.805	0.263
0.339	0.046	0.046	9.968	-0.542	0.534	0.263
0.340	0.046	0.046	9.968	-0.271	0.534	0.534
0.341	0.046	0.046	9.968	-0.271	0.534	0.263
0.342	0.046	0.046	9.968	-0.271	0.534	0.263
0.343	0.046	0.046	9.968	-0.271	0.534	0.263
0.344	0.192	0.046	9.968	-0.136	0.263	0.263
0.345	0.238	0.046	9.963	-0.136	0.263	0.263
0.346	0.286	0.046	9.962	-0.263	0.263	0.263
0.347	0.286	0.046	9.962	-0.263	0.263	0.263
0.348	0.287	0.046	9.962	-0.136	0.263	0.263
0.349	0.287	0.046	9.962	-0.263	0.263	0.263
0.350	0.287	0.045	9.962	-0.542	0.263	0.263
0.351	0.287	0.045	9.962	-0.542	0.263	0.263
0.352	0.287	0.045	9.962	-0.542	0.263	0.263
0.353	0.287	0.045	9.962	-0.551	0.263	0.263
0.354	0.287	0.045	9.962	-0.551	0.534	0.263
0.355	0.287	0.045	9.962	-0.542	0.534	0.263
0.356	0.287	0.046	9.963	-0.263	0.534	0.263
0.357	0.287	0.046	9.968	-0.136	0.534	0.263
0.358	0.192	0.046	9.974	-0.136	0.534	0.263
0.359	0.192	0.046	9.974	-0.136	0.534	0.263
0.360	0.189	0.046	9.974	-0.136	0.534	0.263
0.361	0.189	0.046	9.974	-0.136	0.534	0.263
0.362	0.189	0.046	9.974	-0.136	0.534	0.263
0.363	0.189	0.046	9.974	-0.136	0.534	0.263
0.364	0.189	0.046	9.974	-0.136	0.263	0.263
0.365	0.189	0.046	9.974	-0.136	0.263	0.263
0.366	0.189	0.046	9.974	-0.263	0.203	0.263
0.367	0.189	0.046	9.974	-0.136	0.203	0.263
0.368	0.192	0.046	9.974	-0.136	0.203	0.534
0.369	0.192	0.046	9.974	-0.136	0.127	0.263
0.370	0.192	0.046	9.968	-0.136	0.127	0.263
0.371	0.287	0.046	9.963	-0.136	0.203	0.534
0.372	0.335	0.046	9.963	-0.136	0.203	0.534
0.373	0.335	0.046	9.963	-0.136	0.263	0.534
0.374	0.335	0.046	9.963	-0.008	0.534	0.534
0.375	0.382	0.094	9.963	-0.008	0.534	0.534
0.376	0.335	0.046	9.963	-0.008	0.534	0.534
0.377	0.382	0.094	9.963	-0.008	0.534	0.534
0.378	0.382	0.094	9.963	-0.008	1.068	1.076
0.379	0.382	0.094	9.963	-0.008	1.068	1.076
0.380	0.382	0.094	9.963	-0.008	1.068	0.814
0.381	0.335	0.094	9.963	-0.008	1.068	0.814
0.382	0.286	0.094	9.962	-0.008	1.068	0.534
0.383	0.286	0.094	9.963	-0.008	1.068	0.534
0.384	0.286	0.094	9.963	-0.136	1.068	0.534
0.385	0.286	0.094	9.974	-0.136	1.068	0.534
0.386	0.286	0.046	9.974	-0.136	1.068	0.534
0.387	0.286	0.046	9.974	-0.136	1.068	0.534
0.388	0.286	0.046	9.974	-0.136	1.068	0.263
0.389	0.286	0.046	9.974	-0.136	1.068	0.263
0.390	0.286	0.046	9.974	-0.136	1.068	0.263
0.391	0.286	0.046	9.974	-0.136	1.076	0.534
0.392	0.286	0.046	9.974	-0.136	1.076	0.534
0.393	0.286	0.046	9.974	-0.136	1.076	0.534
0.394	0.286	0.046	9.974	-0.136	1.076	0.534
0.395	0.286	0.046	9.974	-0.110	1.076	0.534
0.396	0.286	0.046	9.974	-0.110	1.076	0.534
0.397	0.286	0.046	9.974	-0.110	1.076	0.534
0.398	0.196	0.024	9.974	-0.136	1.076	0.263
0.399	0.196	0.024	9.974	-0.127	1.076	0.263
0.400	0.196	0.046	9.974	-0.110	1.076	0.263
0.401	0.196	0.046	9.974	-0.110	1.076	0.263
0.402	0.196	0.046	9.974	-0.110	1.076	0.534
0.403	0.196	0.046	9.974	-0.110	1.068	0.263
0.404	0.196	0.046	9.974	-0.008	1.068	0.263
0.405	0.192	0.046	9.974	-0.008	0.534	0.263
0.406	0.192	0.024	9.974	-0.110	0.127	0.263
0.407	0.192	0.022	9.963	-0.127	0.119	0.136
0.408	0.196	0.024	9.957	-0.110	0.119	0.136
0.409	0.196	0.024	9.866	-0.110	0.119	0.136
0.410	0.286	0.024	9.866	-0.110	0.119	0.136
0.411	0.286	0.024	9.866	-0.110	0.119	0.136
0.412	0.286	0.046	9.866	-0.008	0.119	0.263
0.413	0.286	0.046	9.866	-0.008	0.127	0.263
0.414	0.286	0.046	9.866	0.025	0.534	0.263
0.415	0.286	0.046	9.866	0.025	0.534	0.263
0.416	0.286	0.046	9.866	0.127	1.068	0.263
0.417	0.286	0.046	9.866	0.127	1.068	0.263
0.418	0.286	0.046	9.866	0.127	1.068	0.263
0.419	0.286	0.046	9.866	0.127	1.068	0.263
0.420	0.286	0.046	9.957	0.127	1.068	0.263
0.421	0.286	0.024	9.963	0.127	0.534	0.136
0.422	0.286	0.024	10.061	0.127	1.068	0.136
0.423	0.286	0.024	10.249	0.127	1.076	0.136
0.424	0.286	0.024	10.335	0.127	1.076	0.136
0.425	0.286	0.024	10.335	0.127	1.076	0.136
0.426	0.286	0.024	10.335	0.127	1.076	0.136
0.427	0.286	0.022	10.335	0.127	0.534	0.136
0.428	0.286	0.022	10.335	0.127	0.127	0.127
0.429	0.286	0.022	10.335	0.127	0.534	0.136
0.430	0.286	0.022	10.335	0.127	0.127	0.127
0.431	0.286	0.022	10.335	0.127	0.127	0.127
0.432	0.286	0.022	10.335	0.127	0.127	0.127
0.433	0.286	0.010	10.249	0.127	0.127	0.127
0.434	0.286	0.010	10.249	0.127	0.127	0.127
0.435	0.286	0.010	10.061	0.127	0.127	0.127
0.436	0.287	0.022	10.061	0.127	0.127	0.127
0.437	0.287	0.022	10.061	0.127	0.127	0.127
0.438	0.287	0.022	10.061	0.127	0.127	0.127
0.439	0.287	0.022	10.061	0.127	0.534	0.127
0.440	0.287	0.022	10.061	0.127	0.534	0.127
0.441	0.287	0.022	9.963	0.127	0.127	0.127
0.442	0.287	0.010	9.963	0.127	0.127	0.059
0.443	0.287	0.010	9.963	0.127	0.127	0.059
0.444	0.287	0.000	9.963	0.127	0.127	0.000
0.445	0.286	0.000	9.963	0.127	0.127	0.059
0.446	0.286	0.000	10.061	0.127	0.127	0.059
0.447	0.286	0.000	10.061	0.127	0.127	0.059
0.448	0.286	0.010	10.149	0.127	0.127	0.059
0.449	0.142	0.010	10.149	0.127	0.127	0.059
0.450	0.286	0.010	10.149	0.127	0.127	0.059
0.451	0.286	0.010	10.153	0.263	0.534	0.127
0.452	0.286	0.010	10.153	0.263	0.534	0.127
0.453	0.286	0.022	10.153	0.407	1.085	0.127
0.454	0.286	0.022	10.153	0.407	1.085	0.127
0.455	0.286	0.022	10.153	0.407	1.085	0.127
0.456	0.286	0.022	10.153	0.534	1.085	0.127
0.457	0.286	0.022	10.153	0.534	1.085	0.127
0.458	0.286	0.022	10.153	0.534	1.085	0.127
0.459	0.287	0.022	10.153	0.534	1.085	0.127
0.460	0.287	0.022	10.149	0.534	1.085	0.127
0.461	0.287	0.022	10.061	0.534	1.085	0.127
0.462	0.287	0.022	10.061	0.534	1.085	0.127
0.463	0.287	0.022	10.061	0.509	1.085	0.127
0.464	0.335	0.022	10.061	0.509	1.085	0.127
0.465	0.335	0.022	10.061	0.509	1.085	0.127
0.466	0.335	0.022	10.061	0.509	1.085	0.127
0.467	0.335	0.022	10.061	0.509	1.144	0.263
0.468	0.335	0.024	10.061	0.509	1.212	0.407
0.469	0.335	0.072	10.149	0.814	1.212	0.509
0.470	0.335	0.072	10.149	0.814	1.212	0.509
0.471	0.359	0.090	10.153	0.949	1.356	0.526
0.472	0.359	0.090	10.153	0.949	1.356	0.526
0.473	0.359	0.072	10.153	0.949	1.144	0.509
0.474	0.359	0.072	10.149	0.949	1.085	0.509
0.475	0.335	0.024	10.149	0.814	1.085	0.407
0.476	0.359	0.072	10.153	0.949	1.085	0.509
0.477	0.335	0.072	10.153	0.814	1.085	0.407
0.478	0.359	0.072	10.153	0.949	1.085	0.407
0.479	0.359	0.072	10.153	0.949	1.144	0.407
0.480	0.359	0.090	10.153	1.017	1.619	0.509
0.481	0.382	0.093	10.153	1.068	2.102	0.526
0.482	0.382	0.093	10.153	1.068	2.102	0.526
0.483	0.382	0.144	10.153	1.076	2.102	0.814
0.484	0.382	0.180	10.153	1.110	2.102	1.017
0.485	0.383	0.180	10.153	1.144	2.102	1.017
0.486	0.383	0.180	10.153	1.144	2.102	1.017
0.487	0.383	0.190	10.155	1.619	2.153	1.017
0.488	0.383	0.190	10.155	1.619	2.153	1.017
0.489	0.383	0.190	10.155	1.619	2.153	1.017
0.490	0.383	0.190	10.155	1.619	2.153	1.017
0.491	0.383	0.190	10.155	1.619	2.153	1.017
0.492	0.383	0.190	10.155	1.619	2.153	1.017
0.493	0.383	0.190	10.156	1.619	2.153	1.017
0.494	0.383	0.190	10.156	1.619	2.153	1.017
0.495	0.383	0.192	10.156	1.627	2.153	1.076
0.496	0.383	0.192	10.156	1.627	2.153	1.076
0.497	0.382	0.190	10.155	1.619	2.153	1.017
0.498	0.382	0.180	9.974	1.144	2.153	0.814
0.499	0.382	0.180	9.974	1.144	2.153	0.814
0.500	0.382	0.090	9.974	1.110	2.102	0.509
0.501	0.335	0.072	9.960	1.076	1.085	0.407
0.502	0.335	0.072	9.960	1.076	1.085	0.407
0.503	0.382	0.072	9.960	1.076	2.102	0.407
0.504	0.383	0.072	9.960	1.076	2.102	0.407
0.505	0.383	0.090	9.960	1.076	2.153	0.509
0.506	0.383	0.072	9.960	1.076	2.102	0.407
0.507	0.383	0.072	9.960	1.076	2.153	0.407
0.508	0.382	0.072	9.960	1.076	2.153	0.407
0.509	0.382	0.010	9.960	1.085	2.153	0.271
0.510	0.287	0.010	9.974	1.085	2.153	0.203
0.511	0.240	0.010	10.053	1.085	2.153	0.136
0.512	0.228	0.010	10.053	1.085	2.153	0.136
0.513	0.228	0.010	10.053	1.144	2.161	0.136
0.514	0.196	0.010	10.053	1.144	2.161	0.136
0.515	0.196	0.024	10.053	1.560	2.161	0.203
0.516	0.196	0.018	10.053	1.560	2.153	0.136
0.517	0.196	0.010	10.053	1.085	1.076	0.127
0.518	0.196	0.010	10.053	1.076	0.509	0.102
0.519	0.196	-0.001	10.053	1.076	0.254	0.059
0.520	0.228	0.010	10.053	1.076	0.509	0.102
0.521	0.214	0.010	10.010	1.076	0.254	0.102
0.522	0.214	0.004	9.974	1.085	0.254	0.059
0.523	0.214	0.010	9.957	1.085	0.509	0.102
0.524	0.214	0.010	9.957	1.085	2.161	0.102
0.525	0.214	0.010	9.957	1.085	2.161	0.102
0.526	0.214	0.010	9.939	1.076	0.509	0.102
0.527	0.228	0.010	9.939	1.076	0.509	0.102
0.528	0.228	0.010	9.939	1.076	2.161	0.127
0.529	0.228	0.010	9.939	1.076	1.627	0.127
0.530	0.228	0.010	9.939	1.076	1.627	0.102
0.531	0.228	0.010	9.939	1.076	1.627	0.102
0.532	0.228	0.018	9.957	1.085	2.102	0.127
0.533	0.228	0.018	9.963	1.085	2.102	0.127
0.534	0.214	0.018	9.963	1.076	2.102	0.127
0.535	0.190	0.022	9.968	1.076	2.102	0.127
0.536	0.046	0.018	9.963	1.076	1.627	0.127
0.537	0.042	0.010	9.963	1.051	1.627	0.102
0.538	0.042	0.018	9.963	1.051	1.076	0.127
0.539	0.042	0.022	9.963	1.051	0.509	0.127
0.540	0.042	0.024	9.963	1.076	0.509	0.136
0.541	0.042	0.042	9.968	1.076	1.076	0.203
0.542	0.042	0.042	9.968	1.085	1.076	0.203
0.543	0.042	0.042	9.968	1.110	1.076	0.203
0.544	0.046	0.046	9.968	1.560	1.076	0.263
0.545	0.046	0.042	9.963	1.110	1.076	0.203
0.546	0.190	0.042	9.962	1.560	1.076	0.263
0.547	0.214	0.046	9.962	1.899	1.076	0.271
0.548	0.228	0.090	9.962	1.899	1.076	0.398
0.549	0.371	0.090	9.962	1.899	1.076	0.398
0.550	0.371	0.090	9.962	1.899	1.076	0.509
0.551	0.382	0.090	9.962	1.899	1.076	0.509
0.552	0.382	0.090	9.963	2.034	1.627	0.509
0.553	0.382	0.090	9.963	2.034	1.627	0.509
0.554	0.382	0.090	9.963	2.161	2.102	0.526
0.555	0.382	0.090	9.963	2.034	1.627	0.509
0.556	0.382	0.090	9.963	2.034	2.102	0.509
0.557	0.382	0.090	9.968	2.034	2.102	0.526
0.558	0.382	0.144	10.010	2.161	2.153	0.534
0.559	0.382	0.168	10.053	2.161	2.153	0.534
0.560	0.382	0.168	10.010	2.161	2.102	0.534
0.561	0.382	0.168	10.010	2.161	1.627	0.534
0.562	0.382	0.168	10.010	2.161	1.627	0.534
0.563	0.382	0.168	10.010	2.161	1.627	0.534
0.564	0.382	0.168	10.010	2.161	1.627	0.534
0.565	0.382	0.144	10.010	2.153	1.076	0.526
0.566	0.382	0.144	10.010	2.153	1.076	0.526
0.567	0.382	0.144	10.010	2.153	1.076	0.526
0.568	0.382	0.168	10.010	2.153	1.076	0.534
0.569	0.382	0.168	10.010	2.161	1.076	0.814
0.570	0.382	0.168	10.010	2.161	1.076	0.814
0.571	0.478	0.168	9.968	2.161	1.085	0.814
0.572	0.478	0.168	9.968	2.161	1.085	0.814
0.573	0.382	0.168	9.968	2.153	1.076	0.534
0.574	0.382	0.168	9.963	2.153	1.076	0.534
0.575	0.478	0.168	9.963	2.153	1.076	0.534
0.576	0.382	0.168	9.963	2.153	1.076	0.534
0.577	0.382	0.168	9.963	2.153	1.076	0.534
0.578	0.382	0.144	9.963	2.034	0.814	0.526
0.579	0.382	0.090	9.963	2.034	0.568	0.509
0.580	0.382	0.090	9.963	1.627	0.263	0.509
0.581	0.371	0.090	9.963	1.068	0.127	0.509
0.582	0.371	0.090	9.962	1.068	0.127	0.509
0.583	0.371	0.090	9.962	1.068	0.127	0.509
0.584	0.371	0.090	10.107	1.068	0.127	0.509
0.585	0.371	0.090	10.107	1.068	0.127	0.509
0.586	0.371	0.090	10.152	1.068	0.263	0.509
0.587	0.371	0.090	10.152	1.076	0.263	0.509
0.588	0.371	0.090	10.152	1.076	0.263	0.509
0.589	0.371	0.090	10.152	1.627	0.568	0.526
0.590	0.371	0.090	10.152	1.627	0.568	0.526
0.591	0.371	0.090	10.152	1.627	0.127	0.509
0.592	0.371	0.090	10.152	1.627	0.127	0.509
0.593	0.382	0.090	10.152	1.627	0.534	0.526
0.594	0.382	0.090	10.152	1.627	0.534	0.526
0.595	0.382	0.090	10.152	1.627	0.534	0.526
0.596	0.382	0.090	10.152	1.619	0.534	0.534
0.597	0.382	0.090	10.153	1.619	0.568	0.534
0.598	0.377	0.048	10.153	1.619	0.568	0.534
0.599	0.377	0.072	10.153	1.627	0.568	0.534
0.600	0.371	0.072	10.153	1.627	0.568	0.534
0.601	0.335	0.072	10.153	1.627	0.568	0.534
0.602	0.335	0.048	10.152	1.619	0.534	0.509
0.603	0.335	0.046	10.152	1.076	0.127	0.407
0.604	0.335	0.045	10.152	1.076	0.127	0.263
0.605	0.335	0.045	10.152	1.076	0.136	0.263
0.606	0.335	0.045	10.152	1.076	0.136	0.263
0.607	0.286	0.042	10.107	1.076	0.127	0.237
0.608	0.238	0.000	9.986	1.076	0.127	0.000
0.609	0.238	0.000	9.986	1.076	0.127	0.237
0.610	0.238	0.042	10.107	1.076	0.136	0.263
0.611	0.238	0.042	10.107	1.076	0.136	0.263
0.612	0.238	0.042	10.107	1.076	0.136	0.263
0.613	0.238	0.042	10.107	1.076	0.136	0.263
0.614	0.286	0.042	10.107	1.076	0.136	0.263
0.615	0.286	0.042	10.107	1.076	0.237	0.263
0.616	0.286	0.045	10.153	1.076	0.534	0.407
0.617	0.286	0.045	10.153	1.076	0.534	0.407
0.618	0.238	0.042	10.153	1.076	0.534	0.263
0.619	0.190	0.036	10.153	1.076	0.237	0.237
0.620	0.190	0.036	10.153	1.076	0.237	0.237
0.621	0.190	0.036	10.153	1.076	0.136	0.237
0.622	0.190	0.042	10.153	1.076	0.136	0.263
0.623	0.190	0.042	10.153	1.076	0.136	0.263
0.624	0.190	0.042	10.153	1.076	0.127	0.263
0.625	0.190	0.042	10.153	1.076	0.127	0.407
0.626	0.190	0.042	10.153	1.076	0.127	0.407
0.627	0.190	0.042	10.153	1.076	0.127	0.407
0.628	0.190	0.045	10.153	1.076	0.136	0.475
0.629	0.190	0.045	10.153	1.076	0.136	0.475
0.630	0.190	0.045	10.153	1.085	0.237	0.475
0.631	0.190	0.045	10.153	1.085	0.534	0.475
0.632	0.190	0.042	10.153	1.076	0.534	0.407
0.633	0.190	0.042	9.986	1.076	0.534	0.263
0.634	0.190	0.042	9.986	1.076	0.534	0.263
0.635	0.190	0.036	9.986	1.076	0.534	0.237
0.636	0.190	0.036	9.986	1.076	0.534	0.237
0.637	0.190	0.000	9.986	1.076	0.534	0.237
0.638	0.190	0.000	9.986	1.085	0.534	0.237
0.639	0.190	0.000	9.986	1.076	0.271	0.237
0.640	0.190	0.000	9.986	1.076	0.237	0.127
0.641	0.190	0.000	9.986	1.076	0.271	0.237
0.642	0.190	0.000	9.986	1.076	0.271	0.237
0.643	0.190	0.000	9.974	1.076	0.237	0.127
0.644	0.190	0.000	9.974	1.076	0.237	0.127
0.645	0.190	0.000	9.974	1.076	0.237	0.127
0.646	0.190	0.000	9.974	1.076	0.237	0.127
0.647	0.190	0.000	9.963	1.076	0.237	0.127
0.648	0.190	0.000	9.963	1.076	0.237	0.127
0.649	0.190	0.000	9.963	1.076	0.271	0.127
0.650	0.238	0.000	9.963	1.076	0.534	0.127
0.651	0.238	0.000	9.963	1.076	0.534	0.127
0.652	0.238	0.000	9.963	1.076	0.534	0.127
0.653	0.238	0.022	9.963	1.076	0.534	0.237
0.654	0.238	0.022	9.963	1.076	1.051	0.237
0.655	0.238	0.022	9.963	1.076	1.051	0.237
0.656	0.238	0.022	9.963	1.085	1.051	0.237
0.657	0.284	0.036	9.974	1.085	1.051	0.263
0.658	0.286	0.036	9.974	1.085	1.051	0.263
0.659	0.286	0.022	9.963	1.085	1.051	0.237
0.660	0.286	0.000	9.963	1.076	1.051	0.127
0.661	0.286	0.022	9.963	1.085	1.051	0.237
0.662	0.286	0.000	9.963	1.085	0.949	0.127
0.663	0.286	0.000	9.963	1.085	0.542	0.127
0.664	0.284	-0.001	9.963	1.076	0.526	0.000
0.665	0.284	-0.001	9.963	1.076	0.526	-0.008
0.666	0.284	-0.001	9.963	1.076	0.526	-0.008
0.667	0.284	-0.001	9.963	1.076	0.526	0.000
0.668	0.284	-0.001	9.963	1.076	0.526	-0.008
0.669	0.286	0.000	9.963	1.085	0.526	0.000
0.670	0.286	0.000	9.960	1.085	0.526	0.000
0.671	0.371	0.000	9.960	1.348	0.526	0.000
0.672	0.371	-0.001	9.960	1.085	0.526	-0.008
0.673	0.377	0.000	9.960	1.085	0.526	0.000
0.674	0.371	-0.001	9.960	1.076	0.526	-0.008
0.675	0.289	-0.001	9.960	1.017	0.526	-0.008
0.676	0.371	-0.001	9.960	1.076	0.526	-0.008
0.677	0.377	-0.001	9.960	1.085	0.526	-0.008
0.678	0.377	-0.001	9.960	1.085	0.526	-0.008
0.679	0.377	-0.001	9.960	1.076	0.526	-0.008
0.680	0.377	-0.001	9.960	1.017	0.526	-0.008
0.681	0.377	-0.001	9.960	1.051	0.526	-0.008
0.682	0.377	0.000	9.963	1.076	0.526	0.000
0.683	0.377	0.000	9.963	1.085	0.526	0.127
0.684	0.382	0.009	9.963	1.348	0.526	0.127
0.685	0.382	0.022	9.963	1.348	0.526	0.263
0.686	0.382	0.009	9.963	1.348	0.526	0.127
0.687	0.382	0.022	9.963	1.348	0.526	0.127
0.688	0.382	0.022	9.963	1.348	0.526	0.263
0.689	0.382	0.036	9.963	1.348	0.526	0.271
0.690	0.382	0.048	9.963	1.627	0.526	0.509
0.691	0.382	0.048	9.963	1.348	0.526	0.509
0.692	0.382	0.036	9.963	1.085	0.526	0.271
0.693	0.382	0.036	9.974	1.348	0.526	0.509
0.694	0.377	0.022	9.963	1.348	0.526	0.271
0.695	0.377	0.036	9.963	1.627	0.526	0.509
0.696	0.382	0.048	9.963	2.102	0.542	0.534
0.697	0.377	0.036	9.963	1.627	0.526	0.509
0.698	0.380	0.036	9.963	1.627	0.526	0.509
0.699	0.380	0.036	9.963	1.627	0.526	0.509
0.700	0.380	0.022	9.963	1.627	0.526	0.509
0.701	0.382	0.022	9.963	1.627	0.526	0.509
0.702	0.382	0.009	9.963	2.102	0.509	0.271
0.703	0.382	-0.001	9.963	2.136	0.526	0.263
0.704	0.382	-0.001	9.963	2.102	0.526	0.127
0.705	0.382	-0.001	9.968	2.136	0.526	0.263
0.706	0.382	-0.001	9.968	2.136	0.526	0.263
0.707	0.382	-0.001	9.968	2.136	0.526	0.263
0.708	0.380	0.009	9.968	2.136	0.526	0.271
0.709	0.380	0.009	10.059	2.153	0.949	0.271
0.710	0.380	0.009	10.059	2.161	0.949	0.271
0.711	0.380	-0.001	9.968	2.153	0.526	0.263
0.712	0.380	-0.001	9.968	2.153	0.475	0.263
0.713	0.380	-0.001	10.059	2.153	0.475	0.263
0.714	0.380	0.009	10.059	2.161	0.526	0.271
0.715	0.380	0.022	10.059	2.161	0.526	0.534
0.716	0.380	0.022	10.059	2.161	0.475	0.534
0.717	0.380	0.009	10.010	2.161	0.475	0.271
0.718	0.380	0.009	10.010	2.170	0.475	0.271
0.719	0.380	0.009	9.968	2.170	0.475	0.271
0.720	0.380	0.009	9.968	2.170	0.475	0.271
0.721	0.380	0.003	9.968	2.178	0.271	0.263
0.722	0.380	0.009	9.968	2.178	0.271	0.271
0.723	0.380	0.022	9.968	2.229	0.271	0.534
0.724	0.382	0.022	9.968	2.229	0.271	0.534
0.725	0.478	0.048	9.968	2.297	1.085	1.017
0.726	0.478	0.048	9.968	2.229	1.068	0.534
0.727	0.478	0.048	9.968	2.229	1.068	0.534
0.728	0.478	0.022	9.968	2.195	1.068	0.526
0.729	0.478	0.048	9.968	2.229	1.085	0.534
0.730	0.478	0.093	9.968	2.297	1.085	1.017
0.731	0.382	0.094	10.010	2.297	1.085	1.068
0.732	0.382	0.094	10.010	2.297	1.085	1.068
0.733	0.380	0.094	10.010	2.297	1.085	1.068
0.734	0.380	0.093	10.010	2.229	1.085	1.017
0.735	0.380	0.094	10.010	2.297	1.085	1.068
0.736	0.380	0.094	10.010	2.297	1.068	1.068
0.737	0.380	0.094	10.010	2.297	1.068	1.068
0.738	0.380	0.094	10.010	2.704	1.068	1.076
0.739	0.380	0.094	10.010	2.704	1.068	1.076
0.740	0.380	0.094	10.010	2.712	1.068	1.076
0.741	0.380	0.094	10.010	2.712	1.068	1.076
0.742	0.382	0.094	10.010	3.246	1.068	1.076
0.743	0.478	0.186	10.010	3.246	1.085	1.076
0.744	0.551	0.186	10.010	3.246	1.085	1.076
0.745	0.478	0.094	10.010	2.712	1.068	1.076
0.746	0.382	0.093	10.010	2.712	0.526	1.068
0.747	0.478	0.094	10.010	2.712	1.068	1.076
0.748	0.551	0.186	10.010	3.246	1.144	1.076
0.749	0.551	0.186	10.059	3.246	1.144	1.076
0.750	0.551	0.190	10.059	3.255	1.627	1.076
0.751	0.478	0.190	10.059	3.255	1.627	1.076
0.752	0.478	0.190	10.059	3.255	1.627	1.076
0.753	0.478	0.190	10.059	3.246	1.144	1.076
0.754	0.430	0.190	10.059	3.246	1.068	1.076
0.755	0.383	0.186	10.010	2.712	1.068	1.076
0.756	0.383	0.186	10.010	2.712	0.949	1.076
0.757	0.380	0.093	10.010	2.704	0.949	0.526
0.758	0.380	0.093	10.010	2.297	0.949	0.526
0.759	0.380	0.093	9.962	2.195	0.949	0.526
0.760	0.380	0.093	9.962	2.170	0.526	0.526
0.761	0.380	0.093	10.010	2.170	0.526	0.526
0.762	0.380	0.093	10.010	2.170	0.526	0.526
0.763	0.380	0.093	10.010	2.170	0.526	0.526
0.764	0.380	0.046	10.010	2.170	0.263	0.271
0.765	0.380	0.045	10.010	2.161	0.263	0.254
0.766	0.380	0.045	10.010	2.161	0.263	0.254
0.767	0.383	0.046	10.153	2.170	0.509	0.271
0.768	0.430	0.093	9.963	2.170	0.509	0.526
0.769	0.478	0.093	9.963	2.170	0.509	0.526
0.770	0.478	0.046	9.963	2.170	0.263	0.271
0.771	0.478	0.093	9.963	2.170	0.509	0.526
0.772	0.478	0.093	10.153	2.178	0.526	0.526
0.773	0.430	0.046	10.153	2.170	0.526	0.271
0.774	0.383	0.046	10.153	2.170	0.526	0.271
0.775	0.383	0.046	10.153	2.170	0.526	0.271
0.776	0.383	0.045	10.153	2.170	0.509	0.254
0.777	0.383	0.046	10.153	2.178	0.526	0.271
0.778	0.383	0.046	10.153	2.170	0.526	0.271
0.779	0.383	0.046	10.153	2.161	0.526	0.271
0.780	0.383	0.046	10.153	2.034	0.526	0.271
0.781	0.383	0.045	9.963	1.619	0.509	0.254
0.782	0.359	0.022	9.963	1.619	0.509	0.254
0.783	0.359	0.006	9.963	1.619	0.509	0.237
0.784	0.359	0.000	9.963	1.619	0.509	0.127
0.785	0.359	0.000	9.748	1.619	0.263	0.127
0.786	0.359	0.000	9.748	1.619	0.263	0.127
0.787	0.359	-0.001	9.748	1.356	0.263	0.119
0.788	0.359	-0.001	9.748	1.348	0.254	0.102
0.789	0.359	-0.007	9.748	1.212	0.254	0.059
0.790	0.359	-0.024	9.748	1.144	0.254	0.000
0.791	0.359	-0.024	9.748	1.144	0.254	0.000
0.792	0.359	-0.024	9.748	1.144	0.263	0.059
0.793	0.359	-0.024	9.748	1.144	0.263	0.059
0.794	0.359	-0.007	9.963	1.144	0.263	0.102
0.795	0.377	-0.001	9.963	1.212	0.263	0.119
0.796	0.383	0.000	9.963	1.348	0.475	0.127
0.797	0.383	0.000	9.963	1.348	0.475	0.127
0.798	0.377	-0.001	9.963	1.212	0.263	0.119
0.799	0.377	-0.001	9.772	1.212	0.263	0.119
0.800	0.377	-0.007	9.772	1.212	0.263	0.102
0.801	0.377	-0.001	9.772	1.348	0.263	0.119
0.802	0.377	-0.001	9.963	1.356	0.271	0.119
0.803	0.377	0.000	9.963	1.619	0.271	0.127
0.804	0.383	0.006	9.963	1.619	0.475	0.127
0.805	0.406	0.046	9.984	2.034	0.475	0.254
0.806	0.406	0.046	9.984	2.034	0.475	0.254
0.807	0.406	0.006	9.963	2.034	0.475	0.127
0.808	0.406	0.006	9.963	2.034	0.475	0.127
0.809	0.406	0.006	9.984	2.034	0.475	0.127
0.810	0.430	0.046	9.984	2.153	0.509	0.254
0.811	0.430	0.046	9.984	2.161	0.534	0.254
0.812	0.430	0.046	9.984	2.161	0.534	0.254
0.813	0.430	0.046	9.984	2.170	0.534	0.534
0.814	0.430	0.046	9.984	2.170	0.534	0.534
0.815	0.430	0.046	9.963	2.170	0.534	0.534
0.816	0.430	0.046	9.963	2.170	0.534	0.534
0.817	0.406	0.046	9.963	2.170	0.534	0.534
0.818	0.377	0.046	9.984	2.170	0.534	0.263
0.819	0.377	0.046	9.986	2.170	0.568	0.263
0.820	0.377	0.046	9.986	2.161	0.568	0.534
0.821	0.359	0.046	9.986	2.161	0.534	0.509
0.822	0.359	0.042	9.984	2.161	0.534	0.263
0.823	0.377	0.046	9.984	2.161	0.534	0.509
0.824	0.377	0.046	9.984	2.170	0.534	0.509
0.825	0.377	0.042	9.984	2.161	0.534	0.263
0.826	0.377	0.046	9.984	2.170	0.534	0.509
0.827	0.377	0.046	9.986	2.170	0.534	0.509
0.828	0.377	0.046	9.986	2.170	0.534	0.509
0.829	0.377	0.046	9.986	2.170	0.534	0.509
0.830	0.377	0.046	9.986	2.178	0.534	0.263
0.831	0.430	0.046	10.058	2.195	0.568	0.509
0.832	0.525	0.048	10.058	2.195	0.568	0.542
0.833	0.525	0.048	10.058	2.195	0.568	0.542
0.834	0.525	0.094	10.058	2.297	0.568	0.602
0.835	0.525	0.096	10.064	2.297	0.805	0.602
0.836	0.525	0.118	10.064	2.433	1.051	1.017
0.837	0.525	0.142	10.064	2.704	1.076	1.051
0.838	0.525	0.180	10.064	2.704	1.085	1.051
0.839	0.525	0.180	10.064	2.704	1.085	1.051
0.840	0.525	0.180	10.064	2.704	1.085	1.051
0.841	0.525	0.180	10.064	2.704	1.085	1.051
0.842	0.525	0.144	10.064	2.704	1.085	1.051
0.843	0.377	0.142	10.064	2.712	1.085	1.017
0.844	0.377	0.144	10.155	2.772	1.085	1.017
0.845	0.335	0.118	10.155	2.712	1.076	0.949
0.846	0.335	0.118	10.155	2.772	1.110	0.949
0.847	0.335	0.118	10.155	2.984	1.110	0.949
0.848	0.335	0.118	10.155	2.984	1.110	0.949
0.849	0.335	0.118	10.155	2.984	1.076	0.949
0.850	0.335	0.144	10.155	2.984	1.076	1.017
0.851	0.335	0.144	10.155	2.984	1.076	1.017
0.852	0.335	0.118	10.064	2.772	1.076	0.949
0.853	0.335	0.096	10.064	2.712	1.051	0.602
0.854	0.335	0.094	10.064	2.433	1.017	0.542
0.855	0.335	0.090	10.064	2.297	1.017	0.526
0.856	0.377	0.094	10.064	2.433	1.017	0.542
0.857	0.479	0.096	10.155	2.712	1.051	0.602
0.858	0.479	0.096	10.155	2.712	1.076	0.602
0.859	0.479	0.118	10.155	2.772	1.076	0.602
0.860	0.377	0.096	10.155	2.712	1.051	0.542
0.861	0.377	0.096	10.155	2.712	1.051	0.542
0.862	0.377	0.118	10.155	2.712	1.051	0.602
0.863	0.377	0.096	10.155	2.433	1.076	0.542
0.864	0.377	0.096	10.155	2.433	1.076	0.542
0.865	0.377	0.096	10.155	2.433	1.076	0.542
0.866	0.377	0.118	10.155	2.433	1.076	0.602
0.867	0.377	0.096	10.155	2.229	1.076	0.542
0.868	0.377	0.096	10.155	2.229	1.076	0.542
0.869	0.377	0.094	10.155	2.195	1.051	0.526
0.870	0.335	0.094	10.155	2.195	1.051	0.526
0.871	0.394	0.094	10.155	2.195	1.051	0.526
0.872	0.394	0.096	10.155	2.195	1.051	0.526
0.873	0.335	0.094	10.155	2.195	1.017	0.526
0.874	0.335	0.094	10.155	2.195	1.017	0.526
0.875	0.335	0.096	10.155	2.195	1.017	0.526
0.876	0.335	0.096	10.155	2.195	1.017	0.526
0.877	0.190	0.094	10.059	2.178	0.949	0.526
0.878	0.190	0.096	10.059	2.178	0.949	0.526
0.879	0.190	0.094	10.059	2.170	0.814	0.526
0.880	0.190	0.094	10.059	2.170	0.542	0.526
0.881	0.190	0.090	9.986	2.170	0.526	0.475
0.882	0.168	0.090	9.986	2.153	0.526	0.263
0.883	0.168	0.090	9.986	2.153	0.526	0.263
0.884	0.168	0.046	9.986	2.153	0.526	0.263
0.885	0.168	0.045	9.986	2.102	0.526	0.254
0.886	0.168	0.024	9.986	2.034	0.526	0.254
0.887	0.168	0.024	9.986	1.899	0.526	0.254
0.888	0.168	0.022	9.986	1.619	0.526	0.136
0.889	0.168	0.024	9.986	1.899	0.542	0.136
0.890	0.168	0.024	9.986	1.899	0.542	0.127
0.891	0.168	0.022	9.986	1.899	0.542	0.059
0.892	0.010	0.010	9.986	1.619	0.542	-0.008
0.893	0.046	0.022	9.986	1.619	0.542	0.059
0.894	0.046	0.022	9.986	1.619	0.814	0.059
0.895	0.010	0.010	9.986	1.619	0.814	-0.008
0.896	0.010	0.010	9.986	1.619	0.542	-0.008
0.897	0.010	0.010	9.986	1.619	0.542	-0.008
0.898	0.046	0.010	9.986	1.619	0.542	-0.008
0.899	0.046	0.010	9.986	1.619	0.814	-0.008
0.900	0.046	0.010	9.986	1.619	0.949	-0.008
0.901	0.046	0.010	9.986	1.619	0.949	-0.008
0.902	0.046	0.022	9.986	1.619	1.017	0.059
0.903	0.046	0.024	9.986	1.619	1.051	0.127
0.904	0.046	0.024	9.986	1.619	1.076	0.127
0.905	0.046	0.024	9.986	1.619	1.076	0.127
0.906	0.046	0.022	9.986	1.619	1.076	0.059
0.907	0.010	0.010	9.986	1.619	1.076	-0.008
0.908	0.010	0.022	9.986	1.610	1.076	0.059
0.909	0.010	0.022	9.986	1.610	1.076	0.127
0.910	0.010	0.024	10.153	1.619	1.076	0.136
0.911	0.010	0.046	10.153	1.619	1.085	0.254
0.912	0.010	0.046	10.153	1.619	1.085	0.254
0.913	0.010	0.022	10.153	1.619	1.085	0.127
0.914	0.010	0.022	10.153	1.619	1.076	0.127
0.915	0.010	0.022	10.153	1.627	1.076	0.127
0.916	0.010	0.010	9.986	1.619	1.076	0.059
0.917	0.010	0.010	9.974	1.619	1.076	0.059
0.918	0.046	0.022	9.772	1.619	1.076	0.127
0.919	0.046	0.046	9.770	1.619	1.076	0.254
0.920	0.046	0.090	9.770	1.619	1.076	0.509
0.921	0.046	0.094	9.770	1.619	1.085	0.534
0.922	0.046	0.090	9.770	1.619	1.085	0.509
0.923	0.046	0.090	9.770	1.619	1.085	0.509
0.924	0.046	0.094	9.770	1.619	1.144	0.534
0.925	0.046	0.090	9.770	1.610	1.144	0.509
0.926	0.046	0.090	9.770	1.610	1.144	0.509
0.927	0.084	0.094	9.770	1.619	1.619	0.534
0.928	0.084	0.094	9.772	1.619	1.619	0.534
0.929	0.084	0.094	9.772	1.619	1.627	0.534
0.930	0.084	0.094	10.153	1.619	1.899	0.534
0.931	0.180	0.094	10.153	1.627	2.034	0.534
0.932	0.180	0.094	10.153	1.627	2.034	0.534
0.933	0.180	0.094	10.153	1.627	2.034	0.534
0.934	0.180	0.094	10.153	1.619	1.899	0.534
0.935	0.180	0.094	10.153	1.619	1.899	0.534
0.936	0.180	0.094	10.153	1.619	1.899	0.534
0.937	0.180	0.094	10.153	1.619	1.627	0.534
0.938	0.180	0.094	10.153	1.627	1.627	0.534
0.939	0.180	0.094	10.153	1.627	1.619	0.534
0.940	0.180	0.094	10.153	1.627	1.619	0.534
0.941	0.180	0.094	9.772	1.619	1.619	0.534
0.942	0.202	0.094	9.770	1.627	1.627	0.534
0.943	0.202	0.094	9.769	1.627	1.627	0.534
0.944	0.202	0.094	9.591	1.627	1.627	0.534
0.945	0.275	0.094	9.591	1.627	1.627	0.534
0.946	0.275	0.094	9.591	1.627	1.627	0.534
0.947	0.275	0.094	9.591	1.619	1.627	0.534
0.948	0.287	0.094	9.591	1.627	1.899	0.534
0.949	0.287	0.094	9.591	1.619	2.034	0.534
0.950	0.287	0.094	9.591	1.619	2.034	0.534
0.951	0.287	0.094	9.591	1.610	2.034	0.534
0.952	0.275	0.094	9.591	1.610	2.034	0.534
0.953	0.202	0.094	9.769	1.610	2.034	0.534
0.954	0.202	0.094	9.769	1.348	2.034	0.534
0.955	0.084	0.094	9.769	1.144	2.034	0.534
0.956	-0.010	0.094	9.769	1.144	2.034	0.534
0.957	-0.010	0.094	9.769	1.076	1.899	0.534
0.958	-0.010	0.094	9.769	1.051	1.899	0.534
0.959	-0.010	0.093	9.769	1.017	1.627	0.509
0.960	-0.010	0.090	9.769	0.542	1.619	0.509
0.961	-0.010	0.084	9.769	0.509	1.619	0.475
0.962	-0.010	0.046	9.769	0.254	1.076	0.263
0.963	-0.010	0.084	9.769	0.509	1.076	0.263
0.964	-0.010	0.084	9.769	0.509	1.076	0.263
0.965	0.084	0.084	9.769	0.509	1.076	0.263
0.966	0.090	0.084	9.769	0.509	1.076	0.263
0.967	0.142	0.084	9.769	0.509	1.076	0.263
0.968	0.202	0.046	9.769	0.127	1.076	0.237
0.969	0.202	0.045	9.769	0.127	1.076	0.119
0.970	0.202	0.042	9.769	0.059	1.110	0.119
0.971	0.142	0.022	9.769	0.008	1.076	0.102
0.972	0.090	0.022	9.769	0.000	1.076	0.102
0.973	0.072	0.022	9.769	0.000	1.076	0.102
0.974	0.072	0.012	9.769	-0.008	1.076	0.017
0.975	0.072	0.022	9.769	0.000	1.110	0.102
0.976	0.072	0.022	9.772	0.000	1.110	0.102
0.977	0.072	0.022	9.939	0.000	1.110	0.102
0.978	0.009	0.012	9.939	-0.008	1.110	0.017
0.979	-0.010	0.022	9.957	-0.008	1.110	0.102
0.980	-0.097	0.012	9.957	-0.017	1.076	0.017
0.981	-0.169	0.012	9.957	-0.136	1.076	0.017
0.982	-0.169	0.022	9.957	-0.136	1.076	0.102
0.983	-0.169	0.022	9.957	-0.136	0.805	0.102
0.984	-0.169	0.042	9.957	-0.136	0.805	0.119
0.985	-0.169	0.045	9.957	-0.017	1.076	0.136
0.986	-0.169	0.042	9.957	-0.136	0.805	0.119
0.987	-0.169	0.022	9.957	-0.136	0.805	0.102
0.988	-0.169	0.022	9.957	-0.136	0.805	0.059
0.989	-0.097	0.022	9.957	-0.136	1.076	0.059
0.990	-0.010	0.022	9.957	-0.136	1.076	0.102
0.991	0.009	0.042	9.957	-0.136	1.076	0.119
0.992	0.009	0.042	9.957	-0.136	1.076	0.119
0.993	0.009	0.022	9.957	-0.136	1.076	0.102
0.994	0.009	0.022	9.957	-0.271	0.805	0.059
0.995	0.009	0.012	9.957	-0.271	0.602	0.025
0.996	0.009	0.012	9.957	-0.271	0.602	0.025
0.997	0.009	0.012	9.957	-0.271	0.602	0.025
0.998	0.009	0.012	9.957	-0.280	0.602	0.025
0.999	0.009	0.012	9.957	-0.483	0.602	0.025
1.000	0.009	0.018	10.010	-0.483	0.602	0.059
1.001	-0.001	0.018	10.010	-0.483	0.602	0.059
1.002	-0.001	0.022	10.010	-0.483	1.076	0.102
1.003	-0.001	0.022	10.010	-0.483	1.076	0.102
1.004	0.009	0.022	10.058	-0.483	1.076	0.119
1.005	0.009	0.022	10.058	-0.483	1.076	0.102
1.006	0.009	0.022	10.058	-0.517	1.076	0.059
1.007	0.009	0.022	10.058	-0.483	1.076	0.119
1.008	0.009	0.022	10.058	-0.483	0.602	0.059
1.009	0.009	0.022	10.058	-0.483	0.534	0.059
1.010	0.009	0.018	10.058	-0.517	0.534	0.025
1.011	0.009	0.010	10.058	-0.483	0.534	0.000
1.012	0.072	0.018	10.058	-0.483	0.602	0.025
1.013	0.072	0.010	10.010	-0.483	0.602	0.025
1.014	0.072	0.006	10.010	-0.517	0.602	0.000
1.015	0.072	0.006	10.010	-0.517	0.602	0.000
1.016	0.009	0.006	10.010	-0.551	0.602	0.000
1.017	0.009	0.006	10.010	-0.788	0.602	0.000
1.018	0.009	0.004	10.010	-0.551	0.602	0.000
1.019	0.009	0.004	10.010	-0.551	0.602	0.000
1.020	0.009	0.004	10.010	-0.551	0.602	0.000
1.021	0.046	0.004	10.010	-0.551	0.602	0.000
1.022	0.072	0.006	10.010	-0.551	0.602	0.025
1.023	0.094	0.018	10.010	-0.551	0.805	0.059
1.024	0.094	0.018	10.010	-0.788	0.805	0.059
1.025	0.094	0.018	10.010	-0.788	0.805	0.059
1.026	0.094	0.018	10.058	-0.788	0.805	0.059
1.027	0.046	0.018	10.070	-0.788	0.805	0.059
1.028	0.046	0.018	10.070	-0.788	0.602	0.059
1.029	0.046	0.004	10.070	-0.958	0.602	0.025
1.030	0.046	0.018	10.070	-0.958	0.805	0.059
1.031	0.046	0.004	10.070	-1.085	0.602	0.025
1.032	0.046	0.000	10.010	-1.085	0.602	0.000
1.033	0.046	-0.001	10.010	-1.085	0.534	-0.008
1.034	0.046	-0.001	10.010	-1.085	0.509	-0.008
1.035	0.046	-0.001	10.010	-1.085	0.509	-0.008
1.036	0.094	-0.001	10.010	-1.085	0.534	-0.008
1.037	0.094	-0.001	9.986	-1.085	0.534	-0.008
1.038	0.094	-0.001	9.772	-1.085	0.534	-0.008
1.039	0.094	-0.001	9.577	-1.085	0.509	-0.008
1.040	0.094	-0.001	9.577	-1.085	0.509	-0.008
1.041	0.094	-0.003	9.577	-1.093	0.000	-0.008
1.042	0.094	-0.006	9.577	-1.093	-0.008	-0.008
1.043	0.100	-0.003	9.577	-1.093	0.000	-0.008
1.044	0.100	-0.003	9.577	-1.093	0.000	-0.008
1.045	0.100	-0.001	9.577	-1.093	0.534	-0.008
1.046	0.100	-0.001	9.577	-1.093	0.568	0.000
1.047	0.100	-0.001	9.577	-1.093	0.568	0.059
1.048	0.100	-0.001	9.772	-1.085	0.568	0.059
1.049	0.100	-0.001	9.772	-1.085	0.568	0.059
1.050	0.100	-0.001	9.772	-1.093	0.568	0.000
1.051	0.106	-0.001	9.772	-1.093	0.568	0.059
1.052	0.106	-0.001	9.772	-1.093	0.568	0.059
1.053	0.106	-0.001	9.772	-1.093	0.568	0.000
1.054	0.100	-0.003	9.772	-1.093	0.568	0.000
1.055	0.100	-0.006	9.772	-1.093	0.203	0.000
1.056	0.100	-0.003	9.772	-1.356	0.203	0.059
1.057	0.100	-0.003	9.772	-1.365	0.127	0.059
1.058	0.100	-0.001	9.772	-1.356	0.203	0.127
1.059	0.100	-0.001	9.577	-1.365	0.203	0.127
1.060	0.100	-0.001	9.577	-1.636	0.203	0.127
1.061	0.106	-0.001	9.577	-1.636	0.203	0.127
1.062	0.144	-0.001	9.577	-1.636	0.203	0.127
1.063	0.144	0.000	9.772	-1.636	0.509	0.263
1.064	0.168	0.000	9.772	-1.636	0.509	0.263
1.065	0.168	-0.001	9.772	-1.763	0.509	0.127
1.066	0.168	-0.001	9.772	-1.763	0.509	0.127
1.067	0.168	0.000	9.772	-1.636	0.534	0.263
1.068	0.168	0.004	9.772	-1.636	0.568	0.271
1.069	0.168	0.004	9.772	-1.636	0.568	0.271
1.070	0.168	0.000	9.772	-1.763	0.534	0.263
1.071	0.168	0.000	9.772	-1.763	0.534	0.263
1.072	0.168	-0.001	9.772	-2.111	0.509	0.263
1.073	0.168	-0.010	9.772	-2.144	0.509	0.263
1.074	0.168	-0.010	9.772	-2.144	0.509	0.271
1.075	0.168	-0.010	9.772	-2.161	0.509	0.271
1.076	0.168	-0.010	9.772	-2.161	0.509	0.263
1.077	0.168	-0.010	9.772	-2.161	0.509	0.263
1.078	0.168	-0.006	9.772	-2.144	0.534	0.263
1.079	0.168	0.000	9.772	-2.144	0.534	0.271
1.080	0.168	0.000	9.772	-2.144	0.534	0.271
1.081	0.168	0.004	9.772	-2.111	0.568	0.475
1.082	0.168	0.004	9.951	-2.111	0.568	0.475
1.083	0.168	0.010	9.951	-2.043	0.949	0.475
1.084	0.168	0.022	9.951	-1.636	0.949	0.475
1.085	0.168	0.010	9.951	-1.636	0.568	0.475
1.086	0.168	0.010	9.951	-1.636	0.949	0.475
1.087	0.168	0.010	9.951	-2.043	0.949	0.475
1.088	0.168	0.004	9.951	-2.111	0.949	0.271
1.089	0.168	0.010	9.951	-2.144	0.949	0.475
1.090	0.168	0.022	9.951	-2.144	0.949	0.509
1.091	0.168	0.022	9.951	-2.161	0.949	0.475
1.092	0.180	0.045	9.951	-2.144	0.949	0.509
1.093	0.180	0.022	9.951	-2.161	0.534	0.475
1.094	0.180	0.045	9.951	-2.144	0.534	0.509
1.095	0.180	0.045	9.951	-2.111	0.534	0.509
1.096	0.180	0.084	9.951	-2.043	0.534	0.509
1.097	0.180	0.084	9.951	-2.043	0.534	0.509
1.098	0.180	0.045	9.951	-2.144	0.534	0.509
1.099	0.180	0.022	9.951	-2.144	0.534	0.263
1.100	0.186	0.045	9.951	-2.043	0.534	0.509
1.101	0.186	0.045	9.951	-2.144	0.534	0.509
1.102	0.186	0.022	9.951	-2.161	0.534	0.263
1.103	0.186	0.045	9.951	-2.161	0.534	0.271
1.104	0.186	0.045	9.951	-2.170	0.509	0.263
1.105	0.186	0.045	9.951	-2.161	0.534	0.263
1.106	0.186	0.045	9.951	-2.161	0.534	0.263
1.107	0.186	0.072	9.951	-2.043	0.534	0.263
1.108	0.186	0.022	9.951	-2.043	0.534	0.059
1.109	0.186	0.022	9.957	-2.043	0.534	0.127
1.110	0.186	0.022	9.957	-2.043	0.534	0.127
1.111	0.186	0.022	10.058	-1.636	0.534	0.263
1.112	0.186	0.022	9.962	-1.636	0.534	0.263
1.113	0.186	0.022	9.962	-2.043	0.526	0.127
1.114	0.186	0.022	9.962	-2.043	0.526	0.263
1.115	0.186	0.022	9.962	-2.043	0.526	0.263
1.116	0.186	0.072	9.962	-1.636	0.534	0.271
1.117	0.186	0.072	9.962	-1.636	0.534	0.271
1.118	0.186	0.072	9.962	-1.636	0.534	0.271
1.119	0.186	0.072	9.962	-2.043	0.534	0.271
1.120	0.190	0.084	9.962	-1.636	0.949	0.509
1.121	0.190	0.084	9.962	-1.636	0.949	0.509
1.122	0.190	0.084	9.962	-1.636	0.949	0.509
1.123	0.190	0.084	9.962	-1.636	0.949	0.509
1.124	0.186	0.072	9.962	-2.043	0.534	0.271
1.125	0.186	0.022	9.962	-2.043	0.534	0.127
1.126	0.186	0.022	9.962	-1.636	0.534	0.127
1.127	0.186	0.022	9.962	-1.636	0.534	0.127
1.128	0.186	0.072	9.962	-1.636	0.534	0.271
1.129	0.186	0.072	9.962	-1.636	0.534	0.127
1.130	0.186	0.072	9.962	-1.636	0.534	0.127
1.131	0.186	0.022	9.962	-2.111	0.526	0.000
1.132	0.186	0.022	9.962	-2.111	0.526	0.000
1.133	0.186	0.022	9.962	-2.111	0.526	0.000
1.134	0.186	0.022	9.962	-2.111	0.534	0.127
1.135	0.186	0.022	9.962	-2.111	0.534	0.127
1.136	0.186	0.022	9.962	-2.111	0.526	0.127
1.137	0.359	0.072	9.962	-1.636	0.526	0.271
1.138	0.359	0.072	9.962	-1.636	0.526	0.271
1.139	0.377	0.022	9.962	-1.636	0.526	0.127
1.140	0.382	0.022	9.962	-1.636	0.526	0.127
1.141	0.382	0.022	9.962	-1.636	0.526	0.127
1.142	0.382	0.000	9.962	-2.111	0.526	0.000
1.143	0.382	0.022	9.962	-1.636	0.526	0.127
1.144	0.382	0.022	9.962	-1.636	0.949	0.127
1.145	0.382	0.022	9.962	-1.636	0.949	0.127
1.146	0.382	0.022	9.962	-1.636	0.949	0.127
1.147	0.382	0.022	9.962	-1.636	0.949	0.127
1.148	0.382	0.022	9.962	-1.636	1.017	0.127
1.149	0.382	0.022	9.986	-1.636	1.017	0.127
1.150	0.382	0.022	9.986	-1.636	1.017	0.127
1.151	0.382	0.022	9.986	-1.636	1.017	0.127
1.152	0.382	0.022	9.986	-1.636	1.017	0.127
1.153	0.382	0.010	9.986	-1.636	1.017	0.059
1.154	0.382	0.022	9.986	-1.636	1.076	0.127
1.155	0.382	0.022	9.986	-1.627	1.076	0.127
1.156	0.382	0.022	9.986	-1.627	1.076	0.127
1.157	0.382	0.022	9.986	-1.636	1.017	0.127
1.158	0.382	0.094	9.986	-1.636	1.017	0.534
1.159	0.382	0.094	9.986	-1.636	1.017	0.534
1.160	0.382	0.094	9.986	-1.365	1.017	0.534
1.161	0.382	0.094	9.962	-1.365	1.017	0.534
1.162	0.377	0.094	9.962	-1.636	1.017	0.534
1.163	0.382	0.094	9.962	-1.365	1.017	0.534
1.164	0.382	0.094	9.962	-1.365	1.017	0.534
1.165	0.382	0.094	9.962	-1.365	1.017	0.534
1.166	0.382	0.094	9.962	-1.365	1.017	0.534
1.167	0.382	0.094	9.962	-1.636	1.017	0.534
1.168	0.382	0.084	9.962	-1.636	0.534	0.534
1.169	0.382	0.084	9.962	-1.636	0.534	0.534
1.170	0.382	0.084	9.962	-1.636	0.534	0.534
1.171	0.383	0.084	9.962	-1.636	0.534	0.534
1.172	0.383	0.084	9.962	-1.636	1.017	0.534
1.173	0.383	0.084	9.962	-1.636	1.017	0.534
1.174	0.383	0.094	9.986	-1.636	1.017	0.534
1.175	0.383	0.094	10.153	-1.636	1.017	0.534
1.176	0.383	0.094	10.153	-1.636	1.017	0.534
1.177	0.383	0.094	10.153	-1.636	1.017	0.534
1.178	0.383	0.094	10.153	-1.636	1.017	0.534
1.179	0.383	0.084	10.153	-2.111	1.017	0.534
1.180	0.383	0.084	10.153	-2.111	1.017	0.534
1.181	0.383	0.084	10.153	-2.111	1.017	0.534
1.182	0.383	0.094	10.153	-1.636	1.017	0.542
1.183	0.383	0.094	10.153	-1.636	1.017	0.542
1.184	0.383	0.094	10.153	-1.636	0.534	0.542
1.185	0.383	0.094	9.986	-2.111	0.534	0.542
1.186	0.383	0.094	9.986	-2.111	1.017	1.017
1.187	0.383	0.084	9.986	-2.111	1.017	1.017
1.188	0.383	0.084	9.986	-2.111	1.017	1.017
1.189	0.383	0.084	9.986	-2.111	1.017	1.017
1.190	0.382	0.084	9.986	-2.111	1.017	1.017
1.191	0.383	0.094	9.986	-1.636	1.017	1.051
1.192	0.383	0.094	9.986	-1.636	1.017	1.051
1.193	0.383	0.094	9.986	-2.111	1.017	1.051
1.194	0.383	0.094	9.986	-2.111	1.017	1.051
1.195	0.383	0.094	9.986	-2.111	1.017	1.051
1.196	0.383	0.084	9.957	-2.170	1.017	1.017
1.197	0.383	0.084	9.957	-2.170	1.051	1.017
1.198	0.383	0.094	10.155	-2.170	1.051	1.051
1.199	0.382	0.084	10.201	-2.170	1.051	1.017
1.200	0.380	0.084	10.201	-2.170	1.051	1.017
1.201	0.380	0.094	10.201	-2.170	1.051	1.017
1.202	0.380	0.094	10.201	-2.170	1.017	1.017
1.203	0.380	0.094	10.201	-1.907	0.509	1.017
1.204	0.380	0.084	10.201	-1.907	0.407	1.017
1.205	0.380	0.084	10.201	-1.907	0.407	1.017
1.206	0.380	0.084	10.201	-1.907	0.263	0.542
1.207	0.382	0.084	10.201	-1.907	0.407	1.017
1.208	0.382	0.042	10.153	-1.907	0.263	0.534
1.209	0.383	0.042	10.153	-1.907	0.263	0.534
1.210	0.382	0.042	9.957	-1.907	0.263	0.475
1.211	0.383	0.042	9.965	-1.907	0.263	0.475
1.212	0.385	0.084	9.965	-1.907	0.407	0.534
1.213	0.385	0.084	9.965	-1.907	0.407	0.534
1.214	0.478	0.084	9.965	-1.636	0.407	0.534
1.215	0.527	0.094	9.965	-1.636	0.407	0.949
1.216	0.527	0.084	9.965	-1.636	0.263	0.534
1.217	0.527	0.094	9.965	-1.636	0.407	0.534
1.218	0.527	0.094	9.965	-1.636	0.949	0.475
1.219	0.527	0.094	9.965	-1.636	0.949	0.475
1.220	0.527	0.094	9.965	-1.627	0.949	0.475
1.221	0.527	0.094	9.965	-1.627	1.051	0.475
1.222	0.478	0.094	10.153	-1.221	1.051	0.534
1.223	0.385	0.094	10.155	-1.221	1.051	0.534
1.224	0.383	0.094	10.153	-1.627	0.949	0.475
1.225	0.383	0.094	10.153	-1.221	0.949	0.534
1.226	0.383	0.094	10.153	-1.221	0.949	0.534
1.227	0.383	0.094	10.153	-1.627	0.263	0.475
1.228	0.380	0.094	10.153	-1.636	0.263	0.271
1.229	0.380	0.094	10.153	-1.636	0.263	0.271
1.230	0.380	0.094	10.153	-1.636	0.127	0.271
1.231	0.382	0.094	10.153	-1.636	0.263	0.271
1.232	0.383	0.094	10.153	-1.636	0.263	0.271
1.233	0.383	0.094	9.965	-1.636	0.127	0.271
1.234	0.383	0.084	9.963	-1.636	0.127	0.237
1.235	0.383	0.084	9.963	-1.636	0.127	0.237
1.236	0.383	0.042	9.963	-1.907	0.051	0.008
1.237	0.383	0.084	9.963	-1.636	0.127	0.237
1.238	0.383	0.084	9.963	-1.636	0.127	0.237
1.239	0.383	0.084	9.963	-1.907	0.127	0.237
1.240	0.383	0.084	9.963	-1.907	0.127	0.237
1.241	0.383	0.084	9.963	-1.907	0.127	0.237
1.242	0.383	0.094	9.963	-1.636	0.534	0.271
1.243	0.383	0.084	9.963	-1.636	0.534	0.237
1.244	0.383	0.042	9.963	-1.636	0.263	0.008
1.245	0.383	0.021	9.963	-1.907	0.127	-0.008
1.246	0.383	0.021	9.963	-1.907	0.127	-0.008
1.247	0.383	0.042	9.963	-1.636	0.127	-0.008
1.248	0.383	0.042	9.963	-1.636	0.127	-0.008
1.249	0.383	0.084	9.963	-1.636	0.127	-0.008
1.250	0.383	0.084	9.963	-1.636	0.127	-0.008
1.251	0.383	0.084	9.963	-1.636	0.127	-0.008
1.252	0.383	0.084	9.963	-1.636	0.263	-0.008
1.253	0.383	0.084	9.963	-1.636	0.263	-0.008
1.254	0.383	0.084	9.963	-1.636	0.263	-0.008
1.255	0.383	0.084	9.963	-1.636	0.127	-0.008
1.256	0.383	0.084	9.963	-1.636	0.263	-0.008
1.257	0.383	0.084	9.963	-1.636	0.263	-0.008
1.258	0.383	0.094	9.963	-1.636	0.263	-0.008
1.259	0.383	0.096	9.963	-1.636	0.263	-0.008
1.260	0.383	0.096	9.963	-1.627	0.534	-0.008
1.261	0.383	0.096	9.963	-1.636	0.534	-0.008
1.262	0.383	0.096	9.963	-1.636	0.534	-0.008
1.263	0.383	0.094	9.963	-1.636	0.534	-0.008
1.264	0.383	0.094	9.963	-1.636	0.542	-0.008
1.265	0.383	0.093	9.963	-2.111	0.542	-0.017
1.266	0.383	0.094	9.963	-2.111	0.949	-0.008
1.267	0.383	0.093	9.963	-2.144	0.542	-0.008
1.268	0.383	0.046	9.963	-2.144	0.534	-0.017
1.269	0.383	0.046	9.963	-2.144	0.534	-0.017
1.270	0.383	0.021	9.963	-2.144	0.534	-0.017
1.271	0.383	0.021	9.963	-2.161	0.534	-0.271
1.272	0.383	0.018	9.939	-2.161	0.534	-0.271
1.273	0.383	0.021	9.939	-2.161	0.534	-0.263
1.274	0.383	0.046	9.963	-2.161	0.534	-0.017
1.275	0.383	0.046	9.963	-2.161	0.534	-0.017
1.276	0.383	0.093	9.963	-2.144	0.534	-0.008
1.277	0.383	0.093	9.963	-2.144	0.542	-0.008
1.278	0.383	0.046	9.963	-2.144	0.534	-0.017
1.279	0.383	0.093	9.963	-2.111	0.542	-0.008
1.280	0.383	0.094	9.963	-1.636	1.076	-0.008
1.281	0.383	0.094	9.963	-1.636	1.076	-0.008
1.282	0.383	0.093	9.963	-2.111	1.076	-0.008
1.283	0.383	0.094	10.058	-1.636	1.085	-0.008
1.284	0.383	0.094	10.135	-1.636	1.085	-0.008
1.285	0.383	0.106	10.177	-1.636	1.085	0.000
1.286	0.383	0.106	10.177	-1.636	1.085	0.000
1.287	0.383	0.106	10.177	-2.111	1.076	0.000
1.288	0.383	0.106	10.177	-2.111	1.076	0.000
1.289	0.383	0.106	10.177	-2.111	1.076	0.000
1.290	0.383	0.106	10.177	-2.111	1.076	0.000
1.291	0.383	0.094	10.177	-2.144	1.076	-0.008
1.292	0.383	0.093	10.177	-2.144	0.814	-0.008
1.293	0.382	0.093	10.177	-2.144	0.542	-0.008
1.294	0.382	0.094	10.177	-2.144	0.814	0.000
1.295	0.382	0.106	10.177	-2.144	1.076	0.051
1.296	0.383	0.144	10.177	-2.144	1.076	0.059
1.297	0.383	0.144	10.177	-2.144	1.076	0.059
1.298	0.383	0.144	10.135	-2.144	1.076	0.059
1.299	0.383	0.106	9.939	-2.144	1.076	0.051
1.300	0.383	0.093	9.939	-2.161	0.814	0.000
1.301	0.383	0.046	9.939	-2.161	0.814	0.051
1.302	0.383	0.018	9.939	-2.161	0.814	0.051
1.303	0.383	0.093	9.939	-2.144	1.076	0.059
1.304	0.383	0.093	9.939	-2.144	1.076	0.059
1.305	0.383	0.093	9.939	-2.144	1.085	0.059
1.306	0.383	0.018	9.939	-2.161	1.076	0.051
1.307	0.382	0.018	9.939	-2.161	1.076	0.051
1.308	0.382	0.000	9.939	-2.161	1.076	0.051
1.309	0.382	0.000	9.939	-2.161	1.110	0.059
1.310	0.382	-0.001	9.962	-2.161	1.110	0.051
1.311	0.359	-0.001	9.965	-2.161	1.110	0.059
1.312	0.359	-0.001	10.135	-2.161	1.348	0.059
1.313	0.359	-0.001	10.135	-2.161	1.348	0.059
1.314	0.359	-0.001	9.965	-2.161	1.110	0.059
1.315	0.359	-0.001	9.965	-2.161	1.110	0.059
1.316	0.359	-0.001	9.965	-2.161	0.814	0.059
1.317	0.359	-0.001	9.965	-2.161	0.814	0.059
1.318	0.359	-0.001	9.965	-2.161	0.814	0.407
1.319	0.359	-0.001	9.965	-2.144	0.814	0.407
1.320	0.359	-0.001	9.965	-2.144	1.110	0.475
1.321	0.359	0.000	9.965	-2.144	0.814	0.475
1.322	0.359	0.000	9.965	-2.144	0.814	0.475
1.323	0.359	0.000	9.962	-2.144	0.814	0.475
1.324	0.359	-0.001	9.866	-2.161	0.805	0.407
1.325	0.359	-0.001	9.866	-2.170	0.805	0.059
1.326	0.359	-0.001	9.866	-2.170	0.805	0.059
1.327	0.359	0.000	9.866	-2.170	0.805	0.119
1.328	0.359	0.000	9.866	-2.170	0.814	0.119
1.329	0.359	0.000	9.866	-2.170	0.814	0.119
1.330	0.359	0.000	9.866	-2.170	0.814	0.119
1.331	0.335	0.000	9.866	-2.170	0.814	0.059
1.332	0.335	0.000	9.866	-2.170	0.814	0.059
1.333	0.202	0.000	9.866	-2.170	0.805	0.059
1.334	0.335	0.000	9.866	-2.170	0.814	0.119
1.335	0.202	0.000	9.866	-2.144	0.805	0.119
1.336	0.202	0.000	9.962	-2.144	0.805	0.407
1.337	0.202	0.000	9.962	-1.636	0.814	0.475
1.338	0.202	0.000	9.962	-1.636	0.814	0.475
1.339	0.202	0.000	9.962	-1.636	0.814	0.534
1.340	0.335	0.000	9.962	-1.636	0.814	0.534
1.341	0.335	0.000	9.962	-1.636	0.814	0.534
1.342	0.186	0.000	9.962	-1.636	0.814	0.534
1.343	0.094	0.000	9.962	-1.636	0.814	0.534
1.344	0.094	0.000	9.962	-1.636	0.814	0.534
1.345	0.094	-0.001	9.962	-2.043	0.805	0.534
1.346	0.094	-0.001	9.962	-1.636	0.805	0.534
1.347	0.094	0.000	9.962	-1.636	0.534	0.534
1.348	0.094	0.000	9.962	-2.043	0.534	0.475
1.349	0.186	0.000	9.962	-2.043	0.534	0.475
1.350	0.286	0.000	9.962	-2.043	0.534	0.475
1.351	0.286	0.000	9.962	-2.043	0.534	0.263
1.352	0.335	0.004	9.962	-2.043	0.534	0.475
1.353	0.335	0.004	9.962	-2.043	0.534	0.475
1.354	0.335	0.004	9.962	-2.043	0.805	0.475
1.355	0.335	0.004	9.962	-2.043	0.805	0.475
1.356	0.335	0.010	9.962	-1.636	0.814	0.534
1.357	0.286	0.010	9.962	-1.636	0.805	0.534
1.358	0.286	0.021	9.962	-1.636	0.805	0.534
1.359	0.286	0.021	9.962	-1.636	0.805	0.534
1.360	0.286	0.021	9.962	-1.636	0.805	0.534
1.361	0.286	0.022	9.962	-1.636	0.805	0.534
1.362	0.286	0.022	9.915	-1.636	0.534	0.534
1.363	0.286	0.022	9.962	-1.636	0.805	0.534
1.364	0.286	0.022	9.962	-2.043	0.805	0.475
1.365	0.286	0.022	9.962	-2.043	0.805	0.534
1.366	0.286	0.022	9.962	-2.043	0.805	0.534
1.367	0.196	0.022	9.962	-2.043	0.805	0.534
1.368	0.196	0.021	9.962	-2.111	0.534	0.263
1.369	0.196	0.021	9.962	-2.178	0.534	0.263
1.370	0.196	0.021	9.962	-2.178	0.534	0.263
1.371	0.196	0.022	9.962	-2.111	0.814	0.534
1.372	0.196	0.022	9.963	-2.043	0.814	0.534
1.373	0.196	0.022	9.963	-1.636	0.814	0.534
1.374	0.286	0.022	9.965	-1.636	1.068	0.534
1.375	0.286	0.046	9.965	-1.636	1.068	0.534
1.376	0.286	0.094	9.965	-1.636	1.068	0.534
1.377	0.286	0.046	9.965	-1.907	1.068	0.534
1.378	0.286	0.072	9.965	-1.907	1.076	0.534
1.379	0.286	0.046	9.965	-2.043	1.076	0.526
1.380	0.286	0.022	9.965	-2.043	1.076	0.475
1.381	0.286	0.022	9.965	-2.111	1.068	0.475
1.382	0.286	0.022	9.965	-2.111	1.068	0.475
1.383	0.286	0.022	9.965	-2.144	1.068	0.407
1.384	0.196	0.022	9.965	-2.144	0.534	0.407
1.385	0.196	0.022	9.965	-2.144	0.534	0.263
1.386	0.196	0.022	9.965	-2.144	0.534	0.127
1.387	0.196	0.022	9.965	-2.144	0.534	0.127
1.388	0.286	0.022	9.965	-2.144	0.534	0.263
1.389	0.286	0.022	9.986	-2.144	1.068	0.263
1.390	0.286	0.022	9.986	-2.144	1.068	0.127
1.391	0.287	0.046	9.986	-2.144	1.068	0.263
1.392	0.359	0.046	9.986	-2.144	1.068	0.263
1.393	0.377	0.072	9.986	-2.043	1.076	0.407
1.394	0.377	0.072	9.986	-2.043	1.076	0.407
1.395	0.377	0.072	9.986	-2.043	1.076	0.407
1.396	0.377	0.072	10.131	-2.043	1.076	0.407
1.397	0.377	0.072	10.131	-2.043	1.085	0.407
1.398	0.377	0.094	10.131	-2.043	1.627	0.475
1.399	0.371	0.094	10.131	-2.043	1.627	0.475
1.400	0.371	0.094	10.156	-2.043	1.627	0.475
1.401	0.371	0.094	10.156	-2.043	1.627	0.475
1.402	0.359	0.094	10.156	-2.043	1.627	0.475
1.403	0.359	0.072	10.156	-2.144	1.085	0.407
1.404	0.359	0.072	10.156	-2.043	1.085	0.407
1.405	0.359	0.072	10.156	-2.043	1.085	0.407
1.406	0.359	0.072	10.156	-2.043	1.085	0.407
1.407	0.359	0.072	10.156	-2.043	1.085	0.263
1.408	0.359	0.072	10.156	-2.043	1.085	0.263
1.409	0.359	0.072	10.156	-2.043	1.085	0.263
1.410	0.359	0.072	10.275	-2.043	1.085	0.263
1.411	0.359	0.072	10.156	-2.043	1.085	0.263
1.412	0.371	0.072	10.156	-2.043	1.085	0.263
1.413	0.335	0.046	9.986	-2.043	1.076	0.263
1.414	0.335	0.072	9.986	-2.043	1.076	0.263
1.415	0.335	0.046	9.986	-2.043	1.076	0.263
1.416	0.335	0.072	9.986	-1.907	1.085	0.263
1.417	0.371	0.072	9.986	-1.907	1.627	0.407
1.418	0.371	0.072	9.986	-1.907	1.627	0.407
1.419	0.380	0.072	9.986	-1.907	1.627	0.407
1.420	0.380	0.072	9.986	-1.907	1.627	0.407
1.421	0.380	0.072	9.986	-1.907	1.085	0.263
1.422	0.380	0.046	9.986	-1.907	1.085	0.263
1.423	0.371	0.046	9.986	-1.907	1.085	0.263
1.424	0.335	0.046	10.275	-1.907	1.085	0.263
1.425	0.335	0.046	10.275	-1.907	1.076	0.263
1.426	0.335	0.046	10.275	-1.907	1.076	0.127
1.427	0.335	0.046	10.275	-1.907	1.076	0.127
1.428	0.335	0.046	10.275	-1.907	0.542	0.127
1.429	0.335	0.046	10.275	-1.907	0.534	0.127
1.430	0.335	0.046	10.275	-1.907	0.534	0.263
1.431	0.335	0.046	10.275	-1.907	0.534	0.263
1.432	0.335	0.046	10.275	-1.907	0.534	0.263
1.433	0.335	0.046	10.251	-1.907	0.534	0.263
1.434	0.371	0.046	10.251	-1.907	0.534	0.263
1.435	0.380	0.046	10.201	-1.636	0.534	0.263
1.436	0.430	0.046	10.201	-1.636	0.534	0.263
1.437	0.430	0.046	9.963	-1.636	0.534	0.127
1.438	0.430	0.046	9.963	-1.907	0.534	0.127
1.439	0.430	0.046	9.951	-1.907	0.526	0.127
1.440	0.479	0.046	9.951	-1.636	0.526	0.263
1.441	0.479	0.046	9.951	-1.907	0.509	0.127
1.442	0.573	0.046	9.951	-1.636	0.526	0.263
1.443	0.573	0.046	9.951	-1.636	0.526	0.263
1.444	0.479	0.046	9.951	-1.907	0.509	0.127
1.445	0.479	0.046	9.951	-1.907	0.509	0.127
1.446	0.479	0.022	9.867	-1.907	0.127	0.119
1.447	0.479	0.046	9.867	-1.907	0.127	0.127
1.448	0.371	0.046	9.951	-1.636	0.127	0.127
1.449	0.335	0.022	9.867	-1.636	0.119	0.119
1.450	0.335	0.018	9.867	-1.907	0.119	0.102
1.451	0.335	0.018	9.867	-1.907	0.119	0.102
1.452	0.335	0.018	9.867	-1.907	0.119	0.102
1.453	0.335	0.022	9.867	-1.636	0.127	0.119
1.454	0.335	0.046	9.867	-1.636	0.509	0.127
1.455	0.335	0.046	9.867	-1.636	0.509	0.263
1.456	0.335	0.046	9.867	-1.636	0.263	0.263
1.457	0.406	0.046	9.867	-1.636	0.263	0.263
1.458	0.406	0.046	9.867	-1.636	0.263	0.263
1.459	0.406	0.046	9.867	-1.636	0.127	0.263
1.460	0.479	0.046	9.867	-1.636	0.127	0.263
1.461	0.479	0.046	9.867	-1.636	0.127	0.263
1.462	0.479	0.022	9.866	-1.636	0.127	0.127
1.463	0.573	0.046	9.867	-1.627	0.263	0.263
1.464	0.479	0.046	9.867	-1.636	0.127	0.263
1.465	0.479	0.046	9.867	-1.627	0.263	0.263
1.466	0.479	0.046	9.867	-1.627	0.263	0.263
1.467	0.479	0.046	9.867	-1.627	0.263	0.263
1.468	0.479	0.046	9.867	-1.500	0.509	0.263
1.469	0.479	0.046	9.867	-1.102	0.534	0.263
1.470	0.479	0.046	9.867	-1.500	0.509	0.263
1.471	0.406	0.046	9.867	-1.500	0.509	0.263
1.472	0.406	0.046	9.963	-1.102	0.509	0.263
1.473	0.479	0.046	9.965	-1.102	0.509	0.263
1.474	0.479	0.046	9.965	-1.102	0.509	0.263
1.475	0.479	0.046	9.965	-1.102	0.534	0.263
1.476	0.479	0.046	9.965	-1.093	0.534	0.263
1.477	0.479	0.048	9.965	-1.093	0.534	0.271
1.478	0.573	0.090	9.965	-1.085	0.534	0.509
1.479	0.573	0.090	9.965	-1.060	0.534	0.509
1.480	0.573	0.090	9.965	-1.060	1.017	0.509
1.481	0.573	0.093	9.965	-1.060	1.017	0.534
1.482	0.573	0.093	9.965	-1.060	1.017	0.534
1.483	0.573	0.093	9.965	-1.026	1.017	0.534
1.484	0.479	0.090	9.963	-1.060	1.017	0.534
1.485	0.406	0.090	9.963	-1.060	1.017	0.534
1.486	0.385	0.090	9.963	-1.085	1.017	0.534
1.487	0.383	0.090	9.963	-1.085	1.017	0.534
1.488	0.383	0.048	9.963	-1.085	1.017	0.526
1.489	0.383	0.048	9.963	-1.085	1.017	0.526
1.490	0.383	0.046	9.963	-1.085	1.017	0.509
1.491	0.383	0.046	9.963	-1.085	1.017	0.509
1.492	0.383	0.046	9.963	-1.085	1.017	0.509
1.493	0.383	0.046	9.963	-1.085	1.017	0.509
1.494	0.383	0.046	9.963	-1.085	1.017	0.509
1.495	0.383	0.046	9.963	-1.085	1.017	0.509
1.496	0.383	0.048	9.963	-1.085	1.017	0.526
1.497	0.383	0.046	9.963	-1.085	1.017	0.526
1.498	0.383	0.046	9.963	-1.060	1.017	0.534
1.499	0.385	0.048	9.965	-1.060	1.093	0.670
1.500	0.385	0.094	9.965	-1.026	1.093	1.076
1.501	0.385	0.118	9.965	-1.026	1.110	1.085
1.502	0.385	0.118	9.965	-1.026	1.110	1.085
1.503	0.385	0.094	9.965	-1.026	1.093	1.076
1.504	0.385	0.048	9.965	-1.060	1.017	0.670
1.505	0.385	0.046	9.965	-1.060	0.814	0.602
1.506	0.385	0.046	9.965	-1.060	1.017	0.602
1.507	0.383	0.046	9.965	-1.060	1.017	0.534
1.508	0.385	0.046	9.965	-1.060	1.093	0.602
1.509	0.383	0.045	9.965	-1.060	1.093	0.534
1.510	0.383	0.045	9.965	-1.060	1.093	0.534
1.511	0.383	0.045	9.965	-1.060	1.093	0.534
1.512	0.383	0.045	9.965	-1.060	1.093	0.534
1.513	0.383	0.024	9.962	-1.060	1.017	0.526
1.514	0.383	0.022	9.962	-1.060	1.017	0.526
1.515	0.383	0.022	9.962	-1.060	1.017	0.526
1.516	0.383	0.022	9.962	-1.060	1.017	0.526
1.517	0.383	0.022	9.962	-1.060	0.814	0.526
1.518	0.383	0.022	9.962	-1.085	0.534	0.271
1.519	0.383	0.022	9.962	-1.093	0.534	0.271
1.520	0.383	0.022	9.962	-1.093	0.534	0.271
1.521	0.383	0.022	9.962	-1.093	0.814	0.271
1.522	0.383	0.022	9.915	-1.221	0.814	0.263
1.523	0.383	0.022	9.772	-1.365	0.534	0.263
1.524	0.382	0.022	9.772	-1.907	0.534	0.263
1.525	0.382	0.022	9.772	-1.365	0.534	0.271
1.526	0.382	0.022	9.772	-1.365	0.534	0.263
1.527	0.382	0.022	9.772	-1.221	0.534	0.263
1.528	0.190	0.022	9.772	-1.221	0.534	0.263
1.529	0.190	0.021	9.772	-1.365	0.534	0.203
1.530	0.190	0.000	9.772	-1.365	0.509	0.127
1.531	0.190	0.000	9.772	-1.221	0.509	0.127
1.532	0.286	0.000	9.772	-1.221	0.534	0.127
1.533	0.382	0.021	9.772	-1.221	0.534	0.127
1.534	0.382	0.021	9.772	-1.221	0.814	0.127
1.535	0.371	0.022	9.915	-1.093	0.814	0.127
1.536	0.382	0.022	9.915	-1.076	0.814	0.127
1.537	0.383	0.022	9.915	-1.060	0.814	0.127
1.538	0.382	0.022	9.915	-1.060	0.814	0.203
1.539	0.382	0.022	9.915	-1.076	0.814	0.203
1.540	0.371	0.024	9.915	-1.060	0.814	0.263
1.541	0.371	0.084	9.915	-1.060	0.814	0.475
1.542	0.371	0.084	9.915	-1.060	0.814	0.475
1.543	0.371	0.036	9.915	-1.076	0.534	0.475
1.544	0.371	0.084	9.915	-1.060	0.814	0.509
1.545	0.371	0.084	9.915	-1.060	0.814	0.509
1.546	0.371	0.036	9.915	-1.060	0.814	0.475
1.547	0.371	0.046	9.915	-1.060	0.814	0.475
1.548	0.371	0.036	9.915	-1.060	0.814	0.263
1.549	0.371	0.036	9.915	-1.060	0.814	0.263
1.550	0.371	0.022	9.915	-1.076	0.814	0.263
1.551	0.371	0.022	9.915	-1.085	0.814	0.263
1.552	0.371	0.022	9.915	-1.085	0.814	0.127
1.553	0.371	0.022	9.915	-1.085	0.814	0.127
1.554	0.371	0.022	9.915	-1.085	0.814	0.127
1.555	0.371	0.036	9.915	-1.093	0.949	0.127
1.556	0.371	0.036	9.915	-1.102	0.814	0.127
1.557	0.371	0.036	9.915	-1.102	0.814	0.127
1.558	0.371	0.036	9.915	-1.102	0.814	0.127
1.559	0.371	0.042	9.915	-1.102	0.814	0.127
1.560	0.371	0.046	9.915	-1.093	0.814	0.127
1.561	0.371	0.046	9.939	-1.093	0.814	0.263
1.562	0.382	0.046	9.939	-1.093	0.814	0.263
1.563	0.382	0.046	9.939	-1.085	0.814	0.263
1.564	0.383	0.046	9.939	-1.085	0.814	0.263
1.565	0.382	0.042	9.939	-1.085	0.534	0.127
1.566	0.382	0.042	9.939	-1.085	0.534	0.127
1.567	0.382	0.042	9.939	-1.085	0.814	0.127
1.568	0.382	0.042	9.939	-1.085	0.814	0.127
1.569	0.382	0.036	9.939	-1.085	0.534	0.127
1.570	0.382	0.042	9.939	-1.076	0.814	0.127
1.571	0.382	0.046	9.951	-1.076	0.814	0.263
1.572	0.382	0.046	9.951	-1.060	0.814	0.263
1.573	0.383	0.046	9.986	-1.060	0.949	0.263
1.574	0.406	0.084	9.986	-0.822	0.949	0.475
1.575	0.406	0.046	9.986	-0.822	0.814	0.263
1.576	0.406	0.046	9.986	-0.822	0.814	0.263
1.577	0.406	0.046	9.986	-0.814	0.814	0.263
1.578	0.406	0.046	9.986	-0.822	0.534	0.263
1.579	0.406	0.046	9.986	-0.814	0.814	0.263
1.580	0.406	0.046	9.986	-0.814	0.814	0.263
1.581	0.406	0.046	9.986	-0.814	0.814	0.263
1.582	0.406	0.046	9.951	-0.822	0.534	0.263
1.583	0.383	0.046	9.951	-1.076	0.526	0.263
1.584	0.383	0.042	9.951	-1.076	0.475	0.203
1.585	0.383	0.036	9.986	-1.076	0.475	0.203
1.586	0.383	0.042	9.986	-1.076	0.526	0.263
1.587	0.383	0.042	9.986	-1.085	0.526	0.263
1.588	0.383	0.042	9.986	-1.076	0.526	0.263
1.589	0.406	0.042	9.986	-0.822	0.475	0.263
1.590	0.406	0.042	9.986	-0.822	0.526	0.263
1.591	0.406	0.042	9.986	-0.822	0.526	0.263
1.592	0.406	0.036	9.986	-0.822	0.475	0.203
1.593	0.406	0.042	9.986	-0.814	0.526	0.203
1.594	0.406	0.042	9.986	-0.814	0.526	0.203
1.595	0.406	0.042	9.986	-0.814	0.526	0.203
1.596	0.406	0.046	9.986	-0.542	0.526	0.263
1.597	0.406	0.042	9.986	-0.542	0.526	0.203
1.598	0.406	0.042	9.986	-0.814	0.526	0.203
1.599	0.406	0.042	9.986	-0.814	0.526	0.203
1.600	0.406	0.042	9.986	-0.814	0.526	0.203
1.601	0.406	0.036	9.986	-0.542	0.526	0.127
1.602	0.406	0.036	9.986	-0.542	0.526	0.127
1.603	0.406	0.036	9.986	-0.517	0.949	0.203
1.604	0.406	0.036	9.986	-0.517	0.949	0.203
1.605	0.406	0.022	9.986	-0.517	0.526	0.127
1.606	0.406	0.022	9.986	-0.415	0.949	0.203
1.607	0.406	0.022	9.986	-0.415	0.949	0.203
1.608	0.394	0.022	9.986	-0.517	0.526	0.127
1.609	0.394	0.022	9.968	-0.534	0.526	0.127
1.610	0.394	0.022	9.968	-0.542	0.526	0.119
1.611	0.383	-0.001	9.951	-0.542	0.526	-0.008
1.612	0.371	-0.001	9.951	-0.542	0.526	-0.008
1.613	0.335	-0.001	9.951	-0.542	0.526	-0.008
1.614	0.335	-0.001	9.951	-0.542	0.526	-0.008
1.615	0.371	-0.001	9.951	-0.534	0.949	0.119
1.616	0.371	-0.001	9.951	-0.534	0.805	0.119
1.617	0.371	-0.001	9.951	-0.534	0.805	0.119
1.618	0.371	-0.001	9.951	-0.534	0.805	0.119
1.619	0.371	0.022	9.951	-0.517	0.949	0.127
1.620	0.371	-0.001	9.951	-0.534	0.949	0.119
1.621	0.371	-0.001	9.951	-0.534	0.949	0.119
1.622	0.371	-0.001	9.968	-0.534	0.949	0.119
1.623	0.371	-0.001	9.968	-0.534	0.949	0.119
1.624	0.192	-0.001	9.968	-0.542	0.949	-0.008
1.625	0.196	-0.001	9.968	-0.534	1.017	0.119
1.626	0.196	-0.001	9.968	-0.534	1.017	0.059
1.627	0.196	-0.001	9.968	-0.542	0.949	-0.008
1.628	0.196	-0.001	9.968	-0.542	1.017	0.059
1.629	0.196	-0.001	9.968	-0.542	1.017	0.059
1.630	0.196	0.010	9.968	-0.534	1.051	0.127
1.631	0.196	0.010	9.968	-0.534	1.051	0.127
1.632	0.196	0.022	9.968	-0.517	1.051	0.237
1.633	0.371	0.042	9.968	-0.415	1.068	0.263
1.634	0.382	0.094	9.968	-0.271	1.068	0.534
1.635	0.382	0.096	9.968	-0.068	1.076	0.542
1.636	0.382	0.094	9.968	-0.008	1.076	0.542
1.637	0.382	0.094	9.968	-0.008	1.076	0.814
1.638	0.382	0.094	10.153	-0.008	1.085	0.814
1.639	0.382	0.094	10.153	-0.008	1.085	0.814
1.640	0.382	0.094	10.153	-0.008	1.085	0.814
1.641	0.382	0.042	10.153	-0.008	1.085	0.534
1.642	0.382	0.042	10.153	-0.008	1.085	0.534
1.643	0.371	0.022	10.153	-0.415	1.085	0.263
1.644	0.371	0.022	9.968	-0.483	1.085	0.263
1.645	0.371	0.022	9.968	-0.415	1.085	0.534
1.646	0.371	0.022	9.968	-0.483	1.085	0.263
1.647	0.214	0.022	9.968	-0.483	1.076	0.263
1.648	0.196	0.022	9.968	-0.483	1.076	0.263
1.649	0.196	0.022	9.968	-0.483	1.076	0.263
1.650	0.196	0.022	9.968	-0.483	1.076	0.263
1.651	0.196	0.022	9.968	-0.534	1.076	0.263
1.652	0.196	0.022	9.968	-0.534	1.076	0.263
1.653	0.196	0.022	9.968	-0.534	1.076	0.263
1.654	0.196	0.022	9.968	-0.534	1.076	0.263
1.655	0.196	0.022	9.968	-0.687	1.076	0.263
1.656	0.196	0.022	9.968	-0.687	1.085	0.263
1.657	0.196	0.022	10.153	-0.687	1.085	0.263
1.658	0.196	0.022	10.153	-0.687	1.085	0.263
1.659	0.214	0.022	10.155	-0.534	1.085	0.263
1.660	0.287	0.022	10.297	-0.483	1.085	0.263
1.661	0.382	0.042	10.323	-0.271	1.144	0.534
1.662	0.382	0.042	10.323	-0.271	1.144	0.534
1.663	0.382	0.072	10.323	-0.263	1.144	0.534
1.664	0.382	0.072	10.323	-0.263	1.144	0.534
1.665	0.382	0.072	10.323	-0.263	1.085	0.534
1.666	0.382	0.072	10.323	-0.263	1.085	0.534
1.667	0.382	0.072	10.323	-0.263	1.085	0.534
1.668	0.382	0.072	10.323	-0.263	1.085	0.534
1.669	0.382	0.072	10.323	-0.263	1.076	0.534
1.670	0.382	0.090	10.323	-0.246	1.076	0.670
1.671	0.382	0.072	10.323	-0.263	1.076	0.534
1.672	0.377	0.042	10.323	-0.271	1.076	0.509
1.673	0.335	0.022	10.323	-0.271	1.076	0.263
1.674	0.377	0.042	10.340	-0.271	1.076	0.509
1.675	0.377	0.022	10.155	-0.271	1.076	0.263
1.676	0.377	0.022	10.155	-0.271	1.076	0.263
1.677	0.377	0.042	10.155	-0.271	1.076	0.509
1.678	0.377	0.022	10.155	-0.271	1.076	0.509
1.679	0.377	0.022	10.155	-0.271	1.076	0.263
1.680	0.377	0.022	10.155	-0.271	1.076	0.203
1.681	0.377	0.022	10.155	-0.271	1.076	0.203
1.682	0.377	0.022	10.155	-0.483	1.076	0.203
1.683	0.335	0.010	10.155	-0.534	1.076	0.127
1.684	0.287	0.000	10.153	-0.687	1.076	0.059
1.685	0.214	-0.001	10.058	-0.958	1.076	0.000
1.686	0.214	-0.001	10.153	-0.958	1.076	0.000
1.687	0.214	-0.001	10.153	-0.958	1.076	0.000
1.688	0.093	-0.001	10.058	-0.958	1.076	-0.008
1.689	0.046	-0.001	10.058	-1.076	1.076	-0.008
1.690	0.046	-0.001	10.058	-1.076	0.949	-0.008
1.691	0.046	-0.012	10.058	-1.085	0.949	-0.034
1.692	0.093	-0.001	10.058	-1.076	0.949	-0.008
1.693	0.093	-0.001	10.058	-0.687	0.949	-0.008
1.694	0.093	-0.001	10.058	-0.534	0.949	-0.008
1.695	0.093	-0.001	10.058	-1.076	0.670	-0.008
1.696	0.093	-0.001	10.058	-0.958	0.670	-0.008
1.697	0.192	0.000	10.058	-0.551	0.949	0.000
1.698	0.287	0.000	10.153	-0.534	0.949	0.000
1.699	0.192	-0.001	10.058	-0.551	0.949	-0.008
1.700	0.192	-0.001	9.974	-0.551	0.949	-0.008
1.701	0.192	0.000	9.974	-0.534	0.949	0.000
1.702	0.192	0.000	9.974	-0.271	0.949	0.000
1.703	0.192	0.000	9.974	-0.271	0.949	0.000
1.704	0.192	0.022	9.974	-0.271	1.017	0.127
1.705	0.192	0.022	9.974	-0.263	1.076	0.127
1.706	0.192	0.000	9.974	-0.271	1.017	0.000
1.707	0.192	0.000	9.974	-0.271	1.017	0.000
1.708	0.192	0.022	9.974	-0.263	1.076	0.127
1.709	0.144	0.022	9.974	-0.263	1.076	0.127
1.710	0.093	0.022	9.974	-0.271	1.076	0.127
1.711	0.046	0.022	9.974	-0.271	1.017	0.127
1.712	0.046	0.046	10.058	-0.246	1.076	0.127
1.713	0.046	0.046	10.058	-0.271	1.076	0.127
1.714	0.046	0.046	10.058	-0.246	1.076	0.263
1.715	0.046	0.046	10.058	-0.246	1.076	0.263
1.716	0.046	0.046	10.058	-0.246	1.076	0.203
1.717	0.046	0.046	10.058	-0.246	1.076	0.203
1.718	0.046	0.046	10.058	-0.246	1.076	0.203
1.719	0.046	0.046	10.058	-0.246	1.076	0.203
1.720	0.046	0.046	10.058	-0.246	1.076	0.203
1.721	0.046	0.046	10.058	-0.110	1.076	0.263
1.722	0.046	0.090	10.058	-0.008	1.076	0.263
1.723	0.094	0.090	10.058	0.000	1.076	0.509
1.724	0.094	0.090	10.058	-0.008	1.076	0.263
1.725	0.144	0.093	10.058	0.000	1.076	0.509
1.726	0.189	0.094	10.058	0.000	1.076	0.526
1.727	0.189	0.094	10.058	0.000	1.076	0.526
1.728	0.189	0.094	10.058	0.025	1.144	0.534
1.729	0.189	0.094	10.058	0.000	1.144	0.534
1.730	0.189	0.094	10.058	0.000	1.144	0.534
1.731	0.189	0.094	10.010	0.000	1.076	0.526
1.732	0.189	0.094	10.010	0.000	1.076	0.526
1.733	0.189	0.094	10.010	0.000	1.076	0.526
1.734	0.189	0.094	10.058	0.000	1.076	0.526
1.735	0.189	0.094	10.058	0.000	1.076	0.534
1.736	0.144	0.093	10.010	0.000	1.076	0.526
1.737	0.100	0.093	10.010	0.000	1.076	0.263
1.738	0.100	0.093	10.010	0.000	1.076	0.263
1.739	0.144	0.093	10.010	0.000	1.076	0.263
1.740	0.100	0.090	10.010	-0.068	1.076	0.263
1.741	0.100	0.093	10.010	0.000	1.076	0.263
1.742	0.100	0.090	10.010	-0.068	1.076	0.263
1.743	0.100	0.093	10.010	-0.068	1.076	0.263
1.744	0.100	0.090	10.010	-0.246	1.076	0.263
1.745	0.100	0.090	10.010	-0.246	1.076	0.263
1.746	0.100	0.093	10.010	-0.068	1.076	0.263
1.747	0.100	0.090	10.010	-0.068	1.076	0.263
1.748	0.094	0.046	9.968	-0.246	1.068	0.263
1.749	0.094	0.046	10.010	-0.246	1.068	0.263
1.750	0.094	0.090	10.058	-0.246	1.068	0.263
1.751	0.094	0.093	10.058	-0.246	1.068	0.263
1.752	0.094	0.090	10.010	-0.263	0.949	0.263
1.753	0.094	0.036	10.010	-0.542	0.814	0.237
1.754	0.094	0.036	10.010	-0.542	0.814	0.237
1.755	0.094	0.090	10.010	-0.542	0.814	0.263
1.756	0.094	0.093	10.010	-0.263	0.949	0.263
1.757	0.094	0.093	9.939	-0.263	0.949	0.263
1.758	0.094	0.090	9.939	-0.542	0.814	0.263
1.759	0.094	0.090	9.939	-0.542	0.814	0.263
1.760	0.094	0.090	9.939	-0.542	0.814	0.263
1.761	0.094	0.042	9.861	-0.542	0.814	0.237
1.762	0.094	0.042	9.861	-0.542	0.814	0.237
1.763	0.100	0.042	9.861	-0.517	0.814	0.237
1.764	0.100	0.036	9.794	-0.542	0.534	0.237
1.765	0.045	0.022	9.794	-0.542	0.534	0.203
1.766	0.045	0.022	9.794	-0.542	0.534	0.237
1.767	0.045	0.022	9.676	-0.542	0.534	0.237
1.768	0.045	0.042	9.676	-0.542	0.814	0.237
1.769	0.045	0.042	9.676	-0.551	0.814	0.237
1.770	0.045	0.042	9.772	-0.551	0.814	0.237
1.771	0.045	0.022	9.772	-0.551	0.814	0.237
1.772	0.045	0.022	9.794	-0.551	0.814	0.237
1.773	0.045	0.022	9.794	-0.551	0.814	0.237
1.774	0.045	0.022	9.794	-0.551	0.814	0.127
1.775	-0.001	0.000	9.772	-0.788	0.534	0.127
1.776	-0.006	-0.001	9.772	-0.788	0.534	0.000
1.777	-0.094	-0.003	9.772	-0.958	0.534	-0.017
1.778	-0.094	-0.003	9.772	-0.958	0.534	-0.017
1.779	-0.094	-0.001	9.772	-0.788	0.534	0.000
1.780	-0.094	0.000	9.772	-0.551	0.534	0.127
1.781	-0.094	0.022	9.794	-0.542	0.814	0.127
1.782	-0.094	0.022	9.794	-0.517	0.814	0.237
1.783	-0.091	0.022	9.794	-0.542	0.814	0.237
1.784	-0.091	0.022	9.794	-0.551	0.814	0.237
1.785	-0.091	0.022	9.794	-0.551	0.814	0.237
1.786	-0.091	0.022	9.772	-0.788	0.814	0.237
1.787	-0.048	0.042	9.794	-0.551	0.949	0.263
1.788	-0.001	0.042	9.794	-0.551	0.949	0.263
1.789	-0.001	0.052	9.794	-0.517	1.093	0.534
1.790	0.010	0.052	9.794	-0.517	1.093	0.534
1.791	0.010	0.042	9.794	-0.551	1.093	0.263
1.792	-0.001	0.042	9.794	-0.551	1.093	0.263
1.793	-0.001	0.022	9.794	-0.517	1.093	0.237
1.794	-0.001	0.042	9.794	-0.517	1.348	0.237
1.795	-0.001	0.042	9.794	-0.517	1.627	0.237
1.796	-0.001	0.022	9.794	-0.517	1.627	0.127
1.797	-0.001	0.022	9.951	-0.517	1.627	0.237
1.798	0.010	0.042	9.957	-0.517	2.102	0.271
1.799	-0.001	0.042	9.957	-0.517	2.102	0.271
1.800	-0.001	0.022	9.957	-0.517	2.102	0.237
1.801	-0.001	0.018	9.957	-0.517	2.102	0.237
1.802	-0.001	0.018	9.962	-0.517	2.102	0.237
1.803	-0.001	0.022	9.962	-0.483	2.102	0.237
1.804	-0.001	0.018	9.962	-0.483	2.102	0.237
1.805	-0.001	0.000	9.957	-0.517	1.627	0.127
1.806	-0.001	0.000	9.957	-0.517	1.627	0.000
1.807	-0.001	0.000	9.962	-0.483	1.627	0.127
1.808	0.010	0.018	9.962	-0.415	1.627	0.237
1.809	0.046	0.018	9.957	-0.246	1.627	0.237
1.810	0.046	0.018	9.957	-0.246	1.627	0.237
1.811	0.090	0.022	9.957	-0.136	2.102	0.271
1.812	0.090	0.022	9.951	-0.136	1.627	0.271
1.813	0.090	0.022	9.951	-0.068	1.627	0.263
1.814	0.090	0.022	9.951	-0.068	2.102	0.271
1.815	0.190	0.022	9.951	-0.068	2.102	0.271
1.816	0.190	0.022	9.951	-0.068	1.627	0.263
1.817	0.190	0.018	9.951	-0.136	1.627	0.237
1.818	0.190	0.018	9.951	-0.136	1.627	0.237
1.819	0.190	0.018	9.965	-0.068	1.627	0.237
1.820	0.090	0.000	9.965	-0.136	1.627	0.127
1.821	0.090	0.018	9.986	-0.068	1.627	0.237
1.822	0.046	0.000	9.986	-0.136	1.627	0.127
1.823	0.010	0.000	9.986	-0.263	1.627	0.000
1.824	-0.001	0.000	9.986	-0.263	1.627	0.000
1.825	-0.001	0.000	10.058	-0.263	1.627	0.000
1.826	-0.001	0.000	10.058	-0.136	1.627	0.237
1.827	-0.001	0.018	10.058	-0.136	1.627	0.237
1.828	-0.001	0.000	10.058	-0.263	1.076	0.119
1.829	-0.001	0.000	10.058	-0.263	1.017	0.119
1.830	-0.001	0.000	10.058	-0.263	0.534	0.119
1.831	-0.001	0.000	10.058	-0.415	0.534	0.059
1.832	0.010	0.000	10.058	-0.415	0.526	0.059
1.833	0.010	0.000	9.986	-0.415	0.526	0.059
1.834	0.090	0.010	9.965	-0.415	0.526	0.119
1.835	0.190	0.010	9.986	-0.280	0.534	0.119
1.836	0.190	0.010	9.986	-0.280	0.534	0.119
1.837	0.190	0.010	9.951	-0.280	0.534	0.119
1.838	0.141	0.010	9.951	-0.280	0.534	0.119
1.839	0.141	0.010	9.951	-0.280	0.534	0.119
1.840	0.190	0.010	9.951	-0.280	0.534	0.119
1.841	0.190	0.018	9.951	-0.280	0.534	0.237
1.842	0.263	0.022	9.951	-0.263	0.949	0.237
1.843	0.263	0.022	9.951	-0.263	0.949	0.237
1.844	0.263	0.022	9.974	-0.263	0.949	0.237
1.845	0.263	0.022	9.986	-0.212	0.949	0.263
1.846	0.263	0.042	9.986	-0.068	0.949	0.263
1.847	0.190	0.046	10.058	-0.068	0.949	0.263
1.848	0.141	0.042	10.058	-0.068	0.949	0.263
1.849	0.141	0.042	10.058	-0.068	0.949	0.263
1.850	0.141	0.042	10.058	-0.068	0.949	0.263
1.851	0.141	0.042	10.058	-0.068	0.534	0.263
1.852	0.141	0.042	10.058	-0.068	0.534	0.263
1.853	0.141	0.042	10.058	-0.068	0.534	0.263
1.854	0.141	0.046	10.058	-0.212	0.534	0.263
1.855	0.141	0.046	10.070	-0.076	0.534	0.263
1.856	0.141	0.046	10.058	-0.212	0.534	0.263
1.857	0.190	0.046	10.058	-0.212	0.534	0.263
1.858	0.263	0.042	9.986	-0.263	0.534	0.263
1.859	0.359	0.042	9.986	-0.263	0.534	0.237
1.860	0.380	0.042	10.058	-0.212	0.949	0.263
1.861	0.380	0.042	10.058	-0.212	0.949	0.263
1.862	0.359	0.042	10.058	-0.263	0.949	0.237
1.863	0.141	0.042	10.058	-0.263	0.949	0.237
1.864	0.141	0.036	10.058	-0.280	0.534	0.237
1.865	0.141	0.042	10.058	-0.263	0.949	0.237
1.866	0.141	0.042	10.058	-0.263	0.949	0.237
1.867	0.141	0.042	10.058	-0.280	0.949	0.237
1.868	0.141	0.036	10.058	-0.280	0.949	0.237
1.869	0.046	0.022	10.058	-0.551	0.949	0.203
1.870	0.141	0.022	10.061	-0.551	0.949	0.203
1.871	0.141	0.022	10.061	-0.551	0.949	0.203
1.872	0.141	0.022	10.061	-0.280	0.949	0.203
1.873	0.141	0.022	10.061	-0.280	0.949	0.203
1.874	0.141	0.022	10.061	-0.280	0.949	0.203
1.875	0.141	0.022	10.061	-0.280	0.534	0.203
1.876	0.141	0.022	10.061	-0.551	0.534	0.203
1.877	0.141	0.036	10.061	-0.280	0.949	0.237
1.878	0.141	0.042	10.061	-0.271	0.949	0.263
1.879	0.214	0.042	10.061	-0.271	1.076	0.263
1.880	0.214	0.036	10.061	-0.271	1.076	0.237
1.881	0.214	0.036	10.061	-0.271	1.076	0.237
1.882	0.214	0.036	10.061	-0.212	1.348	0.237
1.883	0.214	0.036	10.061	-0.212	1.348	0.237
1.884	0.214	0.036	10.061	-0.136	1.348	0.237
1.885	0.214	0.036	10.061	-0.136	1.110	0.237
1.886	0.287	0.042	10.061	-0.076	1.348	0.263
1.887	0.287	0.036	10.061	-0.136	1.348	0.237
1.888	0.359	0.042	10.061	-0.076	1.560	0.263
1.889	0.359	0.036	10.061	-0.136	1.348	0.237
1.890	0.359	0.036	10.061	-0.136	1.348	0.237
1.891	0.359	0.022	10.061	-0.136	1.348	0.203
1.892	0.359	0.022	10.061	-0.136	1.110	0.136
1.893	0.359	0.022	10.061	-0.136	1.348	0.136
1.894	0.359	0.022	10.061	-0.246	1.348	0.136
1.895	0.287	0.022	10.061	-0.246	1.348	0.136
1.896	0.214	0.022	10.061	-0.246	1.348	0.136
1.897	0.214	0.022	10.061	-0.246	1.348	0.136
1.898	0.214	0.022	10.061	-0.136	1.348	0.203
1.899	0.214	0.022	10.061	-0.246	1.348	0.136
1.900	0.214	0.022	10.061	-0.136	1.110	0.203
1.901	0.214	0.022	10.061	-0.076	1.110	0.203
1.902	0.214	0.036	10.061	-0.008	1.110	0.263
1.903	0.287	0.036	10.061	-0.008	1.110	0.263
1.904	0.287	0.036	10.061	0.000	1.110	0.263
1.905	0.359	0.036	10.061	0.000	1.560	0.263
1.906	0.359	0.036	10.061	0.000	1.560	0.263
1.907	0.287	0.036	9.965	0.000	1.560	0.263
1.908	0.214	0.036	9.965	0.000	1.560	0.263
1.909	0.096	0.022	9.965	0.000	1.560	0.263
1.910	0.096	0.022	9.951	-0.136	1.110	0.263
1.911	0.096	0.022	9.951	-0.212	1.093	0.136
1.912	0.193	0.022	9.951	-0.136	1.093	0.263
1.913	0.214	0.046	9.951	-0.136	1.110	0.263
1.914	0.214	0.046	9.951	0.000	1.560	0.263
1.915	0.214	0.046	9.951	0.000	1.560	0.263
1.916	0.214	0.048	9.951	0.000	1.627	0.271
1.917	0.214	0.048	9.951	0.000	1.560	0.271
1.918	0.214	0.048	9.951	0.000	1.560	0.271
1.919	0.214	0.048	9.951	0.000	1.627	0.271
1.920	0.193	0.084	9.951	0.000	1.627	0.475
1.921	0.096	0.048	9.939	0.000	1.560	0.271
1.922	0.096	0.048	9.939	0.000	1.560	0.271
1.923	0.096	0.048	9.939	0.000	1.348	0.271
1.924	0.096	0.046	9.939	0.000	1.348	0.263
1.925	0.193	0.048	9.939	0.000	1.560	0.271
1.926	0.193	0.048	9.939	0.000	1.627	0.271
1.927	0.193	0.046	9.939	0.000	1.560	0.263
1.928	0.193	0.046	9.939	0.000	1.348	0.263
1.929	0.096	0.046	9.939	0.000	1.110	0.263
1.930	0.180	0.046	9.939	0.000	1.110	0.263
1.931	0.180	0.046	9.939	0.000	1.110	0.263
1.932	0.096	0.046	9.867	0.000	1.093	0.263
1.933	0.096	0.046	9.867	0.000	1.093	0.263
1.934	0.096	0.046	9.867	0.000	1.093	0.263
1.935	0.096	0.046	9.867	0.000	1.076	0.263
1.936	0.096	0.046	9.676	0.000	1.076	0.263
1.937	0.094	0.046	9.676	0.000	1.076	0.263
1.938	0.094	0.046	9.676	0.000	0.949	0.263
1.939	0.094	0.046	9.676	0.000	1.076	0.263
1.940	0.094	0.046	9.676	0.000	1.076	0.263
1.941	0.094	0.048	9.676	0.000	1.076	0.271
1.942	0.094	0.048	9.676	0.000	1.093	0.271
1.943	0.094	0.048	9.772	0.000	1.093	0.271
1.944	0.084	0.046	9.770	0.000	1.093	0.263
1.945	0.048	0.046	9.770	0.000	1.093	0.263
1.946	0.084	0.046	9.770	0.000	1.093	0.263
1.947	0.084	0.046	9.770	0.000	1.093	0.263
1.948	0.084	0.046	9.770	0.000	1.093	0.263
1.949	0.084	0.046	9.770	0.000	1.076	0.263
1.950	0.084	0.046	9.770	0.000	1.093	0.263
1.951	0.084	0.046	9.770	0.000	1.093	0.263
1.952	0.084	0.046	9.770	-0.212	1.093	0.263
1.953	0.048	0.046	9.770	-0.212	1.076	0.263
1.954	0.084	0.046	9.770	-0.212	1.076	0.263
1.955	0.084	0.046	9.770	-0.212	0.949	0.263
1.956	0.093	0.046	9.770	-0.212	0.949	0.263
1.957	0.093	0.046	9.770	-0.212	0.949	0.263
1.958	0.093	0.046	9.770	-0.212	0.949	0.263
1.959	0.180	0.046	9.770	-0.212	0.949	0.263
1.960	0.180	0.046	9.770	0.000	0.949	0.263
1.961	0.180	0.046	9.770	0.000	0.949	0.263
1.962	0.180	0.046	9.770	0.000	0.949	0.263
1.963	0.180	0.046	9.770	-0.415	0.949	0.263
1.964	0.180	0.046	9.770	-0.534	0.949	0.263
1.965	0.144	0.046	9.770	-0.534	0.805	0.263
1.966	0.144	0.045	9.676	-0.534	0.805	0.263
1.967	0.144	0.045	9.676	-0.542	0.949	0.263
1.968	0.144	0.046	9.770	-0.534	0.949	0.263
1.969	0.180	0.046	9.770	-0.534	0.949	0.263
1.970	0.180	0.046	9.770	-0.534	0.949	0.263
1.971	0.180	0.046	9.772	-0.534	0.949	0.263
1.972	0.180	0.046	9.772	-0.534	0.949	0.254
1.973	0.180	0.046	9.772	-0.534	0.949	0.263
1.974	0.180	0.046	9.772	-0.534	0.949	0.263
1.975	0.144	0.046	9.772	-0.534	0.949	0.263
1.976	0.144	0.046	9.772	-0.534	0.805	0.254
1.977	0.144	0.046	9.772	-0.534	0.805	0.263
1.978	0.144	0.046	9.772	-0.534	0.805	0.263
1.979	0.144	0.046	9.772	-0.534	0.805	0.263
1.980	0.093	0.046	9.770	-0.534	0.805	0.263
1.981	0.093	0.046	9.770	-0.534	0.805	0.263
1.982	0.144	0.046	9.770	-0.534	0.949	0.263
1.983	0.189	0.046	9.770	-0.534	0.949	0.263
1.984	0.189	0.046	9.770	-0.534	0.949	0.263
1.985	0.180	0.046	9.770	-0.534	0.805	0.263
1.986	0.180	0.046	9.770	-0.534	0.534	0.263
1.987	0.189	0.046	9.770	-0.534	0.534	0.263
1.988	0.189	0.046	9.770	-0.534	0.534	0.263
1.989	0.189	0.046	9.770	-0.534	0.534	0.254
1.990	0.189	0.046	9.770	-0.534	0.805	0.263
1.991	0.189	0.046	9.770	-0.534	0.805	0.254
1.992	0.189	0.046	9.772	-0.534	0.805	0.263
1.993	0.180	0.046	9.915	-0.534	0.805	0.263
1.994	0.180	0.046	9.939	-0.534	0.805	0.263
1.995	0.180	0.046	9.939	-0.551	0.805	0.263
1.996	0.144	0.046	9.939	-0.551	0.805	0.127
1.997	0.144	0.022	9.939	-0.619	0.534	0.127
1.998	0.144	0.046	9.939	-0.551	0.534	0.127
1.999	0.144	0.046	9.939	-0.551	0.805	0.263
[truncated: 79,679 more rows]
