# Supplementary material for: Dataset on powered two wheelers fall and critical events detection
Source: Data Brief. 2019 Mar 16;23:103828. doi: 10.1016/j.dib.2019.103828 (PMC6660605; doi:10.1016/j.dib.2019.103828)
Supplement: Multimedia component 3 [file mmc3.zip › Falls scenarios/ReadMe.txt]

The data Format is :
1st Column : Time (s)
2nd Column : Ax(m/s^2)
3rd Column : Ay(m/s^2)
4th Column : Az(m/s^2)
5th Column : Rx(degres(°)/s)
6th Column : Ry(degres(°)/s)
7th Column : Rz(degres(°)/s)

Fall datasets :
1-Fall with leaning of the motorcycle
2-Fall on a slippery straight road section
3-Fall in the roundabout
4-Fall in a curve
